# Supplementary material for: RNA-Seq Technology Reveals the Mechanism of SDT Combined With Novel Nanobubbles Against HCC
Source: Front Mol Biosci. 2022 Feb 7;8:791331. doi: 10.3389/fmolb.2021.791331 (PMC8859324; doi:10.3389/fmolb.2021.791331)
Supplement: Supplementary file 1 [file Table4.XLS]

GO_accession	Description	Term_type	Over_represented_pValue	Corrected_pValue	CAD_item	CAD_list	Bg_item	Bg_list	Gene_names
GO:0044424	intracellular part	cellular_component	4.8797e-120	9.4974e-116	7512	9402	15887	22148	ENSG00000101191,ENSG00000167395,ENSG00000067225,ENSG00000087470,ENSG00000127947,ENSG00000140406,ENSG00000251287,ENSG00000128581,ENSG00000170540,ENSG00000178971,ENSG00000213741,ENSG00000163964,ENSG00000175894,ENSG00000123636,ENSG00000179636,ENSG00000182979,ENSG00000104805,ENSG00000177096,ENSG00000155749,ENSG00000203546,ENSG00000101558,ENSG00000138660,ENSG00000139083,ENSG00000122203,ENSG00000154957…
GO:0005622	intracellular	cellular_component	5.9639e-115	5.8038e-111	7645	9402	16275	22148	ENSG00000140262,ENSG00000133710,ENSG00000197063,ENSG00000127337,ENSG00000166455,ENSG00000254087,ENSG00000180549,ENSG00000258315,ENSG00000141526,ENSG00000183155,ENSG00000123352,ENSG00000054148,ENSG00000115963,ENSG00000165637,ENSG00000213199,ENSG00000134480,ENSG00000116117,ENSG00000124279,ENSG00000077943,ENSG00000154978,ENSG00000165516,ENSG00000166851,ENSG00000162694,ENSG00000242802,ENSG00000198951…
GO:0043229	intracellular organelle	cellular_component	7.0424e-96	4.5689e-92	6706	9402	14067	22148	ENSG00000187676,ENSG00000166411,ENSG00000108679,ENSG00000184702,ENSG00000105993,ENSG00000134759,ENSG00000151967,ENSG00000066422,ENSG00000135940,ENSG00000204278,ENSG00000106546,ENSG00000113522,ENSG00000184992,ENSG00000146094,ENSG00000173153,ENSG00000107959,ENSG00000134318,ENSG00000146112,ENSG00000139546,ENSG00000115806,ENSG00000256100,ENSG00000132321,ENSG00000111785,ENSG00000115368,ENSG00000100814…
GO:0043226	organelle	cellular_component	4.5877e-91	2.2322e-87	6952	9402	14721	22148	ENSG00000015413,ENSG00000147059,ENSG00000107185,ENSG00000095002,ENSG00000165458,ENSG00000006837,ENSG00000110195,ENSG00000073050,ENSG00000066322,ENSG00000166452,ENSG00000122965,ENSG00000187553,ENSG00000145354,ENSG00000140988,ENSG00000121236,ENSG00000197461,ENSG00000196072,ENSG00000129636,ENSG00000104375,ENSG00000156411,ENSG00000120093,ENSG00000175756,ENSG00000104892,ENSG00000197375,ENSG00000101189…
GO:0043231	intracellular membrane-bounded organelle	cellular_component	4.0839e-87	1.5897e-83	6223	9402	12965	22148	ENSG00000137267,ENSG00000134153,ENSG00000111012,ENSG00000018869,ENSG00000010803,ENSG00000105255,ENSG00000132275,ENSG00000177169,ENSG00000167552,ENSG00000175895,ENSG00000168439,ENSG00000136699,ENSG00000176009,ENSG00000185669,ENSG00000283208,ENSG00000122884,ENSG00000107679,ENSG00000259494,ENSG00000135968,ENSG00000182272,ENSG00000179104,ENSG00000183520,ENSG00000156384,ENSG00000221983,ENSG00000108846…
GO:0043227	membrane-bounded organelle	cellular_component	2.8912e-86	9.3784e-83	6547	9402	13760	22148	ENSG00000166451,ENSG00000206262,ENSG00000196323,ENSG00000125084,ENSG00000132155,ENSG00000119969,ENSG00000185869,ENSG00000148848,ENSG00000141480,ENSG00000205301,ENSG00000196924,ENSG00000143493,ENSG00000099864,ENSG00000160584,ENSG00000254901,ENSG00000087008,ENSG00000074219,ENSG00000170445,ENSG00000101158,ENSG00000117133,ENSG00000185267,ENSG00000142937,ENSG00000278677,ENSG00000242372,ENSG00000237190…
GO:0005737	cytoplasm	cellular_component	1.4882e-72	4.1378e-69	5960	9402	12479	22148	ENSG00000167100,ENSG00000162419,ENSG00000175899,ENSG00000087502,ENSG00000104365,ENSG00000165124,ENSG00000160323,ENSG00000140612,ENSG00000133069,ENSG00000156110,ENSG00000103888,ENSG00000136490,ENSG00000150764,ENSG00000174885,ENSG00000177542,ENSG00000164031,ENSG00000118162,ENSG00000126216,ENSG00000163346,ENSG00000187242,ENSG00000140400,ENSG00000153207,ENSG00000068903,ENSG00000104888,ENSG00000169876…
GO:0005488	binding	molecular_function	1.2899e-71	3.1381e-68	7566	9402	16466	22148	ENSG00000212900,ENSG00000103034,ENSG00000198563,ENSG00000119973,ENSG00000177830,ENSG00000244607,ENSG00000080845,ENSG00000126773,ENSG00000103544,ENSG00000001630,ENSG00000119383,ENSG00000111912,ENSG00000171863,ENSG00000108773,ENSG00000085872,ENSG00000158987,ENSG00000162337,ENSG00000108375,ENSG00000137497,ENSG00000197702,ENSG00000166169,ENSG00000182107,ENSG00000156587,ENSG00000155846,ENSG00000137449…
GO:0044422	organelle part	cellular_component	1.2529e-63	2.7096e-60	5045	9402	10414	22148	ENSG00000203812,ENSG00000181788,ENSG00000187446,ENSG00000100462,ENSG00000005436,ENSG00000172493,ENSG00000100219,ENSG00000169554,ENSG00000275464,ENSG00000111641,ENSG00000087299,ENSG00000197142,ENSG00000104147,ENSG00000257017,ENSG00000128159,ENSG00000189403,ENSG00000228049,ENSG00000167130,ENSG00000103966,ENSG00000012174,ENSG00000174175,ENSG00000152127,ENSG00000205560,ENSG00000197956,ENSG00000100227…
GO:0044446	intracellular organelle part	cellular_component	1.5726e-61	3.0607e-58	4978	9402	10283	22148	ENSG00000121653,ENSG00000138769,ENSG00000139405,ENSG00000074660,ENSG00000157613,ENSG00000171992,ENSG00000173391,ENSG00000158373,ENSG00000130175,ENSG00000187741,ENSG00000010244,ENSG00000159788,ENSG00000107854,ENSG00000125885,ENSG00000101457,ENSG00000161860,ENSG00000153179,ENSG00000197381,ENSG00000137273,ENSG00000141503,ENSG00000175707,ENSG00000145604,ENSG00000072506,ENSG00000131778,ENSG00000169957…
GO:0005515	protein binding	molecular_function	3.0391e-61	5.3772e-58	6044	9402	12818	22148	ENSG00000262655,ENSG00000104517,ENSG00000149311,ENSG00000131037,ENSG00000121068,ENSG00000162062,ENSG00000247596,ENSG00000106628,ENSG00000196365,ENSG00000156804,ENSG00000069696,ENSG00000171960,ENSG00000167588,ENSG00000136146,ENSG00000173011,ENSG00000159173,ENSG00000198492,ENSG00000158796,ENSG00000197579,ENSG00000133466,ENSG00000170807,XLOC_000265,ENSG00000188373,ENSG00000143337,ENSG00000196420,ENS…
GO:0044444	cytoplasmic part	cellular_component	1.529e-58	2.48e-55	5030	9402	10436	22148	ENSG00000101109,ENSG00000135605,ENSG00000145979,ENSG00000205277,ENSG00000147416,ENSG00000159111,ENSG00000221988,ENSG00000274523,ENSG00000122863,ENSG00000163017,ENSG00000145860,ENSG00000240303,ENSG00000122515,ENSG00000180900,ENSG00000196313,ENSG00000204394,ENSG00000181315,ENSG00000183020,ENSG00000125037,ENSG00000100503,ENSG00000134444,ENSG00000278139,ENSG00000113263,ENSG00000107223,ENSG00000129515…
GO:0044237	cellular metabolic process	biological_process	2.4071e-51	3.6038e-48	5462	9402	11554	22148	ENSG00000156261,ENSG00000188917,ENSG00000198755,ENSG00000179598,ENSG00000182473,ENSG00000135250,ENSG00000102265,ENSG00000176842,ENSG00000107872,ENSG00000069011,ENSG00000141030,ENSG00000151576,ENSG00000196456,ENSG00000198223,ENSG00000063046,ENSG00000175634,ENSG00000136169,ENSG00000154447,ENSG00000122223,ENSG00000147873,ENSG00000187801,ENSG00000136383,ENSG00000164953,ENSG00000107954,ENSG00000178597…
GO:0005634	nucleus	cellular_component	8.3313e-51	1.1582e-47	3902	9402	7950	22148	ENSG00000157601,ENSG00000180346,ENSG00000189042,ENSG00000196208,ENSG00000106399,ENSG00000035720,ENSG00000267261,ENSG00000109686,ENSG00000103671,ENSG00000135679,ENSG00000138386,ENSG00000169218,ENSG00000184384,ENSG00000259207,ENSG00000143442,ENSG00000143578,ENSG00000183576,ENSG00000218823,ENSG00000104537,ENSG00000099940,ENSG00000170619,ENSG00000196387,ENSG00000143933,ENSG00000163636,ENSG00000125740…
GO:0044260	cellular macromolecule metabolic process	biological_process	2.1835e-49	2.8331e-46	4362	9402	9018	22148	ENSG00000180035,ENSG00000137776,ENSG00000135924,ENSG00000163961,ENSG00000176945,ENSG00000280778,ENSG00000184357,ENSG00000010704,ENSG00000172789,ENSG00000120727,ENSG00000011258,ENSG00000143258,ENSG00000145780,ENSG00000156853,ENSG00000107796,ENSG00000146021,ENSG00000112335,ENSG00000063515,ENSG00000175745,ENSG00000062524,ENSG00000120438,ENSG00000151748,ENSG00000111640,ENSG00000197279,ENSG00000134013…
GO:0003674	molecular_function	molecular_function	5.629e-49	6.8473e-46	8576	9402	19375	22148	ENSG00000173846,ENSG00000125657,ENSG00000065882,ENSG00000160767,ENSG00000176108,ENSG00000124214,ENSG00000074803,ENSG00000182853,ENSG00000185736,ENSG00000197106,ENSG00000110888,ENSG00000172831,ENSG00000105808,ENSG00000139144,ENSG00000080839,ENSG00000023041,ENSG00000198513,ENSG00000177192,ENSG00000157326,ENSG00000150527,ENSG00000013503,ENSG00000102172,ENSG00000145388,ENSG00000178974,ENSG00000130713…
GO:0005829	cytosol	cellular_component	2.6881e-48	3.0776e-45	2788	9402	5462	22148	ENSG00000083454,ENSG00000183020,ENSG00000147421,ENSG00000117543,ENSG00000129515,ENSG00000102572,ENSG00000118473,ENSG00000119487,ENSG00000278139,ENSG00000113263,ENSG00000107223,ENSG00000136026,ENSG00000107949,ENSG00000188641,ENSG00000171862,ENSG00000158623,ENSG00000161544,ENSG00000167721,ENSG00000166681,ENSG00000101109,ENSG00000135605,ENSG00000145979,ENSG00000147416,ENSG00000189114,ENSG00000140464…
GO:0043233	organelle lumen	cellular_component	1.9296e-45	2.0865e-42	2886	9402	5719	22148	ENSG00000074416,ENSG00000141376,ENSG00000175221,ENSG00000172543,ENSG00000074181,ENSG00000066044,ENSG00000089195,ENSG00000117592,ENSG00000117697,ENSG00000100425,ENSG00000013619,ENSG00000104856,ENSG00000102901,ENSG00000175063,ENSG00000274618,ENSG00000160633,ENSG00000169375,ENSG00000084072,ENSG00000105821,ENSG00000118922,ENSG00000005020,ENSG00000196976,ENSG00000130700,ENSG00000176978,ENSG00000143318…
GO:0031974	membrane-enclosed lumen	cellular_component	2.2703e-45	2.2117e-42	2911	9402	5776	22148	ENSG00000144231,ENSG00000274641,ENSG00000173120,ENSG00000180801,ENSG00000071794,ENSG00000182150,ENSG00000103199,ENSG00000159267,ENSG00000197728,ENSG00000160404,ENSG00000100030,ENSG00000096968,ENSG00000011304,ENSG00000140718,ENSG00000123143,ENSG00000136826,ENSG00000204217,ENSG00000133315,ENSG00000101473,ENSG00000132031,ENSG00000143190,ENSG00000152104,ENSG00000136709,ENSG00000107862,ENSG00000165526…
GO:0070013	intracellular organelle lumen	cellular_component	2.2727e-45	2.2117e-42	2814	9402	5559	22148	ENSG00000204406,ENSG00000125755,ENSG00000173894,ENSG00000111802,ENSG00000176788,ENSG00000135945,ENSG00000151806,ENSG00000113328,ENSG00000277858,ENSG00000170608,ENSG00000171813,ENSG00000152601,ENSG00000274750,ENSG00000089902,ENSG00000075945,ENSG00000006118,ENSG00000141026,ENSG00000205659,ENSG00000204356,ENSG00000130312,ENSG00000139343,ENSG00000106028,ENSG00000038358,ENSG00000115548,ENSG00000112425…
GO:0031981	nuclear lumen	cellular_component	1.105e-41	1.0241e-38	2348	9402	4575	22148	ENSG00000173272,ENSG00000163993,ENSG00000079387,ENSG00000103490,ENSG00000102984,ENSG00000166407,ENSG00000187736,ENSG00000103351,ENSG00000197587,ENSG00000172273,ENSG00000159352,ENSG00000139343,ENSG00000205659,ENSG00000204356,ENSG00000112425,ENSG00000038358,ENSG00000115548,ENSG00000066379,ENSG00000105755,ENSG00000274267,ENSG00000172531,ENSG00000119669,ENSG00000277858,ENSG00000170608,ENSG00000113328…
GO:0044428	nuclear part	cellular_component	1.6173e-41	1.4308e-38	2532	9402	4979	22148	ENSG00000107937,ENSG00000120837,ENSG00000100242,ENSG00000275379,ENSG00000149948,ENSG00000186635,ENSG00000134107,ENSG00000173065,ENSG00000143171,ENSG00000140153,ENSG00000169895,ENSG00000164885,ENSG00000145041,ENSG00000183671,ENSG00000119242,ENSG00000171487,ENSG00000133302,ENSG00000076242,ENSG00000004478,ENSG00000107560,ENSG00000153015,ENSG00000170581,ENSG00000184270,ENSG00000034152,ENSG00000198908…
GO:0006996	organelle organization	biological_process	5.497e-41	4.6517e-38	1982	9402	3790	22148	ENSG00000075856,ENSG00000168397,ENSG00000011422,ENSG00000178028,ENSG00000125753,ENSG00000146904,ENSG00000104140,ENSG00000101323,ENSG00000096717,ENSG00000115020,ENSG00000107077,ENSG00000004142,ENSG00000185658,ENSG00000126803,ENSG00000171824,ENSG00000108961,ENSG00000158164,ENSG00000084676,ENSG00000205542,ENSG00000113163,ENSG00000134698,ENSG00000147439,ENSG00000198324,ENSG00000100393,ENSG00000125746…
GO:0044238	primary metabolic process	biological_process	6.2622e-41	5.0784e-38	5452	9402	11674	22148	ENSG00000197162,ENSG00000187608,ENSG00000154330,ENSG00000077514,ENSG00000168906,ENSG00000166598,ENSG00000174197,ENSG00000105649,ENSG00000198874,ENSG00000163098,ENSG00000115993,ENSG00000139797,ENSG00000099949,ENSG00000119630,ENSG00000265972,ENSG00000167114,ENSG00000177706,ENSG00000163945,ENSG00000112561,ENSG00000066027,ENSG00000243678,ENSG00000114796,ENSG00000132326,ENSG00000186272,ENSG00000160908…
GO:0043228	non-membrane-bounded organelle	cellular_component	5.7397e-38	4.2966e-35	2371	9402	4678	22148	ENSG00000100276,ENSG00000168214,ENSG00000115364,ENSG00000172977,ENSG00000087589,ENSG00000185129,ENSG00000137845,ENSG00000124762,ENSG00000257411,ENSG00000130921,ENSG00000092140,ENSG00000105613,ENSG00000162851,ENSG00000128908,ENSG00000109132,ENSG00000143436,ENSG00000105793,ENSG00000171533,ENSG00000215454,ENSG00000104312,ENSG00000127022,ENSG00000154719,ENSG00000132849,ENSG00000197774,ENSG00000183765…
GO:0043232	intracellular non-membrane-bounded organelle	cellular_component	5.7397e-38	4.2966e-35	2371	9402	4678	22148	ENSG00000174669,ENSG00000068654,ENSG00000178199,ENSG00000088832,ENSG00000164188,ENSG00000175764,ENSG00000076321,ENSG00000140463,ENSG00000083642,ENSG00000175832,ENSG00000164778,ENSG00000188554,ENSG00000185480,ENSG00000154153,ENSG00000134077,ENSG00000101972,ENSG00000158406,ENSG00000103423,ENSG00000109475,ENSG00000213672,ENSG00000008988,ENSG00000051825,ENSG00000177082,ENSG00000170523,ENSG00000167858…
GO:0044464	cell part	cellular_component	1.4857e-37	1.071e-34	8349	9402	18892	22148	ENSG00000174938,ENSG00000108395,ENSG00000134871,ENSG00000108599,ENSG00000183662,ENSG00000007516,ENSG00000102858,ENSG00000205581,ENSG00000169327,ENSG00000142871,ENSG00000055609,ENSG00000105374,ENSG00000150779,ENSG00000130255,ENSG00000110801,ENSG00000164089,ENSG00000205809,ENSG00000182809,ENSG00000197208,ENSG00000104142,ENSG00000182327,ENSG00000143390,ENSG00000083838,ENSG00000183762,ENSG00000183814…
GO:0005623	cell	cellular_component	5.4488e-37	3.7875e-34	8360	9402	18928	22148	ENSG00000138600,ENSG00000264343,ENSG00000133116,ENSG00000102804,ENSG00000197757,ENSG00000164853,ENSG00000171302,ENSG00000164674,ENSG00000110955,ENSG00000182162,ENSG00000108840,ENSG00000141867,ENSG00000167646,ENSG00000138698,ENSG00000087076,ENSG00000213402,ENSG00000153815,ENSG00000261609,ENSG00000172575,ENSG00000198169,ENSG00000113645,ENSG00000272804,ENSG00000123064,ENSG00000008441,ENSG00000124356…
GO:0008152	metabolic process	biological_process	1.1828e-36	7.9384e-34	5964	9402	12961	22148	ENSG00000188379,ENSG00000158859,ENSG00000186517,ENSG00000187815,ENSG00000119812,ENSG00000072315,ENSG00000274183,ENSG00000256683,ENSG00000183648,ENSG00000143473,ENSG00000257949,ENSG00000143418,ENSG00000068024,ENSG00000137504,ENSG00000176393,ENSG00000104953,ENSG00000108100,ENSG00000142583,ENSG00000166471,ENSG00000164023,ENSG00000139160,ENSG00000171853,ENSG00000187605,ENSG00000188573,ENSG00000117151…
GO:1901363	heterocyclic compound binding	molecular_function	9.3716e-35	6.08e-32	3180	9402	6514	22148	ENSG00000115350,ENSG00000107815,ENSG00000206150,ENSG00000158805,ENSG00000130508,ENSG00000136504,ENSG00000156030,ENSG00000136286,ENSG00000133657,ENSG00000229937,ENSG00000122299,ENSG00000127564,ENSG00000188060,ENSG00000198793,ENSG00000161970,ENSG00000152439,ENSG00000187531,ENSG00000103740,ENSG00000177842,ENSG00000155085,ENSG00000169418,ENSG00000136937,ENSG00000214029,ENSG00000073614,ENSG00000143632…
GO:0071704	organic substance metabolic process	biological_process	1.0903e-34	6.8456e-32	5623	9402	12176	22148	ENSG00000204392,ENSG00000123064,ENSG00000008441,ENSG00000136143,ENSG00000198169,ENSG00000113645,ENSG00000006740,ENSG00000167397,ENSG00000130699,ENSG00000124356,ENSG00000168955,ENSG00000163071,ENSG00000175198,ENSG00000159763,ENSG00000140332,ENSG00000103415,ENSG00000149532,ENSG00000166441,ENSG00000153233,ENSG00000180884,ENSG00000103222,ENSG00000143344,ENSG00000151388,ENSG00000188501,ENSG00000125107…
GO:0097159	organic cyclic compound binding	molecular_function	3.0687e-34	1.8664e-31	3217	9402	6606	22148	ENSG00000158486,ENSG00000037474,ENSG00000177602,ENSG00000137411,ENSG00000051523,ENSG00000107611,ENSG00000188229,ENSG00000077150,ENSG00000108826,ENSG00000165168,ENSG00000169032,ENSG00000139531,ENSG00000108848,ENSG00000177565,ENSG00000131979,ENSG00000169155,ENSG00000087157,ENSG00000104814,ENSG00000183621,ENSG00000163918,ENSG00000162076,ENSG00000168067,ENSG00000182459,ENSG00000180530,ENSG00000164040…
GO:0005654	nucleoplasm	cellular_component	6.7758e-33	3.9963e-30	2012	9402	3939	22148	ENSG00000130940,ENSG00000167302,ENSG00000109685,ENSG00000164104,ENSG00000186350,ENSG00000239382,ENSG00000143376,ENSG00000142507,ENSG00000119203,ENSG00000160685,ENSG00000006712,ENSG00000108604,ENSG00000087152,ENSG00000154493,ENSG00000184990,ENSG00000115289,ENSG00000080224,ENSG00000185619,ENSG00000223496,ENSG00000088833,ENSG00000135547,ENSG00000185591,ENSG00000231500,ENSG00000181045,ENSG00000011590…
GO:0043170	macromolecule metabolic process	biological_process	1.6977e-31	9.7184e-29	4742	9402	10162	22148	ENSG00000175550,ENSG00000011243,ENSG00000159147,ENSG00000170264,ENSG00000164299,ENSG00000131061,ENSG00000143303,ENSG00000142676,ENSG00000078967,ENSG00000129667,ENSG00000204920,ENSG00000094804,ENSG00000078246,ENSG00000161082,ENSG00000182175,ENSG00000179361,ENSG00000115211,ENSG00000274897,ENSG00000184984,ENSG00000182318,ENSG00000160679,ENSG00000133895,ENSG00000108854,ENSG00000157837,ENSG00000196968…
GO:0071840	cellular component organization or biogenesis	biological_process	4.9308e-31	2.742e-28	3311	9402	6862	22148	ENSG00000101203,ENSG00000103274,ENSG00000162063,ENSG00000113615,ENSG00000152767,ENSG00000138623,ENSG00000102805,ENSG00000141446,ENSG00000246705,ENSG00000155380,ENSG00000004848,ENSG00000179409,ENSG00000183751,ENSG00000163380,ENSG00000143382,ENSG00000165704,ENSG00000175305,ENSG00000143374,ENSG00000127423,ENSG00000259132,ENSG00000165264,ENSG00000108622,ENSG00000110066,ENSG00000159409,ENSG00000211455…
GO:0043167	ion binding	molecular_function	1.0326e-30	5.5825e-28	3271	9402	6753	22148	ENSG00000204969,ENSG00000150093,ENSG00000163156,ENSG00000176371,ENSG00000167378,ENSG00000137177,ENSG00000142082,ENSG00000139154,ENSG00000144792,ENSG00000186642,ENSG00000174840,ENSG00000258659,ENSG00000115718,ENSG00000101197,ENSG00000119522,ENSG00000166226,ENSG00000140287,ENSG00000184060,ENSG00000108262,ENSG00000033178,ENSG00000254986,ENSG00000089234,ENSG00000101868,ENSG00000225614,ENSG00000087086…
GO:0006139	nucleobase-containing compound metabolic process	biological_process	8.5601e-30	4.5029e-27	3148	9402	6524	22148	ENSG00000126070,ENSG00000274290,ENSG00000077097,ENSG00000100395,ENSG00000130684,ENSG00000091651,ENSG00000131446,ENSG00000075391,ENSG00000080503,ENSG00000161021,ENSG00000153234,ENSG00000187609,ENSG00000182134,ENSG00000173786,ENSG00000185420,ENSG00000128604,ENSG00000123388,ENSG00000150907,ENSG00000127054,ENSG00000180532,ENSG00000213999,ENSG00000134899,ENSG00000163660,ENSG00000040531,ENSG00000122512…
GO:0016043	cellular component organization	biological_process	1.2868e-29	6.591e-27	3216	9402	6668	22148	ENSG00000111639,ENSG00000162367,ENSG00000215018,ENSG00000278540,ENSG00000164609,ENSG00000084636,ENSG00000196569,ENSG00000129757,ENSG00000135317,ENSG00000146376,ENSG00000145868,ENSG00000172638,ENSG00000196262,ENSG00000169727,ENSG00000099954,ENSG00000183527,ENSG00000239605,ENSG00000204569,ENSG00000134324,ENSG00000139620,ENSG00000100092,ENSG00000147316,ENSG00000165730,ENSG00000182628,ENSG00000108312…
GO:0044267	cellular protein metabolic process	biological_process	3.6379e-29	1.8155e-26	2505	9402	5085	22148	ENSG00000100991,ENSG00000269547,ENSG00000198833,ENSG00000172232,ENSG00000156599,ENSG00000161203,ENSG00000008128,ENSG00000119541,ENSG00000134419,ENSG00000109519,ENSG00000115380,ENSG00000272398,ENSG00000137601,ENSG00000244038,ENSG00000185291,ENSG00000179218,ENSG00000248333,ENSG00000136986,ENSG00000126562,ENSG00000158458,ENSG00000168374,ENSG00000175376,ENSG00000037241,ENSG00000164068,ENSG00000140403…
GO:0006807	nitrogen compound metabolic process	biological_process	1.2616e-28	6.1385e-26	3547	9402	7448	22148	ENSG00000184492,ENSG00000136319,ENSG00000182372,ENSG00000065526,ENSG00000178935,ENSG00000160888,ENSG00000169981,ENSG00000140836,ENSG00000163864,ENSG00000125618,ENSG00000153814,ENSG00000138311,ENSG00000090013,ENSG00000107249,ENSG00000213799,ENSG00000132510,ENSG00000186026,ENSG00000064995,ENSG00000114315,ENSG00000257923,ENSG00000116954,ENSG00000110801,ENSG00000180626,ENSG00000163166,ENSG00000175206…
GO:0046483	heterocycle metabolic process	biological_process	1.3954e-28	6.6242e-26	3228	9402	6724	22148	ENSG00000139083,ENSG00000063978,ENSG00000181104,ENSG00000154957,ENSG00000107960,ENSG00000153914,ENSG00000203546,ENSG00000068971,ENSG00000133121,ENSG00000182979,ENSG00000023330,ENSG00000147403,ENSG00000213741,ENSG00000149922,ENSG00000123636,ENSG00000198231,ENSG00000234602,ENSG00000196511,ENSG00000178971,ENSG00000167395,ENSG00000067225,ENSG00000087470,ENSG00000119574,ENSG00000101191,ENSG00000174576…
GO:0034641	cellular nitrogen compound metabolic process	biological_process	1.4473e-28	6.7067e-26	3330	9402	6956	22148	ENSG00000285162,ENSG00000150681,ENSG00000116809,ENSG00000176563,ENSG00000171862,ENSG00000188641,ENSG00000219200,ENSG00000083814,ENSG00000137337,ENSG00000107949,ENSG00000143224,ENSG00000107223,ENSG00000115274,ENSG00000197566,ENSG00000213030,ENSG00000121390,ENSG00000141497,ENSG00000161265,ENSG00000268606,ENSG00000112282,ENSG00000129515,ENSG00000170801,ENSG00000147421,ENSG00000181315,ENSG00000112511…
GO:0006725	cellular aromatic compound metabolic process	biological_process	1.5066e-28	6.8194e-26	3233	9402	6736	22148	ENSG00000136931,ENSG00000156110,ENSG00000162419,ENSG00000175899,ENSG00000104365,ENSG00000198826,ENSG00000171320,ENSG00000163346,ENSG00000068903,ENSG00000120656,ENSG00000153207,ENSG00000198435,ENSG00000275713,ENSG00000105996,ENSG00000146592,ENSG00000111596,ENSG00000161692,ENSG00000100934,ENSG00000181938,ENSG00000162599,ENSG00000085274,ENSG00000107438,ENSG00000168883,ENSG00000080603,ENSG00000284018…
GO:1901360	organic cyclic compound metabolic process	biological_process	3.4006e-28	1.5042e-25	3349	9402	7005	22148	ENSG00000162104,ENSG00000076984,ENSG00000087087,ENSG00000115761,ENSG00000140598,ENSG00000105771,ENSG00000145715,ENSG00000131183,ENSG00000147408,ENSG00000177963,ENSG00000173145,ENSG00000087365,ENSG00000102882,ENSG00000197756,ENSG00000070047,ENSG00000165512,ENSG00000086589,ENSG00000160049,ENSG00000204301,ENSG00000170631,ENSG00000150773,ENSG00000186115,ENSG00000189298,ENSG00000109670,ENSG00000160949…
GO:0031323	regulation of cellular metabolic process	biological_process	1.5395e-26	6.6585e-24	3069	9402	6392	22148	ENSG00000135801,ENSG00000161940,ENSG00000089335,ENSG00000012174,ENSG00000205323,ENSG00000103966,ENSG00000174059,ENSG00000187559,ENSG00000100227,ENSG00000121671,ENSG00000076053,ENSG00000160801,ENSG00000126602,ENSG00000136159,ENSG00000147255,XLOC_000033,ENSG00000198315,ENSG00000172716,ENSG00000104129,ENSG00000138413,ENSG00000170485,ENSG00000159210,ENSG00000182393,ENSG00000004487,ENSG00000187446,ENS…
GO:0044767	single-organism developmental process	biological_process	2.5489e-25	1.0785e-22	2514	9402	5163	22148	ENSG00000145494,ENSG00000197921,ENSG00000177628,ENSG00000206557,ENSG00000100105,ENSG00000135144,ENSG00000278272,ENSG00000110107,ENSG00000092969,ENSG00000277157,ENSG00000171791,ENSG00000188910,ENSG00000064651,ENSG00000117152,ENSG00000100106,ENSG00000188038,ENSG00000091436,ENSG00000076864,ENSG00000118520,ENSG00000102225,ENSG00000106305,ENSG00000090316,ENSG00000142192,ENSG00000168040,ENSG00000106541…
GO:0090304	nucleic acid metabolic process	biological_process	2.8819e-25	1.1934e-22	2719	9402	5631	22148	ENSG00000196967,ENSG00000093167,ENSG00000158373,ENSG00000145907,ENSG00000187741,ENSG00000010244,ENSG00000125885,ENSG00000167157,ENSG00000107854,ENSG00000241370,ENSG00000130816,ENSG00000136104,ENSG00000197381,ENSG00000260027,ENSG00000102794,ENSG00000112855,ENSG00000137273,ENSG00000143614,ENSG00000167088,ENSG00000106031,ENSG00000172922,ENSG00000198719,ENSG00000121653,ENSG00000104859,ENSG00000159374…
GO:0034645	cellular macromolecule biosynthetic process	biological_process	4.2427e-25	1.7203e-22	2567	9402	5290	22148	ENSG00000159184,ENSG00000070366,ENSG00000196792,ENSG00000121989,ENSG00000169967,ENSG00000050327,ENSG00000119725,ENSG00000138785,ENSG00000065559,ENSG00000139629,ENSG00000112333,ENSG00000187742,ENSG00000130714,ENSG00000117115,ENSG00000135842,ENSG00000075711,ENSG00000176390,ENSG00000116251,ENSG00000062650,ENSG00000186448,ENSG00000166173,ENSG00000167862,ENSG00000196132,ENSG00000092199,ENSG00000153071…
GO:0009059	macromolecule biosynthetic process	biological_process	2.3773e-24	9.4429e-22	2622	9402	5426	22148	ENSG00000132950,ENSG00000168395,ENSG00000167074,ENSG00000161277,ENSG00000083828,ENSG00000231500,ENSG00000167565,ENSG00000160685,ENSG00000006712,ENSG00000087152,ENSG00000115289,ENSG00000101577,ENSG00000185619,ENSG00000109685,ENSG00000130940,ENSG00000164104,ENSG00000134438,ENSG00000196961,ENSG00000163378,ENSG00000119203,ENSG00000196428,ENSG00000173545,ENSG00000181444,ENSG00000129315,ENSG00000130758…
GO:0009987	cellular process	biological_process	6.2026e-24	2.4144e-21	7995	9402	18177	22148	ENSG00000075826,ENSG00000173611,ENSG00000125944,ENSG00000073111,ENSG00000198765,ENSG00000156959,ENSG00000168679,ENSG00000078124,ENSG00000109184,ENSG00000205155,ENSG00000178449,ENSG00000213762,ENSG00000180758,ENSG00000273514,ENSG00000112530,ENSG00000149131,ENSG00000085552,ENSG00000073146,ENSG00000106004,ENSG00000176171,ENSG00000107551,ENSG00000164362,ENSG00000169756,ENSG00000106018,ENSG00000204909…
GO:0046872	metal ion binding	molecular_function	8.0322e-24	3.0653e-21	2221	9402	4511	22148	ENSG00000106069,ENSG00000136143,ENSG00000188157,ENSG00000072609,ENSG00000198169,ENSG00000135318,ENSG00000124356,ENSG00000177479,ENSG00000197608,ENSG00000103415,ENSG00000163625,ENSG00000175198,ENSG00000184517,ENSG00000180884,ENSG00000151388,ENSG00000104055,ENSG00000185669,ENSG00000248746,ENSG00000122884,ENSG00000215915,ENSG00000203705,ENSG00000168916,ENSG00000168530,ENSG00000196754,ENSG00000175895…
GO:0006464	cellular protein modification process	biological_process	3.5493e-23	1.3034e-20	1983	9402	4009	22148	ENSG00000124762,ENSG00000138696,ENSG00000204977,ENSG00000139318,ENSG00000027847,ENSG00000166337,ENSG00000129204,ENSG00000197299,ENSG00000137845,ENSG00000183049,ENSG00000108946,ENSG00000272333,ENSG00000174177,ENSG00000214654,ENSG00000080824,ENSG00000055130,ENSG00000092148,ENSG00000087589,ENSG00000172977,ENSG00000122481,ENSG00000143545,ENSG00000123080,ENSG00000128908,ENSG00000270898,ENSG00000197181…
GO:0036211	protein modification process	biological_process	3.5493e-23	1.3034e-20	1983	9402	4009	22148	ENSG00000163517,ENSG00000170703,ENSG00000196576,ENSG00000184489,ENSG00000138081,ENSG00000177108,ENSG00000079150,ENSG00000185133,ENSG00000101638,ENSG00000163785,ENSG00000070190,ENSG00000164162,ENSG00000126856,ENSG00000152256,ENSG00000111671,ENSG00000172318,ENSG00000186844,ENSG00000140905,ENSG00000075975,ENSG00000151422,ENSG00000142453,ENSG00000178950,ENSG00000198373,ENSG00000105879,ENSG00000141527…
GO:0043412	macromolecule modification	biological_process	4.8415e-23	1.745e-20	2073	9402	4211	22148	ENSG00000092439,ENSG00000164169,ENSG00000169474,ENSG00000158828,ENSG00000116141,ENSG00000168556,ENSG00000162999,ENSG00000108179,ENSG00000121481,ENSG00000135596,ENSG00000197903,ENSG00000181929,ENSG00000085511,ENSG00000131013,ENSG00000135297,ENSG00000139780,ENSG00000105397,ENSG00000128294,ENSG00000113739,ENSG00000006432,ENSG00000171723,ENSG00000020633,ENSG00000131653,ENSG00000112640,ENSG00000100567…
GO:1901576	organic substance biosynthetic process	biological_process	1.2285e-22	4.3232e-20	3129	9402	6601	22148	ENSG00000006534,ENSG00000260836,ENSG00000105672,ENSG00000166313,ENSG00000179361,ENSG00000182175,ENSG00000115211,ENSG00000143458,ENSG00000164299,ENSG00000131061,ENSG00000269026,ENSG00000170989,ENSG00000175550,ENSG00000159147,ENSG00000011243,ENSG00000078246,ENSG00000094804,ENSG00000076108,ENSG00000204920,ENSG00000142676,ENSG00000186153,ENSG00000180574,ENSG00000120899,ENSG00000148834,ENSG00000156273…
GO:0009058	biosynthetic process	biological_process	1.2439e-22	4.3232e-20	3172	9402	6699	22148	ENSG00000175221,ENSG00000116584,ENSG00000074181,ENSG00000061455,ENSG00000159882,XLOC_145992,ENSG00000042832,ENSG00000066044,ENSG00000074416,ENSG00000025708,ENSG00000159915,ENSG00000141376,ENSG00000156873,ENSG00000104856,ENSG00000102901,ENSG00000160633,ENSG00000274618,ENSG00000101444,ENSG00000166507,ENSG00000144712,ENSG00000152782,ENSG00000274944,ENSG00000257184,ENSG00000105679,ENSG00000133104,ENS…
GO:0043169	cation binding	molecular_function	1.3171e-22	4.4973e-20	2252	9402	4600	22148	ENSG00000197694,XLOC_045521,ENSG00000100626,ENSG00000167186,ENSG00000103253,ENSG00000132623,ENSG00000070423,ENSG00000198336,ENSG00000118058,ENSG00000149927,ENSG00000156256,ENSG00000182318,ENSG00000138814,ENSG00000149182,ENSG00000186532,ENSG00000129991,ENSG00000015479,ENSG00000153132,ENSG00000116918,ENSG00000076108,ENSG00000204920,ENSG00000131061,ENSG00000011243,ENSG00000139182,ENSG00000213949,ENS…
GO:0044249	cellular biosynthetic process	biological_process	1.6334e-21	5.4811e-19	3069	9402	6485	22148	ENSG00000137275,ENSG00000144231,ENSG00000173120,ENSG00000151778,ENSG00000142409,ENSG00000168152,ENSG00000071794,ENSG00000139697,ENSG00000155096,ENSG00000151093,ENSG00000103199,ENSG00000196670,ENSG00000197728,ENSG00000096968,ENSG00000198182,ENSG00000099810,ENSG00000100030,ENSG00000011304,ENSG00000172201,ENSG00000104177,ENSG00000249459,ENSG00000164867,ENSG00000143190,ENSG00000101473,ENSG00000172239…
GO:0003676	nucleic acid binding	molecular_function	4.6685e-21	1.5401e-18	2174	9402	4478	22148	ENSG00000006194,ENSG00000136709,ENSG00000165526,ENSG00000152475,ENSG00000172239,ENSG00000136826,ENSG00000186487,ENSG00000143190,ENSG00000249459,ENSG00000104177,ENSG00000011304,ENSG00000198182,ENSG00000100030,ENSG00000197728,ENSG00000196670,ENSG00000103199,ENSG00000071794,ENSG00000182150,ENSG00000168152,ENSG00000142409,ENSG00000173120,ENSG00000274641,ENSG00000134283,ENSG00000273045,ENSG00000010539…
GO:0031325	positive regulation of cellular metabolic process	biological_process	5.0645e-21	1.6428e-18	1480	9402	2941	22148	ENSG00000001084,ENSG00000197548,ENSG00000099250,ENSG00000185043,ENSG00000068001,ENSG00000176601,ENSG00000164463,ENSG00000064313,ENSG00000157119,ENSG00000088832,ENSG00000106006,ENSG00000172530,ENSG00000026103,ENSG00000144118,ENSG00000120094,ENSG00000172819,ENSG00000164778,ENSG00000175832,ENSG00000075426,ENSG00000133816,ENSG00000078061,ENSG00000180357,ENSG00000175029,ENSG00000102882,ENSG00000181467…
GO:0048856	anatomical structure development	biological_process	8.7674e-21	2.7974e-18	2801	9402	5900	22148	ENSG00000119574,ENSG00000106484,ENSG00000067225,ENSG00000127947,ENSG00000087470,ENSG00000188158,ENSG00000197084,ENSG00000234602,ENSG00000128581,ENSG00000178971,ENSG00000203859,ENSG00000149922,ENSG00000068971,ENSG00000133121,ENSG00000101558,ENSG00000054938,ENSG00000134198,ENSG00000138660,ENSG00000102900,ENSG00000139083,ENSG00000181104,ENSG00000276045,ENSG00000233816,ENSG00000099381,ENSG00000171202…
GO:0010604	positive regulation of macromolecule metabolic process	biological_process	1.7784e-20	5.5826e-18	1516	9402	3027	22148	ENSG00000162783,ENSG00000138814,ENSG00000100263,ENSG00000108854,ENSG00000133895,ENSG00000160679,ENSG00000155974,ENSG00000156256,ENSG00000157837,ENSG00000118058,ENSG00000146216,ENSG00000066135,ENSG00000136235,ENSG00000109320,ENSG00000100353,ENSG00000114650,ENSG00000146373,XLOC_045521,ENSG00000166986,ENSG00000065613,ENSG00000150455,ENSG00000137098,ENSG00000134070,ENSG00000101019,ENSG00000182759,ENS…
GO:0019538	protein metabolic process	biological_process	2.5995e-20	8.0307e-18	2849	9402	6004	22148	ENSG00000197530,ENSG00000124635,ENSG00000139625,ENSG00000085224,ENSG00000101189,ENSG00000184012,ENSG00000172586,ENSG00000178078,ENSG00000196411,ENSG00000104375,ENSG00000142330,ENSG00000100336,ENSG00000175756,ENSG00000115275,ENSG00000121236,ENSG00000197461,ENSG00000140988,ENSG00000117411,ENSG00000184900,ENSG00000073050,ENSG00000129673,ENSG00000150456,ENSG00000006837,ENSG00000015413,ENSG00000189052…
GO:0005694	chromosome	cellular_component	3.3069e-20	1.0057e-17	617	9402	1109	22148	ENSG00000161609,ENSG00000116254,ENSG00000104447,ENSG00000151422,ENSG00000164109,ENSG00000129460,ENSG00000278828,ENSG00000143401,ENSG00000126856,ENSG00000117713,ENSG00000089685,ENSG00000150783,ENSG00000196787,ENSG00000121851,ENSG00000153046,ENSG00000148737,ENSG00000174405,ENSG00000138081,ENSG00000077935,ENSG00000163041,ENSG00000198730,ENSG00000141456,ENSG00000168385,ENSG00000134452,ENSG00000158773…
GO:0009893	positive regulation of metabolic process	biological_process	7.7261e-20	2.3134e-17	1608	9402	3238	22148	ENSG00000066379,ENSG00000112425,ENSG00000115548,ENSG00000113070,ENSG00000204356,ENSG00000110888,ENSG00000165699,ENSG00000079246,ENSG00000119669,ENSG00000075785,ENSG00000101605,ENSG00000108691,ENSG00000149658,ENSG00000139946,ENSG00000166407,ENSG00000138834,ENSG00000266412,ENSG00000173846,ENSG00000102984,ENSG00000079387,ENSG00000148334,ENSG00000249709,ENSG00000167548,ENSG00000110944,ENSG00000172273…
GO:0005856	cytoskeleton	cellular_component	1.1697e-19	3.4495e-17	1291	9402	2543	22148	ENSG00000138758,ENSG00000162413,ENSG00000147010,ENSG00000044115,ENSG00000243910,ENSG00000107816,ENSG00000095637,ENSG00000186625,ENSG00000007168,ENSG00000175216,ENSG00000134108,ENSG00000166847,ENSG00000167984,ENSG00000037042,ENSG00000107201,ENSG00000116584,ENSG00000160551,ENSG00000074181,ENSG00000130055,ENSG00000196642,ENSG00000141376,ENSG00000134779,ENSG00000131023,ENSG00000104671,ENSG00000104856…
GO:0015630	microtubule cytoskeleton	cellular_component	1.2158e-19	3.5317e-17	693	9402	1262	22148	ENSG00000137802,ENSG00000170703,ENSG00000156876,ENSG00000160284,ENSG00000150977,ENSG00000168071,ENSG00000173588,ENSG00000174844,ENSG00000089685,ENSG00000164109,ENSG00000166477,ENSG00000107331,ENSG00000159082,ENSG00000258890,ENSG00000149557,ENSG00000082512,ENSG00000151422,ENSG00000100078,ENSG00000240021,ENSG00000112062,ENSG00000119397,ENSG00000101665,ENSG00000198668,ENSG00000042493,ENSG00000112304…
GO:0007010	cytoskeleton organization	biological_process	1.2761e-19	3.6523e-17	746	9402	1374	22148	ENSG00000111057,ENSG00000132688,ENSG00000198718,ENSG00000083799,ENSG00000141293,ENSG00000035720,ENSG00000177885,ENSG00000109686,ENSG00000112902,ENSG00000149798,ENSG00000134571,ENSG00000176438,ENSG00000130479,ENSG00000163646,ENSG00000083535,ENSG00000152503,ENSG00000197102,ENSG00000007372,ENSG00000063978,ENSG00000132376,ENSG00000130827,ENSG00000109171,ENSG00000138660,ENSG00000101146,ENSG00000077080…
GO:0019219	regulation of nucleobase-containing compound metabolic process	biological_process	1.4849e-19	4.1884e-17	2241	9402	4647	22148	ENSG00000158773,ENSG00000092847,ENSG00000134452,ENSG00000165322,ENSG00000186834,ENSG00000173068,ENSG00000172071,ENSG00000139540,ENSG00000149554,ENSG00000088387,ENSG00000109047,ENSG00000127989,ENSG00000166436,ENSG00000147251,ENSG00000198668,ENSG00000139436,ENSG00000159263,ENSG00000147548,ENSG00000101665,ENSG00000204628,ENSG00000164683,ENSG00000196092,ENSG00000166477,ENSG00000116254,ENSG00000072736…
GO:0051171	regulation of nitrogen compound metabolic process	biological_process	1.668e-19	4.6377e-17	2278	9402	4731	22148	ENSG00000278705,ENSG00000268133,ENSG00000159885,ENSG00000100784,ENSG00000087191,ENSG00000137699,ENSG00000069667,ENSG00000071205,ENSG00000175931,ENSG00000078401,ENSG00000100906,ENSG00000196132,ENSG00000142632,ENSG00000142459,ENSG00000186448,ENSG00000109819,ENSG00000092199,ENSG00000153071,ENSG00000176390,ENSG00000075711,ENSG00000062650,ENSG00000187742,ENSG00000117115,ENSG00000112333,ENSG00000065559…
GO:0044427	chromosomal part	cellular_component	3.8265e-19	1.049e-16	543	9402	967	22148	ENSG00000182149,ENSG00000103510,ENSG00000176208,ENSG00000136997,ENSG00000197238,ENSG00000133884,ENSG00000106399,ENSG00000124535,ENSG00000183576,ENSG00000166987,ENSG00000106245,ENSG00000143442,ENSG00000164107,ENSG00000156970,ENSG00000198382,ENSG00000165169,ENSG00000100916,ENSG00000057468,ENSG00000178971,ENSG00000149922,ENSG00000100206,ENSG00000111581,ENSG00000107960,ENSG00000184445,ENSG00000115942…
GO:0032502	developmental process	biological_process	1.0613e-18	2.8689e-16	3107	9402	6638	22148	ENSG00000189134,ENSG00000228083,ENSG00000134569,ENSG00000213024,ENSG00000197594,ENSG00000166579,ENSG00000108244,ENSG00000164916,ENSG00000095794,ENSG00000160691,ENSG00000105429,ENSG00000173269,ENSG00000113196,ENSG00000182220,ENSG00000140395,ENSG00000187475,ENSG00000108588,ENSG00000189377,ENSG00000111737,ENSG00000105141,ENSG00000111602,ENSG00000167193,ENSG00000273542,ENSG00000251493,ENSG00000071539…
GO:0016070	RNA metabolic process	biological_process	2.7779e-18	7.4064e-16	2364	9402	4953	22148	ENSG00000186272,ENSG00000103932,ENSG00000134398,ENSG00000131848,ENSG00000160908,ENSG00000157193,ENSG00000123349,ENSG00000112561,ENSG00000166333,ENSG00000243678,ENSG00000171865,ENSG00000132326,ENSG00000127483,ENSG00000115993,ENSG00000198874,ENSG00000139797,ENSG00000099949,ENSG00000265972,ENSG00000197162,ENSG00000177700,ENSG00000127528,ENSG00000166949,ENSG00000143373,ENSG00000152455,ENSG00000185418…
GO:0032991	macromolecular complex	cellular_component	3.1903e-18	8.391e-16	2936	9402	6247	22148	ENSG00000186889,ENSG00000088325,ENSG00000131724,ENSG00000174444,ENSG00000136874,ENSG00000182774,ENSG00000196408,ENSG00000121621,ENSG00000138107,ENSG00000147123,ENSG00000110321,ENSG00000161040,ENSG00000132017,ENSG00000214518,ENSG00000196542,ENSG00000124789,ENSG00000112039,ENSG00000182389,ENSG00000261150,ENSG00000018408,ENSG00000116698,ENSG00000132680,ENSG00000186009,ENSG00000170786,ENSG00000101470…
GO:0051128	regulation of cellular component organization	biological_process	3.2959e-18	8.5531e-16	1243	9402	2451	22148	ENSG00000168421,ENSG00000140682,ENSG00000196415,ENSG00000156970,ENSG00000143379,ENSG00000131408,ENSG00000168675,ENSG00000137815,ENSG00000171475,ENSG00000119408,ENSG00000141753,ENSG00000105127,ENSG00000169136,ENSG00000115461,ENSG00000123338,ENSG00000139842,ENSG00000097007,ENSG00000136950,ENSG00000049759,ENSG00000189171,ENSG00000111913,ENSG00000139437,ENSG00000130827,ENSG00000109171,ENSG00000101146…
GO:0006366	transcription from RNA polymerase II promoter	biological_process	3.8508e-18	9.8615e-16	1456	9402	2931	22148	ENSG00000121989,ENSG00000159184,ENSG00000119725,ENSG00000161920,ENSG00000111912,ENSG00000108773,ENSG00000134086,ENSG00000112333,ENSG00000198393,ENSG00000138785,ENSG00000176390,ENSG00000075711,ENSG00000162337,ENSG00000196132,ENSG00000177189,ENSG00000186448,ENSG00000109819,ENSG00000166147,ENSG00000137497,ENSG00000170365,ENSG00000123066,ENSG00000078401,ENSG00000146857,ENSG00000138449,ENSG00000100906…
GO:0003824	catalytic activity	molecular_function	4.0032e-18	1.0119e-15	3047	9402	6478	22148	ENSG00000066135,ENSG00000176387,ENSG00000168243,ENSG00000146216,ENSG00000146373,ENSG00000141096,ENSG00000070388,ENSG00000100263,ENSG00000271567,ENSG00000127586,ENSG00000184254,ENSG00000178234,ENSG00000148835,ENSG00000092621,ENSG00000134070,ENSG00000116176,ENSG00000124212,ENSG00000139133,ENSG00000100479,XLOC_139889,ENSG00000141965,ENSG00000169598,ENSG00000179761,ENSG00000171132,ENSG00000005189,ENS…
GO:0080090	regulation of primary metabolic process	biological_process	4.4593e-18	1.1127e-15	2988	9402	6363	22148	ENSG00000187994,ENSG00000168421,ENSG00000215343,ENSG00000168675,ENSG00000144560,ENSG00000196689,ENSG00000077080,ENSG00000169221,ENSG00000204219,ENSG00000139842,ENSG00000132274,ENSG00000108551,ENSG00000122034,ENSG00000168101,ENSG00000181019,ENSG00000134571,ENSG00000143933,ENSG00000166278,ENSG00000196387,ENSG00000122783,ENSG00000125740,ENSG00000166326,ENSG00000145088,ENSG00000153395,ENSG00000152495…
GO:0000785	chromatin	cellular_component	6.2218e-18	1.5328e-15	338	9402	567	22148	ENSG00000158941,ENSG00000164032,ENSG00000141376,ENSG00000119906,ENSG00000197061,ENSG00000203852,ENSG00000270882,ENSG00000113648,ENSG00000233822,ENSG00000184678,ENSG00000185122,ENSG00000177606,ENSG00000274618,ENSG00000197774,ENSG00000020922,ENSG00000203814,ENSG00000270276,ENSG00000137074,ENSG00000276903,ENSG00000275126,ENSG00000196890,ENSG00000273983,ENSG00000169375,ENSG00000185499,ENSG00000128908…
GO:0003677	DNA binding	molecular_function	9.6182e-18	2.34e-15	1347	9402	2701	22148	ENSG00000213588,ENSG00000128573,ENSG00000119669,ENSG00000012061,ENSG00000079246,ENSG00000274267,ENSG00000197111,ENSG00000106028,ENSG00000115548,ENSG00000124613,ENSG00000103343,ENSG00000014164,ENSG00000197587,ENSG00000172273,ENSG00000167548,ENSG00000132024,ENSG00000256525,ENSG00000102984,ENSG00000148334,ENSG00000249709,ENSG00000107372,ENSG00000187736,ENSG00000168661,ENSG00000187079,ENSG00000170469…
GO:0019899	enzyme binding	molecular_function	1.0236e-17	2.4595e-15	1072	9402	2087	22148	ENSG00000105287,ENSG00000106976,ENSG00000198833,ENSG00000111642,ENSG00000152192,ENSG00000069956,ENSG00000131095,ENSG00000100991,ENSG00000196235,ENSG00000078399,ENSG00000124570,ENSG00000272398,ENSG00000120129,ENSG00000164877,ENSG00000070501,ENSG00000119185,ENSG00000100483,ENSG00000035115,ENSG00000198901,ENSG00000160712,ENSG00000006451,ENSG00000177425,ENSG00000162521,ENSG00000144228,ENSG00000139112…
GO:0044085	cellular component biogenesis	biological_process	1.4153e-17	3.3592e-15	1575	9402	3196	22148	ENSG00000071539,ENSG00000273542,ENSG00000167193,ENSG00000137801,ENSG00000118007,ENSG00000116329,ENSG00000177954,ENSG00000140986,ENSG00000128872,ENSG00000105887,ENSG00000166317,ENSG00000203811,ENSG00000141696,ENSG00000154059,ENSG00000090889,ENSG00000140307,ENSG00000186480,ENSG00000204308,ENSG00000204843,ENSG00000166503,ENSG00000023228,ENSG00000079337,ENSG00000053372,ENSG00000010278,ENSG00000056558…
GO:0048731	system development	biological_process	1.5944e-17	3.7388e-15	2402	9402	5060	22148	ENSG00000247596,ENSG00000121068,ENSG00000092529,ENSG00000212935,ENSG00000174482,ENSG00000277775,ENSG00000182718,ENSG00000149311,ENSG00000131584,ENSG00000088305,ENSG00000206075,ENSG00000005073,ENSG00000074527,ENSG00000277481,ENSG00000159450,ENSG00000074047,ENSG00000154237,ENSG00000154277,ENSG00000025770,ENSG00000085276,ENSG00000197579,ENSG00000137509,ENSG00000158796,ENSG00000159173,ENSG00000198492…
GO:0022607	cellular component assembly	biological_process	3.635e-17	8.4223e-15	1460	9402	2948	22148	ENSG00000147274,ENSG00000072110,ENSG00000091409,ENSG00000144339,ENSG00000267534,ENSG00000137877,ENSG00000198168,ENSG00000004779,ENSG00000187475,ENSG00000122390,ENSG00000213024,ENSG00000110958,ENSG00000134569,ENSG00000155438,ENSG00000139726,ENSG00000113296,ENSG00000203818,ENSG00000116761,ENSG00000166579,ENSG00000161057,ENSG00000151014,ENSG00000105270,ENSG00000134278,ENSG00000053372,ENSG00000056558…
GO:0034654	nucleobase-containing compound biosynthetic process	biological_process	5.5731e-17	1.2761e-14	2077	9402	4330	22148	ENSG00000005339,ENSG00000167967,ENSG00000125798,ENSG00000158636,ENSG00000147862,ENSG00000273049,ENSG00000204946,ENSG00000065135,ENSG00000108511,ENSG00000157259,ENSG00000123411,ENSG00000120616,ENSG00000111732,ENSG00000066117,ENSG00000127666,ENSG00000224470,ENSG00000196378,ENSG00000204227,ENSG00000285708,ENSG00000215695,ENSG00000144485,ENSG00000111816,ENSG00000035928,ENSG00000236287,ENSG00000182621…
GO:0033043	regulation of organelle organization	biological_process	6.8153e-17	1.5424e-14	639	9402	1179	22148	ENSG00000170807,ENSG00000101871,ENSG00000008853,ENSG00000126215,ENSG00000131165,ENSG00000254585,ENSG00000166226,ENSG00000119335,ENSG00000072518,ENSG00000111348,ENSG00000123384,ENSG00000141867,ENSG00000104517,ENSG00000149311,ENSG00000088325,ENSG00000182718,ENSG00000247596,ENSG00000105137,ENSG00000198844,ENSG00000121621,ENSG00000163348,ENSG00000162738,ENSG00000099849,ENSG00000113384,ENSG00000188277…
GO:0018130	heterocycle biosynthetic process	biological_process	7.0062e-17	1.5674e-14	2107	9402	4399	22148	ENSG00000079246,ENSG00000058673,ENSG00000110888,ENSG00000103343,ENSG00000124613,ENSG00000014164,ENSG00000256525,ENSG00000110944,ENSG00000132024,ENSG00000249209,ENSG00000167548,ENSG00000249709,ENSG00000148334,ENSG00000266412,ENSG00000173846,ENSG00000187079,ENSG00000168661,ENSG00000093072,ENSG00000179965,ENSG00000162601,ENSG00000177045,ENSG00000182636,ENSG00000171872,ENSG00000074842,ENSG00000197019…
GO:0051276	chromosome organization	biological_process	7.2689e-17	1.6077e-14	629	9402	1166	22148	ENSG00000100425,ENSG00000198586,ENSG00000163930,ENSG00000170004,ENSG00000283782,ENSG00000117697,ENSG00000160633,ENSG00000274618,ENSG00000136936,ENSG00000119760,ENSG00000275126,ENSG00000270276,ENSG00000203814,ENSG00000102901,ENSG00000164032,ENSG00000131023,ENSG00000119906,ENSG00000054796,ENSG00000113648,ENSG00000108424,ENSG00000270882,ENSG00000184678,ENSG00000112715,ENSG00000061455,ENSG00000136807…
GO:0006357	regulation of transcription from RNA polymerase II promoter	biological_process	1.0739e-16	2.3485e-14	1375	9402	2774	22148	ENSG00000125965,ENSG00000174136,ENSG00000250571,ENSG00000131115,ENSG00000112658,ENSG00000189052,ENSG00000116035,ENSG00000146648,ENSG00000131849,ENSG00000187801,ENSG00000130254,ENSG00000196357,ENSG00000053254,ENSG00000185697,ENSG00000090061,ENSG00000145287,ENSG00000151923,ENSG00000089154,ENSG00000215301,ENSG00000112679,ENSG00000043039,ENSG00000007866,ENSG00000157933,ENSG00000137834,ENSG00000131845…
GO:0043933	macromolecular complex subunit organization	biological_process	1.3427e-16	2.9037e-14	1296	9402	2600	22148	ENSG00000168944,ENSG00000159307,ENSG00000169398,ENSG00000172175,ENSG00000130475,ENSG00000243147,ENSG00000168958,ENSG00000159055,ENSG00000259494,ENSG00000145861,ENSG00000137076,ENSG00000184292,ENSG00000105255,ENSG00000169220,ENSG00000177169,ENSG00000164972,ENSG00000137343,ENSG00000055917,ENSG00000173821,ENSG00000132591,ENSG00000171204,ENSG00000169760,ENSG00000101489,ENSG00000180198,ENSG00000069329…
GO:0043168	anion binding	molecular_function	1.8194e-16	3.8914e-14	1485	9402	2997	22148	ENSG00000107815,ENSG00000261052,ENSG00000169710,ENSG00000143393,ENSG00000136286,ENSG00000073712,ENSG00000070087,ENSG00000155760,ENSG00000127564,ENSG00000133657,ENSG00000229937,ENSG00000187531,ENSG00000188060,ENSG00000160460,ENSG00000198793,ENSG00000137501,ENSG00000166199,ENSG00000103740,ENSG00000155085,ENSG00000169418,ENSG00000170890,ENSG00000213923,ENSG00000104835,ENSG00000144045,ENSG00000143632…
GO:1901362	organic cyclic compound biosynthetic process	biological_process	2.0307e-16	4.2961e-14	2181	9402	4574	22148	ENSG00000116254,ENSG00000072736,ENSG00000196092,ENSG00000166477,ENSG00000047230,ENSG00000164683,ENSG00000148297,ENSG00000147789,ENSG00000165417,ENSG00000089685,ENSG00000144655,ENSG00000117713,ENSG00000221978,ENSG00000105258,ENSG00000108439,ENSG00000107779,ENSG00000110651,ENSG00000151322,ENSG00000109047,ENSG00000127989,ENSG00000139540,ENSG00000149554,ENSG00000186834,ENSG00000173068,ENSG00000172071…
GO:2000112	regulation of cellular macromolecule biosynthetic process	biological_process	2.3306e-16	4.8775e-14	2028	9402	4229	22148	ENSG00000196391,ENSG00000107331,ENSG00000168159,ENSG00000125378,ENSG00000166477,ENSG00000129460,ENSG00000196092,ENSG00000187045,ENSG00000072736,ENSG00000104064,ENSG00000108094,ENSG00000116254,ENSG00000134030,ENSG00000164683,ENSG00000204628,ENSG00000131788,ENSG00000147789,ENSG00000148297,ENSG00000163235,ENSG00000113048,ENSG00000151322,ENSG00000136463,ENSG00000110651,ENSG00000107779,ENSG00000221978…
GO:0019438	aromatic compound biosynthetic process	biological_process	2.6203e-16	5.4254e-14	2104	9402	4403	22148	ENSG00000082805,ENSG00000039319,ENSG00000067560,ENSG00000143437,ENSG00000275126,ENSG00000270276,ENSG00000158941,ENSG00000197013,ENSG00000198517,ENSG00000270882,ENSG00000115318,ENSG00000107566,ENSG00000112715,ENSG00000167711,ENSG00000118985,ENSG00000183049,ENSG00000143624,ENSG00000197299,ENSG00000204977,ENSG00000122481,ENSG00000185920,ENSG00000198453,ENSG00000251247,ENSG00000186951,ENSG00000176302…
GO:0006351	transcription, DNA-dependent	biological_process	2.9343e-16	6.0115e-14	1901	9402	3949	22148	ENSG00000196812,ENSG00000268750,ENSG00000114650,ENSG00000109320,ENSG00000133639,ENSG00000066135,ENSG00000156256,ENSG00000155974,ENSG00000161298,ENSG00000118058,ENSG00000138814,ENSG00000108854,ENSG00000133895,ENSG00000162783,ENSG00000182318,ENSG00000102786,ENSG00000156273,ENSG00000167635,ENSG00000182759,ENSG00000156603,ENSG00000134070,ENSG00000148835,ENSG00000166049,ENSG00000120068,ENSG00000182944…
GO:0044271	cellular nitrogen compound biosynthetic process	biological_process	3.67e-16	7.4405e-14	2136	9402	4478	22148	ENSG00000133816,ENSG00000152684,ENSG00000180357,ENSG00000175029,ENSG00000158406,ENSG00000172508,ENSG00000164749,ENSG00000189190,ENSG00000103423,ENSG00000197561,ENSG00000167863,ENSG00000107833,ENSG00000112365,ENSG00000168743,ENSG00000160113,ENSG00000036672,ENSG00000122678,ENSG00000169242,ENSG00000101751,ENSG00000164463,ENSG00000234127,ENSG00000068654,ENSG00000115593,ENSG00000167637,ENSG00000169740…
GO:0032774	RNA biosynthetic process	biological_process	4.8656e-16	9.7628e-14	1909	9402	3971	22148	ENSG00000122482,ENSG00000214029,ENSG00000104835,ENSG00000177842,ENSG00000126603,ENSG00000170890,ENSG00000087088,ENSG00000136937,ENSG00000124232,ENSG00000196628,ENSG00000106948,ENSG00000178096,ENSG00000100393,ENSG00000073614,ENSG00000261678,ENSG00000003402,ENSG00000241258,ENSG00000105701,ENSG00000123607,ENSG00000161011,ENSG00000171163,ENSG00000136504,ENSG00000158805,ENSG00000156030,ENSG00000116560…
GO:0010556	regulation of macromolecule biosynthetic process	biological_process	7.6132e-16	1.512e-13	2067	9402	4327	22148	ENSG00000167637,ENSG00000115593,ENSG00000234127,ENSG00000164463,ENSG00000197548,ENSG00000075426,ENSG00000164778,ENSG00000175832,ENSG00000177595,ENSG00000129911,ENSG00000197360,ENSG00000120094,ENSG00000145730,ENSG00000167550,ENSG00000171604,ENSG00000101972,ENSG00000169740,ENSG00000197561,ENSG00000103423,ENSG00000164749,ENSG00000189190,ENSG00000158406,ENSG00000180357,ENSG00000175029,ENSG00000152684…
GO:0051252	regulation of RNA metabolic process	biological_process	9.0384e-16	1.7769e-13	1888	9402	3928	22148	ENSG00000105227,ENSG00000115380,ENSG00000132382,ENSG00000119185,ENSG00000117625,ENSG00000008128,ENSG00000152454,ENSG00000087884,ENSG00000165916,ENSG00000125462,ENSG00000146109,ENSG00000080298,ENSG00000085741,ENSG00000111642,ENSG00000152192,ENSG00000105287,ENSG00000152284,ENSG00000163435,ENSG00000196235,ENSG00000078399,ENSG00000198440,ENSG00000147133,ENSG00000178150,ENSG00000253293,ENSG00000179284…
GO:0071822	protein complex subunit organization	biological_process	1.144e-15	2.2266e-13	1019	9402	2007	22148	ENSG00000110958,ENSG00000215301,ENSG00000134569,ENSG00000113296,ENSG00000213024,ENSG00000134056,ENSG00000273079,ENSG00000124233,ENSG00000157933,ENSG00000137834,ENSG00000116761,ENSG00000136813,ENSG00000105341,ENSG00000133812,ENSG00000173744,ENSG00000144339,ENSG00000137877,ENSG00000198168,ENSG00000277443,ENSG00000147274,ENSG00000072110,ENSG00000103342,ENSG00000112658,ENSG00000139190,ENSG00000243927…
GO:0051641	cellular localization	biological_process	1.2488e-15	2.4064e-13	1897	9402	3940	22148	ENSG00000174775,ENSG00000056972,ENSG00000007402,ENSG00000116688,ENSG00000133805,ENSG00000100678,ENSG00000099624,ENSG00000174165,ENSG00000110917,ENSG00000198176,ENSG00000086062,ENSG00000021645,ENSG00000198700,ENSG00000167964,ENSG00000044459,ENSG00000177938,ENSG00000120910,ENSG00000116489,ENSG00000011347,ENSG00000151247,ENSG00000171135,ENSG00000141971,ENSG00000109846,ENSG00000118242,ENSG00000010322…
GO:0009653	anatomical structure morphogenesis	biological_process	2.0807e-15	3.9702e-13	1444	9402	2937	22148	ENSG00000138386,ENSG00000135679,ENSG00000109686,ENSG00000117153,ENSG00000197283,ENSG00000161594,ENSG00000114854,ENSG00000259207,ENSG00000162600,ENSG00000118096,ENSG00000106483,ENSG00000136279,ENSG00000075290,ENSG00000135636,ENSG00000182149,ENSG00000185950,ENSG00000134571,ENSG00000140945,ENSG00000149781,ENSG00000130479,ENSG00000099940,ENSG00000112902,ENSG00000213949,ENSG00000119977,ENSG00000123338…
GO:0009889	regulation of biosynthetic process	biological_process	2.1531e-15	4.0572e-13	2170	9402	4568	22148	ENSG00000170476,ENSG00000143442,ENSG00000259207,ENSG00000184384,ENSG00000183576,ENSG00000143578,ENSG00000185187,ENSG00000267261,ENSG00000139549,ENSG00000189042,ENSG00000135679,ENSG00000138386,ENSG00000103671,ENSG00000125740,ENSG00000166326,ENSG00000145088,ENSG00000153395,ENSG00000152495,ENSG00000196453,ENSG00000196387,ENSG00000108551,ENSG00000122034,ENSG00000077080,ENSG00000204219,ENSG00000132274…
GO:0042995	cell projection	cellular_component	2.1679e-15	4.0572e-13	1159	9402	2305	22148	ENSG00000147416,ENSG00000102225,ENSG00000161544,ENSG00000118520,ENSG00000076864,ENSG00000126767,ENSG00000188038,ENSG00000103275,ENSG00000145979,ENSG00000131094,ENSG00000092969,ENSG00000175970,ENSG00000180900,ENSG00000155530,ENSG00000141424,ENSG00000266028,ENSG00000163017,ENSG00000037757,ENSG00000269556,ENSG00000131471,ENSG00000165795,ENSG00000100503,ENSG00000032742,ENSG00000133256,ENSG00000106113…
GO:0048513	organ development	biological_process	2.4406e-15	4.524e-13	1790	9402	3731	22148	ENSG00000077782,ENSG00000221880,ENSG00000198931,ENSG00000128918,ENSG00000135541,ENSG00000116133,ENSG00000101447,ENSG00000109756,ENSG00000078747,ENSG00000128016,ENSG00000189120,ENSG00000145191,ENSG00000183770,ENSG00000161849,ENSG00000173908,ENSG00000185122,ENSG00000196739,ENSG00000100296,ENSG00000204389,ENSG00000117318,ENSG00000172728,ENSG00000103811,ENSG00000175866,ENSG00000122735,ENSG00000073536…
GO:0036094	small molecule binding	molecular_function	4.1224e-15	7.5693e-13	1273	9402	2556	22148	ENSG00000141551,ENSG00000165752,ENSG00000054179,ENSG00000111404,ENSG00000173327,ENSG00000184343,ENSG00000148057,ENSG00000082701,ENSG00000168827,ENSG00000004487,ENSG00000105357,ENSG00000100462,ENSG00000151224,ENSG00000183208,ENSG00000143776,ENSG00000025434,ENSG00000174233,ENSG00000197142,ENSG00000143320,ENSG00000140992,ENSG00000160282,ENSG00000121671,ENSG00000137843,ENSG00000126602,ENSG00000172716…
GO:0007275	multicellular organismal development	biological_process	7.0943e-15	1.2904e-12	2638	9402	5651	22148	ENSG00000185721,ENSG00000147050,ENSG00000168036,ENSG00000131747,ENSG00000124440,ENSG00000100065,ENSG00000143537,ENSG00000066056,ENSG00000132842,ENSG00000181092,ENSG00000165694,ENSG00000275342,ENSG00000166341,ENSG00000161202,ENSG00000050748,ENSG00000066032,ENSG00000122592,ENSG00000116750,ENSG00000168038,ENSG00000184363,ENSG00000064989,ENSG00000256061,ENSG00000156150,ENSG00000185155,ENSG00000164300…
GO:0000786	nucleosome	cellular_component	8.5621e-15	1.543e-12	85	9402	113	22148	ENSG00000203811,ENSG00000278677,ENSG00000274267,ENSG00000276966,ENSG00000197153,ENSG00000188486,ENSG00000273542,ENSG00000180596,ENSG00000203812,ENSG00000124575,ENSG00000196866,ENSG00000277224,ENSG00000278828,ENSG00000273802,ENSG00000196787,ENSG00000124635,ENSG00000274997,ENSG00000140632,ENSG00000163041,ENSG00000197837,ENSG00000270882,ENSG00000203852,ENSG00000113648,ENSG00000234289,ENSG00000184678…
GO:0006355	regulation of transcription, DNA-dependent	biological_process	1.2104e-14	2.1612e-12	1806	9402	3766	22148	ENSG00000077150,ENSG00000005884,ENSG00000169032,ENSG00000130711,ENSG00000107831,ENSG00000144554,ENSG00000204103,ENSG00000186260,ENSG00000121931,ENSG00000169884,ENSG00000180530,ENSG00000264522,ENSG00000116833,ENSG00000183621,ENSG00000177565,ENSG00000169155,ENSG00000137265,ENSG00000141956,ENSG00000110315,ENSG00000173366,ENSG00000116455,ENSG00000065717,ENSG00000132485,ENSG00000028839,ENSG00000137166…
GO:2001141	regulation of RNA biosynthetic process	biological_process	1.3074e-14	2.3133e-12	1811	9402	3778	22148	ENSG00000164105,ENSG00000119715,ENSG00000185483,ENSG00000089280,ENSG00000204514,ENSG00000227124,ENSG00000116731,ENSG00000167207,ENSG00000173575,ENSG00000138795,ENSG00000116670,ENSG00000253293,ENSG00000037965,ENSG00000179284,ENSG00000167771,ENSG00000179388,ENSG00000248333,ENSG00000179218,ENSG00000150347,ENSG00000168374,ENSG00000146147,ENSG00000176160,ENSG00000172888,ENSG00000147852,ENSG00000164011…
GO:0008092	cytoskeletal protein binding	molecular_function	1.4904e-14	2.61e-12	536	9402	984	22148	ENSG00000141298,ENSG00000065534,ENSG00000157483,ENSG00000145362,ENSG00000140463,ENSG00000076321,ENSG00000054356,ENSG00000077549,ENSG00000187164,ENSG00000157540,ENSG00000198954,ENSG00000130402,ENSG00000150394,ENSG00000188385,ENSG00000149273,ENSG00000139880,ENSG00000106078,ENSG00000115091,ENSG00000148943,ENSG00000084693,ENSG00000197535,ENSG00000010810,ENSG00000082438,ENSG00000072832,ENSG00000155657…
GO:0019222	regulation of metabolic process	biological_process	1.5019e-14	2.61e-12	3468	9402	7545	22148	ENSG00000176884,ENSG00000171132,ENSG00000198663,ENSG00000167447,ENSG00000168298,ENSG00000166716,ENSG00000141965,ENSG00000204335,ENSG00000182903,ENSG00000087263,ENSG00000168310,ENSG00000110075,ENSG00000196653,ENSG00000143450,ENSG00000005812,ENSG00000164611,ENSG00000178752,ENSG00000091972,ENSG00000067606,ENSG00000169372,ENSG00000146373,ENSG00000196812,ENSG00000268750,ENSG00000100353,ENSG00000109320…
GO:1901575	organic substance catabolic process	biological_process	1.6561e-14	2.8524e-12	1302	9402	2639	22148	ENSG00000111596,ENSG00000100934,ENSG00000185532,ENSG00000123838,ENSG00000115464,ENSG00000177294,ENSG00000177238,ENSG00000129474,ENSG00000158435,ENSG00000165525,ENSG00000103888,ENSG00000160323,ENSG00000110719,ENSG00000057608,ENSG00000175899,ENSG00000101255,ENSG00000164897,ENSG00000068903,ENSG00000134109,ENSG00000140400,ENSG00000198826,ENSG00000101473,ENSG00000153574,ENSG00000213551,ENSG00000107829…
GO:0046907	intracellular transport	biological_process	1.7303e-14	2.9541e-12	1066	9402	2122	22148	ENSG00000143878,ENSG00000197557,ENSG00000133706,ENSG00000025796,ENSG00000184432,ENSG00000174871,ENSG00000053501,ENSG00000110711,ENSG00000069974,ENSG00000182004,ENSG00000256060,ENSG00000169032,ENSG00000180776,ENSG00000051523,ENSG00000090565,ENSG00000112210,ENSG00000165527,ENSG00000175334,ENSG00000179409,ENSG00000132432,ENSG00000051108,ENSG00000113615,ENSG00000105514,ENSG00000125744,ENSG00000126218…
GO:0031326	regulation of cellular biosynthetic process	biological_process	1.7617e-14	2.9815e-12	2132	9402	4501	22148	ENSG00000170100,ENSG00000108557,ENSG00000115355,ENSG00000087460,ENSG00000179528,ENSG00000145349,ENSG00000008710,ENSG00000124486,ENSG00000197329,ENSG00000010310,ENSG00000173480,ENSG00000136153,ENSG00000198625,ENSG00000183598,ENSG00000141433,ENSG00000170954,ENSG00000007171,ENSG00000094916,ENSG00000143365,ENSG00000217128,ENSG00000011590,ENSG00000092820,ENSG00000135547,ENSG00000107938,ENSG00000126226…
GO:1901265	nucleoside phosphate binding	molecular_function	1.7911e-14	3.0051e-12	1175	9402	2350	22148	ENSG00000100784,ENSG00000112992,ENSG00000095906,ENSG00000087191,ENSG00000106992,ENSG00000172680,ENSG00000179532,ENSG00000071553,ENSG00000133612,ENSG00000112699,ENSG00000175931,ENSG00000120694,ENSG00000173540,ENSG00000129566,ENSG00000182179,ENSG00000177189,ENSG00000101306,ENSG00000166947,ENSG00000006071,ENSG00000162849,ENSG00000176715,ENSG00000156587,ENSG00000182541,ENSG00000065559,ENSG00000184588…
GO:0000166	nucleotide binding	molecular_function	2.1326e-14	3.5476e-12	1174	9402	2349	22148	ENSG00000164163,ENSG00000075624,ENSG00000075886,ENSG00000106615,ENSG00000130413,ENSG00000173110,ENSG00000119778,ENSG00000167508,ENSG00000188566,ENSG00000105726,ENSG00000102967,ENSG00000111199,ENSG00000006432,ENSG00000144744,ENSG00000020633,ENSG00000171723,ENSG00000105397,ENSG00000165475,ENSG00000100167,ENSG00000085511,ENSG00000196230,ENSG00000181929,ENSG00000137502,ENSG00000137285,ENSG00000135297…
GO:0005815	microtubule organizing center	cellular_component	3.1913e-14	5.2637e-12	440	9402	790	22148	ENSG00000172264,ENSG00000166938,ENSG00000140299,ENSG00000165730,ENSG00000126870,ENSG00000147316,ENSG00000126756,ENSG00000102781,ENSG00000154743,ENSG00000159720,ENSG00000095397,ENSG00000213722,ENSG00000171219,ENSG00000204388,ENSG00000126467,ENSG00000188176,ENSG00000197579,ENSG00000124198,ENSG00000072062,ENSG00000092036,ENSG00000198492,ENSG00000137177,ENSG00000161996,ENSG00000072840,ENSG00000076826…
GO:0070727	cellular macromolecule localization	biological_process	3.2372e-14	5.2945e-12	856	9402	1670	22148	ENSG00000141232,ENSG00000064601,ENSG00000151532,ENSG00000165959,ENSG00000147457,ENSG00000184363,ENSG00000119878,ENSG00000104946,ENSG00000172482,ENSG00000119699,ENSG00000115425,ENSG00000137076,ENSG00000039068,ENSG00000146425,ENSG00000181652,ENSG00000044574,ENSG00000135968,ENSG00000168958,ENSG00000108797,ENSG00000142208,ENSG00000143947,ENSG00000140650,ENSG00000127328,ENSG00000116288,ENSG00000169762…
GO:0034613	cellular protein localization	biological_process	3.6688e-14	5.9504e-12	851	9402	1660	22148	ENSG00000132254,ENSG00000159714,ENSG00000082458,ENSG00000006712,ENSG00000196961,ENSG00000141837,ENSG00000143376,ENSG00000065882,ENSG00000173846,ENSG00000266412,ENSG00000152214,ENSG00000079246,ENSG00000075785,ENSG00000113966,ENSG00000134970,ENSG00000092820,ENSG00000184903,ENSG00000099866,ENSG00000231500,ENSG00000090581,ENSG00000172007,ENSG00000150961,ENSG00000081014,ENSG00000135547,ENSG00000007171…
GO:0044430	cytoskeletal part	cellular_component	5.0573e-14	8.1347e-12	994	9402	1975	22148	ENSG00000160460,ENSG00000151914,ENSG00000136811,ENSG00000187650,ENSG00000169750,ENSG00000146216,ENSG00000073712,ENSG00000285551,ENSG00000198336,ENSG00000119333,ENSG00000136286,ENSG00000175203,ENSG00000071909,ENSG00000127481,ENSG00000120899,ENSG00000168014,ENSG00000106948,ENSG00000125746,ENSG00000171446,ENSG00000117519,ENSG00000143632,ENSG00000197694,ENSG00000137098,ENSG00000158163,ENSG00000173805…
GO:0010557	positive regulation of macromolecule biosynthetic process	biological_process	7.1844e-14	1.1461e-11	927	9402	1837	22148	ENSG00000141867,ENSG00000160741,ENSG00000134532,ENSG00000135446,ENSG00000129691,ENSG00000177030,ENSG00000166226,ENSG00000133997,ENSG00000203883,ENSG00000169047,ENSG00000136848,ENSG00000087302,ENSG00000085276,ENSG00000054267,ENSG00000108840,ENSG00000074047,ENSG00000101115,ENSG00000113520,ENSG00000197579,ENSG00000106038,ENSG00000170689,ENSG00000185104,ENSG00000125651,ENSG00000134058,ENSG00000213190…
GO:0031328	positive regulation of cellular biosynthetic process	biological_process	8.0952e-14	1.281e-11	974	9402	1940	22148	ENSG00000071794,ENSG00000107164,ENSG00000120837,ENSG00000180353,ENSG00000167110,ENSG00000185630,ENSG00000137275,ENSG00000115368,ENSG00000144231,ENSG00000149948,ENSG00000130304,ENSG00000107404,ENSG00000141564,ENSG00000106546,ENSG00000139546,ENSG00000173153,ENSG00000177311,ENSG00000275410,ENSG00000116604,ENSG00000105991,ENSG00000143190,ENSG00000165804,ENSG00000062282,ENSG00000136826,ENSG00000172239…
GO:0009891	positive regulation of biosynthetic process	biological_process	9.9423e-14	1.5605e-11	988	9402	1972	22148	ENSG00000064195,ENSG00000169884,ENSG00000180530,ENSG00000116833,ENSG00000126787,ENSG00000001167,ENSG00000198176,ENSG00000183621,ENSG00000177565,ENSG00000162775,ENSG00000137265,ENSG00000205423,ENSG00000165168,ENSG00000077150,ENSG00000169032,ENSG00000182742,ENSG00000065978,ENSG00000204103,ENSG00000174775,ENSG00000151090,ENSG00000186260,ENSG00000102125,ENSG00000151617,ENSG00000101161,ENSG00000141052…
GO:0030030	cell projection organization	biological_process	1.1208e-13	1.7452e-11	743	9402	1431	22148	ENSG00000095906,ENSG00000100784,ENSG00000138587,ENSG00000107864,ENSG00000182208,ENSG00000110047,ENSG00000155875,ENSG00000139687,ENSG00000144674,ENSG00000126353,ENSG00000117155,ENSG00000143553,ENSG00000158987,ENSG00000119650,ENSG00000121966,ENSG00000142459,ENSG00000112041,ENSG00000197702,ENSG00000139537,ENSG00000074660,ENSG00000244607,ENSG00000130175,ENSG00000103034,ENSG00000165409,ENSG00000112333…
GO:0044454	nuclear chromosome part	cellular_component	1.1354e-13	1.7538e-11	339	9402	596	22148	ENSG00000274267,ENSG00000079246,ENSG00000012061,ENSG00000172531,ENSG00000276966,ENSG00000172819,ENSG00000177084,ENSG00000188486,ENSG00000135547,ENSG00000185591,ENSG00000197153,ENSG00000153157,ENSG00000108604,ENSG00000075131,ENSG00000196866,ENSG00000164104,ENSG00000186350,ENSG00000108468,ENSG00000073282,ENSG00000014138,ENSG00000160049,ENSG00000172428,ENSG00000071243,ENSG00000197837,ENSG00000131759…
GO:0044248	cellular catabolic process	biological_process	1.7727e-13	2.7167e-11	1308	9402	2669	22148	ENSG00000196663,ENSG00000171863,ENSG00000050327,ENSG00000070366,ENSG00000187742,ENSG00000021826,ENSG00000105607,ENSG00000180061,ENSG00000184588,ENSG00000156587,ENSG00000176715,ENSG00000116251,ENSG00000109819,ENSG00000131558,ENSG00000153071,ENSG00000158987,ENSG00000108375,ENSG00000142459,ENSG00000142632,ENSG00000187097,ENSG00000182179,ENSG00000068878,ENSG00000133612,ENSG00000113231,ENSG00000137449…
GO:0006259	DNA metabolic process	biological_process	2.4195e-13	3.679e-11	637	9402	1218	22148	ENSG00000005483,ENSG00000119318,ENSG00000083642,ENSG00000048028,ENSG00000172171,ENSG00000276966,ENSG00000112941,ENSG00000101972,ENSG00000104884,ENSG00000197153,ENSG00000182185,ENSG00000137812,ENSG00000180596,ENSG00000185480,ENSG00000165181,ENSG00000188486,ENSG00000124208,ENSG00000149273,ENSG00000204256,ENSG00000075131,ENSG00000072501,ENSG00000014138,ENSG00000101751,ENSG00000185043,ENSG00000197548…
GO:0009056	catabolic process	biological_process	2.5592e-13	3.8613e-11	1480	9402	3053	22148	ENSG00000116670,ENSG00000186187,ENSG00000132541,ENSG00000138073,ENSG00000112208,ENSG00000060237,ENSG00000169738,ENSG00000174080,ENSG00000087586,ENSG00000106258,ENSG00000168032,ENSG00000130649,ENSG00000143384,ENSG00000144214,ENSG00000137962,ENSG00000171130,ENSG00000170473,ENSG00000119715,ENSG00000162174,ENSG00000164068,ENSG00000264364,ENSG00000147852,ENSG00000100483,ENSG00000144228,ENSG00000115896…
GO:0000228	nuclear chromosome	cellular_component	3.2644e-13	4.8873e-11	357	9402	636	22148	ENSG00000277075,ENSG00000178222,ENSG00000115947,ENSG00000020633,ENSG00000168496,ENSG00000276410,ENSG00000257949,ENSG00000188827,ENSG00000274183,ENSG00000181218,ENSG00000109118,ENSG00000140455,ENSG00000010292,ENSG00000278705,ENSG00000075624,ENSG00000161860,ENSG00000184402,ENSG00000121481,ENSG00000134371,ENSG00000107854,ENSG00000133247,ENSG00000168556,ENSG00000163374,ENSG00000267140,ENSG00000108773…
GO:0033036	macromolecule localization	biological_process	5.1955e-13	7.6826e-11	1432	9402	2949	22148	ENSG00000104823,ENSG00000154174,ENSG00000084734,ENSG00000204619,ENSG00000104915,ENSG00000145362,ENSG00000136274,ENSG00000175115,ENSG00000229314,ENSG00000163479,ENSG00000025800,ENSG00000073282,ENSG00000188846,ENSG00000179841,ENSG00000184381,ENSG00000141580,ENSG00000010810,ENSG00000082146,ENSG00000132639,ENSG00000197535,ENSG00000115091,ENSG00000100629,ENSG00000148943,ENSG00000100216,ENSG00000155393…
GO:0017076	purine nucleotide binding	molecular_function	5.2104e-13	7.6826e-11	1046	9402	2091	22148	ENSG00000255587,ENSG00000099331,ENSG00000118046,ENSG00000150753,ENSG00000183486,ENSG00000133056,ENSG00000106105,ENSG00000185527,ENSG00000197208,ENSG00000178999,ENSG00000116954,ENSG00000103024,ENSG00000284024,ENSG00000197653,ENSG00000108883,ENSG00000184787,ENSG00000145833,ENSG00000170209,ENSG00000163864,ENSG00000004700,ENSG00000116830,ENSG00000138182,ENSG00000125834,ENSG00000150990,ENSG00000204388…
GO:0032553	ribonucleotide binding	molecular_function	5.3569e-13	7.8392e-11	1046	9402	2091	22148	ENSG00000168421,ENSG00000166743,ENSG00000236444,ENSG00000156970,ENSG00000160396,ENSG00000148660,ENSG00000100206,ENSG00000119408,ENSG00000197150,ENSG00000196689,ENSG00000097007,ENSG00000171763,ENSG00000142875,ENSG00000108551,ENSG00000130299,ENSG00000178605,ENSG00000115216,ENSG00000152213,ENSG00000164896,ENSG00000250506,ENSG00000152495,ENSG00000152556,ENSG00000267261,ENSG00000157601,ENSG00000165732…
GO:0033554	cellular response to stress	biological_process	5.5232e-13	8.0223e-11	1069	9402	2152	22148	ENSG00000100906,ENSG00000078401,ENSG00000155875,ENSG00000182179,ENSG00000133612,ENSG00000068878,ENSG00000120694,ENSG00000155846,ENSG00000137449,ENSG00000047410,ENSG00000069667,ENSG00000187735,ENSG00000278705,ENSG00000175197,ENSG00000169967,ENSG00000050327,ENSG00000111912,ENSG00000135842,ENSG00000244607,ENSG00000162129,ENSG00000065559,ENSG00000064545,ENSG00000149485,ENSG00000134086,ENSG00000198563…
GO:0000790	nuclear chromatin	cellular_component	5.6716e-13	8.1767e-11	226	9402	377	22148	ENSG00000156384,ENSG00000274267,ENSG00000276966,ENSG00000172819,ENSG00000161202,ENSG00000188486,ENSG00000135547,ENSG00000100726,ENSG00000185591,ENSG00000175792,ENSG00000104447,ENSG00000151422,ENSG00000197153,ENSG00000108604,ENSG00000013573,ENSG00000130699,ENSG00000196787,ENSG00000168036,ENSG00000075131,ENSG00000180198,ENSG00000117713,ENSG00000196866,ENSG00000143401,ENSG00000278828,ENSG00000164104…
GO:0005813	centrosome	cellular_component	6.0338e-13	8.635e-11	338	9402	593	22148	ENSG00000166847,ENSG00000132341,ENSG00000108423,ENSG00000175216,ENSG00000166851,ENSG00000181163,ENSG00000160282,ENSG00000037042,ENSG00000143543,ENSG00000173327,ENSG00000141551,ENSG00000128159,ENSG00000163207,ENSG00000107816,ENSG00000095637,ENSG00000186625,ENSG00000002822,ENSG00000007168,ENSG00000082701,ENSG00000093000,ENSG00000034677,ENSG00000130779,ENSG00000173273,ENSG00000122735,ENSG00000204389…
GO:0007049	cell cycle	biological_process	6.2582e-13	8.8908e-11	945	9402	1881	22148	ENSG00000155380,ENSG00000134057,ENSG00000141446,ENSG00000117650,ENSG00000213445,ENSG00000002330,ENSG00000261236,ENSG00000162063,ENSG00000103274,ENSG00000204120,ENSG00000161800,ENSG00000181449,ENSG00000137710,ENSG00000130522,ENSG00000167670,ENSG00000160789,ENSG00000222014,ENSG00000156232,ENSG00000259132,ENSG00000127423,ENSG00000175305,ENSG00000101773,ENSG00000170037,ENSG00000090565,ENSG00000183955…
GO:0045935	positive regulation of nucleobase-containing compound metabolic process	biological_process	6.9495e-13	9.8013e-11	915	9402	1825	22148	ENSG00000005073,ENSG00000018408,ENSG00000065970,ENSG00000197757,ENSG00000113525,ENSG00000116062,ENSG00000213190,ENSG00000136146,ENSG00000130783,ENSG00000134058,ENSG00000125651,ENSG00000092529,ENSG00000149311,ENSG00000160957,ENSG00000070018,ENSG00000173673,ENSG00000101596,ENSG00000198746,ENSG00000054598,ENSG00000125533,ENSG00000203883,ENSG00000166226,ENSG00000133997,ENSG00000177030,ENSG00000129691…
GO:0006325	chromatin organization	biological_process	8.2745e-13	1.1586e-10	443	9402	819	22148	ENSG00000145391,ENSG00000118418,ENSG00000100429,ENSG00000189403,ENSG00000258315,ENSG00000127337,ENSG00000197181,ENSG00000157212,ENSG00000128908,ENSG00000105821,ENSG00000169375,ENSG00000185499,ENSG00000100462,ENSG00000274997,ENSG00000172977,ENSG00000273802,ENSG00000181163,ENSG00000124575,ENSG00000165609,ENSG00000277224,ENSG00000004487,ENSG00000130726,ENSG00000203812,ENSG00000272333,ENSG00000106400…
GO:0060255	regulation of macromolecule metabolic process	biological_process	1.0739e-12	1.493e-10	2898	9402	6282	22148	ENSG00000008294,ENSG00000197062,ENSG00000151694,ENSG00000167770,ENSG00000214872,ENSG00000101255,ENSG00000137312,ENSG00000165525,ENSG00000130234,ENSG00000016082,ENSG00000160877,ENSG00000158435,ENSG00000137094,ENSG00000126775,ENSG00000105483,ENSG00000108175,ENSG00000134283,ENSG00000169241,ENSG00000010539,ENSG00000188986,ENSG00000075151,ENSG00000068305,ENSG00000142409,ENSG00000173120,ENSG00000137275…
GO:0048522	positive regulation of cellular process	biological_process	1.2657e-12	1.7472e-10	2539	9402	5462	22148	ENSG00000214253,ENSG00000145349,ENSG00000008710,ENSG00000124486,ENSG00000197329,ENSG00000115355,ENSG00000087460,ENSG00000024422,ENSG00000108557,ENSG00000163608,ENSG00000143365,ENSG00000115685,ENSG00000141433,ENSG00000136153,ENSG00000198625,ENSG00000010310,ENSG00000152214,ENSG00000214575,ENSG00000107938,ENSG00000135547,ENSG00000088833,ENSG00000126226,ENSG00000185591,ENSG00000217128,ENSG00000092820…
GO:0032993	protein-DNA complex	cellular_component	1.2861e-12	1.7628e-10	135	9402	208	22148	ENSG00000146143,ENSG00000123405,ENSG00000146414,ENSG00000131153,ENSG00000184260,ENSG00000197903,ENSG00000276368,ENSG00000158373,ENSG00000196747,ENSG00000197409,ENSG00000282988,ENSG00000001167,ENSG00000137265,ENSG00000278705,ENSG00000175197,ENSG00000275663,ENSG00000197238,ENSG00000173801,ENSG00000246705,ENSG00000274183,ENSG00000181218,ENSG00000102977,ENSG00000277075,ENSG00000124535,ENSG00000130522…
GO:0032270	positive regulation of cellular protein metabolic process	biological_process	1.3173e-12	1.793e-10	646	9402	1244	22148	ENSG00000119487,ENSG00000173548,ENSG00000102572,ENSG00000119185,ENSG00000095370,ENSG00000268606,ENSG00000137601,ENSG00000272398,ENSG00000108465,ENSG00000128791,ENSG00000147133,ENSG00000171862,ENSG00000172232,ENSG00000085741,ENSG00000106305,ENSG00000142192,ENSG00000168040,ENSG00000105287,ENSG00000135333,ENSG00000165916,ENSG00000133265,ENSG00000139053,ENSG00000137077,ENSG00000072803,ENSG00000106799…
GO:0051173	positive regulation of nitrogen compound metabolic process	biological_process	1.5439e-12	2.0868e-10	937	9402	1878	22148	ENSG00000095002,ENSG00000251493,ENSG00000147162,ENSG00000118007,ENSG00000141480,ENSG00000125084,ENSG00000132155,ENSG00000141568,ENSG00000205922,ENSG00000270647,ENSG00000074219,ENSG00000064489,ENSG00000111602,ENSG00000188095,ENSG00000196588,ENSG00000120093,ENSG00000168002,ENSG00000186480,ENSG00000140307,ENSG00000107371,ENSG00000167685,ENSG00000156261,ENSG00000105393,ENSG00000085224,ENSG00000142867…
GO:0032555	purine ribonucleotide binding	molecular_function	1.9681e-12	2.6417e-10	1035	9402	2076	22148	ENSG00000197208,ENSG00000185527,ENSG00000106105,ENSG00000178999,ENSG00000116954,ENSG00000150753,ENSG00000118046,ENSG00000255587,ENSG00000099331,ENSG00000133056,ENSG00000183486,ENSG00000125834,ENSG00000138182,ENSG00000004700,ENSG00000163864,ENSG00000116830,ENSG00000170209,ENSG00000150990,ENSG00000197653,ENSG00000284024,ENSG00000103024,ENSG00000145833,ENSG00000184787,ENSG00000108883,ENSG00000149091…
GO:0048471	perinuclear region of cytoplasm	cellular_component	2.1471e-12	2.8623e-10	400	9402	727	22148	ENSG00000102805,ENSG00000213445,ENSG00000138190,ENSG00000140945,ENSG00000105894,ENSG00000130479,ENSG00000153406,ENSG00000140350,ENSG00000183763,ENSG00000124535,ENSG00000157601,ENSG00000163209,ENSG00000154229,ENSG00000132359,ENSG00000083799,ENSG00000183569,ENSG00000110048,ENSG00000111057,ENSG00000171388,ENSG00000164252,ENSG00000051523,ENSG00000158555,ENSG00000126432,ENSG00000174775,ENSG00000144283…
GO:0008104	protein localization	biological_process	2.4669e-12	3.2662e-10	1229	9402	2512	22148	ENSG00000073969,ENSG00000135404,ENSG00000229117,ENSG00000168615,ENSG00000163606,ENSG00000123384,ENSG00000157985,ENSG00000125967,ENSG00000105819,ENSG00000150672,ENSG00000157916,ENSG00000131165,ENSG00000103150,ENSG00000115107,ENSG00000072062,XLOC_000265,ENSG00000185104,ENSG00000143337,ENSG00000197579,ENSG00000118503,ENSG00000102898,ENSG00000198356,ENSG00000069696,ENSG00000166510,ENSG00000070540,ENS…
GO:0001882	nucleoside binding	molecular_function	2.6669e-12	3.5072e-10	1023	9402	2052	22148	ENSG00000115866,ENSG00000094804,ENSG00000174456,ENSG00000078967,ENSG00000215218,ENSG00000143179,ENSG00000080371,ENSG00000166866,ENSG00000164292,ENSG00000175229,ENSG00000266173,ENSG00000171132,ENSG00000138892,ENSG00000126803,ENSG00000168298,XLOC_139889,ENSG00000010219,ENSG00000206203,ENSG00000134684,ENSG00000146904,ENSG00000104140,ENSG00000115977,ENSG00000069345,ENSG00000183258,ENSG00000067606,ENS…
GO:0001883	purine nucleoside binding	molecular_function	4.0216e-12	5.2182e-10	1018	9402	2044	22148	ENSG00000178999,ENSG00000116954,ENSG00000122512,ENSG00000197208,ENSG00000275993,ENSG00000106105,ENSG00000183486,ENSG00000086015,ENSG00000133056,ENSG00000006062,ENSG00000175414,ENSG00000099331,ENSG00000255587,ENSG00000167325,ENSG00000118046,ENSG00000150753,ENSG00000100288,ENSG00000100243,ENSG00000150990,ENSG00000080503,ENSG00000101782,ENSG00000180096,ENSG00000138182,ENSG00000125834,ENSG00000170209…
GO:0032549	ribonucleoside binding	molecular_function	4.0216e-12	5.2182e-10	1018	9402	2044	22148	ENSG00000130669,ENSG00000143776,ENSG00000151224,ENSG00000000457,ENSG00000205045,ENSG00000140992,ENSG00000074966,ENSG00000266967,ENSG00000174233,ENSG00000119684,ENSG00000197142,ENSG00000278053,ENSG00000125388,ENSG00000166851,ENSG00000168827,ENSG00000147044,ENSG00000108423,ENSG00000152700,ENSG00000100304,ENSG00000132341,ENSG00000070961,ENSG00000133275,ENSG00000105357,ENSG00000184343,ENSG00000082701…
GO:0035639	purine ribonucleoside triphosphate binding	molecular_function	4.093e-12	5.2756e-10	1012	9402	2031	22148	ENSG00000128833,ENSG00000134452,ENSG00000151292,ENSG00000172071,ENSG00000166833,ENSG00000168385,ENSG00000133703,ENSG00000027075,ENSG00000155366,ENSG00000250264,ENSG00000149554,ENSG00000155961,ENSG00000176095,ENSG00000160469,ENSG00000172497,ENSG00000012983,ENSG00000142751,ENSG00000183207,ENSG00000128045,ENSG00000140859,ENSG00000165025,ENSG00000109572,ENSG00000156711,ENSG00000156345,ENSG00000182263…
GO:0032550	purine ribonucleoside binding	molecular_function	4.8651e-12	6.2296e-10	1016	9402	2041	22148	ENSG00000116062,ENSG00000185739,ENSG00000121988,ENSG00000132394,ENSG00000115073,ENSG00000134058,ENSG00000115657,ENSG00000140983,ENSG00000198356,ENSG00000054793,ENSG00000162368,ENSG00000142186,ENSG00000237649,ENSG00000162408,ENSG00000196365,ENSG00000008130,ENSG00000198909,ENSG00000101596,ENSG00000171793,ENSG00000247596,ENSG00000153933,ENSG00000173213,ENSG00000138107,ENSG00000121621,ENSG00000165868…
GO:0016482	cytoplasmic transport	biological_process	5.4127e-12	6.8855e-10	641	9402	1240	22148	ENSG00000135968,ENSG00000168958,ENSG00000039068,ENSG00000119699,ENSG00000115425,ENSG00000172482,ENSG00000147457,ENSG00000151532,ENSG00000172175,ENSG00000141232,ENSG00000137154,ENSG00000187627,ENSG00000197860,ENSG00000217930,ENSG00000149295,ENSG00000116288,ENSG00000140650,ENSG00000143947,ENSG00000180447,ENSG00000142208,ENSG00000132842,ENSG00000163682,ENSG00000244693,ENSG00000061987,ENSG00000115306…
GO:0048869	cellular developmental process	biological_process	8.5099e-12	1.0755e-09	2179	9402	4678	22148	ENSG00000168374,ENSG00000179218,ENSG00000179388,ENSG00000008277,ENSG00000118898,ENSG00000264364,ENSG00000205445,ENSG00000204252,ENSG00000147852,ENSG00000185483,ENSG00000119715,ENSG00000137825,ENSG00000060237,ENSG00000173226,ENSG00000163435,ENSG00000019186,ENSG00000131711,ENSG00000139292,ENSG00000080298,ENSG00000131095,ENSG00000103245,ENSG00000198833,ENSG00000152192,ENSG00000172232,ENSG00000115380…
GO:0007399	nervous system development	biological_process	1.0956e-11	1.3757e-09	1163	9402	2382	22148	ENSG00000115468,ENSG00000074527,ENSG00000088305,ENSG00000008056,ENSG00000131584,ENSG00000174482,ENSG00000163348,ENSG00000054598,ENSG00000134183,ENSG00000043143,ENSG00000128965,ENSG00000247596,ENSG00000177030,ENSG00000140299,ENSG00000002745,ENSG00000072518,ENSG00000164258,ENSG00000147955,ENSG00000170370,ENSG00000181790,ENSG00000123384,ENSG00000134532,ENSG00000151917,ENSG00000072062,ENSG00000137817…
GO:0045893	positive regulation of transcription, DNA-dependent	biological_process	1.1921e-11	1.4873e-09	787	9402	1565	22148	ENSG00000105672,ENSG00000166313,ENSG00000213626,ENSG00000124766,ENSG00000105419,ENSG00000096717,ENSG00000179361,ENSG00000182175,ENSG00000183258,ENSG00000143458,ENSG00000136451,ENSG00000176884,ENSG00000170989,ENSG00000175550,ENSG00000128915,ENSG00000168298,ENSG00000011243,ENSG00000084676,ENSG00000204531,ENSG00000157557,ENSG00000168310,ENSG00000186153,ENSG00000106948,ENSG00000156273,ENSG00000100393…
GO:0065008	regulation of biological quality	biological_process	1.2841e-11	1.5918e-09	1910	9402	4059	22148	ENSG00000103274,ENSG00000047457,ENSG00000173366,ENSG00000113621,ENSG00000023902,ENSG00000105514,ENSG00000113615,ENSG00000182481,ENSG00000102805,ENSG00000138623,ENSG00000155380,ENSG00000126218,ENSG00000163380,ENSG00000165527,ENSG00000116260,ENSG00000160439,ENSG00000118689,ENSG00000090565,ENSG00000105639,ENSG00000186038,ENSG00000175354,ENSG00000116266,ENSG00000260428,ENSG00000175305,ENSG00000198722…
GO:0030029	actin filament-based process	biological_process	1.3572e-11	1.6718e-09	409	9402	751	22148	ENSG00000117632,ENSG00000128340,ENSG00000164885,ENSG00000120645,ENSG00000164877,ENSG00000172725,ENSG00000119487,ENSG00000096968,ENSG00000179886,ENSG00000133789,ENSG00000119185,ENSG00000100242,ENSG00000085741,ENSG00000180353,ENSG00000105993,ENSG00000159840,ENSG00000186635,ENSG00000134318,ENSG00000047648,ENSG00000167965,ENSG00000143093,ENSG00000100106,ENSG00000116670,ENSG00000182511,ENSG00000185532…
GO:0009719	response to endogenous stimulus	biological_process	1.4708e-11	1.8004e-09	819	9402	1633	22148	ENSG00000143398,ENSG00000082781,ENSG00000089250,ENSG00000134313,ENSG00000164850,ENSG00000102967,ENSG00000111199,ENSG00000020633,ENSG00000068024,ENSG00000196839,ENSG00000135486,ENSG00000145147,ENSG00000086065,ENSG00000112293,ENSG00000183454,ENSG00000115226,ENSG00000075624,ENSG00000116586,ENSG00000137145,ENSG00000132434,ENSG00000108819,ENSG00000145545,ENSG00000121769,ENSG00000050820,ENSG00000051180…
GO:0051254	positive regulation of RNA metabolic process	biological_process	1.5814e-11	1.9237e-09	827	9402	1654	22148	ENSG00000145391,ENSG00000158092,ENSG00000130700,ENSG00000172818,ENSG00000177463,ENSG00000111424,ENSG00000162552,ENSG00000175592,ENSG00000118922,ENSG00000104312,ENSG00000105821,ENSG00000128908,ENSG00000109132,ENSG00000113658,ENSG00000169375,ENSG00000162851,ENSG00000186951,ENSG00000251247,ENSG00000172977,ENSG00000101384,ENSG00000148671,ENSG00000124575,ENSG00000185920,ENSG00000168214,ENSG00000130726…
GO:0051493	regulation of cytoskeleton organization	biological_process	1.9404e-11	2.3457e-09	313	9402	556	22148	ENSG00000196526,ENSG00000042493,ENSG00000184292,ENSG00000147400,ENSG00000124145,ENSG00000146425,ENSG00000119699,ENSG00000127914,ENSG00000169398,ENSG00000168944,ENSG00000143363,ENSG00000137343,ENSG00000141556,ENSG00000155366,ENSG00000149554,ENSG00000105255,ENSG00000141522,ENSG00000140854,ENSG00000141577,ENSG00000137478,ENSG00000163431,ENSG00000144031,ENSG00000106299,ENSG00000254999,ENSG00000185133…
GO:0051247	positive regulation of protein metabolic process	biological_process	2.1117e-11	2.537e-09	702	9402	1380	22148	ENSG00000186891,ENSG00000111667,ENSG00000101966,ENSG00000078902,ENSG00000179914,ENSG00000259384,ENSG00000104312,ENSG00000156735,ENSG00000197181,ENSG00000141543,ENSG00000161010,ENSG00000100985,ENSG00000118523,ENSG00000172977,ENSG00000087589,ENSG00000122481,ENSG00000080824,ENSG00000144642,ENSG00000108946,ENSG00000136807,ENSG00000169174,ENSG00000139318,ENSG00000124762,ENSG00000187764,ENSG00000066044…
GO:0051649	establishment of localization in cell	biological_process	2.6753e-11	3.1945e-09	1649	9402	3474	22148	ENSG00000153071,ENSG00000143553,ENSG00000137497,ENSG00000196860,ENSG00000101916,ENSG00000131558,ENSG00000144306,ENSG00000142459,ENSG00000198734,ENSG00000101306,ENSG00000162337,ENSG00000085872,ENSG00000113889,ENSG00000182107,ENSG00000006071,ENSG00000075711,ENSG00000116251,ENSG00000101311,ENSG00000111450,ENSG00000103544,ENSG00000104980,ENSG00000177830,ENSG00000117115,ENSG00000103034,ENSG00000198563…
GO:0065003	macromolecular complex assembly	biological_process	2.881e-11	3.4191e-09	1042	9402	2127	22148	ENSG00000143786,ENSG00000157216,ENSG00000125246,ENSG00000114315,ENSG00000064995,ENSG00000174886,ENSG00000079335,ENSG00000185088,ENSG00000240230,ENSG00000104142,ENSG00000148180,ENSG00000174547,ENSG00000110801,ENSG00000004838,ENSG00000178999,ENSG00000113161,ENSG00000087274,ENSG00000183486,ENSG00000142252,ENSG00000145241,ENSG00000163611,ENSG00000102879,ENSG00000125780,ENSG00000076826,ENSG00000078900…
GO:0022402	cell cycle process	biological_process	3.4212e-11	4.0355e-09	708	9402	1392	22148	ENSG00000141696,ENSG00000090889,ENSG00000111602,ENSG00000143493,ENSG00000145919,ENSG00000196924,ENSG00000111737,ENSG00000118007,ENSG00000137801,ENSG00000095002,ENSG00000071539,ENSG00000171848,ENSG00000085224,ENSG00000105393,ENSG00000154144,ENSG00000129007,ENSG00000134278,ENSG00000107872,ENSG00000096093,ENSG00000204843,ENSG00000175756,ENSG00000090061,ENSG00000185697,ENSG00000053254,ENSG00000213024…
GO:0031982	vesicle	cellular_component	4.4937e-11	5.2687e-09	1792	9402	3802	22148	ENSG00000102572,ENSG00000164307,ENSG00000129515,ENSG00000198925,ENSG00000173548,ENSG00000130724,ENSG00000083444,ENSG00000119487,ENSG00000118473,ENSG00000180573,ENSG00000165795,ENSG00000143870,ENSG00000183020,ENSG00000136933,ENSG00000141458,ENSG00000143653,ENSG00000136021,ENSG00000123124,ENSG00000178363,ENSG00000115661,ENSG00000158623,ENSG00000156140,ENSG00000184056,ENSG00000137880,ENSG00000171843…
GO:0010628	positive regulation of gene expression	biological_process	4.7079e-11	5.4868e-09	912	9402	1847	22148	ENSG00000164107,ENSG00000151150,ENSG00000137815,ENSG00000131408,ENSG00000124092,ENSG00000140682,ENSG00000128917,ENSG00000234602,ENSG00000181418,ENSG00000173918,ENSG00000169136,ENSG00000149922,ENSG00000156127,ENSG00000068971,ENSG00000131477,ENSG00000185386,ENSG00000173531,ENSG00000007372,ENSG00000132376,ENSG00000181104,ENSG00000063978,ENSG00000139083,ENSG00000008324,ENSG00000103510,ENSG00000106991…
GO:0015629	actin cytoskeleton	cellular_component	4.9313e-11	5.7129e-09	287	9402	505	22148	ENSG00000130055,ENSG00000170558,ENSG00000197879,ENSG00000145244,ENSG00000074181,ENSG00000122574,ENSG00000015285,ENSG00000116584,ENSG00000135407,ENSG00000168334,ENSG00000171357,ENSG00000198898,ENSG00000198736,ENSG00000173210,ENSG00000143079,ENSG00000184640,ENSG00000104671,ENSG00000175866,ENSG00000152527,ENSG00000143549,ENSG00000196465,ENSG00000143575,ENSG00000095637,ENSG00000138758,ENSG00000145703…
GO:0048523	negative regulation of cellular process	biological_process	6.1481e-11	7.0806e-09	2214	9402	4767	22148	ENSG00000265972,ENSG00000115993,ENSG00000152455,ENSG00000145888,ENSG00000174197,ENSG00000114166,ENSG00000183011,ENSG00000166598,ENSG00000187608,ENSG00000166949,ENSG00000127528,ENSG00000134398,ENSG00000157193,ENSG00000121101,ENSG00000243678,ENSG00000072832,ENSG00000132326,ENSG00000163945,ENSG00000167986,ENSG00000123349,ENSG00000104765,ENSG00000166333,ENSG00000005483,ENSG00000184381,ENSG00000010810…
GO:0046983	protein dimerization activity	molecular_function	8.9512e-11	1.0248e-08	702	9402	1396	22148	ENSG00000278272,ENSG00000101421,ENSG00000092969,ENSG00000277157,ENSG00000171791,ENSG00000197921,ENSG00000266028,ENSG00000264364,ENSG00000005882,ENSG00000160712,ENSG00000140464,ENSG00000043591,ENSG00000143384,ENSG00000072803,ENSG00000277745,ENSG00000213689,ENSG00000132182,ENSG00000175279,ENSG00000213246,ENSG00000116819,ENSG00000182264,ENSG00000101109,ENSG00000132541,ENSG00000188038,ENSG00000087586…
GO:0019900	kinase binding	molecular_function	1.078e-10	1.2269e-08	372	9402	684	22148	ENSG00000087586,ENSG00000013364,ENSG00000158528,ENSG00000167207,ENSG00000143093,ENSG00000161692,ENSG00000064651,ENSG00000116670,ENSG00000068305,ENSG00000060237,ENSG00000169071,ENSG00000169756,ENSG00000101412,ENSG00000034152,ENSG00000104365,ENSG00000101255,ENSG00000198901,ENSG00000177733,ENSG00000008294,ENSG00000151746,ENSG00000180921,ENSG00000172613,ENSG00000114738,ENSG00000164327,ENSG00000111077…
GO:0030036	actin cytoskeleton organization	biological_process	1.1059e-10	1.2514e-08	369	9402	677	22148	ENSG00000112137,ENSG00000155366,ENSG00000133703,ENSG00000165322,ENSG00000141522,ENSG00000137478,ENSG00000124145,ENSG00000137076,ENSG00000184292,ENSG00000042493,ENSG00000203485,ENSG00000154783,ENSG00000285708,ENSG00000066427,ENSG00000119699,ENSG00000151422,ENSG00000183091,ENSG00000136842,ENSG00000109079,ENSG00000066032,ENSG00000075275,ENSG00000165694,ENSG00000139926,ENSG00000174943,ENSG00000161609…
GO:0048468	cell development	biological_process	1.4299e-10	1.6087e-08	1141	9402	2352	22148	ENSG00000100473,ENSG00000114315,ENSG00000166900,ENSG00000075539,ENSG00000017427,ENSG00000144535,ENSG00000176692,ENSG00000184708,ENSG00000206561,ENSG00000138182,ENSG00000138311,ENSG00000140836,ENSG00000125618,ENSG00000065526,ENSG00000135414,ENSG00000118046,ENSG00000204138,ENSG00000204305,ENSG00000148180,ENSG00000175206,ENSG00000162105,ENSG00000257923,ENSG00000188372,ENSG00000204371,ENSG00000113273…
GO:0045892	negative regulation of transcription, DNA-dependent	biological_process	1.5804e-10	1.7678e-08	648	9402	1282	22148	ENSG00000198081,ENSG00000168264,ENSG00000113391,ENSG00000111199,ENSG00000116030,ENSG00000178764,ENSG00000144744,ENSG00000139174,ENSG00000137504,ENSG00000111676,ENSG00000068024,ENSG00000020633,ENSG00000167394,ENSG00000256683,ENSG00000061273,ENSG00000111206,ENSG00000102974,ENSG00000114861,ENSG00000140455,ENSG00000109332,ENSG00000205927,ENSG00000132434,ENSG00000109118,ENSG00000119778,ENSG00000171940…
GO:0031090	organelle membrane	cellular_component	1.5982e-10	1.7775e-08	1806	9402	3840	22148	ENSG00000099246,ENSG00000132196,ENSG00000147465,ENSG00000197119,ENSG00000174992,ENSG00000123728,ENSG00000239305,ENSG00000282301,ENSG00000053918,ENSG00000138821,ENSG00000175311,ENSG00000144043,ENSG00000115310,ENSG00000171451,ENSG00000151806,ENSG00000167716,ENSG00000003436,ENSG00000150527,ENSG00000157326,ENSG00000122126,ENSG00000129219,ENSG00000023041,ENSG00000198513,ENSG00000065615,ENSG00000185303…
GO:0019901	protein kinase binding	molecular_function	1.728e-10	1.911e-08	331	9402	601	22148	ENSG00000166949,ENSG00000053918,ENSG00000164331,ENSG00000162341,ENSG00000153563,ENSG00000114166,ENSG00000107796,ENSG00000105219,ENSG00000008710,ENSG00000129315,ENSG00000174672,ENSG00000131759,ENSG00000079435,ENSG00000115355,ENSG00000133816,ENSG00000154096,ENSG00000108010,ENSG00000140575,ENSG00000166333,ENSG00000175029,ENSG00000113328,ENSG00000155657,ENSG00000101367,ENSG00000087074,ENSG00000121101…
GO:0048519	negative regulation of biological process	biological_process	1.9993e-10	2.1985e-08	2432	9402	5278	22148	ENSG00000163697,ENSG00000168874,ENSG00000189403,ENSG00000169896,ENSG00000257017,ENSG00000169783,ENSG00000213366,ENSG00000140992,ENSG00000169554,ENSG00000100219,ENSG00000169604,ENSG00000166780,ENSG00000025434,ENSG00000035862,ENSG00000187446,ENSG00000181788,ENSG00000169495,ENSG00000005436,ENSG00000167535,ENSG00000100462,ENSG00000182393,ENSG00000088808,ENSG00000004487,ENSG00000170485,ENSG00000159459…
GO:0008134	transcription factor binding	molecular_function	2.1164e-10	2.3141e-08	330	9402	602	22148	ENSG00000096717,ENSG00000157933,ENSG00000007866,ENSG00000213024,ENSG00000114378,ENSG00000104689,ENSG00000166313,ENSG00000215301,ENSG00000178028,ENSG00000117174,ENSG00000084676,ENSG00000075142,ENSG00000113196,ENSG00000196781,ENSG00000115750,ENSG00000112658,ENSG00000175550,ENSG00000196628,ENSG00000074219,ENSG00000100393,ENSG00000166049,ENSG00000196924,ENSG00000156603,ENSG00000121236,ENSG00000100764…
GO:0032446	protein modification by small protein conjugation	biological_process	2.3873e-10	2.5946e-08	459	9402	871	22148	ENSG00000138641,ENSG00000130985,ENSG00000236444,ENSG00000161664,ENSG00000105428,ENSG00000137815,ENSG00000146414,ENSG00000174013,ENSG00000198642,ENSG00000130119,ENSG00000159593,ENSG00000159479,ENSG00000111752,ENSG00000132274,ENSG00000097007,ENSG00000127585,ENSG00000117399,ENSG00000139842,ENSG00000063978,ENSG00000007372,ENSG00000049759,ENSG00000269190,ENSG00000167693,ENSG00000184557,ENSG00000143476…
GO:0010638	positive regulation of organelle organization	biological_process	2.3995e-10	2.5946e-08	300	9402	539	22148	ENSG00000130755,ENSG00000198793,ENSG00000134278,ENSG00000169750,ENSG00000079337,ENSG00000284292,ENSG00000085224,ENSG00000070087,ENSG00000156261,ENSG00000111731,ENSG00000118058,ENSG00000136504,ENSG00000179598,ENSG00000116560,ENSG00000204843,ENSG00000152409,ENSG00000160679,ENSG00000120899,ENSG00000196924,ENSG00000101019,ENSG00000166317,ENSG00000241360,ENSG00000178188,ENSG00000147162,ENSG00000087088…
GO:0051130	positive regulation of cellular component organization	biological_process	2.6666e-10	2.8675e-08	614	9402	1201	22148	ENSG00000131845,ENSG00000166579,ENSG00000224389,ENSG00000134569,ENSG00000213024,ENSG00000135473,ENSG00000107954,ENSG00000103549,ENSG00000070831,ENSG00000058453,ENSG00000140395,ENSG00000105429,ENSG00000112658,ENSG00000147162,ENSG00000006837,ENSG00000167193,ENSG00000125084,ENSG00000105711,ENSG00000141480,ENSG00000196924,ENSG00000166317,ENSG00000099864,ENSG00000204843,ENSG00000156261,ENSG00000111731…
GO:0045944	positive regulation of transcription from RNA polymerase II promoter	biological_process	3.075e-10	3.2884e-08	623	9402	1230	22148	ENSG00000152192,ENSG00000142192,ENSG00000168040,ENSG00000105287,ENSG00000165916,ENSG00000125462,ENSG00000080298,ENSG00000147133,ENSG00000116809,ENSG00000115661,ENSG00000163435,ENSG00000196235,ENSG00000078399,ENSG00000283697,ENSG00000108465,ENSG00000169016,ENSG00000087884,ENSG00000119185,ENSG00000197921,ENSG00000164011,ENSG00000100105,ENSG00000179388,ENSG00000122515,ENSG00000176160,ENSG00000168374…
GO:0070062	extracellular vesicular exosome	cellular_component	3.1016e-10	3.2987e-08	1143	9402	2369	22148	ENSG00000115457,ENSG00000120265,ENSG00000173786,ENSG00000133742,ENSG00000131446,ENSG00000274290,ENSG00000040531,ENSG00000159377,ENSG00000132970,ENSG00000186472,ENSG00000124588,ENSG00000155097,ENSG00000125304,ENSG00000105202,ENSG00000090339,ENSG00000165280,ENSG00000189001,ENSG00000176658,ENSG00000185883,ENSG00000172638,ENSG00000165140,ENSG00000196262,ENSG00000169583,ENSG00000111679,ENSG00000070915…
GO:0005739	mitochondrion	cellular_component	3.227e-10	3.4134e-08	855	9402	1734	22148	ENSG00000198721,ENSG00000132716,ENSG00000165264,ENSG00000143374,ENSG00000148290,ENSG00000160439,ENSG00000114023,ENSG00000067829,ENSG00000118689,ENSG00000162241,ENSG00000163607,ENSG00000154229,ENSG00000088766,ENSG00000198812,ENSG00000131370,ENSG00000137500,ENSG00000077713,ENSG00000214736,ENSG00000114956,ENSG00000183023,ENSG00000100197,ENSG00000134057,ENSG00000002330,ENSG00000170791,ENSG00000087157…
GO:0032989	cellular component morphogenesis	biological_process	3.2713e-10	3.4416e-08	737	9402	1466	22148	ENSG00000082397,ENSG00000081052,ENSG00000137273,ENSG00000008300,ENSG00000163513,ENSG00000141503,ENSG00000167705,ENSG00000152669,ENSG00000197381,ENSG00000160716,ENSG00000112333,ENSG00000159023,ENSG00000170776,ENSG00000134086,ENSG00000074054,ENSG00000075711,ENSG00000166947,ENSG00000074660,ENSG00000139537,ENSG00000197702,ENSG00000148935,ENSG00000153071,ENSG00000142459,ENSG00000121966,ENSG00000119650…
GO:0030554	adenyl nucleotide binding	molecular_function	3.4947e-10	3.6569e-08	850	9402	1707	22148	ENSG00000107625,ENSG00000103423,ENSG00000172508,ENSG00000162104,ENSG00000115687,ENSG00000076984,ENSG00000121101,ENSG00000168393,ENSG00000120438,ENSG00000106526,ENSG00000088727,ENSG00000134398,ENSG00000062524,ENSG00000166333,ENSG00000131437,ENSG00000135720,ENSG00000187867,ENSG00000143630,ENSG00000186638,ENSG00000013441,ENSG00000155657,ENSG00000102882,ENSG00000243678,ENSG00000078061,ENSG00000021776…
GO:0043230	extracellular organelle	cellular_component	3.8659e-10	4.0022e-08	1143	9402	2371	22148	ENSG00000130957,ENSG00000172757,ENSG00000168743,ENSG00000185624,ENSG00000204193,ENSG00000111341,ENSG00000197756,ENSG00000134265,ENSG00000143891,ENSG00000116005,ENSG00000108839,ENSG00000131437,ENSG00000008988,ENSG00000186395,ENSG00000109475,ENSG00000197561,ENSG00000106526,ENSG00000158406,ENSG00000181467,ENSG00000026103,ENSG00000144118,ENSG00000164904,ENSG00000180596,ENSG00000124357,ENSG00000059804…
GO:0065010	extracellular membrane-bounded organelle	cellular_component	3.8659e-10	4.0022e-08	1143	9402	2371	22148	ENSG00000127022,ENSG00000111275,ENSG00000117472,ENSG00000122861,ENSG00000117643,ENSG00000167711,ENSG00000172061,ENSG00000137845,ENSG00000274997,ENSG00000148671,ENSG00000143545,ENSG00000165609,ENSG00000080824,ENSG00000111249,ENSG00000113552,ENSG00000112096,ENSG00000103496,ENSG00000184678,ENSG00000111144,ENSG00000270882,ENSG00000167880,ENSG00000015285,ENSG00000175220,ENSG00000186393,ENSG00000197959…
GO:0007017	microtubule-based process	biological_process	4.243e-10	4.3694e-08	410	9402	768	22148	ENSG00000104833,ENSG00000198382,ENSG00000158486,ENSG00000135837,ENSG00000185842,ENSG00000119408,ENSG00000128581,ENSG00000188229,ENSG00000197748,ENSG00000169136,ENSG00000170927,ENSG00000117399,ENSG00000179636,ENSG00000097007,ENSG00000007372,ENSG00000197102,ENSG00000063978,ENSG00000126787,ENSG00000197557,ENSG00000067798,ENSG00000109846,ENSG00000109171,ENSG00000101146,ENSG00000044459,ENSG00000155380…
GO:0003779	actin binding	molecular_function	4.6243e-10	4.737e-08	256	9402	450	22148	XLOC_000278,ENSG00000138347,ENSG00000169994,ENSG00000163431,ENSG00000167306,ENSG00000106299,ENSG00000115306,ENSG00000185100,ENSG00000143375,ENSG00000066032,ENSG00000136842,ENSG00000160808,ENSG00000128591,ENSG00000145555,ENSG00000159763,ENSG00000183091,ENSG00000109466,ENSG00000042493,ENSG00000196526,ENSG00000137076,ENSG00000203485,ENSG00000169398,ENSG00000248746,ENSG00000165959,ENSG00000184361,ENS…
GO:0044093	positive regulation of molecular function	biological_process	5.4723e-10	5.5763e-08	865	9402	1754	22148	ENSG00000160741,ENSG00000173207,ENSG00000121716,ENSG00000138698,ENSG00000168615,ENSG00000123384,ENSG00000111348,ENSG00000205726,ENSG00000072518,ENSG00000140299,ENSG00000172575,ENSG00000157985,ENSG00000188064,ENSG00000166226,ENSG00000184060,ENSG00000119522,ENSG00000108262,ENSG00000169047,ENSG00000136848,ENSG00000105963,ENSG00000101197,ENSG00000106351,ENSG00000108840,ENSG00000258659,ENSG00000126233…
GO:0031988	membrane-bounded vesicle	cellular_component	5.6662e-10	5.7438e-08	1673	9402	3560	22148	ENSG00000074660,ENSG00000173391,ENSG00000135439,ENSG00000001626,ENSG00000151577,ENSG00000126581,ENSG00000121966,ENSG00000170348,ENSG00000127824,ENSG00000111371,ENSG00000083845,ENSG00000174807,ENSG00000185359,ENSG00000177225,ENSG00000164924,ENSG00000157093,ENSG00000196604,ENSG00000141503,ENSG00000172538,ENSG00000276368,ENSG00000204176,ENSG00000134207,ENSG00000158373,ENSG00000175793,ENSG00000138119…
GO:0018193	peptidyl-amino acid modification	biological_process	5.7666e-10	5.8153e-08	586	9402	1148	22148	ENSG00000043143,ENSG00000163348,ENSG00000149311,ENSG00000175137,ENSG00000183087,ENSG00000173011,ENSG00000113525,ENSG00000170786,ENSG00000171960,ENSG00000169902,ENSG00000142186,ENSG00000123600,ENSG00000169752,ENSG00000154237,ENSG00000154928,ENSG00000054267,ENSG00000164830,ENSG00000228474,XLOC_000265,ENSG00000142082,ENSG00000113520,ENSG00000072062,ENSG00000067365,ENSG00000160741,ENSG00000263464,ENS…
GO:0019904	protein domain specific binding	molecular_function	5.9255e-10	5.9448e-08	396	9402	743	22148	ENSG00000167978,ENSG00000270276,ENSG00000275126,ENSG00000115875,ENSG00000150938,ENSG00000117318,ENSG00000136936,ENSG00000204389,ENSG00000239779,ENSG00000175866,ENSG00000274618,ENSG00000067560,ENSG00000177606,ENSG00000082805,ENSG00000175220,ENSG00000122574,ENSG00000138592,ENSG00000015285,ENSG00000275700,ENSG00000029725,ENSG00000270882,ENSG00000108424,ENSG00000174021,ENSG00000197061,ENSG00000121774…
GO:0043234	protein complex	cellular_component	7.7379e-10	7.7232e-08	2344	9402	5083	22148	ENSG00000166233,ENSG00000153094,ENSG00000113643,ENSG00000144648,ENSG00000102384,ENSG00000125743,ENSG00000185633,ENSG00000183914,ENSG00000132004,ENSG00000198838,ENSG00000051596,ENSG00000134371,ENSG00000128298,ENSG00000070729,ENSG00000184402,ENSG00000104164,ENSG00000167005,ENSG00000026025,ENSG00000053747,ENSG00000174898,ENSG00000010292,ENSG00000109332,ENSG00000156026,ENSG00000085832,ENSG00000166913…
GO:0006796	phosphate-containing compound metabolic process	biological_process	7.9827e-10	7.9269e-08	1662	9402	3534	22148	ENSG00000108953,ENSG00000088832,ENSG00000069020,ENSG00000176601,ENSG00000214530,ENSG00000068001,ENSG00000185043,ENSG00000099250,ENSG00000198870,ENSG00000206527,ENSG00000014641,ENSG00000100504,ENSG00000140463,ENSG00000160211,ENSG00000124357,ENSG00000259431,ENSG00000129951,ENSG00000163382,ENSG00000144118,ENSG00000160688,ENSG00000026103,ENSG00000258989,ENSG00000174516,ENSG00000197561,ENSG00000076984…
GO:0043005	neuron projection	cellular_component	8.0991e-10	8.0017e-08	606	9402	1189	22148	ENSG00000172519,ENSG00000183454,ENSG00000172020,ENSG00000162704,ENSG00000015592,ENSG00000127588,ENSG00000196839,ENSG00000072315,ENSG00000131409,ENSG00000114030,ENSG00000108819,ENSG00000143473,ENSG00000089250,ENSG00000126243,ENSG00000186723,ENSG00000143603,ENSG00000184454,ENSG00000171723,ENSG00000111199,ENSG00000116030,ENSG00000169410,ENSG00000164850,ENSG00000131188,ENSG00000100167,ENSG00000161642…
GO:0051301	cell division	biological_process	8.2619e-10	8.1213e-08	334	9402	614	22148	ENSG00000182742,ENSG00000165169,ENSG00000107831,ENSG00000119408,ENSG00000065978,ENSG00000198642,ENSG00000151150,ENSG00000037474,ENSG00000144283,ENSG00000156970,ENSG00000198382,ENSG00000101146,ENSG00000007372,ENSG00000197102,ENSG00000173465,ENSG00000143878,ENSG00000184445,ENSG00000117399,ENSG00000162063,ENSG00000173769,ENSG00000250506,ENSG00000141956,ENSG00000136997,ENSG00000152503,ENSG00000143933…
GO:0045296	cadherin binding	molecular_function	8.3735e-10	8.1896e-08	192	9402	325	22148	ENSG00000184897,ENSG00000140575,ENSG00000274750,ENSG00000039068,ENSG00000137076,ENSG00000042493,ENSG00000125966,ENSG00000044574,ENSG00000101367,ENSG00000184363,ENSG00000109475,ENSG00000177106,ENSG00000213719,ENSG00000088387,ENSG00000140553,ENSG00000180104,ENSG00000167699,ENSG00000137942,ENSG00000141985,ENSG00000168385,ENSG00000115310,ENSG00000116288,ENSG00000142507,ENSG00000113100,ENSG00000117335…
GO:0031252	cell leading edge	cellular_component	9.0918e-10	8.8477e-08	234	9402	408	22148	ENSG00000082397,ENSG00000092439,ENSG00000175707,ENSG00000105810,ENSG00000097007,ENSG00000161929,ENSG00000132376,ENSG00000050820,ENSG00000026025,ENSG00000159217,ENSG00000273749,ENSG00000188158,ENSG00000187994,ENSG00000101311,ENSG00000197702,ENSG00000111450,ENSG00000115935,ENSG00000089159,ENSG00000163191,ENSG00000107611,ENSG00000181418,ENSG00000196689,ENSG00000127084,ENSG00000121966,ENSG00000196923…
GO:0043085	positive regulation of catalytic activity	biological_process	9.6648e-10	9.3585e-08	697	9402	1391	22148	ENSG00000116062,ENSG00000183087,ENSG00000186009,ENSG00000069696,ENSG00000173848,ENSG00000130988,ENSG00000125651,ENSG00000198909,ENSG00000196408,ENSG00000198844,ENSG00000107263,ENSG00000162738,ENSG00000088325,ENSG00000114353,ENSG00000004660,ENSG00000131584,ENSG00000165219,ENSG00000168615,ENSG00000111348,ENSG00000121716,ENSG00000173207,ENSG00000138698,ENSG00000166226,ENSG00000184060,ENSG00000119522…
GO:0031344	regulation of cell projection organization	biological_process	1.0211e-09	9.8386e-08	337	9402	620	22148	ENSG00000151422,ENSG00000142453,ENSG00000145555,ENSG00000149557,ENSG00000178950,ENSG00000164050,ENSG00000275342,ENSG00000165694,ENSG00000103260,ENSG00000106299,ENSG00000196576,ENSG00000223443,ENSG00000185133,ENSG00000254999,ENSG00000188157,ENSG00000163785,ENSG00000006740,ENSG00000169760,ENSG00000198753,ENSG00000164961,ENSG00000169855,ENSG00000160469,ENSG00000134874,ENSG00000004139,ENSG00000260272…
GO:0070647	protein modification by small protein conjugation or removal	biological_process	1.0316e-09	9.8905e-08	586	9402	1152	22148	ENSG00000165280,ENSG00000102858,ENSG00000081307,ENSG00000188612,ENSG00000113269,ENSG00000169871,ENSG00000147889,ENSG00000169727,ENSG00000197361,ENSG00000167118,ENSG00000158019,ENSG00000078043,ENSG00000108395,ENSG00000125826,ENSG00000116661,ENSG00000206503,ENSG00000108387,ENSG00000204388,ENSG00000005810,ENSG00000135093,ENSG00000135655,ENSG00000185627,ENSG00000171150,ENSG00000102921,ENSG00000171621…
GO:0009887	organ morphogenesis	biological_process	1.1361e-09	1.0839e-07	520	9402	1013	22148	ENSG00000177707,ENSG00000170558,ENSG00000112715,ENSG00000087258,ENSG00000104881,ENSG00000197576,ENSG00000177606,ENSG00000120370,ENSG00000125124,ENSG00000083307,ENSG00000112655,ENSG00000067560,ENSG00000157764,ENSG00000186951,ENSG00000107882,ENSG00000100714,ENSG00000118523,ENSG00000146555,ENSG00000007168,ENSG00000141543,ENSG00000162552,ENSG00000111424,ENSG00000044115,ENSG00000130700,ENSG00000103067…
GO:0032559	adenyl ribonucleotide binding	molecular_function	1.1916e-09	1.1314e-07	840	9402	1694	22148	ENSG00000011052,ENSG00000043514,ENSG00000165868,ENSG00000121621,ENSG00000138107,ENSG00000101596,ENSG00000153933,ENSG00000171793,ENSG00000247596,ENSG00000160957,ENSG00000132681,ENSG00000008056,ENSG00000177414,ENSG00000115825,ENSG00000149311,ENSG00000088325,ENSG00000004660,ENSG00000115657,ENSG00000134058,ENSG00000198356,ENSG00000121988,ENSG00000115073,ENSG00000116062,ENSG00000008130,ENSG00000198909…
GO:0000226	microtubule cytoskeleton organization	biological_process	1.2601e-09	1.1906e-07	306	9402	557	22148	ENSG00000147874,ENSG00000065613,ENSG00000118007,ENSG00000196924,ENSG00000160584,ENSG00000090889,ENSG00000168014,ENSG00000125746,ENSG00000204843,ENSG00000096093,ENSG00000166503,ENSG00000175203,ENSG00000129007,ENSG00000134278,ENSG00000085224,ENSG00000151914,ENSG00000136811,ENSG00000105270,ENSG00000166579,ENSG00000067606,ENSG00000082898,ENSG00000213024,ENSG00000164953,ENSG00000070831,ENSG00000107954…
GO:0045934	negative regulation of nucleobase-containing compound metabolic process	biological_process	1.2889e-09	1.2119e-07	732	9402	1478	22148	ENSG00000072803,ENSG00000267680,ENSG00000174586,ENSG00000140464,ENSG00000213246,ENSG00000164105,ENSG00000256771,ENSG00000103275,ENSG00000138083,ENSG00000116670,ENSG00000138795,ENSG00000037965,ENSG00000230797,ENSG00000179218,ENSG00000167771,ENSG00000278272,ENSG00000182872,ENSG00000146147,ENSG00000126254,ENSG00000277157,ENSG00000150347,ENSG00000100105,ENSG00000164011,ENSG00000198466,ENSG00000197921…
GO:0009057	macromolecule catabolic process	biological_process	1.3014e-09	1.2178e-07	688	9402	1376	22148	ENSG00000170236,ENSG00000135506,ENSG00000171863,ENSG00000167705,ENSG00000136104,ENSG00000070366,ENSG00000172183,ENSG00000187742,ENSG00000156587,ENSG00000126581,ENSG00000116251,ENSG00000135439,ENSG00000172922,ENSG00000185359,ENSG00000153071,ENSG00000108375,ENSG00000083845,ENSG00000182179,ENSG00000103266,ENSG00000226430,ENSG00000068878,ENSG00000133612,ENSG00000137486,ENSG00000188827,ENSG00000166889…
GO:0005524	ATP binding	molecular_function	1.3924e-09	1.2951e-07	823	9402	1658	22148	ENSG00000138375,ENSG00000149476,ENSG00000113263,ENSG00000102572,ENSG00000119541,ENSG00000008128,ENSG00000108055,ENSG00000172350,ENSG00000105053,ENSG00000137601,ENSG00000136021,ENSG00000065357,ENSG00000105486,ENSG00000163808,ENSG00000138756,ENSG00000083454,ENSG00000007174,ENSG00000115661,ENSG00000076555,ENSG00000147133,ENSG00000123374,ENSG00000101452,ENSG00000130270,ENSG00000269547,ENSG00000182261…
GO:0097458	neuron part	cellular_component	1.3974e-09	1.2951e-07	711	9402	1420	22148	ENSG00000131558,ENSG00000137497,ENSG00000109819,ENSG00000112041,ENSG00000121653,ENSG00000111371,ENSG00000126581,ENSG00000075711,ENSG00000171992,ENSG00000179546,ENSG00000167720,ENSG00000111450,ENSG00000108061,ENSG00000171936,ENSG00000145907,ENSG00000160716,ENSG00000065559,ENSG00000159788,ENSG00000184588,ENSG00000082397,ENSG00000170236,ENSG00000141503,ENSG00000196792,ENSG00000183317,ENSG00000170144…
GO:0070271	protein complex biogenesis	biological_process	1.4152e-09	1.3054e-07	785	9402	1588	22148	ENSG00000077549,ENSG00000284862,ENSG00000072501,ENSG00000204228,ENSG00000157540,ENSG00000088832,ENSG00000105063,ENSG00000167977,ENSG00000140463,ENSG00000092108,ENSG00000114745,ENSG00000073282,ENSG00000276966,ENSG00000131398,ENSG00000145730,ENSG00000132639,ENSG00000163382,ENSG00000106078,ENSG00000178695,ENSG00000115091,ENSG00000188554,ENSG00000113905,ENSG00000149273,ENSG00000180901,ENSG00000101972…
GO:0051253	negative regulation of RNA metabolic process	biological_process	1.533e-09	1.4074e-07	675	9402	1355	22148	ENSG00000101255,ENSG00000214872,ENSG00000174697,ENSG00000070444,ENSG00000159086,ENSG00000122859,ENSG00000016082,ENSG00000119314,ENSG00000198435,ENSG00000197062,ENSG00000105996,ENSG00000068903,ENSG00000163346,ENSG00000134283,ENSG00000162599,ENSG00000111596,ENSG00000188986,ENSG00000068305,ENSG00000129474,ENSG00000160877,ENSG00000048649,ENSG00000185787,ENSG00000137094,ENSG00000169756,ENSG00000101412…
GO:0051640	organelle localization	biological_process	1.5901e-09	1.4529e-07	281	9402	506	22148	ENSG00000244588,ENSG00000163235,ENSG00000106299,ENSG00000132842,ENSG00000144031,ENSG00000173588,ENSG00000169760,ENSG00000168036,ENSG00000135823,ENSG00000073921,ENSG00000149357,ENSG00000054523,ENSG00000159082,ENSG00000178950,ENSG00000145920,ENSG00000149557,ENSG00000161609,ENSG00000101440,ENSG00000162236,ENSG00000125814,ENSG00000162928,ENSG00000101152,ENSG00000127914,ENSG00000198668,ENSG00000146425…
GO:0006461	protein complex assembly	biological_process	1.7006e-09	1.5466e-07	783	9402	1585	22148	ENSG00000130706,ENSG00000165527,ENSG00000100211,ENSG00000163380,ENSG00000140443,ENSG00000181085,ENSG00000165704,ENSG00000148290,ENSG00000170615,ENSG00000198722,ENSG00000259132,ENSG00000116266,ENSG00000156232,ENSG00000165264,ENSG00000161800,ENSG00000137710,ENSG00000186710,ENSG00000173366,ENSG00000153885,ENSG00000051341,ENSG00000113615,ENSG00000002330,ENSG00000117650,ENSG00000182447,ENSG00000173801…
GO:0000902	cell morphogenesis	biological_process	1.731e-09	1.567e-07	688	9402	1371	22148	ENSG00000075945,ENSG00000140575,ENSG00000198513,ENSG00000154096,ENSG00000122126,ENSG00000007237,ENSG00000137942,ENSG00000124486,ENSG00000176788,ENSG00000106477,ENSG00000198799,ENSG00000115355,ENSG00000115310,ENSG00000170017,ENSG00000111859,ENSG00000133216,ENSG00000196405,ENSG00000182636,ENSG00000073910,ENSG00000075891,ENSG00000149483,ENSG00000103351,ENSG00000168505,ENSG00000138036,ENSG00000138834…
GO:0010467	gene expression	biological_process	1.7767e-09	1.6009e-07	2815	9402	6188	22148	ENSG00000196453,ENSG00000143498,ENSG00000152495,ENSG00000181610,ENSG00000145088,ENSG00000166326,ENSG00000125740,ENSG00000196387,ENSG00000166278,ENSG00000185187,ENSG00000143578,ENSG00000183576,ENSG00000218823,ENSG00000184384,ENSG00000143442,ENSG00000103671,ENSG00000135679,ENSG00000138386,ENSG00000189042,ENSG00000035720,ENSG00000106246,ENSG00000267261,ENSG00000196689,ENSG00000144560,ENSG00000284306…
GO:0044463	cell projection part	cellular_component	1.8002e-09	1.6146e-07	622	9402	1228	22148	ENSG00000103496,ENSG00000088992,ENSG00000116584,ENSG00000109736,ENSG00000146535,ENSG00000170558,ENSG00000110395,ENSG00000100490,ENSG00000067560,ENSG00000125124,ENSG00000197959,ENSG00000160401,ENSG00000133019,ENSG00000156011,ENSG00000138758,ENSG00000179914,ENSG00000127022,ENSG00000007168,ENSG00000107099,ENSG00000107104,ENSG00000064199,ENSG00000092051,ENSG00000132698,ENSG00000174225,ENSG00000135821…
GO:0006793	phosphorus metabolic process	biological_process	1.9005e-09	1.6967e-07	1693	9402	3613	22148	ENSG00000162433,ENSG00000155893,ENSG00000083290,ENSG00000182866,ENSG00000133789,ENSG00000169895,ENSG00000145041,ENSG00000164885,ENSG00000111077,ENSG00000147509,ENSG00000186635,ENSG00000149948,ENSG00000165807,ENSG00000077942,ENSG00000135241,ENSG00000141564,ENSG00000130304,ENSG00000167965,ENSG00000033327,ENSG00000107937,ENSG00000142178,ENSG00000100209,ENSG00000105538,ENSG00000111432,ENSG00000172409…
GO:0016567	protein ubiquitination	biological_process	1.9714e-09	1.752e-07	427	9402	814	22148	ENSG00000087448,ENSG00000182325,ENSG00000152503,ENSG00000143476,ENSG00000197070,ENSG00000143207,ENSG00000110315,ENSG00000162063,ENSG00000135679,ENSG00000011275,ENSG00000106683,ENSG00000183763,ENSG00000132716,ENSG00000117153,ENSG00000212864,ENSG00000198862,ENSG00000051108,ENSG00000161594,ENSG00000172476,ENSG00000013561,ENSG00000183655,ENSG00000137815,ENSG00000174013,ENSG00000146414,ENSG00000138641…
GO:0008150	biological_process	biological_process	2.0662e-09	1.828e-07	8500	9402	19716	22148	ENSG00000168454,ENSG00000071242,ENSG00000054611,ENSG00000125875,ENSG00000006744,ENSG00000276410,ENSG00000126353,ENSG00000160094,ENSG00000075043,ENSG00000071246,ENSG00000172828,ENSG00000144644,ENSG00000203747,ENSG00000139537,ENSG00000137309,ENSG00000084764,ENSG00000241837,ENSG00000126581,ENSG00000123364,ENSG00000198719,ENSG00000112041,ENSG00000167088,ENSG00000116285,ENSG00000136104,ENSG00000138757…
GO:0051172	negative regulation of nitrogen compound metabolic process	biological_process	2.2439e-09	1.9762e-07	743	9402	1506	22148	ENSG00000204209,ENSG00000132170,ENSG00000115738,ENSG00000025434,ENSG00000169554,ENSG00000183305,ENSG00000005436,ENSG00000176749,ENSG00000182393,ENSG00000004487,ENSG00000166851,ENSG00000185499,ENSG00000168874,ENSG00000100429,ENSG00000169896,ENSG00000189403,ENSG00000185122,ENSG00000198585,ENSG00000103316,ENSG00000174059,ENSG00000117318,ENSG00000020922,ENSG00000204389,ENSG00000161940,ENSG00000273983…
GO:0022008	neurogenesis	biological_process	2.3183e-09	2.0325e-07	786	9402	1592	22148	ENSG00000164683,ENSG00000075275,ENSG00000221890,ENSG00000172270,ENSG00000149557,ENSG00000125378,ENSG00000178950,ENSG00000159216,ENSG00000159082,ENSG00000142453,ENSG00000116254,ENSG00000130638,ENSG00000198753,ENSG00000107779,ENSG00000164961,ENSG00000163785,ENSG00000138347,ENSG00000143995,ENSG00000185133,ENSG00000174405,ENSG00000103260,ENSG00000196576,ENSG00000163517,ENSG00000204624,ENSG00000187535…
GO:0044265	cellular macromolecule catabolic process	biological_process	2.7344e-09	2.3833e-07	573	9402	1132	22148	ENSG00000101773,ENSG00000089157,ENSG00000198862,ENSG00000051108,ENSG00000141698,ENSG00000118939,ENSG00000152484,ENSG00000174748,ENSG00000130706,ENSG00000147475,ENSG00000013561,ENSG00000134057,ENSG00000265681,ENSG00000162063,ENSG00000197070,ENSG00000115317,ENSG00000117399,ENSG00000118369,ENSG00000146872,ENSG00000177565,ENSG00000264522,ENSG00000141971,ENSG00000169884,ENSG00000170185,ENSG00000113575…
GO:1901698	response to nitrogen compound	biological_process	2.7429e-09	2.3833e-07	491	9402	956	22148	ENSG00000117586,ENSG00000173402,ENSG00000082556,ENSG00000159723,ENSG00000057593,ENSG00000228716,ENSG00000178567,ENSG00000108443,ENSG00000055917,ENSG00000131914,ENSG00000158773,ENSG00000114737,ENSG00000090432,ENSG00000172724,ENSG00000142208,ENSG00000277494,ENSG00000163884,ENSG00000171552,ENSG00000102468,ENSG00000092847,ENSG00000186666,ENSG00000149295,ENSG00000198668,ENSG00000172482,ENSG00000177000…
GO:0043254	regulation of protein complex assembly	biological_process	2.7655e-09	2.3922e-07	267	9402	481	22148	ENSG00000131023,ENSG00000197879,ENSG00000119906,ENSG00000135407,ENSG00000122574,ENSG00000213780,ENSG00000112715,ENSG00000116584,ENSG00000015285,ENSG00000177606,ENSG00000174175,ENSG00000198898,ENSG00000204389,ENSG00000136936,ENSG00000067560,ENSG00000130779,ENSG00000175866,ENSG00000231824,ENSG00000156735,ENSG00000143575,ENSG00000082701,ENSG00000132383,ENSG00000107104,ENSG00000157212,ENSG00000189403…
GO:0030154	cell differentiation	biological_process	2.7917e-09	2.4004e-07	2020	9402	4383	22148	ENSG00000107263,ENSG00000125533,ENSG00000110321,ENSG00000162738,ENSG00000123560,ENSG00000198576,ENSG00000264343,ENSG00000070018,ENSG00000173673,ENSG00000164161,ENSG00000110911,ENSG00000116990,ENSG00000011028,ENSG00000172139,ENSG00000064999,ENSG00000133818,ENSG00000177464,ENSG00000197915,ENSG00000183087,ENSG00000101445,ENSG00000113525,ENSG00000182389,ENSG00000018408,ENSG00000214518,ENSG00000112769…
GO:0009628	response to abiotic stimulus	biological_process	2.7996e-09	2.4004e-07	599	9402	1187	22148	ENSG00000183765,ENSG00000168259,ENSG00000177606,ENSG00000100425,ENSG00000141655,ENSG00000104856,ENSG00000143437,ENSG00000181061,ENSG00000085788,ENSG00000101444,ENSG00000067560,ENSG00000136936,ENSG00000157764,ENSG00000158941,ENSG00000110395,ENSG00000116584,ENSG00000112715,ENSG00000143153,ENSG00000197299,ENSG00000204977,ENSG00000124762,ENSG00000186792,ENSG00000143624,ENSG00000185920,ENSG00000080824…
GO:0032268	regulation of cellular protein metabolic process	biological_process	3.1804e-09	2.715e-07	999	9402	2065	22148	ENSG00000082701,ENSG00000109911,ENSG00000143575,ENSG00000185499,ENSG00000134480,ENSG00000124279,ENSG00000157212,ENSG00000204842,ENSG00000143543,ENSG00000173327,ENSG00000189403,ENSG00000133710,ENSG00000141551,ENSG00000254087,ENSG00000140543,ENSG00000204209,ENSG00000164086,ENSG00000106400,ENSG00000140992,ENSG00000089248,ENSG00000266967,ENSG00000183305,ENSG00000169554,ENSG00000115233,ENSG00000130669…
GO:0031401	positive regulation of protein modification process	biological_process	3.2311e-09	2.7461e-07	527	9402	1033	22148	ENSG00000083535,ENSG00000143933,ENSG00000130513,ENSG00000160014,ENSG00000106991,ENSG00000137936,ENSG00000213949,ENSG00000175189,ENSG00000169218,ENSG00000113302,ENSG00000124493,ENSG00000117461,ENSG00000011566,ENSG00000136279,ENSG00000138496,ENSG00000259207,ENSG00000137815,ENSG00000105127,ENSG00000097007,ENSG00000169696,ENSG00000123338,ENSG00000110169,ENSG00000185386,ENSG00000184557,ENSG00000181104…
GO:0031399	regulation of protein modification process	biological_process	3.2589e-09	2.7578e-07	772	9402	1566	22148	ENSG00000103966,ENSG00000078304,ENSG00000185122,ENSG00000142168,ENSG00000100300,ENSG00000131475,ENSG00000020922,ENSG00000204389,ENSG00000114316,ENSG00000177076,ENSG00000077782,ENSG00000105568,ENSG00000078747,ENSG00000109756,ENSG00000157450,ENSG00000140525,ENSG00000137843,ENSG00000130669,ENSG00000163743,ENSG00000169554,ENSG00000183305,ENSG00000106400,ENSG00000140992,ENSG00000089248,ENSG00000164086…
GO:0009790	embryo development	biological_process	3.5682e-09	3.0064e-07	521	9402	1022	22148	ENSG00000188372,ENSG00000087274,ENSG00000186866,ENSG00000106538,ENSG00000123388,ENSG00000112559,ENSG00000204138,ENSG00000064012,ENSG00000125618,ENSG00000157216,ENSG00000166823,ENSG00000138182,ENSG00000120149,ENSG00000131446,ENSG00000012048,ENSG00000176692,ENSG00000132510,ENSG00000114315,ENSG00000136450,ENSG00000164171,ENSG00000179348,ENSG00000126870,ENSG00000134871,ENSG00000095397,ENSG00000100345…
GO:1901700	response to oxygen-containing compound	biological_process	6.0063e-09	5.0389e-07	779	9402	1590	22148	ENSG00000182150,ENSG00000107984,ENSG00000159267,ENSG00000134318,ENSG00000173153,ENSG00000106546,ENSG00000141564,ENSG00000187498,ENSG00000130304,ENSG00000062282,ENSG00000155876,ENSG00000136826,ENSG00000169895,ENSG00000164885,ENSG00000275410,ENSG00000170893,ENSG00000100299,ENSG00000078142,ENSG00000163516,ENSG00000123342,ENSG00000100030,ENSG00000096968,ENSG00000091138,ENSG00000107560,ENSG00000164867…
GO:0000981	sequence-specific DNA binding RNA polymerase II transcription factor activity	molecular_function	6.0551e-09	5.058e-07	830	9402	1704	22148	ENSG00000116833,ENSG00000064195,ENSG00000169155,ENSG00000137265,ENSG00000196700,ENSG00000183621,ENSG00000198176,ENSG00000163792,ENSG00000001167,ENSG00000130711,ENSG00000065978,ENSG00000235109,ENSG00000170448,ENSG00000182742,ENSG00000077150,ENSG00000151090,ENSG00000204103,ENSG00000125812,ENSG00000118689,ENSG00000010030,ENSG00000175213,ENSG00000164920,ENSG00000186564,ENSG00000141052,ENSG00000004848…
GO:0030055	cell-substrate junction	cellular_component	6.8526e-09	5.6841e-07	253	9402	455	22148	ENSG00000277443,ENSG00000204389,ENSG00000114302,ENSG00000065054,ENSG00000067560,ENSG00000146648,ENSG00000197958,ENSG00000091409,ENSG00000112655,ENSG00000072110,ENSG00000070831,ENSG00000168310,ENSG00000080371,ENSG00000147604,ENSG00000130429,ENSG00000168334,ENSG00000026508,ENSG00000131746,ENSG00000148303,ENSG00000125753,ENSG00000159176,ENSG00000146535,ENSG00000116584,ENSG00000011422,ENSG00000110395…
GO:0044699	single-organism process	biological_process	6.8632e-09	5.6841e-07	6773	9402	15540	22148	ENSG00000143473,ENSG00000183648,ENSG00000134539,ENSG00000257949,ENSG00000162763,ENSG00000274183,ENSG00000176393,ENSG00000138172,ENSG00000104953,ENSG00000068024,ENSG00000089356,ENSG00000143418,ENSG00000158859,ENSG00000144962,ENSG00000186517,ENSG00000148655,ENSG00000188379,ENSG00000166153,ENSG00000124466,ENSG00000127588,ENSG00000008735,ENSG00000139636,ENSG00000072315,ENSG00000119812,ENSG00000163947…
GO:0001071	nucleic acid binding transcription factor activity	molecular_function	7.6145e-09	6.2532e-07	899	9402	1858	22148	ENSG00000185219,ENSG00000273706,ENSG00000123405,ENSG00000118156,ENSG00000171970,ENSG00000161642,ENSG00000277462,ENSG00000183734,ENSG00000186103,ENSG00000187605,ENSG00000139613,ENSG00000181690,ENSG00000174446,ENSG00000172262,ENSG00000181135,ENSG00000198554,ENSG00000196724,ENSG00000133740,ENSG00000204060,ENSG00000104976,ENSG00000181894,ENSG00000096654,ENSG00000196946,ENSG00000115507,ENSG00000100811…
GO:0003700	sequence-specific DNA binding transcription factor activity	molecular_function	7.6145e-09	6.2532e-07	899	9402	1858	22148	ENSG00000176083,ENSG00000118526,ENSG00000183647,ENSG00000162367,ENSG00000181666,ENSG00000130511,ENSG00000251192,ENSG00000123685,ENSG00000188033,ENSG00000153048,ENSG00000104903,ENSG00000135457,ENSG00000170260,ENSG00000166925,ENSG00000125347,ENSG00000108312,ENSG00000141040,ENSG00000102554,ENSG00000111783,ENSG00000179348,ENSG00000078900,ENSG00000118900,ENSG00000115415,ENSG00000186446,ENSG00000197841…
GO:0034622	cellular macromolecular complex assembly	biological_process	7.6788e-09	6.2795e-07	615	9402	1233	22148	ENSG00000184897,ENSG00000042493,ENSG00000183207,ENSG00000132600,ENSG00000154767,ENSG00000141556,ENSG00000143363,ENSG00000137821,ENSG00000204287,ENSG00000092847,ENSG00000137478,ENSG00000156170,ENSG00000099991,ENSG00000168385,ENSG00000163041,ENSG00000185133,ENSG00000163431,ENSG00000278828,ENSG00000159082,ENSG00000177432,ENSG00000151422,ENSG00000173093,ENSG00000145241,ENSG00000076826,ENSG00000183527…
GO:0071495	cellular response to endogenous stimulus	biological_process	8.3884e-09	6.8311e-07	600	9402	1197	22148	ENSG00000160113,ENSG00000177706,ENSG00000119630,ENSG00000131759,ENSG00000127528,ENSG00000166949,ENSG00000177700,ENSG00000133059,ENSG00000166598,ENSG00000114166,ENSG00000168743,ENSG00000145888,ENSG00000105221,ENSG00000164749,ENSG00000162104,ENSG00000242265,ENSG00000070614,ENSG00000131183,ENSG00000175745,ENSG00000135720,ENSG00000102882,ENSG00000010810,ENSG00000132386,ENSG00000197535,ENSG00000172819…
GO:0006468	protein phosphorylation	biological_process	8.7109e-09	7.0642e-07	828	9402	1695	22148	ENSG00000181092,ENSG00000183283,ENSG00000066056,ENSG00000100065,ENSG00000115306,ENSG00000268434,ENSG00000244274,ENSG00000091039,ENSG00000143125,ENSG00000109270,ENSG00000100726,ENSG00000134242,ENSG00000198796,ENSG00000050748,ENSG00000159363,ENSG00000161202,ENSG00000275342,ENSG00000204344,ENSG00000221983,ENSG00000145861,ENSG00000168078,ENSG00000119699,ENSG00000127914,ENSG00000198055,ENSG00000108984…
GO:0000278	mitotic cell cycle	biological_process	8.9175e-09	7.2017e-07	502	9402	982	22148	ENSG00000108423,ENSG00000100462,ENSG00000132341,ENSG00000182973,ENSG00000080824,ENSG00000185920,ENSG00000055130,ENSG00000175216,ENSG00000166851,ENSG00000143624,ENSG00000124762,ENSG00000035862,ENSG00000115738,ENSG00000106144,ENSG00000037042,ENSG00000166337,ENSG00000197299,ENSG00000137804,ENSG00000197343,ENSG00000143543,ENSG00000136982,ENSG00000058091,ENSG00000172818,ENSG00000119414,ENSG00000128159…
GO:0005925	focal adhesion	cellular_component	9.1805e-09	7.3835e-07	249	9402	448	22148	ENSG00000101367,ENSG00000149428,ENSG00000169398,ENSG00000248746,ENSG00000137807,ENSG00000154096,ENSG00000140575,ENSG00000136153,ENSG00000166333,ENSG00000139436,ENSG00000197756,ENSG00000145425,ENSG00000124145,ENSG00000196526,ENSG00000137076,ENSG00000102882,ENSG00000137818,ENSG00000044574,ENSG00000079308,ENSG00000085063,ENSG00000133703,ENSG00000126883,ENSG00000148484,ENSG00000105193,ENSG00000173546…
GO:0051656	establishment of organelle localization	biological_process	1.0231e-08	8.1944e-07	223	9402	395	22148	ENSG00000133026,ENSG00000180900,ENSG00000101421,ENSG00000131165,ENSG00000184840,ENSG00000163611,ENSG00000142945,ENSG00000147316,ENSG00000126756,ENSG00000080986,ENSG00000135476,ENSG00000205726,ENSG00000189114,ENSG00000185010,ENSG00000119522,ENSG00000073969,ENSG00000100934,ENSG00000138073,ENSG00000079616,ENSG00000114270,ENSG00000116675,ENSG00000100345,ENSG00000104888,ENSG00000008056,ENSG00000130477…
GO:0051174	regulation of phosphorus metabolic process	biological_process	1.0981e-08	8.7527e-07	972	9402	2015	22148	ENSG00000217128,ENSG00000165699,ENSG00000110888,ENSG00000213218,ENSG00000113070,ENSG00000107863,ENSG00000151893,ENSG00000108691,ENSG00000152214,ENSG00000131732,ENSG00000159733,ENSG00000079246,ENSG00000105808,ENSG00000075399,ENSG00000103490,ENSG00000138834,ENSG00000130164,ENSG00000139946,ENSG00000114554,ENSG00000104611,ENSG00000151693,ENSG00000110944,ENSG00000176108,ENSG00000082458,ENSG00000125755…
GO:0044087	regulation of cellular component biogenesis	biological_process	1.1018e-08	8.7527e-07	464	9402	901	22148	ENSG00000141376,ENSG00000109756,ENSG00000197879,ENSG00000131023,ENSG00000119906,ENSG00000115109,ENSG00000176020,ENSG00000135407,ENSG00000112715,ENSG00000116584,ENSG00000015285,ENSG00000122574,ENSG00000213780,ENSG00000197959,ENSG00000198585,ENSG00000185122,ENSG00000198898,ENSG00000174175,ENSG00000177606,ENSG00000067560,ENSG00000100490,ENSG00000130779,ENSG00000175866,ENSG00000157764,ENSG00000204389…
GO:0005924	cell-substrate adherens junction	cellular_component	1.1784e-08	9.3233e-07	250	9402	451	22148	ENSG00000187446,ENSG00000010278,ENSG00000073712,ENSG00000087589,ENSG00000124942,ENSG00000147044,ENSG00000122406,ENSG00000151914,ENSG00000181163,ENSG00000140992,ENSG00000137845,ENSG00000140988,ENSG00000130669,ENSG00000198755,ENSG00000196924,ENSG00000117519,ENSG00000044115,ENSG00000133030,ENSG00000126878,ENSG00000115963,ENSG00000088280,ENSG00000161638,ENSG00000122861,ENSG00000162614,ENSG00000142937…
GO:0032271	regulation of protein polymerization	biological_process	1.2036e-08	9.4839e-07	134	9402	219	22148	ENSG00000075711,ENSG00000074054,ENSG00000104833,ENSG00000137497,ENSG00000115935,ENSG00000171475,ENSG00000097007,ENSG00000136950,ENSG00000179636,ENSG00000128298,ENSG00000138594,ENSG00000123338,ENSG00000006747,ENSG00000116489,ENSG00000163171,ENSG00000204713,ENSG00000177938,ENSG00000067798,ENSG00000273749,ENSG00000109171,ENSG00000138660,ENSG00000248905,ENSG00000159713,ENSG00000196570,ENSG00000049540…
GO:0046982	protein heterodimerization activity	molecular_function	1.3426e-08	1.0536e-06	292	9402	548	22148	ENSG00000278272,ENSG00000120656,ENSG00000275713,ENSG00000171791,ENSG00000277157,ENSG00000172340,ENSG00000092969,ENSG00000264364,ENSG00000104365,ENSG00000176171,ENSG00000184270,ENSG00000137312,ENSG00000168148,ENSG00000143384,ENSG00000043591,ENSG00000275221,ENSG00000277745,ENSG00000213246,ENSG00000175279,ENSG00000068305,ENSG00000132589,ENSG00000154040,ENSG00000116819,ENSG00000087586,ENSG00000188038…
GO:0019220	regulation of phosphate metabolic process	biological_process	1.3842e-08	1.0819e-06	967	9402	2006	22148	ENSG00000197019,ENSG00000115685,ENSG00000087074,ENSG00000140105,ENSG00000007171,ENSG00000141433,ENSG00000074842,ENSG00000154096,ENSG00000151952,ENSG00000080839,ENSG00000147324,ENSG00000140575,ENSG00000010310,ENSG00000113328,ENSG00000124383,ENSG00000122126,ENSG00000105219,ENSG00000167716,ENSG00000060709,ENSG00000105851,ENSG00000129315,ENSG00000008710,ENSG00000173545,ENSG00000115355,ENSG00000130758…
GO:0006281	DNA repair	biological_process	1.4153e-08	1.1019e-06	312	9402	582	22148	ENSG00000066427,ENSG00000147400,ENSG00000169592,ENSG00000116750,ENSG00000111247,ENSG00000183207,ENSG00000182263,ENSG00000154767,ENSG00000149554,ENSG00000035928,ENSG00000134452,ENSG00000143947,ENSG00000116288,ENSG00000126804,ENSG00000244588,ENSG00000002016,ENSG00000174405,ENSG00000139372,ENSG00000150783,ENSG00000013573,ENSG00000105258,ENSG00000101204,ENSG00000158636,ENSG00000187555,ENSG00000204410…
GO:0030027	lamellipodium	cellular_component	1.4771e-08	1.1454e-06	123	9402	196	22148	ENSG00000104435,ENSG00000166900,ENSG00000247596,ENSG00000103335,ENSG00000136279,ENSG00000259207,ENSG00000143398,ENSG00000186575,ENSG00000085733,ENSG00000106683,ENSG00000111199,ENSG00000137710,ENSG00000128340,ENSG00000154380,ENSG00000188677,ENSG00000164885,ENSG00000204138,ENSG00000172725,ENSG00000162704,ENSG00000135636,ENSG00000115216,ENSG00000148180,ENSG00000103313,ENSG00000133789,ENSG00000119185…
GO:0048518	positive regulation of biological process	biological_process	1.4917e-08	1.1521e-06	2840	9402	6268	22148	ENSG00000164307,ENSG00000108055,ENSG00000130724,ENSG00000173548,ENSG00000205213,ENSG00000169016,ENSG00000128791,ENSG00000136021,ENSG00000106113,ENSG00000283697,ENSG00000123124,ENSG00000108465,ENSG00000123374,ENSG00000047648,ENSG00000124422,ENSG00000115661,ENSG00000112851,ENSG00000156140,ENSG00000171843,ENSG00000106541,ENSG00000106305,ENSG00000142192,ENSG00000168040,ENSG00000139146,ENSG00000043591…
GO:0016740	transferase activity	molecular_function	1.831e-08	1.4055e-06	1166	9402	2444	22148	ENSG00000168002,ENSG00000204308,ENSG00000118705,ENSG00000197417,ENSG00000197448,ENSG00000073584,ENSG00000110042,ENSG00000145242,ENSG00000157184,ENSG00000140297,ENSG00000204599,ENSG00000099821,ENSG00000018510,ENSG00000103502,ENSG00000157881,ENSG00000147162,ENSG00000148488,ENSG00000060642,ENSG00000146063,ENSG00000163545,ENSG00000112144,ENSG00000174473,ENSG00000100422,ENSG00000009335,ENSG00000103549…
GO:0016310	phosphorylation	biological_process	1.8342e-08	1.4055e-06	1007	9402	2099	22148	ENSG00000166225,ENSG00000164023,ENSG00000105397,ENSG00000108100,ENSG00000239732,ENSG00000165113,ENSG00000181929,ENSG00000085511,ENSG00000109458,ENSG00000131013,ENSG00000213341,ENSG00000114388,ENSG00000140853,ENSG00000149743,ENSG00000167985,ENSG00000156885,ENSG00000092445,ENSG00000130414,ENSG00000135596,ENSG00000160447,ENSG00000173511,ENSG00000116985,ENSG00000108179,ENSG00000092439,ENSG00000130717…
GO:0032990	cell part morphogenesis	biological_process	1.9842e-08	1.5144e-06	468	9402	911	22148	ENSG00000087586,ENSG00000076864,ENSG00000214413,ENSG00000091010,ENSG00000188038,ENSG00000158528,ENSG00000109083,ENSG00000145979,ENSG00000068305,ENSG00000173226,ENSG00000122877,ENSG00000070886,ENSG00000160299,ENSG00000157796,ENSG00000137825,ENSG00000103540,ENSG00000101126,ENSG00000137312,ENSG00000016082,ENSG00000147852,ENSG00000145494,ENSG00000122859,ENSG00000264364,ENSG00000085552,ENSG00000266028…
GO:0070161	anchoring junction	cellular_component	2.0163e-08	1.533e-06	323	9402	604	22148	ENSG00000071082,ENSG00000129474,ENSG00000156482,ENSG00000169756,ENSG00000149564,ENSG00000100106,ENSG00000132589,ENSG00000182511,ENSG00000101000,ENSG00000107438,ENSG00000180900,ENSG00000179218,ENSG00000068078,ENSG00000183230,ENSG00000142627,ENSG00000151694,ENSG00000150764,ENSG00000120063,ENSG00000057608,ENSG00000118898,ENSG00000214063,ENSG00000137312,ENSG00000006451,ENSG00000096968,ENSG00000123146…
GO:0048729	tissue morphogenesis	biological_process	2.0482e-08	1.5512e-06	327	9402	616	22148	ENSG00000128917,ENSG00000005884,ENSG00000182742,ENSG00000141449,ENSG00000107831,ENSG00000149922,ENSG00000164107,ENSG00000140682,ENSG00000177508,ENSG00000184557,ENSG00000173531,ENSG00000142875,ENSG00000248905,ENSG00000143878,ENSG00000097007,ENSG00000163637,ENSG00000115461,ENSG00000162775,ENSG00000136997,ENSG00000164379,ENSG00000134571,ENSG00000106991,ENSG00000170577,ENSG00000117139,ENSG00000140416…
GO:0010646	regulation of cell communication	biological_process	2.1856e-08	1.6488e-06	1753	9402	3784	22148	ENSG00000162924,ENSG00000087460,ENSG00000130758,ENSG00000198799,ENSG00000197329,ENSG00000174903,ENSG00000173545,ENSG00000145349,ENSG00000214253,ENSG00000010310,ENSG00000140575,ENSG00000198625,ENSG00000007171,ENSG00000112033,ENSG00000141433,ENSG00000164182,ENSG00000163608,ENSG00000092820,ENSG00000213218,ENSG00000217128,ENSG00000150995,ENSG00000164930,ENSG00000135547,ENSG00000256222,ENSG00000152214…
GO:0003723	RNA binding	molecular_function	2.2233e-08	1.6708e-06	887	9402	1835	22148	ENSG00000099942,ENSG00000131503,ENSG00000149273,XLOC_167942,ENSG00000055044,ENSG00000149257,ENSG00000134077,ENSG00000130402,ENSG00000085760,ENSG00000276966,ENSG00000122729,ENSG00000062485,ENSG00000197535,ENSG00000103356,ENSG00000172171,ENSG00000164338,ENSG00000178695,ENSG00000170515,ENSG00000141582,ENSG00000076770,ENSG00000188846,ENSG00000072501,ENSG00000182934,ENSG00000108953,ENSG00000185624,ENS…
GO:0005912	adherens junction	cellular_component	2.9572e-08	2.2137e-06	313	9402	585	22148	ENSG00000136205,ENSG00000074054,ENSG00000087077,ENSG00000179776,ENSG00000137309,ENSG00000075711,ENSG00000142798,ENSG00000197702,ENSG00000116251,ENSG00000101311,ENSG00000089159,ENSG00000153071,ENSG00000143217,ENSG00000157227,ENSG00000083845,ENSG00000196923,ENSG00000198719,ENSG00000166225,ENSG00000140691,ENSG00000162733,ENSG00000171863,ENSG00000177697,ENSG00000138594,ENSG00000164924,ENSG00000050820…
GO:0005783	endoplasmic reticulum	cellular_component	3.0282e-08	2.2582e-06	1002	9402	2092	22148	ENSG00000147155,ENSG00000067560,ENSG00000162430,ENSG00000109072,ENSG00000159197,ENSG00000138674,ENSG00000101928,ENSG00000141337,ENSG00000134247,ENSG00000153066,ENSG00000122852,ENSG00000108424,ENSG00000089199,ENSG00000093183,ENSG00000204160,ENSG00000107566,ENSG00000158552,ENSG00000188818,ENSG00000074181,ENSG00000185774,ENSG00000175224,ENSG00000072952,ENSG00000104369,ENSG00000170558,ENSG00000196655…
GO:0034655	nucleobase-containing compound catabolic process	biological_process	3.0743e-08	2.2838e-06	495	9402	977	22148	ENSG00000204392,ENSG00000115839,ENSG00000196576,ENSG00000163682,ENSG00000002016,ENSG00000088247,ENSG00000198018,ENSG00000265303,ENSG00000139372,ENSG00000106069,ENSG00000188157,ENSG00000223443,ENSG00000108688,ENSG00000115970,ENSG00000006740,ENSG00000073921,ENSG00000100697,ENSG00000135318,ENSG00000144711,ENSG00000198753,ENSG00000157680,ENSG00000103197,ENSG00000196935,ENSG00000138640,ENSG00000091844…
GO:0000122	negative regulation of transcription from RNA polymerase II promoter	biological_process	3.352e-08	2.4806e-06	444	9402	871	22148	ENSG00000177606,ENSG00000104881,ENSG00000101928,ENSG00000185122,ENSG00000170684,ENSG00000103316,ENSG00000182463,ENSG00000119508,ENSG00000104856,ENSG00000117318,ENSG00000161940,ENSG00000204389,ENSG00000077782,ENSG00000198517,ENSG00000179094,ENSG00000128016,ENSG00000074181,ENSG00000121671,ENSG00000112715,ENSG00000104129,ENSG00000183770,ENSG00000187764,ENSG00000113648,ENSG00000132170,ENSG00000025434…
GO:0010033	response to organic substance	biological_process	3.4554e-08	2.5475e-06	1479	9402	3175	22148	ENSG00000113296,ENSG00000198626,ENSG00000120690,ENSG00000228083,ENSG00000204673,ENSG00000125384,ENSG00000213024,ENSG00000169900,ENSG00000166579,ENSG00000197594,ENSG00000116761,ENSG00000224389,ENSG00000114302,ENSG00000100401,ENSG00000091409,ENSG00000168509,ENSG00000160691,ENSG00000107175,ENSG00000147274,ENSG00000103549,ENSG00000185507,ENSG00000173269,ENSG00000170310,ENSG00000244687,ENSG00000111737…
GO:0045652	regulation of megakaryocyte differentiation	biological_process	3.8271e-08	2.8108e-06	56	9402	78	22148	ENSG00000272333,ENSG00000164104,ENSG00000275379,ENSG00000242372,ENSG00000185043,ENSG00000118058,ENSG00000126070,ENSG00000167548,ENSG00000100354,ENSG00000278828,ENSG00000277775,ENSG00000273542,ENSG00000278705,ENSG00000159216,ENSG00000196363,ENSG00000197238,ENSG00000169375,ENSG00000197153,ENSG00000137801,ENSG00000276966,ENSG00000274267,ENSG00000005483,ENSG00000100393,ENSG00000116478,ENSG00000203811…
GO:0010243	response to organonitrogen compound	biological_process	3.993e-08	2.9217e-06	433	9402	846	22148	ENSG00000153234,ENSG00000145335,ENSG00000114353,ENSG00000115457,ENSG00000170145,ENSG00000136487,ENSG00000132334,ENSG00000070018,ENSG00000133116,ENSG00000108405,ENSG00000108883,ENSG00000107263,ENSG00000176692,ENSG00000012048,ENSG00000116954,ENSG00000175206,ENSG00000148180,ENSG00000170345,ENSG00000125968,ENSG00000165806,ENSG00000125166,ENSG00000106538,ENSG00000186009,ENSG00000183044,ENSG00000128604…
GO:0030054	cell junction	cellular_component	4.0085e-08	2.922e-06	688	9402	1394	22148	ENSG00000163110,ENSG00000151967,ENSG00000107130,ENSG00000198910,ENSG00000172354,ENSG00000179242,ENSG00000130477,ENSG00000111077,ENSG00000172725,ENSG00000102981,ENSG00000127418,ENSG00000128340,ENSG00000164885,ENSG00000204217,ENSG00000169895,ENSG00000188878,ENSG00000189280,ENSG00000096968,ENSG00000123146,ENSG00000100030,ENSG00000197822,ENSG00000162585,ENSG00000057608,ENSG00000170545,ENSG00000164897…
GO:1901135	carbohydrate derivative metabolic process	biological_process	4.0336e-08	2.9293e-06	794	9402	1630	22148	ENSG00000101911,ENSG00000105402,ENSG00000154889,ENSG00000112893,ENSG00000179958,ENSG00000147799,ENSG00000114854,ENSG00000132359,ENSG00000109323,ENSG00000197283,ENSG00000164574,ENSG00000138496,ENSG00000130830,ENSG00000039650,ENSG00000215182,ENSG00000129675,ENSG00000159899,ENSG00000160014,ENSG00000134571,ENSG00000152556,ENSG00000149798,ENSG00000140398,ENSG00000148339,ENSG00000116741,ENSG00000165195…
GO:0048858	cell projection morphogenesis	biological_process	4.1858e-08	3.0285e-06	457	9402	892	22148	ENSG00000163462,ENSG00000135541,ENSG00000146013,ENSG00000160050,ENSG00000170558,ENSG00000109756,ENSG00000112715,ENSG00000087903,ENSG00000135407,ENSG00000187764,ENSG00000151466,ENSG00000160401,ENSG00000144460,ENSG00000197956,ENSG00000055163,ENSG00000173210,ENSG00000197959,ENSG00000119508,ENSG00000184640,ENSG00000115325,ENSG00000106070,ENSG00000125124,ENSG00000165300,ENSG00000136040,ENSG00000157764…
GO:0016568	chromatin modification	biological_process	4.8337e-08	3.4844e-06	320	9402	605	22148	ENSG00000119969,ENSG00000273542,ENSG00000166451,ENSG00000147162,ENSG00000100393,ENSG00000136169,ENSG00000134574,ENSG00000073614,ENSG00000148835,ENSG00000156256,ENSG00000116560,ENSG00000118058,ENSG00000136504,ENSG00000160679,ENSG00000089094,ENSG00000133895,ENSG00000154803,ENSG00000115350,ENSG00000073584,ENSG00000187531,ENSG00000101189,ENSG00000183495,ENSG00000085224,ENSG00000139625,ENSG00000066135…
GO:0000003	reproduction	biological_process	5.8626e-08	4.2105e-06	725	9402	1489	22148	ENSG00000122557,ENSG00000168556,ENSG00000182583,ENSG00000121481,ENSG00000051180,ENSG00000092445,ENSG00000158169,ENSG00000145545,ENSG00000100811,ENSG00000166863,ENSG00000149925,ENSG00000121281,ENSG00000181929,ENSG00000085511,ENSG00000181690,ENSG00000251322,ENSG00000153094,ENSG00000134686,ENSG00000149187,ENSG00000102384,ENSG00000112029,ENSG00000117394,ENSG00000273706,ENSG00000116678,ENSG00000118156…
GO:0048699	generation of neurons	biological_process	5.9271e-08	4.2412e-06	732	9402	1498	22148	ENSG00000078900,ENSG00000179348,ENSG00000162065,ENSG00000041515,ENSG00000095397,ENSG00000048052,ENSG00000105989,ENSG00000005810,ENSG00000225950,ENSG00000128602,ENSG00000196569,ENSG00000129757,ENSG00000100285,ENSG00000184014,ENSG00000162367,ENSG00000148600,ENSG00000196591,ENSG00000169306,ENSG00000099954,ENSG00000076826,ENSG00000145868,ENSG00000113273,ENSG00000204371,ENSG00000257923,ENSG00000053438…
GO:0051258	protein polymerization	biological_process	6.0966e-08	4.3464e-06	160	9402	275	22148	ENSG00000085733,ENSG00000047648,ENSG00000145335,ENSG00000167965,ENSG00000104435,ENSG00000247596,ENSG00000180353,ENSG00000004478,ENSG00000179886,ENSG00000096968,ENSG00000188277,ENSG00000148180,ENSG00000132970,ENSG00000130724,ENSG00000087274,ENSG00000117632,ENSG00000164877,ENSG00000100503,ENSG00000172725,ENSG00000183486,ENSG00000090339,ENSG00000164327,ENSG00000170807,ENSG00000146376,ENSG00000008853…
GO:0023051	regulation of signaling	biological_process	6.1375e-08	4.3596e-06	1723	9402	3729	22148	ENSG00000072134,ENSG00000157540,ENSG00000130829,ENSG00000073282,ENSG00000179841,ENSG00000132639,ENSG00000118160,ENSG00000197535,ENSG00000184381,ENSG00000010810,ENSG00000082146,ENSG00000113369,ENSG00000113905,ENSG00000135253,ENSG00000237441,ENSG00000099942,ENSG00000149273,ENSG00000130402,ENSG00000163349,ENSG00000102466,ENSG00000112200,ENSG00000124602,ENSG00000134909,ENSG00000150551,ENSG00000152465…
GO:0032870	cellular response to hormone stimulus	biological_process	6.4829e-08	4.5882e-06	305	9402	576	22148	ENSG00000067225,ENSG00000151090,ENSG00000131408,ENSG00000105127,ENSG00000131477,ENSG00000132906,ENSG00000213760,ENSG00000104818,ENSG00000142875,ENSG00000132376,ENSG00000164040,ENSG00000184557,ENSG00000180530,ENSG00000169884,ENSG00000116833,ENSG00000151247,ENSG00000188191,ENSG00000130513,ENSG00000185950,ENSG00000136997,ENSG00000125740,ENSG00000128524,ENSG00000145040,ENSG00000163399,ENSG00000137710…
GO:0050790	regulation of catalytic activity	biological_process	7.1616e-08	5.0502e-06	1118	9402	2359	22148	ENSG00000088992,ENSG00000029725,ENSG00000113648,ENSG00000143153,ENSG00000087258,ENSG00000160551,ENSG00000156535,ENSG00000131023,ENSG00000110395,ENSG00000141376,ENSG00000166783,ENSG00000175224,ENSG00000185614,ENSG00000136040,ENSG00000007908,ENSG00000083307,ENSG00000205981,ENSG00000107742,ENSG00000168259,ENSG00000090104,ENSG00000158092,ENSG00000111424,ENSG00000162552,ENSG00000156735,ENSG00000007168…
GO:0048598	embryonic morphogenesis	biological_process	7.4379e-08	5.2262e-06	332	9402	635	22148	ENSG00000103494,ENSG00000186575,ENSG00000143867,ENSG00000100644,ENSG00000204304,ENSG00000082781,ENSG00000078401,ENSG00000105707,ENSG00000139174,ENSG00000204610,ENSG00000143570,ENSG00000181555,ENSG00000121897,ENSG00000232810,ENSG00000077092,ENSG00000053747,ENSG00000180228,ENSG00000165409,ENSG00000115507,ENSG00000103034,ENSG00000134371,ENSG00000159842,ENSG00000171863,ENSG00000116039,ENSG00000108773…
GO:0035556	intracellular signal transduction	biological_process	7.6175e-08	5.3331e-06	1362	9402	2908	22148	ENSG00000142867,ENSG00000138735,ENSG00000145242,ENSG00000105393,ENSG00000079337,ENSG00000129007,ENSG00000039560,ENSG00000189377,ENSG00000111737,ENSG00000112144,ENSG00000163545,ENSG00000105141,ENSG00000270647,ENSG00000120242,ENSG00000167193,ENSG00000147162,ENSG00000196664,ENSG00000079385,ENSG00000137801,ENSG00000114302,ENSG00000137877,ENSG00000267534,ENSG00000160691,ENSG00000107175,ENSG00000185507…
GO:0009725	response to hormone stimulus	biological_process	7.6532e-08	5.3389e-06	462	9402	914	22148	ENSG00000137710,ENSG00000130522,ENSG00000163399,ENSG00000105647,ENSG00000139549,ENSG00000116266,ENSG00000175354,ENSG00000177885,ENSG00000135679,ENSG00000101773,ENSG00000170615,ENSG00000105639,ENSG00000170476,ENSG00000174576,ENSG00000118689,ENSG00000140443,ENSG00000106483,ENSG00000088766,ENSG00000117461,ENSG00000046604,ENSG00000105894,ENSG00000106991,ENSG00000181019,ENSG00000160014,ENSG00000149021…
GO:0009792	embryo development ending in birth or egg hatching	biological_process	7.8453e-08	5.4533e-06	323	9402	616	22148	ENSG00000071246,ENSG00000134313,ENSG00000100644,ENSG00000103494,ENSG00000143867,ENSG00000143570,ENSG00000181555,ENSG00000139174,ENSG00000104953,ENSG00000105656,ENSG00000078401,ENSG00000167522,ENSG00000136448,ENSG00000196839,ENSG00000121897,ENSG00000106804,ENSG00000130175,ENSG00000198353,ENSG00000113971,ENSG00000163513,ENSG00000260027,ENSG00000121989,ENSG00000136104,ENSG00000171863,ENSG00000069248…
GO:0005938	cell cortex	cellular_component	7.8984e-08	5.4707e-06	165	9402	285	22148	ENSG00000140623,ENSG00000136842,ENSG00000151422,ENSG00000165699,ENSG00000145555,ENSG00000130402,ENSG00000092820,ENSG00000019144,ENSG00000122545,ENSG00000131398,ENSG00000143951,ENSG00000184922,ENSG00000106078,ENSG00000106299,ENSG00000167306,ENSG00000077549,ENSG00000168036,ENSG00000073910,ENSG00000115306,ENSG00000132254,ENSG00000155366,ENSG00000077063,ENSG00000004939,ENSG00000180104,ENSG00000111859…
GO:0070925	organelle assembly	biological_process	8.213e-08	5.6684e-06	286	9402	535	22148	ENSG00000175279,ENSG00000170860,ENSG00000126775,ENSG00000111596,ENSG00000068305,ENSG00000145979,ENSG00000130520,ENSG00000109083,ENSG00000087586,ENSG00000101421,ENSG00000151746,ENSG00000133026,ENSG00000126216,ENSG00000249115,ENSG00000140795,ENSG00000135870,ENSG00000139112,ENSG00000103540,ENSG00000076242,ENSG00000083290,ENSG00000113300,ENSG00000119541,ENSG00000108055,ENSG00000198925,ENSG00000130724…
GO:0046434	organophosphate catabolic process	biological_process	8.3257e-08	5.7259e-06	343	9402	654	22148	ENSG00000082701,ENSG00000007168,ENSG00000105821,ENSG00000107099,ENSG00000090104,ENSG00000088280,ENSG00000162552,ENSG00000145703,ENSG00000213809,ENSG00000054179,ENSG00000154269,ENSG00000152700,ENSG00000105650,ENSG00000272325,ENSG00000164506,ENSG00000165609,ENSG00000069966,ENSG00000188089,ENSG00000109756,ENSG00000141376,ENSG00000068383,ENSG00000007255,ENSG00000138413,ENSG00000187764,ENSG00000029725…
GO:0007015	actin filament organization	biological_process	8.4448e-08	5.7874e-06	233	9402	424	22148	ENSG00000130402,ENSG00000092820,ENSG00000151422,ENSG00000183091,ENSG00000165699,ENSG00000120896,ENSG00000136842,ENSG00000066032,ENSG00000109079,ENSG00000128849,ENSG00000106078,ENSG00000115091,ENSG00000165694,ENSG00000174943,ENSG00000101605,ENSG00000161609,ENSG00000141298,ENSG00000103490,ENSG00000106299,ENSG00000099250,ENSG00000163431,ENSG00000102024,ENSG00000254999,ENSG00000140463,ENSG00000115306…
GO:0051098	regulation of binding	biological_process	1e-07	6.8292e-06	184	9402	326	22148	ENSG00000132341,ENSG00000146216,ENSG00000127191,ENSG00000130726,ENSG00000004487,ENSG00000204435,ENSG00000166851,ENSG00000138814,ENSG00000133895,ENSG00000186063,ENSG00000104375,ENSG00000176697,ENSG00000132170,ENSG00000115738,ENSG00000121236,ENSG00000157837,ENSG00000166337,ENSG00000189403,ENSG00000184900,ENSG00000100393,ENSG00000104312,ENSG00000087088,ENSG00000082701,ENSG00000167193,ENSG00000158411…
GO:0042802	identical protein binding	molecular_function	1.0765e-07	7.3258e-06	888	9402	1848	22148	ENSG00000198324,ENSG00000196781,ENSG00000175003,ENSG00000164007,ENSG00000100097,ENSG00000175550,ENSG00000006715,ENSG00000169598,ENSG00000126062,ENSG00000170264,ENSG00000186510,ENSG00000143458,ENSG00000108578,ENSG00000096717,ENSG00000178752,ENSG00000117174,ENSG00000015479,ENSG00000185585,ENSG00000117899,ENSG00000169710,ENSG00000108854,ENSG00000184254,ENSG00000162783,ENSG00000118058,ENSG00000157837…
GO:0006886	intracellular protein transport	biological_process	1.0842e-07	7.3485e-06	534	9402	1070	22148	ENSG00000166913,ENSG00000198863,ENSG00000095139,ENSG00000138376,ENSG00000109332,ENSG00000114030,ENSG00000114391,ENSG00000116237,ENSG00000025772,ENSG00000197226,ENSG00000139174,ENSG00000148175,ENSG00000105576,ENSG00000137502,ENSG00000125450,ENSG00000272822,ENSG00000069248,ENSG00000151929,ENSG00000100284,ENSG00000100280,ENSG00000160117,ENSG00000108107,ENSG00000103365,ENSG00000082701,ENSG00000093000…
GO:0065009	regulation of molecular function	biological_process	1.0874e-07	7.3485e-06	1534	9402	3311	22148	ENSG00000204388,ENSG00000178607,ENSG00000221867,ENSG00000149091,ENSG00000078900,ENSG00000162065,ENSG00000108395,ENSG00000164171,ENSG00000105825,ENSG00000106333,ENSG00000076826,ENSG00000142871,ENSG00000215021,ENSG00000125503,ENSG00000205581,ENSG00000111344,ENSG00000118046,ENSG00000135414,ENSG00000099331,ENSG00000204138,ENSG00000112559,ENSG00000110514,ENSG00000141127,ENSG00000204305,ENSG00000170542…
GO:0009894	regulation of catabolic process	biological_process	1.1733e-07	7.9017e-06	599	9402	1209	22148	ENSG00000087586,ENSG00000076864,ENSG00000116670,ENSG00000117152,ENSG00000138073,ENSG00000112208,ENSG00000060237,ENSG00000145979,ENSG00000137962,ENSG00000171130,ENSG00000058056,ENSG00000119715,ENSG00000143384,ENSG00000043591,ENSG00000147416,ENSG00000133265,ENSG00000137077,ENSG00000140464,ENSG00000180263,ENSG00000266028,ENSG00000177628,ENSG00000100483,ENSG00000171791,ENSG00000130311,ENSG00000101421…
GO:0016055	Wnt receptor signaling pathway	biological_process	1.2404e-07	8.3247e-06	259	9402	480	22148	ENSG00000109472,ENSG00000112335,ENSG00000167986,ENSG00000123349,ENSG00000166333,ENSG00000144566,ENSG00000134046,ENSG00000186854,ENSG00000177374,ENSG00000166949,ENSG00000113558,ENSG00000163098,ENSG00000010361,ENSG00000196961,ENSG00000104901,ENSG00000100281,ENSG00000116729,ENSG00000006712,ENSG00000110888,ENSG00000164930,ENSG00000007047,ENSG00000172819,ENSG00000172531,ENSG00000113966,ENSG00000131650…
GO:0032970	regulation of actin filament-based process	biological_process	1.2468e-07	8.3389e-06	218	9402	395	22148	ENSG00000142185,ENSG00000130755,ENSG00000198793,ENSG00000160460,ENSG00000034510,ENSG00000070087,ENSG00000100151,ENSG00000284292,ENSG00000145242,ENSG00000079337,ENSG00000134278,ENSG00000176749,ENSG00000169750,ENSG00000159753,ENSG00000197461,ENSG00000152409,ENSG00000242498,ENSG00000075618,ENSG00000167711,ENSG00000120899,ENSG00000088280,ENSG00000162552,ENSG00000145703,ENSG00000115963,ENSG00000105887…
GO:0001067	regulatory region nucleic acid binding	molecular_function	1.2752e-07	8.4995e-06	484	9402	967	22148	ENSG00000130522,ENSG00000181449,ENSG00000108001,ENSG00000166888,ENSG00000260428,ENSG00000133884,ENSG00000178860,ENSG00000145687,ENSG00000125812,ENSG00000185022,ENSG00000174576,ENSG00000010030,ENSG00000118689,ENSG00000164920,ENSG00000141052,ENSG00000168062,ENSG00000004848,ENSG00000143578,ENSG00000116478,ENSG00000170577,ENSG00000081059,ENSG00000163795,ENSG00000028839,ENSG00000164379,ENSG00000029153…
GO:0000975	regulatory region DNA binding	molecular_function	1.303e-07	8.6261e-06	483	9402	965	22148	ENSG00000269404,ENSG00000197905,ENSG00000148200,ENSG00000163041,ENSG00000101493,ENSG00000174738,ENSG00000179588,ENSG00000163884,ENSG00000092847,ENSG00000090447,ENSG00000176009,ENSG00000132471,ENSG00000116044,ENSG00000144485,ENSG00000183207,ENSG00000185669,ENSG00000134317,ENSG00000137693,ENSG00000116132,ENSG00000181220,ENSG00000103241,ENSG00000136603,ENSG00000205143,ENSG00000066427,ENSG00000073861…
GO:0044212	transcription regulatory region DNA binding	molecular_function	1.303e-07	8.6261e-06	483	9402	965	22148	ENSG00000124092,ENSG00000131408,ENSG00000204103,ENSG00000126432,ENSG00000164107,ENSG00000151090,ENSG00000149922,ENSG00000130711,ENSG00000065978,ENSG00000181418,ENSG00000077150,ENSG00000169136,ENSG00000170448,ENSG00000182742,ENSG00000196793,ENSG00000177565,ENSG00000159479,ENSG00000137265,ENSG00000198176,ENSG00000168453,ENSG00000001167,ENSG00000182979,ENSG00000156127,ENSG00000139083,ENSG00000007372…
GO:0030182	neuron differentiation	biological_process	1.3091e-07	8.6367e-06	662	9402	1350	22148	ENSG00000092964,ENSG00000196588,ENSG00000196072,ENSG00000166503,ENSG00000206052,ENSG00000145242,ENSG00000151640,ENSG00000176842,ENSG00000006837,ENSG00000251493,ENSG00000185924,ENSG00000139915,ENSG00000125084,ENSG00000105711,ENSG00000105887,ENSG00000111737,ENSG00000185267,ENSG00000162614,ENSG00000110195,ENSG00000154059,ENSG00000107954,ENSG00000070831,ENSG00000169085,ENSG00000116035,ENSG00000137877…
GO:0051347	positive regulation of transferase activity	biological_process	1.4392e-07	9.4631e-06	323	9402	616	22148	ENSG00000096717,ENSG00000067606,ENSG00000104689,ENSG00000090061,ENSG00000110497,ENSG00000089154,ENSG00000215301,ENSG00000110958,ENSG00000244687,ENSG00000094804,ENSG00000026508,ENSG00000107954,ENSG00000111291,ENSG00000160691,ENSG00000266173,ENSG00000114302,ENSG00000267534,ENSG00000146648,ENSG00000005249,ENSG00000150455,ENSG00000132155,ENSG00000137801,ENSG00000167193,ENSG00000065613,ENSG00000170890…
GO:0048610	cellular process involved in reproduction	biological_process	1.4764e-07	9.675e-06	334	9402	641	22148	ENSG00000131126,ENSG00000116455,ENSG00000173769,ENSG00000145088,ENSG00000159899,ENSG00000134057,ENSG00000220201,ENSG00000133101,ENSG00000139985,ENSG00000117650,ENSG00000152503,ENSG00000101104,ENSG00000028839,ENSG00000182149,ENSG00000154438,ENSG00000118689,ENSG00000149506,ENSG00000161594,ENSG00000139549,ENSG00000260428,ENSG00000101773,ENSG00000175305,ENSG00000143552,ENSG00000100206,ENSG00000204390…
GO:0030031	cell projection assembly	biological_process	1.5509e-07	1.0129e-05	178	9402	313	22148	ENSG00000198758,ENSG00000167646,ENSG00000145979,ENSG00000142227,ENSG00000109083,ENSG00000139132,ENSG00000158528,ENSG00000114841,ENSG00000100092,ENSG00000137077,ENSG00000129474,ENSG00000102554,XLOC_000179,ENSG00000106799,ENSG00000128283,ENSG00000266028,ENSG00000035115,ENSG00000006451,ENSG00000155530,ENSG00000180263,ENSG00000103540,ENSG00000133026,ENSG00000100285,ENSG00000090339,ENSG00000142627,ENS…
GO:0012505	endomembrane system	cellular_component	1.6124e-07	1.0496e-05	1217	9402	2582	22148	ENSG00000106330,ENSG00000143515,ENSG00000155016,ENSG00000164953,ENSG00000139190,ENSG00000070831,ENSG00000160803,ENSG00000144730,ENSG00000146648,ENSG00000082996,ENSG00000140931,ENSG00000065054,ENSG00000181789,ENSG00000173744,ENSG00000170262,ENSG00000011260,ENSG00000196352,ENSG00000102128,ENSG00000197461,ENSG00000145354,ENSG00000117411,ENSG00000017260,ENSG00000115275,ENSG00000105696,ENSG00000134825…
GO:0032956	regulation of actin cytoskeleton organization	biological_process	1.6547e-07	1.0735e-05	195	9402	349	22148	ENSG00000172757,ENSG00000196405,ENSG00000166949,ENSG00000155366,ENSG00000141522,ENSG00000115355,ENSG00000137478,ENSG00000184292,ENSG00000042493,ENSG00000124145,ENSG00000166333,ENSG00000145715,ENSG00000119699,ENSG00000106526,ENSG00000165699,ENSG00000151422,ENSG00000183091,ENSG00000136842,ENSG00000120896,ENSG00000075275,ENSG00000113905,ENSG00000115091,ENSG00000145730,ENSG00000165694,ENSG00000099250…
GO:0046700	heterocycle catabolic process	biological_process	1.6811e-07	1.0858e-05	514	9402	1029	22148	ENSG00000146904,ENSG00000129991,ENSG00000069345,ENSG00000182175,ENSG00000205517,ENSG00000134698,ENSG00000142676,ENSG00000122824,ENSG00000126803,ENSG00000167447,ENSG00000124126,ENSG00000197958,ENSG00000171824,ENSG00000169598,ENSG00000170989,ENSG00000136937,ENSG00000130052,ENSG00000174791,ENSG00000144713,ENSG00000117519,ENSG00000183856,ENSG00000198336,ENSG00000160679,ENSG00000149182,ENSG00000198793…
GO:0016772	transferase activity, transferring phosphorus-containing groups	molecular_function	1.6871e-07	1.0858e-05	555	9402	1113	22148	ENSG00000125834,ENSG00000170209,ENSG00000163864,ENSG00000170145,ENSG00000101782,ENSG00000174915,ENSG00000103024,ENSG00000079277,ENSG00000062822,ENSG00000131791,ENSG00000275993,ENSG00000151665,ENSG00000178999,ENSG00000257923,ENSG00000006062,ENSG00000118046,ENSG00000100288,ENSG00000047315,ENSG00000086015,ENSG00000133056,ENSG00000141127,ENSG00000131482,ENSG00000105204,ENSG00000163050,ENSG00000149091…
GO:0044270	cellular nitrogen compound catabolic process	biological_process	1.6903e-07	1.0858e-05	514	9402	1029	22148	ENSG00000139344,ENSG00000272325,ENSG00000122406,ENSG00000105650,ENSG00000152700,ENSG00000182973,ENSG00000154269,ENSG00000134744,ENSG00000160282,ENSG00000054179,ENSG00000213809,ENSG00000145703,ENSG00000088280,ENSG00000189403,ENSG00000108107,ENSG00000088930,ENSG00000082701,ENSG00000204389,ENSG00000020922,ENSG00000147604,ENSG00000142168,ENSG00000198585,ENSG00000136159,ENSG00000128016,ENSG00000213780…
GO:0030163	protein catabolic process	biological_process	1.7515e-07	1.1211e-05	475	9402	944	22148	ENSG00000182179,ENSG00000103266,ENSG00000116030,ENSG00000226430,ENSG00000139174,ENSG00000068878,ENSG00000133612,ENSG00000137486,ENSG00000145506,ENSG00000102580,ENSG00000100567,ENSG00000140455,ENSG00000177239,ENSG00000138376,ENSG00000109332,ENSG00000150991,ENSG00000173163,ENSG00000088298,ENSG00000087191,ENSG00000145604,ENSG00000144747,ENSG00000175197,ENSG00000001629,ENSG00000106346,ENSG00000131467…
GO:2000113	negative regulation of cellular macromolecule biosynthetic process	biological_process	1.7569e-07	1.1211e-05	743	9402	1539	22148	ENSG00000204120,ENSG00000065717,ENSG00000145934,ENSG00000168734,ENSG00000081059,ENSG00000149021,ENSG00000116478,ENSG00000160678,ENSG00000004848,ENSG00000141052,ENSG00000100211,ENSG00000164920,ENSG00000105639,ENSG00000125812,ENSG00000010030,ENSG00000183955,ENSG00000118689,ENSG00000178860,ENSG00000260428,ENSG00000102977,ENSG00000175354,ENSG00000166888,ENSG00000130522,ENSG00000181449,ENSG00000182742…
GO:0042592	homeostatic process	biological_process	1.8609e-07	1.1836e-05	897	9402	1879	22148	ENSG00000133119,ENSG00000164756,ENSG00000163918,ENSG00000121351,ENSG00000170927,ENSG00000164037,ENSG00000087237,ENSG00000116833,ENSG00000175344,ENSG00000177807,ENSG00000171135,ENSG00000188191,ENSG00000136003,ENSG00000051523,ENSG00000204103,ENSG00000157388,ENSG00000100678,ENSG00000162078,ENSG00000133805,ENSG00000151882,ENSG00000146143,ENSG00000104154,ENSG00000107611,ENSG00000225190,ENSG00000180694…
GO:0006333	chromatin assembly or disassembly	biological_process	2.1575e-07	1.3641e-05	120	9402	205	22148	ENSG00000274267,ENSG00000276966,ENSG00000066117,ENSG00000189403,ENSG00000203811,ENSG00000149929,ENSG00000188486,ENSG00000166451,ENSG00000175792,ENSG00000273542,ENSG00000180596,ENSG00000157259,ENSG00000197153,ENSG00000119969,ENSG00000137812,ENSG00000177432,ENSG00000273802,ENSG00000006712,ENSG00000108604,ENSG00000124635,ENSG00000085224,ENSG00000117713,ENSG00000124575,ENSG00000204256,ENSG00000073584…
GO:0014070	response to organic cyclic compound	biological_process	2.1586e-07	1.3641e-05	454	9402	904	22148	ENSG00000173801,ENSG00000149021,ENSG00000134057,ENSG00000188404,ENSG00000160014,ENSG00000155380,ENSG00000183023,ENSG00000126067,ENSG00000106991,ENSG00000105894,ENSG00000181019,ENSG00000163344,ENSG00000140279,ENSG00000134760,ENSG00000002330,ENSG00000075290,ENSG00000108576,ENSG00000136997,ENSG00000125740,ENSG00000139549,ENSG00000163399,ENSG00000130522,ENSG00000170615,ENSG00000165732,ENSG00000101773…
GO:0043009	chordate embryonic development	biological_process	2.2995e-07	1.4484e-05	311	9402	596	22148	ENSG00000083093,ENSG00000169554,ENSG00000137845,ENSG00000185920,ENSG00000130726,ENSG00000168214,ENSG00000198453,ENSG00000206013,ENSG00000141543,ENSG00000100714,ENSG00000107882,ENSG00000169375,ENSG00000197063,ENSG00000175592,ENSG00000185122,ENSG00000120370,ENSG00000197576,ENSG00000136280,ENSG00000173917,ENSG00000073536,ENSG00000112655,ENSG00000083307,ENSG00000145741,ENSG00000143437,ENSG00000131023…
GO:0060589	nucleoside-triphosphatase regulator activity	molecular_function	2.493e-07	1.5652e-05	351	9402	675	22148	ENSG00000156735,ENSG00000105339,ENSG00000107099,ENSG00000105821,ENSG00000156011,ENSG00000090104,ENSG00000183155,ENSG00000113319,ENSG00000145703,ENSG00000088280,ENSG00000183208,ENSG00000129204,ENSG00000132405,ENSG00000164284,ENSG00000205744,ENSG00000069966,ENSG00000164506,ENSG00000196655,ENSG00000109756,ENSG00000077782,ENSG00000007255,ENSG00000146013,ENSG00000029725,ENSG00000145191,ENSG00000213780…
GO:0048666	neuron development	biological_process	2.5192e-07	1.5766e-05	543	9402	1092	22148	ENSG00000138182,ENSG00000085733,ENSG00000138311,ENSG00000173786,ENSG00000181754,ENSG00000153234,ENSG00000104435,ENSG00000077097,ENSG00000114315,ENSG00000108231,ENSG00000075539,ENSG00000166900,ENSG00000105186,ENSG00000150281,ENSG00000204305,ENSG00000189292,ENSG00000125968,ENSG00000162105,ENSG00000257923,ENSG00000113758,ENSG00000118046,ENSG00000149571,ENSG00000099365,ENSG00000196591,ENSG00000169306…
GO:0004674	protein serine/threonine kinase activity	molecular_function	2.6153e-07	1.6283e-05	263	9402	490	22148	ENSG00000185324,ENSG00000160396,ENSG00000176444,ENSG00000148660,ENSG00000177602,ENSG00000156970,ENSG00000169032,ENSG00000119408,ENSG00000112739,ENSG00000104814,ENSG00000085719,ENSG00000146872,ENSG00000168067,ENSG00000185386,ENSG00000135409,ENSG00000142875,ENSG00000130822,ENSG00000196730,ENSG00000115216,ENSG00000117650,ENSG00000134057,ENSG00000152495,ENSG00000250506,ENSG00000164896,ENSG00000175305…
GO:0003682	chromatin binding	molecular_function	2.6186e-07	1.6283e-05	281	9402	533	22148	ENSG00000085840,ENSG00000132471,ENSG00000163041,ENSG00000266265,ENSG00000141456,ENSG00000266074,ENSG00000136603,ENSG00000007545,ENSG00000188976,ENSG00000164430,ENSG00000205143,ENSG00000204227,ENSG00000119042,ENSG00000285708,ENSG00000184897,ENSG00000134317,ENSG00000183207,ENSG00000166436,ENSG00000137693,ENSG00000072736,ENSG00000138668,ENSG00000066117,ENSG00000148737,ENSG00000172216,ENSG00000153046…
GO:0031329	regulation of cellular catabolic process	biological_process	2.8047e-07	1.7385e-05	542	9402	1091	22148	ENSG00000085741,ENSG00000165916,ENSG00000117410,ENSG00000076555,ENSG00000147133,ENSG00000285162,ENSG00000204172,ENSG00000067208,ENSG00000150681,ENSG00000047648,ENSG00000177666,ENSG00000171862,ENSG00000196235,ENSG00000141458,ENSG00000032742,ENSG00000173548,ENSG00000249242,ENSG00000119185,ENSG00000129515,ENSG00000100483,ENSG00000177628,ENSG00000266028,ENSG00000180263,ENSG00000103194,ENSG00000101421…
GO:0006974	response to DNA damage stimulus	biological_process	2.9326e-07	1.812e-05	465	9402	926	22148	ENSG00000187736,ENSG00000173846,ENSG00000164104,ENSG00000109685,ENSG00000073282,ENSG00000103490,ENSG00000101751,ENSG00000185043,ENSG00000108468,ENSG00000075131,ENSG00000072501,ENSG00000157540,ENSG00000256525,ENSG00000172273,ENSG00000185480,ENSG00000188486,ENSG00000124208,ENSG00000149273,ENSG00000184903,ENSG00000163349,ENSG00000104884,ENSG00000182185,ENSG00000276966,ENSG00000079246,ENSG00000112941…
GO:0051129	negative regulation of cellular component organization	biological_process	3.1518e-07	1.9412e-05	339	9402	654	22148	ENSG00000070087,ENSG00000066135,ENSG00000079337,ENSG00000167680,ENSG00000105270,ENSG00000130755,ENSG00000160460,ENSG00000175756,ENSG00000154803,ENSG00000138814,ENSG00000186480,ENSG00000159753,ENSG00000166503,ENSG00000105887,ENSG00000003402,ENSG00000125746,ENSG00000100393,ENSG00000154059,ENSG00000010319,ENSG00000006837,ENSG00000136854,ENSG00000071539,ENSG00000128872,ENSG00000116329,ENSG00000141480…
GO:0010562	positive regulation of phosphorus metabolic process	biological_process	3.1732e-07	1.9422e-05	467	9402	933	22148	ENSG00000104312,ENSG00000143575,ENSG00000156735,ENSG00000161010,ENSG00000118523,ENSG00000100985,ENSG00000134480,ENSG00000189403,ENSG00000173327,ENSG00000186891,ENSG00000143543,ENSG00000179914,ENSG00000141551,ENSG00000259384,ENSG00000254087,ENSG00000140992,ENSG00000108946,ENSG00000089248,ENSG00000164086,ENSG00000136807,ENSG00000204209,ENSG00000124762,ENSG00000130669,ENSG00000139318,ENSG00000035862…
GO:0045937	positive regulation of phosphate metabolic process	biological_process	3.1732e-07	1.9422e-05	467	9402	933	22148	ENSG00000111328,ENSG00000165025,ENSG00000108984,ENSG00000135914,ENSG00000172175,ENSG00000173193,ENSG00000157110,ENSG00000169398,ENSG00000124145,ENSG00000234829,ENSG00000137818,ENSG00000106100,ENSG00000282608,ENSG00000145861,ENSG00000087250,ENSG00000127914,ENSG00000198668,ENSG00000119699,ENSG00000149295,ENSG00000116288,ENSG00000133703,ENSG00000102468,ENSG00000184058,ENSG00000137764,ENSG00000165197…
GO:0019439	aromatic compound catabolic process	biological_process	3.2019e-07	1.9536e-05	516	9402	1038	22148	ENSG00000113231,ENSG00000133612,ENSG00000137486,ENSG00000188827,ENSG00000137449,ENSG00000197747,ENSG00000158825,ENSG00000166889,ENSG00000187097,ENSG00000086061,ENSG00000125875,ENSG00000162616,ENSG00000271503,ENSG00000174373,ENSG00000071205,ENSG00000065057,ENSG00000107864,ENSG00000172183,ENSG00000186364,ENSG00000187742,ENSG00000159788,ENSG00000184588,ENSG00000171863,ENSG00000050327,ENSG00000136104…
GO:0001501	skeletal system development	biological_process	3.2884e-07	2.0001e-05	264	9402	498	22148	ENSG00000128606,ENSG00000183018,ENSG00000177030,ENSG00000188064,ENSG00000255833,ENSG00000147316,ENSG00000126870,ENSG00000134532,ENSG00000162510,ENSG00000104964,ENSG00000125629,ENSG00000129757,ENSG00000170689,ENSG00000121039,ENSG00000157637,ENSG00000142871,ENSG00000072840,ENSG00000074047,ENSG00000005073,ENSG00000164853,ENSG00000197757,ENSG00000141127,ENSG00000112559,ENSG00000123388,ENSG00000135414…
GO:1901652	response to peptide	biological_process	3.5767e-07	2.1651e-05	245	9402	458	22148	ENSG00000117410,ENSG00000176692,ENSG00000130304,ENSG00000114353,ENSG00000115457,ENSG00000173153,ENSG00000153234,ENSG00000171862,ENSG00000220205,ENSG00000215644,ENSG00000112851,ENSG00000133116,ENSG00000136487,ENSG00000170145,ENSG00000070018,ENSG00000132334,ENSG00000128604,ENSG00000106538,ENSG00000125166,ENSG00000150907,ENSG00000118503,ENSG00000155097,ENSG00000169895,ENSG00000136826,ENSG00000106113…
GO:0009991	response to extracellular stimulus	biological_process	3.582e-07	2.1651e-05	344	9402	667	22148	ENSG00000088833,ENSG00000112425,ENSG00000172007,ENSG00000165699,ENSG00000144118,ENSG00000217128,ENSG00000026103,ENSG00000213218,ENSG00000141580,ENSG00000012061,ENSG00000075785,ENSG00000188554,ENSG00000197548,ENSG00000140463,ENSG00000167580,ENSG00000160211,ENSG00000001084,ENSG00000117601,ENSG00000075891,ENSG00000137700,ENSG00000176108,ENSG00000140263,ENSG00000010704,ENSG00000147465,ENSG00000162341…
GO:0061061	muscle structure development	biological_process	3.7287e-07	2.2468e-05	356	9402	693	22148	ENSG00000066032,ENSG00000196092,ENSG00000164976,ENSG00000136842,ENSG00000125378,ENSG00000160808,ENSG00000128591,ENSG00000183091,ENSG00000164683,ENSG00000112062,ENSG00000149596,ENSG00000120616,ENSG00000143995,ENSG00000162772,ENSG00000138347,ENSG00000188157,ENSG00000092841,ENSG00000148737,ENSG00000064726,ENSG00000163431,ENSG00000152413,ENSG00000107779,ENSG00000168036,ENSG00000180209,ENSG00000117713…
GO:0043161	proteasomal ubiquitin-dependent protein catabolic process	biological_process	3.9136e-07	2.3509e-05	232	9402	429	22148	ENSG00000163743,ENSG00000115233,ENSG00000204977,ENSG00000116406,ENSG00000174989,ENSG00000204308,ENSG00000108854,ENSG00000055130,ENSG00000146373,ENSG00000188021,ENSG00000166851,ENSG00000172977,ENSG00000181788,ENSG00000107872,ENSG00000141480,ENSG00000155034,ENSG00000082701,ENSG00000151743,ENSG00000213923,ENSG00000147162,ENSG00000140543,ENSG00000141551,ENSG00000111667,ENSG00000070423,ENSG00000108106…
GO:0010498	proteasomal protein catabolic process	biological_process	3.9732e-07	2.3794e-05	254	9402	475	22148	ENSG00000162063,ENSG00000144747,ENSG00000175197,ENSG00000033800,ENSG00000143207,ENSG00000001629,ENSG00000131467,ENSG00000087191,ENSG00000145604,ENSG00000163636,ENSG00000173163,ENSG00000182325,ENSG00000087448,ENSG00000100567,ENSG00000126067,ENSG00000177239,ENSG00000109332,ENSG00000150991,ENSG00000134057,ENSG00000145506,ENSG00000068878,ENSG00000147475,ENSG00000133612,ENSG00000013561,ENSG00000137486…
GO:0044763	single-organism cellular process	biological_process	4.0729e-07	2.4316e-05	6371	9402	14624	22148	ENSG00000122223,ENSG00000136169,ENSG00000175634,ENSG00000105048,ENSG00000162614,ENSG00000154447,ENSG00000158445,ENSG00000181392,ENSG00000069011,ENSG00000107872,ENSG00000198223,ENSG00000141030,ENSG00000160963,ENSG00000102265,ENSG00000176842,ENSG00000182473,ENSG00000135250,ENSG00000206052,ENSG00000156261,ENSG00000198755,ENSG00000179598,ENSG00000112679,ENSG00000196352,ENSG00000151923,ENSG00000102128…
GO:0031175	neuron projection development	biological_process	4.1442e-07	2.4666e-05	464	9402	923	22148	ENSG00000115694,ENSG00000141385,ENSG00000111199,ENSG00000139687,ENSG00000143418,ENSG00000169410,ENSG00000144674,ENSG00000134313,ENSG00000110047,ENSG00000072315,ENSG00000114391,ENSG00000008735,ENSG00000107864,ENSG00000182208,ENSG00000108819,ENSG00000162068,ENSG00000154380,ENSG00000100784,ENSG00000172020,ENSG00000117407,ENSG00000145147,ENSG00000015592,ENSG00000197381,ENSG00000184402,ENSG00000141503…
GO:0009888	tissue development	biological_process	4.3448e-07	2.5782e-05	1052	9402	2239	22148	ENSG00000154122,ENSG00000153046,ENSG00000117713,ENSG00000180209,ENSG00000150977,ENSG00000107779,ENSG00000182871,ENSG00000103197,ENSG00000116254,ENSG00000204248,ENSG00000166477,ENSG00000125378,ENSG00000196092,ENSG00000100078,ENSG00000164683,ENSG00000176909,ENSG00000115297,ENSG00000124145,ENSG00000136603,ENSG00000140519,ENSG00000101665,ENSG00000064270,ENSG00000135914,ENSG00000168077,ENSG00000048342…
GO:0045637	regulation of myeloid cell differentiation	biological_process	4.4893e-07	2.6558e-05	152	9402	269	22148	ENSG00000198793,ENSG00000146676,ENSG00000100354,ENSG00000010610,ENSG00000101384,ENSG00000118058,ENSG00000115738,ENSG00000135898,ENSG00000242372,ENSG00000272333,ENSG00000203811,ENSG00000254087,ENSG00000100393,ENSG00000134256,ENSG00000120899,ENSG00000120068,ENSG00000189403,ENSG00000169375,ENSG00000079385,ENSG00000137801,ENSG00000273542,ENSG00000143575,ENSG00000270276,ENSG00000143437,ENSG00000275126…
GO:0003924	GTPase activity	molecular_function	4.6819e-07	2.7613e-05	178	9402	320	22148	ENSG00000127588,ENSG00000105514,ENSG00000147127,ENSG00000106615,ENSG00000075886,ENSG00000132881,ENSG00000130299,ENSG00000172476,ENSG00000271810,ENSG00000133612,ENSG00000163607,ENSG00000112210,ENSG00000165527,ENSG00000172602,ENSG00000157601,ENSG00000222014,ENSG00000176014,ENSG00000267261,ENSG00000172380,ENSG00000069974,ENSG00000244115,ENSG00000100167,ENSG00000188229,ENSG00000128581,ENSG00000127824…
GO:0006260	DNA replication	biological_process	5.3006e-07	3.1168e-05	191	9402	345	22148	ENSG00000101868,ENSG00000181938,ENSG00000162599,ENSG00000143971,ENSG00000161692,ENSG00000213689,ENSG00000166226,ENSG00000119335,ENSG00000205309,ENSG00000167513,ENSG00000175279,ENSG00000164362,ENSG00000154920,ENSG00000074047,ENSG00000162521,ENSG00000204371,ENSG00000196262,ENSG00000185104,ENSG00000171320,ENSG00000175482,ENSG00000073111,ENSG00000116698,ENSG00000116062,ENSG00000214022,ENSG00000006634…
GO:0048568	embryonic organ development	biological_process	5.3234e-07	3.1208e-05	234	9402	438	22148	ENSG00000114742,ENSG00000156150,ENSG00000137693,ENSG00000006611,ENSG00000116132,ENSG00000102882,ENSG00000103241,ENSG00000112561,ENSG00000133816,ENSG00000171310,ENSG00000119042,ENSG00000116016,ENSG00000070614,ENSG00000131437,ENSG00000101752,ENSG00000119699,ENSG00000131759,ENSG00000138002,ENSG00000169242,ENSG00000117614,ENSG00000087460,ENSG00000179588,ENSG00000142208,ENSG00000187535,ENSG00000184058…
GO:0016879	ligase activity, forming carbon-nitrogen bonds	molecular_function	5.6692e-07	3.3135e-05	220	9402	404	22148	ENSG00000104517,ENSG00000147364,ENSG00000076555,ENSG00000132481,ENSG00000171621,ENSG00000159267,ENSG00000184787,ENSG00000171793,ENSG00000012048,ENSG00000161040,ENSG00000156804,ENSG00000178921,ENSG00000114423,ENSG00000100023,ENSG00000107829,ENSG00000153561,ENSG00000123124,ENSG00000118503,ENSG00000183579,ENSG00000099364,ENSG00000197579,ENSG00000102858,ENSG00000188612,ENSG00000278540,ENSG00000110107…
GO:0044451	nucleoplasm part	cellular_component	5.8735e-07	3.4226e-05	721	9402	1486	22148	ENSG00000069011,ENSG00000136715,ENSG00000085224,ENSG00000105393,ENSG00000101189,ENSG00000183495,ENSG00000073584,ENSG00000145734,ENSG00000168002,ENSG00000140307,ENSG00000063322,ENSG00000205922,ENSG00000166317,ENSG00000184900,ENSG00000143493,ENSG00000146063,ENSG00000074219,ENSG00000147162,ENSG00000116497,ENSG00000132155,ENSG00000118007,ENSG00000095794,ENSG00000164576,ENSG00000186141,ENSG00000164902…
GO:0016874	ligase activity	molecular_function	6.0764e-07	3.5303e-05	275	9402	519	22148	ENSG00000130985,ENSG00000138641,ENSG00000236444,ENSG00000113407,ENSG00000166743,ENSG00000137411,ENSG00000174013,ENSG00000146414,ENSG00000173124,ENSG00000198642,ENSG00000133706,ENSG00000127585,ENSG00000063978,ENSG00000269190,ENSG00000049759,ENSG00000007372,ENSG00000108825,ENSG00000136877,ENSG00000143476,ENSG00000087448,ENSG00000166532,ENSG00000182325,ENSG00000152503,ENSG00000143207,ENSG00000110315…
GO:0002009	morphogenesis of an epithelium	biological_process	6.4172e-07	3.7172e-05	256	9402	483	22148	ENSG00000103034,ENSG00000171863,ENSG00000108773,ENSG00000137273,ENSG00000008300,ENSG00000159184,ENSG00000113971,ENSG00000163513,ENSG00000177697,ENSG00000175707,ENSG00000260027,ENSG00000273706,ENSG00000153071,ENSG00000157227,ENSG00000142632,ENSG00000198719,ENSG00000162337,ENSG00000166225,ENSG00000162849,ENSG00000251322,ENSG00000169641,ENSG00000075711,ENSG00000100644,ENSG00000103494,ENSG00000143867…
GO:0050839	cell adhesion molecule binding	molecular_function	6.9732e-07	4.0273e-05	210	9402	385	22148	ENSG00000183230,ENSG00000150093,ENSG00000142627,ENSG00000146376,ENSG00000161204,ENSG00000278272,ENSG00000132874,ENSG00000101421,ENSG00000180900,ENSG00000118898,ENSG00000136848,ENSG00000111679,ENSG00000102119,ENSG00000168140,ENSG00000134884,ENSG00000072518,ENSG00000115415,ENSG00000122786,ENSG00000100345,ENSG00000158769,ENSG00000065243,ENSG00000277775,ENSG00000131037,ENSG00000165219,ENSG00000120265…
GO:0021700	developmental maturation	biological_process	7.0257e-07	4.0456e-05	153	9402	270	22148	ENSG00000166747,ENSG00000101104,ENSG00000102805,ENSG00000174898,ENSG00000134057,ENSG00000159899,ENSG00000214274,ENSG00000175197,ENSG00000095139,ENSG00000071242,ENSG00000198722,ENSG00000178882,ENSG00000139687,ENSG00000172602,ENSG00000100644,ENSG00000118689,ENSG00000214102,ENSG00000166947,ENSG00000037474,ENSG00000072958,ENSG00000074660,ENSG00000101311,ENSG00000001626,ENSG00000179776,ENSG00000130173…
GO:0000183	chromatin silencing at rDNA	biological_process	7.1734e-07	4.1142e-05	32	9402	41	22148	ENSG00000203811,ENSG00000274267,ENSG00000276966,ENSG00000110583,ENSG00000197153,ENSG00000197238,ENSG00000273542,ENSG00000278705,ENSG00000277775,ENSG00000278828,ENSG00000275379,ENSG00000132275,ENSG00000197837,ENSG00000163041,ENSG00000270882,ENSG00000203852,ENSG00000096717,ENSG00000197061,ENSG00000134046,ENSG00000270276,ENSG00000275126,ENSG00000277157,ENSG00000273983,ENSG00000276180,ENSG00000274618…
GO:0007264	small GTPase mediated signal transduction	biological_process	7.1871e-07	4.1142e-05	306	9402	586	22148	ENSG00000157680,ENSG00000124356,ENSG00000144711,ENSG00000006740,ENSG00000254999,ENSG00000106069,ENSG00000165694,ENSG00000174943,ENSG00000275342,ENSG00000164220,ENSG00000143344,ENSG00000182957,ENSG00000075275,ENSG00000138640,ENSG00000109079,ENSG00000196935,ENSG00000103197,ENSG00000178623,ENSG00000136002,ENSG00000108669,ENSG00000058335,ENSG00000147251,ENSG00000088538,ENSG00000154783,ENSG00000146425…
GO:0007051	spindle organization	biological_process	7.5326e-07	4.2993e-05	110	9402	181	22148	ENSG00000084764,ENSG00000196230,ENSG00000198382,ENSG00000074054,ENSG00000160299,ENSG00000135476,ENSG00000080986,ENSG00000075711,ENSG00000119408,ENSG00000087586,ENSG00000112029,ENSG00000137497,ENSG00000100345,ENSG00000204388,ENSG00000249115,ENSG00000164087,ENSG00000126216,ENSG00000117399,ENSG00000101421,ENSG00000092036,ENSG00000119383,ENSG00000165280,ENSG00000197102,ENSG00000148335,ENSG00000063978…
GO:0005819	spindle	cellular_component	7.6265e-07	4.3402e-05	196	9402	356	22148	ENSG00000173267,ENSG00000101447,ENSG00000131023,ENSG00000166579,ENSG00000119801,ENSG00000213024,ENSG00000116584,ENSG00000185122,ENSG00000070831,ENSG00000094804,ENSG00000149503,ENSG00000100401,ENSG00000139350,ENSG00000173273,ENSG00000170264,ENSG00000126803,ENSG00000186625,ENSG00000147874,ENSG00000007168,ENSG00000002822,ENSG00000137098,ENSG00000118007,ENSG00000128908,ENSG00000145919,ENSG00000143543…
GO:0031345	negative regulation of cell projection organization	biological_process	7.8258e-07	4.4406e-05	103	9402	168	22148	ENSG00000138311,ENSG00000006652,ENSG00000135679,ENSG00000169410,ENSG00000143418,ENSG00000035720,ENSG00000111199,ENSG00000171862,ENSG00000165527,ENSG00000132359,ENSG00000135333,ENSG00000104435,ENSG00000197283,ENSG00000053108,ENSG00000131095,ENSG00000182504,ENSG00000004478,ENSG00000138623,ENSG00000083290,ENSG00000072315,ENSG00000125968,ENSG00000171943,ENSG00000114956,ENSG00000164885,ENSG00000099365…
GO:0051726	regulation of cell cycle	biological_process	8.0455e-07	4.552e-05	596	9402	1216	22148	ENSG00000090447,ENSG00000160469,ENSG00000149554,ENSG00000213719,ENSG00000186834,ENSG00000141577,ENSG00000136603,ENSG00000155111,ENSG00000198668,ENSG00000119397,ENSG00000156345,ENSG00000154767,ENSG00000142453,ENSG00000108094,ENSG00000103197,ENSG00000164109,ENSG00000125378,ENSG00000114670,ENSG00000204628,ENSG00000112062,ENSG00000148737,ENSG00000163235,ENSG00000089685,ENSG00000126856,ENSG00000221978…
GO:0016462	pyrophosphatase activity	molecular_function	8.5819e-07	4.8414e-05	508	9402	1020	22148	ENSG00000079616,ENSG00000173575,ENSG00000204348,ENSG00000141542,ENSG00000113732,ENSG00000197885,ENSG00000167721,ENSG00000068650,ENSG00000076864,ENSG00000168032,ENSG00000147416,ENSG00000080603,ENSG00000171130,ENSG00000270885,ENSG00000213782,ENSG00000204267,ENSG00000088205,ENSG00000041802,ENSG00000264364,ENSG00000142945,ENSG00000120063,ENSG00000162521,ENSG00000006451,ENSG00000110719,ENSG00000197586…
GO:0040007	growth	biological_process	8.7087e-07	4.8988e-05	506	9402	1021	22148	ENSG00000145147,ENSG00000116586,ENSG00000172020,ENSG00000139610,ENSG00000232810,ENSG00000077092,ENSG00000133424,ENSG00000072315,ENSG00000117676,ENSG00000175793,ENSG00000100644,ENSG00000005381,ENSG00000158825,ENSG00000167522,ENSG00000078401,ENSG00000111199,ENSG00000144674,ENSG00000105707,ENSG00000139687,ENSG00000141385,ENSG00000108823,ENSG00000109819,ENSG00000157227,ENSG00000120937,ENSG00000170365…
GO:0007163	establishment or maintenance of cell polarity	biological_process	8.8822e-07	4.982e-05	123	9402	209	22148	ENSG00000142945,ENSG00000197921,ENSG00000143878,ENSG00000154928,ENSG00000111913,ENSG00000166025,ENSG00000007372,ENSG00000076826,ENSG00000139725,ENSG00000180900,ENSG00000123338,ENSG00000164327,ENSG00000258644,ENSG00000116141,ENSG00000168374,ENSG00000137497,ENSG00000100345,ENSG00000033122,ENSG00000100092,ENSG00000188064,ENSG00000147316,ENSG00000075711,ENSG00000080986,ENSG00000101311,ENSG00000197702…
GO:0016817	hydrolase activity, acting on acid anhydrides	molecular_function	9.6483e-07	5.3807e-05	509	9402	1023	22148	ENSG00000134452,ENSG00000128833,ENSG00000137267,ENSG00000140854,ENSG00000168385,ENSG00000133703,ENSG00000124228,ENSG00000166833,ENSG00000112118,ENSG00000250264,ENSG00000155366,ENSG00000017797,ENSG00000142751,ENSG00000204351,ENSG00000155961,ENSG00000167552,ENSG00000143363,ENSG00000035928,ENSG00000128045,ENSG00000140859,ENSG00000183207,ENSG00000182263,ENSG00000187522,ENSG00000100226,ENSG00000064270…
GO:0016818	hydrolase activity, acting on acid anhydrides, in phosphorus-containing anhydrides	molecular_function	9.6483e-07	5.3807e-05	509	9402	1023	22148	ENSG00000139832,ENSG00000197879,ENSG00000196642,ENSG00000167553,ENSG00000165733,ENSG00000149761,ENSG00000172716,ENSG00000054796,ENSG00000174021,ENSG00000141404,ENSG00000127920,ENSG00000162595,ENSG00000087258,ENSG00000119640,ENSG00000143153,ENSG00000213780,ENSG00000146535,ENSG00000136159,ENSG00000197959,ENSG00000170004,ENSG00000115137,ENSG00000198585,ENSG00000101986,ENSG00000283782,ENSG00000122735…
GO:0042327	positive regulation of phosphorylation	biological_process	9.9014e-07	5.506e-05	428	9402	852	22148	ENSG00000204435,ENSG00000198793,ENSG00000178078,ENSG00000105270,ENSG00000079337,ENSG00000136235,ENSG00000155760,ENSG00000070087,ENSG00000139625,ENSG00000142867,ENSG00000138735,ENSG00000010610,ENSG00000197461,ENSG00000121236,ENSG00000104375,ENSG00000154803,ENSG00000161638,ENSG00000120242,ENSG00000120899,ENSG00000183856,ENSG00000189377,ENSG00000161011,ENSG00000134070,ENSG00000132155,ENSG00000137801…
GO:0060491	regulation of cell projection assembly	biological_process	9.9587e-07	5.5221e-05	104	9402	170	22148	XLOC_000179,ENSG00000102554,ENSG00000106799,ENSG00000128283,ENSG00000174775,ENSG00000172830,ENSG00000185324,ENSG00000137077,ENSG00000225190,ENSG00000109083,ENSG00000158528,ENSG00000142459,ENSG00000198758,ENSG00000145979,ENSG00000142627,ENSG00000090339,ENSG00000111913,ENSG00000006451,ENSG00000139437,ENSG00000103540,ENSG00000163171,ENSG00000273749,ENSG00000035115,ENSG00000163646,ENSG00000171943,ENS…
GO:0031492	nucleosomal DNA binding	molecular_function	1.0459e-06	5.7831e-05	42	9402	58	22148	ENSG00000184357,ENSG00000127616,ENSG00000164032,ENSG00000203818,ENSG00000134046,ENSG00000143614,ENSG00000092199,ENSG00000168148,ENSG00000113648,ENSG00000203852,ENSG00000163041,ENSG00000139613,ENSG00000183598,ENSG00000184897,ENSG00000274750,ENSG00000187475,ENSG00000162521,ENSG00000197409,ENSG00000278272,ENSG00000198830,ENSG00000196591,ENSG00000168298,ENSG00000205581,ENSG00000273983,ENSG00000188375…
GO:0044257	cellular protein catabolic process	biological_process	1.0782e-06	5.9448e-05	393	9402	775	22148	ENSG00000188811,ENSG00000204619,ENSG00000157119,ENSG00000136731,ENSG00000138942,ENSG00000159352,ENSG00000196961,ENSG00000079387,ENSG00000163357,ENSG00000173846,ENSG00000076321,ENSG00000155313,ENSG00000142507,ENSG00000001084,ENSG00000167977,ENSG00000151893,ENSG00000119318,ENSG00000048028,ENSG00000075785,ENSG00000197111,ENSG00000088833,ENSG00000180901,ENSG00000145495,ENSG00000078061,ENSG00000167986…
GO:0031667	response to nutrient levels	biological_process	1.1245e-06	6.1824e-05	327	9402	634	22148	ENSG00000163545,ENSG00000154059,ENSG00000110195,ENSG00000161011,ENSG00000247077,ENSG00000105550,ENSG00000213585,ENSG00000158445,ENSG00000166986,ENSG00000147162,ENSG00000198793,ENSG00000047249,ENSG00000130707,ENSG00000010610,ENSG00000142867,ENSG00000176387,ENSG00000066135,ENSG00000112972,ENSG00000204308,ENSG00000182473,ENSG00000179364,ENSG00000168397,ENSG00000110497,ENSG00000117691,ENSG00000159224…
GO:0042060	wound healing	biological_process	1.1786e-06	6.462e-05	298	9402	574	22148	ENSG00000129474,ENSG00000171903,ENSG00000106799,ENSG00000177238,ENSG00000189114,ENSG00000101000,ENSG00000161905,ENSG00000185532,ENSG00000135605,ENSG00000060558,ENSG00000092969,ENSG00000151694,ENSG00000174885,ENSG00000133026,ENSG00000180900,ENSG00000180210,ENSG00000278272,ENSG00000175899,ENSG00000118898,ENSG00000186469,ENSG00000149131,ENSG00000160323,ENSG00000120063,ENSG00000113140,ENSG00000136631…
GO:0051648	vesicle localization	biological_process	1.2551e-06	6.8615e-05	161	9402	286	22148	ENSG00000072864,ENSG00000160469,ENSG00000149043,ENSG00000167515,ENSG00000100505,ENSG00000102468,ENSG00000137942,ENSG00000174903,ENSG00000105649,ENSG00000115993,ENSG00000085063,ENSG00000105851,ENSG00000141985,ENSG00000174672,ENSG00000067715,ENSG00000101152,ENSG00000131437,ENSG00000198668,ENSG00000101298,ENSG00000129990,ENSG00000137807,ENSG00000075945,ENSG00000109572,ENSG00000144566,ENSG00000145920…
GO:0044702	single organism reproductive process	biological_process	1.2815e-06	6.9864e-05	500	9402	1011	22148	ENSG00000148634,ENSG00000172216,ENSG00000153046,ENSG00000196639,ENSG00000244588,ENSG00000174469,ENSG00000225697,ENSG00000164708,ENSG00000117713,ENSG00000168036,ENSG00000198021,ENSG00000138031,ENSG00000130699,ENSG00000101489,ENSG00000163661,ENSG00000164961,ENSG00000116254,ENSG00000176399,ENSG00000156414,ENSG00000196092,ENSG00000137875,ENSG00000125378,ENSG00000175792,ENSG00000173093,ENSG00000172270…
GO:0045184	establishment of protein localization	biological_process	1.3616e-06	7.4023e-05	907	9402	1905	22148	ENSG00000167881,ENSG00000067208,ENSG00000184056,ENSG00000112851,ENSG00000158623,ENSG00000220205,ENSG00000182261,ENSG00000131469,ENSG00000006530,ENSG00000112697,ENSG00000177943,ENSG00000002919,ENSG00000117410,ENSG00000161203,ENSG00000205213,ENSG00000099290,ENSG00000118473,ENSG00000114423,ENSG00000136631,ENSG00000198925,ENSG00000130724,ENSG00000173548,ENSG00000109519,ENSG00000119185,ENSG00000129515…
GO:0048534	hematopoietic or lymphoid organ development	biological_process	1.4857e-06	8.0548e-05	464	9402	935	22148	ENSG00000067836,ENSG00000276180,ENSG00000103423,ENSG00000143365,ENSG00000158406,ENSG00000102882,ENSG00000243678,ENSG00000147324,ENSG00000274750,ENSG00000183598,ENSG00000177706,ENSG00000122678,ENSG00000087460,ENSG00000239672,ENSG00000170631,ENSG00000139193,ENSG00000109670,ENSG00000115085,ENSG00000131759,ENSG00000197837,ENSG00000160796,ENSG00000167656,ENSG00000204301,ENSG00000143772,ENSG00000178053…
GO:1901292	nucleoside phosphate catabolic process	biological_process	1.5491e-06	8.3749e-05	310	9402	597	22148	ENSG00000197747,ENSG00000137449,ENSG00000137486,ENSG00000133612,ENSG00000113231,ENSG00000125875,ENSG00000086061,ENSG00000116030,ENSG00000162616,ENSG00000186517,ENSG00000145147,ENSG00000152689,ENSG00000196839,ENSG00000160191,ENSG00000271503,ENSG00000174373,ENSG00000065057,ENSG00000071205,ENSG00000114388,ENSG00000184588,ENSG00000159788,ENSG00000186364,ENSG00000108179,ENSG00000128512,ENSG00000050327…
GO:0071407	cellular response to organic cyclic compound	biological_process	1.7864e-06	9.6313e-05	246	9402	464	22148	ENSG00000174576,ENSG00000118689,ENSG00000081760,ENSG00000164850,ENSG00000163399,ENSG00000078401,ENSG00000135679,ENSG00000108576,ENSG00000136997,ENSG00000112293,ENSG00000075624,ENSG00000232810,ENSG00000144747,ENSG00000173801,ENSG00000134057,ENSG00000155380,ENSG00000183023,ENSG00000108819,ENSG00000077092,ENSG00000160710,ENSG00000271503,ENSG00000105894,ENSG00000069667,ENSG00000002330,ENSG00000132376…
GO:0042325	regulation of phosphorylation	biological_process	1.8355e-06	9.8625e-05	642	9402	1322	22148	ENSG00000084734,ENSG00000176601,ENSG00000099250,ENSG00000185043,ENSG00000068001,ENSG00000130829,ENSG00000113905,ENSG00000010810,ENSG00000184381,ENSG00000082146,ENSG00000026103,ENSG00000144118,ENSG00000149273,ENSG00000099942,ENSG00000197561,ENSG00000062524,ENSG00000134398,ENSG00000157193,ENSG00000181467,ENSG00000076984,ENSG00000078061,ENSG00000066027,ENSG00000102882,ENSG00000155657,ENSG00000163945…
GO:0007059	chromosome segregation	biological_process	1.8394e-06	9.8625e-05	143	9402	250	22148	ENSG00000101782,ENSG00000180096,ENSG00000180336,ENSG00000144535,ENSG00000012048,ENSG00000077097,ENSG00000121621,ENSG00000076242,ENSG00000133302,ENSG00000130724,ENSG00000108055,ENSG00000237649,ENSG00000178999,ENSG00000143228,ENSG00000119541,ENSG00000075188,ENSG00000076382,ENSG00000258472,ENSG00000215021,ENSG00000171320,ENSG00000068903,ENSG00000101421,ENSG00000163611,ENSG00000142945,ENSG00000131165…
GO:0009100	glycoprotein metabolic process	biological_process	1.8528e-06	9.9068e-05	224	9402	417	22148	ENSG00000138604,ENSG00000115993,ENSG00000196547,ENSG00000140650,ENSG00000172724,ENSG00000177191,ENSG00000171451,ENSG00000110080,ENSG00000198380,ENSG00000141429,ENSG00000182621,ENSG00000173546,ENSG00000176022,ENSG00000176945,ENSG00000114166,ENSG00000139219,ENSG00000139289,ENSG00000168434,ENSG00000173193,ENSG00000140105,ENSG00000131459,ENSG00000132692,ENSG00000112033,ENSG00000131183,ENSG00000147408…
GO:0022411	cellular component disassembly	biological_process	1.9859e-06	0.0001059	218	9402	407	22148	ENSG00000035862,ENSG00000166780,ENSG00000159753,ENSG00000112110,ENSG00000137845,ENSG00000166503,ENSG00000175756,ENSG00000204843,ENSG00000130921,ENSG00000142330,ENSG00000075618,ENSG00000115364,ENSG00000172586,ENSG00000073584,ENSG00000160460,ENSG00000166851,ENSG00000175216,ENSG00000102265,ENSG00000100985,ENSG00000128872,ENSG00000152527,ENSG00000143436,ENSG00000128626,ENSG00000112651,ENSG00000197694…
GO:0071702	organic substance transport	biological_process	1.9976e-06	0.00010623	1349	9402	2900	22148	ENSG00000187446,ENSG00000176749,ENSG00000167535,ENSG00000106086,ENSG00000076944,ENSG00000132405,ENSG00000125447,ENSG00000100219,ENSG00000025434,ENSG00000125648,ENSG00000169896,ENSG00000189403,ENSG00000082701,ENSG00000087085,ENSG00000145741,ENSG00000131475,ENSG00000100300,ENSG00000119508,ENSG00000100156,ENSG00000103316,ENSG00000100227,ENSG00000184178,ENSG00000115902,ENSG00000182446,ENSG00000205323…
GO:0031589	cell-substrate adhesion	biological_process	2.0448e-06	0.00010844	194	9402	354	22148	ENSG00000135404,ENSG00000100106,ENSG00000161905,ENSG00000168615,ENSG00000198542,ENSG00000174804,ENSG00000157927,ENSG00000137077,ENSG00000169756,ENSG00000164171,ENSG00000129474,ENSG00000160323,ENSG00000266028,ENSG00000147889,ENSG00000138722,ENSG00000076826,ENSG00000137103,ENSG00000154928,ENSG00000102879,ENSG00000165816,ENSG00000084636,ENSG00000142871,ENSG00000179218,ENSG00000150093,ENSG00000171791…
GO:0032535	regulation of cellular component size	biological_process	2.0859e-06	0.00011032	194	9402	355	22148	ENSG00000073921,ENSG00000163785,ENSG00000115306,ENSG00000077549,ENSG00000187164,ENSG00000131779,ENSG00000141298,ENSG00000103490,ENSG00000106299,ENSG00000099250,ENSG00000163431,ENSG00000254999,ENSG00000140463,ENSG00000172819,ENSG00000159363,ENSG00000115091,ENSG00000092820,ENSG00000151422,ENSG00000183091,ENSG00000165699,ENSG00000136842,ENSG00000144566,ENSG00000130558,ENSG00000106526,ENSG00000099834…
GO:0007585	respiratory gaseous exchange	biological_process	2.1145e-06	0.00011153	48	9402	68	22148	ENSG00000171551,ENSG00000127364,ENSG00000197894,ENSG00000182636,ENSG00000145888,ENSG00000168484,ENSG00000133661,ENSG00000198743,ENSG00000168878,ENSG00000105649,ENSG00000122852,ENSG00000204103,ENSG00000106004,ENSG00000165462,ENSG00000070614,ENSG00000171310,ENSG00000185303,ENSG00000176884,ENSG00000172331,ENSG00000162430,ENSG00000171298,ENSG00000115687,ENSG00000014919,ENSG00000198162,ENSG00000109132…
GO:0043632	modification-dependent macromolecule catabolic process	biological_process	2.1223e-06	0.00011164	350	9402	685	22148	ENSG00000104517,ENSG00000177414,ENSG00000013374,ENSG00000171621,ENSG00000102921,ENSG00000179262,ENSG00000184787,ENSG00000161040,ENSG00000170832,ENSG00000144535,ENSG00000178999,ENSG00000071537,ENSG00000159377,ENSG00000110801,ENSG00000196365,ENSG00000018408,ENSG00000118503,ENSG00000099364,ENSG00000183579,ENSG00000185104,ENSG00000128590,ENSG00000188612,ENSG00000197579,ENSG00000165280,ENSG00000110200…
GO:0007417	central nervous system development	biological_process	2.1867e-06	0.00011472	495	9402	1000	22148	ENSG00000124788,ENSG00000181449,ENSG00000188338,ENSG00000124920,ENSG00000172380,ENSG00000105402,ENSG00000116266,ENSG00000125650,ENSG00000132688,ENSG00000118689,ENSG00000165695,ENSG00000172554,ENSG00000165704,ENSG00000004848,ENSG00000134308,ENSG00000171943,ENSG00000130479,ENSG00000183023,ENSG00000160014,ENSG00000160678,ENSG00000116478,ENSG00000106991,ENSG00000105894,ENSG00000138623,ENSG00000185950…
GO:0051338	regulation of transferase activity	biological_process	2.2009e-06	0.00011515	469	9402	943	22148	ENSG00000168734,ENSG00000185950,ENSG00000083535,ENSG00000143933,ENSG00000039650,ENSG00000130513,ENSG00000002330,ENSG00000117650,ENSG00000134057,ENSG00000133101,ENSG00000160014,ENSG00000164078,ENSG00000162063,ENSG00000213949,ENSG00000116741,ENSG00000136997,ENSG00000156427,ENSG00000175305,ENSG00000013588,ENSG00000150593,ENSG00000175354,ENSG00000102977,ENSG00000105647,ENSG00000131370,ENSG00000113302…
GO:1901361	organic cyclic compound catabolic process	biological_process	2.2912e-06	0.00011956	531	9402	1078	22148	ENSG00000142937,ENSG00000247077,ENSG00000106268,ENSG00000107185,ENSG00000177954,ENSG00000141480,ENSG00000167193,ENSG00000039123,ENSG00000272886,ENSG00000154760,ENSG00000151014,ENSG00000053372,ENSG00000149577,ENSG00000079337,ENSG00000100354,ENSG00000145242,ENSG00000138735,ENSG00000140988,ENSG00000198677,ENSG00000198755,ENSG00000107371,ENSG00000168002,ENSG00000104951,ENSG00000023191,ENSG00000101199…
GO:0010975	regulation of neuron projection development	biological_process	2.3483e-06	0.00012221	243	9402	457	22148	ENSG00000130175,ENSG00000203879,ENSG00000049759,ENSG00000026025,ENSG00000160716,ENSG00000103034,ENSG00000078699,ENSG00000130827,ENSG00000112333,ENSG00000273749,ENSG00000116141,ENSG00000153317,ENSG00000154642,ENSG00000142949,ENSG00000068971,ENSG00000097007,ENSG00000117399,ENSG00000184402,ENSG00000149922,ENSG00000143553,ENSG00000012171,ENSG00000125266,ENSG00000162490,ENSG00000005884,ENSG00000169032…
GO:0016881	acid-amino acid ligase activity	molecular_function	2.3674e-06	0.00012287	202	9402	371	22148	ENSG00000141933,ENSG00000108106,ENSG00000162931,ENSG00000078967,ENSG00000103549,ENSG00000107954,ENSG00000009335,ENSG00000166167,ENSG00000175063,ENSG00000138892,ENSG00000161243,ENSG00000171931,ENSG00000034677,ENSG00000082996,ENSG00000116663,ENSG00000141965,ENSG00000135108,ENSG00000119685,ENSG00000078747,ENSG00000106336,ENSG00000159459,ENSG00000110395,ENSG00000131508,ENSG00000137393,ENSG00000123091…
GO:0033674	positive regulation of kinase activity	biological_process	2.4017e-06	0.00012432	299	9402	576	22148	ENSG00000183087,ENSG00000110514,ENSG00000069696,ENSG00000118046,ENSG00000006062,ENSG00000163660,ENSG00000198909,ENSG00000185527,ENSG00000204305,ENSG00000189292,ENSG00000138193,ENSG00000107263,ENSG00000017427,ENSG00000162738,ENSG00000145335,ENSG00000120889,ENSG00000088325,ENSG00000004660,ENSG00000168615,ENSG00000138166,ENSG00000178607,ENSG00000173207,ENSG00000121716,ENSG00000143971,ENSG00000169047…
GO:0002520	immune system development	biological_process	2.4425e-06	0.0001261	485	9402	983	22148	ENSG00000172724,ENSG00000179588,ENSG00000092847,ENSG00000184058,ENSG00000112149,ENSG00000198730,ENSG00000163041,ENSG00000126804,ENSG00000198286,ENSG00000007312,ENSG00000117586,ENSG00000182512,ENSG00000166527,ENSG00000137154,ENSG00000103056,ENSG00000172175,ENSG00000137693,ENSG00000162739,ENSG00000165025,ENSG00000116044,ENSG00000147251,ENSG00000116016,ENSG00000100060,ENSG00000285708,ENSG00000073861…
GO:1901653	cellular response to peptide	biological_process	2.5875e-06	0.00013323	181	9402	330	22148	ENSG00000116584,ENSG00000096717,ENSG00000198931,ENSG00000197879,ENSG00000197594,ENSG00000067606,ENSG00000166579,ENSG00000106070,ENSG00000187840,ENSG00000119508,ENSG00000160691,ENSG00000122735,ENSG00000100401,ENSG00000175866,ENSG00000005249,ENSG00000114302,ENSG00000259384,ENSG00000064300,ENSG00000254087,ENSG00000146063,ENSG00000158092,ENSG00000003402,ENSG00000119729,ENSG00000105550,ENSG00000140459…
GO:0030117	membrane coat	cellular_component	2.7368e-06	0.00014017	67	9402	102	22148	ENSG00000160695,ENSG00000085832,ENSG00000113615,ENSG00000095139,ENSG00000183020,ENSG00000130724,ENSG00000176986,ENSG00000100083,ENSG00000142186,ENSG00000104142,ENSG00000166747,ENSG00000118473,ENSG00000161203,ENSG00000070371,ENSG00000106976,ENSG00000006125,ENSG00000117153,ENSG00000184056,ENSG00000158623,ENSG00000134262,ENSG00000111481,ENSG00000100934,ENSG00000250021,ENSG00000197081,ENSG00000072958…
GO:0048475	coated membrane	cellular_component	2.7368e-06	0.00014017	67	9402	102	22148	ENSG00000152700,ENSG00000072134,ENSG00000254470,ENSG00000157191,ENSG00000073921,ENSG00000242802,ENSG00000167302,ENSG00000132842,ENSG00000185760,ENSG00000196961,ENSG00000157823,ENSG00000125447,ENSG00000113966,ENSG00000175416,ENSG00000162517,ENSG00000159082,ENSG00000081014,ENSG00000150961,ENSG00000122218,ENSG00000134970,ENSG00000103365,ENSG00000255112,ENSG00000006715,ENSG00000213983,ENSG00000130475…
GO:0001934	positive regulation of protein phosphorylation	biological_process	2.8013e-06	0.0001431	421	9402	841	22148	ENSG00000110651,ENSG00000095970,ENSG00000168811,ENSG00000107779,ENSG00000221978,ENSG00000100065,ENSG00000163235,ENSG00000183283,ENSG00000181092,ENSG00000204628,ENSG00000221983,ENSG00000112062,ENSG00000161202,ENSG00000141527,ENSG00000125378,ENSG00000100726,ENSG00000109270,ENSG00000143125,ENSG00000091039,ENSG00000172175,ENSG00000173193,ENSG00000157110,ENSG00000169398,ENSG00000111328,ENSG00000108984…
GO:0031324	negative regulation of cellular metabolic process	biological_process	2.8991e-06	0.00014748	1061	9402	2263	22148	ENSG00000172819,ENSG00000129911,ENSG00000101972,ENSG00000171604,ENSG00000185480,ENSG00000115593,ENSG00000157119,ENSG00000108953,ENSG00000170515,ENSG00000068001,ENSG00000185043,ENSG00000141582,ENSG00000160211,ENSG00000001084,ENSG00000197548,ENSG00000109670,ENSG00000189298,ENSG00000036672,ENSG00000169242,ENSG00000204301,ENSG00000160113,ENSG00000134046,ENSG00000103657,ENSG00000112365,ENSG00000113318…
GO:0043565	sequence-specific DNA binding	molecular_function	2.9022e-06	0.00014748	562	9402	1156	22148	ENSG00000152795,ENSG00000128604,ENSG00000185420,ENSG00000123388,ENSG00000143390,ENSG00000150907,ENSG00000283463,ENSG00000213999,ENSG00000257923,ENSG00000187098,ENSG00000204859,ENSG00000170345,ENSG00000120149,ENSG00000114315,ENSG00000132510,ENSG00000176692,ENSG00000147488,ENSG00000091651,ENSG00000169981,ENSG00000184492,ENSG00000160888,ENSG00000153234,ENSG00000166823,ENSG00000125618,ENSG00000157216…
GO:0031497	chromatin assembly	biological_process	2.9362e-06	0.00014882	103	9402	177	22148	ENSG00000159374,ENSG00000277745,ENSG00000119335,ENSG00000175279,ENSG00000048649,ENSG00000146414,ENSG00000168148,ENSG00000102384,ENSG00000137309,ENSG00000118900,ENSG00000273703,ENSG00000275713,ENSG00000205531,ENSG00000277157,ENSG00000188375,ENSG00000278272,ENSG00000073111,ENSG00000147889,ENSG00000158373,ENSG00000197409,ENSG00000162521,ENSG00000197903,ENSG00000145241,ENSG00000047410,ENSG00000102974…
GO:0048705	skeletal system morphogenesis	biological_process	3.0615e-06	0.00015477	141	9402	250	22148	ENSG00000107372,ENSG00000068001,ENSG00000010361,ENSG00000168036,ENSG00000163785,ENSG00000144655,ENSG00000106006,ENSG00000196092,ENSG00000125378,ENSG00000108511,ENSG00000172007,ENSG00000149257,ENSG00000204248,ENSG00000142453,ENSG00000273049,ENSG00000180806,ENSG00000122592,ENSG00000112062,ENSG00000120094,ENSG00000168487,ENSG00000124159,ENSG00000172819,ENSG00000142173,ENSG00000070614,ENSG00000119699…
GO:0010468	regulation of gene expression	biological_process	3.1346e-06	0.00015805	2308	9402	5099	22148	ENSG00000254858,ENSG00000138378,ENSG00000198363,ENSG00000185122,ENSG00000115875,ENSG00000100296,ENSG00000233436,ENSG00000135541,ENSG00000268738,ENSG00000133398,ENSG00000179094,ENSG00000128918,ENSG00000121774,ENSG00000078747,ENSG00000143621,ENSG00000137185,ENSG00000183770,ENSG00000145191,ENSG00000132170,ENSG00000074966,ENSG00000089248,ENSG00000181163,ENSG00000182973,ENSG00000127191,ENSG00000179930…
GO:1902275	regulation of chromatin organization	biological_process	3.3682e-06	0.0001693	96	9402	158	22148	ENSG00000012048,ENSG00000141052,ENSG00000105287,ENSG00000163348,ENSG00000089250,ENSG00000137486,ENSG00000149311,ENSG00000104517,ENSG00000145335,ENSG00000160789,ENSG00000171606,ENSG00000198026,ENSG00000088305,ENSG00000100784,ENSG00000170786,ENSG00000173011,ENSG00000163166,ENSG00000159692,ENSG00000047410,ENSG00000102974,ENSG00000130479,ENSG00000134057,ENSG00000117115,ENSG00000016082,ENSG00000159086…
GO:0007420	brain development	biological_process	3.3751e-06	0.0001693	381	9402	755	22148	ENSG00000128602,ENSG00000170370,ENSG00000105989,ENSG00000095397,ENSG00000159720,ENSG00000123384,ENSG00000033178,ENSG00000147316,ENSG00000041515,ENSG00000188064,ENSG00000164258,ENSG00000179348,ENSG00000111783,ENSG00000170482,ENSG00000108387,ENSG00000172264,ENSG00000174938,ENSG00000176658,ENSG00000136848,ENSG00000074047,ENSG00000183527,ENSG00000143028,ENSG00000150093,ENSG00000167325,ENSG00000013810…
GO:0030695	GTPase regulator activity	molecular_function	3.4372e-06	0.00017198	324	9402	628	22148	ENSG00000145348,ENSG00000076864,ENSG00000138073,ENSG00000100934,ENSG00000117152,ENSG00000145979,ENSG00000137962,ENSG00000126217,ENSG00000043591,ENSG00000175899,ENSG00000057608,ENSG00000180263,ENSG00000266028,ENSG00000274523,ENSG00000120063,ENSG00000119718,ENSG00000168374,ENSG00000158458,ENSG00000068078,ENSG00000068354,ENSG00000141258,ENSG00000198826,ENSG00000185291,ENSG00000147509,ENSG00000107862…
GO:0033365	protein localization to organelle	biological_process	3.5569e-06	0.00017751	417	9402	833	22148	ENSG00000176973,ENSG00000148337,ENSG00000162928,ENSG00000182093,ENSG00000183255,ENSG00000221983,ENSG00000112062,ENSG00000104447,ENSG00000142453,ENSG00000091039,ENSG00000066405,ENSG00000103197,ENSG00000134242,ENSG00000166441,ENSG00000125378,ENSG00000178950,ENSG00000115306,ENSG00000069329,ENSG00000107779,ENSG00000203772,ENSG00000110651,ENSG00000173588,ENSG00000058262,ENSG00000132842,ENSG00000163682…
GO:0000987	core promoter proximal region sequence-specific DNA binding	molecular_function	3.6107e-06	0.00017928	262	9402	503	22148	ENSG00000130511,ENSG00000196591,ENSG00000123685,ENSG00000139154,ENSG00000162367,ENSG00000108840,ENSG00000135457,ENSG00000074047,ENSG00000125347,ENSG00000111783,ENSG00000179348,ENSG00000078900,ENSG00000203883,ENSG00000102554,ENSG00000108312,ENSG00000105610,ENSG00000127616,ENSG00000168286,ENSG00000136367,ENSG00000115415,ENSG00000166823,ENSG00000140836,ENSG00000173673,ENSG00000157216,ENSG00000125618…
GO:0001159	core promoter proximal region DNA binding	molecular_function	3.6107e-06	0.00017928	262	9402	503	22148	ENSG00000260027,ENSG00000111087,ENSG00000173039,ENSG00000140009,ENSG00000140853,ENSG00000115507,ENSG00000100811,ENSG00000101190,ENSG00000183734,ENSG00000139613,ENSG00000181690,ENSG00000143614,ENSG00000170365,ENSG00000123405,ENSG00000092199,ENSG00000068024,ENSG00000132005,ENSG00000198081,ENSG00000139687,ENSG00000167394,ENSG00000102908,ENSG00000069667,ENSG00000140455,ENSG00000102974,ENSG00000175197…
GO:0018205	peptidyl-lysine modification	biological_process	3.6565e-06	0.00018108	149	9402	265	22148	ENSG00000140395,ENSG00000084676,ENSG00000100425,ENSG00000119760,ENSG00000168298,ENSG00000135801,ENSG00000095059,ENSG00000124766,ENSG00000150756,ENSG00000096717,ENSG00000106397,ENSG00000179094,ENSG00000107077,ENSG00000116761,ENSG00000131845,ENSG00000032219,ENSG00000122390,ENSG00000178028,ENSG00000115318,ENSG00000166313,ENSG00000166337,ENSG00000118058,ENSG00000136504,ENSG00000154803,ENSG00000272333…
GO:0045860	positive regulation of protein kinase activity	biological_process	3.7162e-06	0.00018357	278	9402	534	22148	ENSG00000136848,ENSG00000101197,ENSG00000072062,ENSG00000142871,ENSG00000113520,ENSG00000173207,ENSG00000121716,ENSG00000143971,ENSG00000138166,ENSG00000168615,ENSG00000178607,ENSG00000072518,ENSG00000078900,ENSG00000172575,ENSG00000188064,ENSG00000017427,ENSG00000107263,ENSG00000162738,ENSG00000138193,ENSG00000088325,ENSG00000120889,ENSG00000145335,ENSG00000004660,ENSG00000069696,ENSG00000118046…
GO:0019941	modification-dependent protein catabolic process	biological_process	4.0307e-06	0.00019861	343	9402	673	22148	ENSG00000156587,ENSG00000166233,ENSG00000112029,ENSG00000153071,ENSG00000101182,ENSG00000108375,ENSG00000170236,ENSG00000135506,ENSG00000171863,ENSG00000158828,ENSG00000128228,ENSG00000100567,ENSG00000140455,ENSG00000177239,ENSG00000150991,ENSG00000109332,ENSG00000173163,ENSG00000087191,ENSG00000145604,ENSG00000175197,ENSG00000033800,ENSG00000106346,ENSG00000001629,ENSG00000182179,ENSG00000103266…
GO:0000788	nuclear nucleosome	cellular_component	4.0539e-06	0.00019883	30	9402	40	22148	ENSG00000276180,ENSG00000137265,ENSG00000278828,ENSG00000273983,ENSG00000275126,ENSG00000277157,ENSG00000277775,ENSG00000270276,ENSG00000278272,ENSG00000158406,ENSG00000168298,ENSG00000274618,ENSG00000274183,ENSG00000181218,ENSG00000197409,ENSG00000277858,ENSG00000274750,ENSG00000275379,ENSG00000277745,ENSG00000197837,ENSG00000163041,ENSG00000276966,ENSG00000168148,ENSG00000270882,ENSG00000274267…
GO:0016301	kinase activity	molecular_function	4.0556e-06	0.00019883	472	9402	947	22148	ENSG00000154237,ENSG00000154928,ENSG00000101890,ENSG00000163050,XLOC_000265,ENSG00000105204,ENSG00000038210,ENSG00000072062,ENSG00000178607,ENSG00000135446,ENSG00000141867,ENSG00000173207,ENSG00000108599,ENSG00000171219,ENSG00000169047,ENSG00000150672,ENSG00000197081,ENSG00000072518,ENSG00000149091,ENSG00000131791,ENSG00000153933,ENSG00000079277,ENSG00000011052,ENSG00000103024,ENSG00000115825,ENS…
GO:0009966	regulation of signal transduction	biological_process	4.0828e-06	0.00019966	1531	9402	3326	22148	ENSG00000101197,ENSG00000136848,ENSG00000143507,ENSG00000182162,ENSG00000186642,ENSG00000140807,ENSG00000104826,ENSG00000142082,ENSG00000126233,ENSG00000150093,ENSG00000031003,ENSG00000101871,ENSG00000198758,ENSG00000155792,ENSG00000141867,ENSG00000140932,ENSG00000170677,ENSG00000111348,ENSG00000089234,ENSG00000248099,ENSG00000188064,ENSG00000172575,ENSG00000006607,ENSG00000143882,ENSG00000134248…
GO:0015934	large ribosomal subunit	cellular_component	4.1127e-06	0.00020041	77	9402	125	22148	ENSG00000198755,ENSG00000163682,ENSG00000188846,ENSG00000112110,ENSG00000130921,ENSG00000175581,ENSG00000115364,ENSG00000122406,ENSG00000161970,ENSG00000130312,ENSG00000140986,ENSG00000108107,ENSG00000143436,ENSG00000112651,ENSG00000166441,ENSG00000171421,ENSG00000204316,ENSG00000144713,ENSG00000055950,ENSG00000221983,ENSG00000242485,ENSG00000004779,ENSG00000136942,ENSG00000147604,ENSG00000137818…
GO:0051495	positive regulation of cytoskeleton organization	biological_process	4.1189e-06	0.00020041	135	9402	237	22148	ENSG00000172757,ENSG00000196405,ENSG00000166949,ENSG00000155366,ENSG00000140854,ENSG00000124145,ENSG00000119699,ENSG00000127914,ENSG00000106526,ENSG00000101367,ENSG00000165699,ENSG00000151422,ENSG00000149273,ENSG00000120896,ENSG00000115091,ENSG00000099250,ENSG00000163431,ENSG00000106299,ENSG00000103490,ENSG00000144031,ENSG00000254999,ENSG00000161905,ENSG00000182511,ENSG00000204388,ENSG00000254585…
GO:0005791	rough endoplasmic reticulum	cellular_component	4.318e-06	0.00020958	60	9402	91	22148	ENSG00000175866,ENSG00000108961,ENSG00000104805,ENSG00000136986,ENSG00000109072,ENSG00000025796,ENSG00000106803,ENSG00000152952,ENSG00000113273,ENSG00000185303,ENSG00000172765,ENSG00000087250,ENSG00000108588,ENSG00000131187,ENSG00000122852,ENSG00000130985,ENSG00000133661,ENSG00000165168,ENSG00000170540,ENSG00000213741,ENSG00000106397,ENSG00000131914,ENSG00000158887,ENSG00000186468,ENSG00000167434…
GO:0030219	megakaryocyte differentiation	biological_process	4.4338e-06	0.00021466	64	9402	100	22148	ENSG00000278828,ENSG00000100354,ENSG00000167548,ENSG00000118058,ENSG00000185043,ENSG00000164104,ENSG00000242372,ENSG00000143995,ENSG00000272333,ENSG00000203811,ENSG00000005483,ENSG00000100393,ENSG00000274267,ENSG00000276966,ENSG00000197153,ENSG00000169375,ENSG00000137801,ENSG00000273542,ENSG00000159216,ENSG00000270276,ENSG00000275126,ENSG00000273983,ENSG00000119508,ENSG00000112658,ENSG00000276180…
GO:0005509	calcium ion binding	molecular_function	4.5302e-06	0.00021879	380	9402	751	22148	ENSG00000197535,ENSG00000127990,ENSG00000145730,ENSG00000124159,ENSG00000143412,ENSG00000139880,ENSG00000162517,ENSG00000150394,ENSG00000177839,ENSG00000150995,ENSG00000134013,ENSG00000143520,ENSG00000130402,ENSG00000129910,ENSG00000159403,ENSG00000130164,ENSG00000102024,ENSG00000175544,ENSG00000185043,ENSG00000163993,ENSG00000111341,ENSG00000215529,ENSG00000105499,ENSG00000204301,ENSG00000177706…
GO:0044281	small molecule metabolic process	biological_process	4.6092e-06	0.00022205	1185	9402	2533	22148	ENSG00000135469,ENSG00000131584,ENSG00000128965,ENSG00000011052,ENSG00000101188,ENSG00000204653,ENSG00000162368,ENSG00000138061,ENSG00000008130,ENSG00000153093,ENSG00000125166,ENSG00000130988,ENSG00000167588,ENSG00000169902,ENSG00000249222,ENSG00000143337,ENSG00000108242,ENSG00000121039,ENSG00000204149,ENSG00000113520,ENSG00000106351,ENSG00000101890,ENSG00000139180,ENSG00000105655,ENSG00000103150…
GO:0016570	histone modification	biological_process	5.0675e-06	0.00024353	245	9402	464	22148	ENSG00000107077,ENSG00000131845,ENSG00000157933,ENSG00000096717,ENSG00000179094,ENSG00000178028,ENSG00000113648,ENSG00000166313,ENSG00000032219,ENSG00000061455,ENSG00000122390,ENSG00000112715,ENSG00000163930,ENSG00000103549,ENSG00000170004,ENSG00000100425,ENSG00000076108,ENSG00000140395,ENSG00000120733,ENSG00000084676,ENSG00000164576,ENSG00000168298,ENSG00000011243,ENSG00000139718,ENSG00000135801…
GO:0030833	regulation of actin filament polymerization	biological_process	5.1255e-06	0.00024571	102	9402	171	22148	ENSG00000106299,ENSG00000159753,ENSG00000103490,ENSG00000163431,ENSG00000140463,ENSG00000152409,ENSG00000254999,ENSG00000242498,ENSG00000160460,ENSG00000115306,ENSG00000198793,ENSG00000130755,ENSG00000077549,ENSG00000134278,ENSG00000169750,ENSG00000100151,ENSG00000070087,ENSG00000034510,ENSG00000284292,ENSG00000197694,ENSG00000151422,ENSG00000107104,ENSG00000128872,ENSG00000143575,ENSG00000156735…
GO:0043624	cellular protein complex disassembly	biological_process	5.2207e-06	0.00024966	126	9402	221	22148	ENSG00000112996,ENSG00000170807,ENSG00000143314,ENSG00000006747,ENSG00000101871,ENSG00000111639,ENSG00000138594,ENSG00000135596,ENSG00000076826,ENSG00000186185,ENSG00000177938,ENSG00000116489,ENSG00000142945,ENSG00000067798,ENSG00000166902,ENSG00000074054,ENSG00000204568,ENSG00000172590,ENSG00000120662,ENSG00000147586,ENSG00000114686,ENSG00000175110,ENSG00000100092,ENSG00000106591,ENSG00000159111…
GO:0022610	biological adhesion	biological_process	5.2377e-06	0.00024986	597	9402	1225	22148	ENSG00000114948,ENSG00000113905,ENSG00000130402,ENSG00000119888,ENSG00000134013,ENSG00000177839,ENSG00000150394,ENSG00000099942,ENSG00000139880,ENSG00000122224,ENSG00000143196,ENSG00000099250,ENSG00000185043,ENSG00000126500,ENSG00000169242,ENSG00000111341,ENSG00000167656,ENSG00000168743,ENSG00000117400,ENSG00000154330,ENSG00000166949,ENSG00000189058,ENSG00000144668,ENSG00000181467,ENSG00000154721…
GO:0009166	nucleotide catabolic process	biological_process	5.6364e-06	0.00026822	305	9402	591	22148	ENSG00000073921,ENSG00000006740,ENSG00000144711,ENSG00000198753,ENSG00000157680,ENSG00000135318,ENSG00000139372,ENSG00000115839,ENSG00000196576,ENSG00000108688,ENSG00000223443,ENSG00000115970,ENSG00000106069,ENSG00000188157,ENSG00000148908,ENSG00000161202,ENSG00000164050,ENSG00000204628,ENSG00000103197,ENSG00000196935,ENSG00000138640,ENSG00000091844,ENSG00000160808,ENSG00000169905,ENSG00000135914…
GO:0030832	regulation of actin filament length	biological_process	5.8063e-06	0.00027563	112	9402	191	22148	ENSG00000205542,ENSG00000198898,ENSG00000130429,ENSG00000042493,ENSG00000145715,ENSG00000106526,ENSG00000171132,ENSG00000067560,ENSG00000124126,ENSG00000175866,ENSG00000137877,ENSG00000158164,ENSG00000172757,ENSG00000196405,ENSG00000197879,ENSG00000131023,ENSG00000015285,ENSG00000122574,ENSG00000135407,ENSG00000125753,ENSG00000137478,ENSG00000163431,ENSG00000103490,ENSG00000159753,ENSG00000141298…
GO:0007155	cell adhesion	biological_process	6.0437e-06	0.0002862	593	9402	1217	22148	ENSG00000169071,ENSG00000169756,ENSG00000149564,ENSG00000129474,ENSG00000185532,ENSG00000065243,ENSG00000132589,ENSG00000070886,ENSG00000114270,ENSG00000174804,ENSG00000133026,ENSG00000100014,ENSG00000161640,ENSG00000183230,ENSG00000198435,ENSG00000151694,ENSG00000142627,ENSG00000160323,ENSG00000113555,ENSG00000085552,ENSG00000174697,ENSG00000137103,ENSG00000081842,ENSG00000137312,ENSG00000165124…
GO:0005730	nucleolus	cellular_component	6.2143e-06	0.00029357	498	9402	1013	22148	ENSG00000148843,ENSG00000137100,ENSG00000122550,ENSG00000164362,ENSG00000140464,ENSG00000100348,ENSG00000171530,ENSG00000152464,ENSG00000213782,ENSG00000170473,ENSG00000119285,ENSG00000188739,ENSG00000116670,ENSG00000103275,ENSG00000173575,ENSG00000121058,ENSG00000198042,ENSG00000167721,ENSG00000068903,ENSG00000175482,ENSG00000134697,ENSG00000151332,ENSG00000088205,ENSG00000164897,ENSG00000182670…
GO:0005874	microtubule	cellular_component	6.414e-06	0.00030207	232	9402	437	22148	ENSG00000197102,ENSG00000132938,ENSG00000184445,ENSG00000147642,ENSG00000109171,ENSG00000010244,ENSG00000222046,ENSG00000153179,ENSG00000165698,ENSG00000182979,ENSG00000167861,ENSG00000185842,ENSG00000068028,ENSG00000119408,ENSG00000183914,ENSG00000137497,ENSG00000100246,ENSG00000127824,ENSG00000188229,ENSG00000145029,ENSG00000165169,ENSG00000084764,ENSG00000100678,ENSG00000196230,ENSG00000124074…
GO:0033044	regulation of chromosome organization	biological_process	6.4254e-06	0.00030207	149	9402	266	22148	ENSG00000168137,ENSG00000124092,ENSG00000085511,ENSG00000062650,ENSG00000171853,ENSG00000143379,ENSG00000137815,ENSG00000109819,ENSG00000130711,ENSG00000092199,ENSG00000156831,ENSG00000166164,ENSG00000130119,ENSG00000178971,ENSG00000105127,ENSG00000107854,ENSG00000146872,ENSG00000130816,ENSG00000108773,ENSG00000158828,ENSG00000168556,ENSG00000089022,ENSG00000070366,ENSG00000099381,ENSG00000063978…
GO:2000026	regulation of multicellular organismal development	biological_process	6.5508e-06	0.00030722	979	9402	2084	22148	ENSG00000100644,ENSG00000061273,ENSG00000134313,ENSG00000089250,ENSG00000072274,ENSG00000164850,ENSG00000169410,ENSG00000143418,ENSG00000178764,ENSG00000111199,ENSG00000068024,ENSG00000020633,ENSG00000139174,ENSG00000184454,ENSG00000178882,ENSG00000115694,ENSG00000196839,ENSG00000169926,ENSG00000136869,ENSG00000145147,ENSG00000188379,ENSG00000139610,ENSG00000148803,ENSG00000053747,ENSG00000106615…
GO:0017111	nucleoside-triphosphatase activity	molecular_function	6.5989e-06	0.00030874	479	9402	967	22148	ENSG00000176014,ENSG00000100813,ENSG00000196535,ENSG00000174996,ENSG00000133612,ENSG00000271810,ENSG00000153922,ENSG00000105726,ENSG00000172602,ENSG00000179532,ENSG00000075886,ENSG00000071553,ENSG00000106615,ENSG00000131778,ENSG00000163161,ENSG00000173110,ENSG00000119778,ENSG00000087191,ENSG00000164163,ENSG00000127588,ENSG00000117528,ENSG00000147127,ENSG00000125885,ENSG00000155363,ENSG00000196296…
GO:0006323	DNA packaging	biological_process	6.8378e-06	0.00031915	124	9402	222	22148	ENSG00000197238,ENSG00000185420,ENSG00000159259,ENSG00000278705,ENSG00000275663,ENSG00000185130,ENSG00000047410,ENSG00000102974,ENSG00000010292,ENSG00000134057,ENSG00000187837,ENSG00000169689,ENSG00000068878,ENSG00000274183,ENSG00000101596,ENSG00000275379,ENSG00000274290,ENSG00000167670,ENSG00000164850,ENSG00000277775,ENSG00000276410,ENSG00000274641,ENSG00000278588,ENSG00000149948,ENSG00000116539…
GO:0071417	cellular response to organonitrogen compound	biological_process	6.8961e-06	0.0003211	275	9402	530	22148	ENSG00000167207,ENSG00000136488,ENSG00000118520,ENSG00000113732,ENSG00000177238,ENSG00000147416,ENSG00000171130,ENSG00000110719,ENSG00000101255,ENSG00000174697,ENSG00000186469,ENSG00000005882,ENSG00000068903,ENSG00000172179,ENSG00000165816,ENSG00000213625,ENSG00000106113,ENSG00000155876,ENSG00000169895,ENSG00000136826,ENSG00000091138,ENSG00000278139,ENSG00000096968,ENSG00000142192,ENSG00000117410…
GO:0051179	localization	biological_process	7.2018e-06	0.00033453	3134	9402	7006	22148	ENSG00000213983,ENSG00000157110,ENSG00000183207,ENSG00000092421,ENSG00000223953,ENSG00000108821,ENSG00000109572,ENSG00000108669,ENSG00000135324,ENSG00000204580,ENSG00000119042,ENSG00000196544,ENSG00000172724,ENSG00000243710,ENSG00000156463,ENSG00000143595,ENSG00000174483,ENSG00000155366,ENSG00000117586,ENSG00000213719,ENSG00000134874,ENSG00000155961,ENSG00000154118,ENSG00000112137,ENSG00000116701…
GO:0045859	regulation of protein kinase activity	biological_process	7.2589e-06	0.00033638	404	9402	808	22148	ENSG00000213949,ENSG00000116741,ENSG00000164078,ENSG00000162063,ENSG00000134057,ENSG00000133101,ENSG00000160014,ENSG00000168734,ENSG00000083535,ENSG00000130513,ENSG00000143933,ENSG00000011566,ENSG00000140443,ENSG00000136279,ENSG00000259207,ENSG00000124493,ENSG00000113302,ENSG00000131370,ENSG00000141052,ENSG00000156427,ENSG00000175305,ENSG00000013588,ENSG00000175354,ENSG00000150593,ENSG00000169032…
GO:0006888	ER to Golgi vesicle-mediated transport	biological_process	7.3852e-06	0.00034142	127	9402	222	22148	ENSG00000160460,ENSG00000115306,ENSG00000103227,ENSG00000225932,ENSG00000149182,ENSG00000152700,ENSG00000105829,ENSG00000077549,ENSG00000166847,ENSG00000175203,ENSG00000163235,ENSG00000173626,ENSG00000105063,ENSG00000204843,ENSG00000092108,ENSG00000145362,ENSG00000244693,ENSG00000186480,ENSG00000114745,ENSG00000119414,ENSG00000162236,ENSG00000110195,ENSG00000141551,ENSG00000170043,ENSG00000169223…
GO:0044389	small conjugating protein ligase binding	molecular_function	7.7424e-06	0.00035709	186	9402	343	22148	ENSG00000136560,ENSG00000184009,ENSG00000007372,ENSG00000142875,ENSG00000164924,ENSG00000139842,ENSG00000158828,ENSG00000173039,ENSG00000103363,ENSG00000121966,ENSG00000159593,ENSG00000173692,ENSG00000119408,ENSG00000204390,ENSG00000109819,ENSG00000185359,ENSG00000089159,ENSG00000146414,ENSG00000116688,ENSG00000156587,ENSG00000196230,ENSG00000126581,ENSG00000087470,ENSG00000166233,ENSG00000236444…
GO:0022414	reproductive process	biological_process	8.0079e-06	0.00036846	644	9402	1340	22148	ENSG00000122756,ENSG00000137812,ENSG00000267206,ENSG00000188486,ENSG00000182749,ENSG00000169504,ENSG00000100241,ENSG00000173401,ENSG00000119318,ENSG00000172819,ENSG00000132386,ENSG00000145730,ENSG00000184381,ENSG00000073282,ENSG00000173171,ENSG00000025800,ENSG00000185043,ENSG00000140463,ENSG00000054356,ENSG00000204256,ENSG00000164463,ENSG00000134046,ENSG00000149043,ENSG00000145888,ENSG00000183160…
GO:0008064	regulation of actin polymerization or depolymerization	biological_process	8.0533e-06	0.00036967	111	9402	190	22148	ENSG00000131023,ENSG00000197879,ENSG00000172757,ENSG00000196405,ENSG00000137478,ENSG00000135407,ENSG00000125753,ENSG00000122574,ENSG00000015285,ENSG00000145715,ENSG00000042493,ENSG00000205542,ENSG00000130429,ENSG00000198898,ENSG00000067560,ENSG00000124126,ENSG00000158164,ENSG00000137877,ENSG00000175866,ENSG00000171132,ENSG00000106526,ENSG00000143575,ENSG00000156735,ENSG00000136842,ENSG00000128872…
GO:0043549	regulation of kinase activity	biological_process	8.6408e-06	0.00039571	441	9402	889	22148	ENSG00000138834,ENSG00000130829,ENSG00000185043,ENSG00000068001,ENSG00000103490,ENSG00000176108,ENSG00000110944,ENSG00000176601,ENSG00000082458,ENSG00000084734,ENSG00000099942,ENSG00000149273,ENSG00000165699,ENSG00000144118,ENSG00000082146,ENSG00000079246,ENSG00000159733,ENSG00000151893,ENSG00000080839,ENSG00000166333,ENSG00000140575,ENSG00000154096,ENSG00000163945,ENSG00000155657,ENSG00000102882…
GO:1901699	cellular response to nitrogen compound	biological_process	8.8433e-06	0.00040403	313	9402	612	22148	ENSG00000167207,ENSG00000113732,ENSG00000118520,ENSG00000136488,ENSG00000164362,ENSG00000147416,ENSG00000177238,ENSG00000171130,ENSG00000206557,ENSG00000174697,ENSG00000005882,ENSG00000186469,ENSG00000101255,ENSG00000110719,ENSG00000137312,ENSG00000213625,ENSG00000165816,ENSG00000172179,ENSG00000068903,ENSG00000136826,ENSG00000155876,ENSG00000169895,ENSG00000106113,ENSG00000096968,ENSG00000278139…
GO:0031967	organelle envelope	cellular_component	9.0109e-06	0.00041072	627	9402	1301	22148	ENSG00000144648,ENSG00000153094,ENSG00000204568,ENSG00000196230,ENSG00000105576,ENSG00000164983,ENSG00000185633,ENSG00000143815,ENSG00000108179,ENSG00000258644,ENSG00000097033,ENSG00000158828,ENSG00000133983,ENSG00000069248,ENSG00000241468,ENSG00000165046,ENSG00000096092,ENSG00000092445,ENSG00000130414,ENSG00000126858,ENSG00000156885,ENSG00000125450,ENSG00000091732,ENSG00000060762,ENSG00000114030…
GO:0050793	regulation of developmental process	biological_process	9.2642e-06	0.00042128	1248	9402	2692	22148	ENSG00000082701,ENSG00000206013,ENSG00000225663,ENSG00000168874,ENSG00000189403,ENSG00000169783,ENSG00000140992,ENSG00000242498,ENSG00000174233,ENSG00000143320,ENSG00000166780,ENSG00000025434,ENSG00000035862,ENSG00000169554,ENSG00000100219,ENSG00000134744,ENSG00000100462,ENSG00000176749,ENSG00000105357,ENSG00000006327,ENSG00000182393,ENSG00000004487,ENSG00000197061,ENSG00000063015,ENSG00000163462…
GO:0018022	peptidyl-lysine methylation	biological_process	9.3458e-06	0.000424	47	9402	68	22148	ENSG00000137265,ENSG00000133247,ENSG00000168298,ENSG00000140395,ENSG00000204371,ENSG00000054267,ENSG00000147548,ENSG00000100483,ENSG00000139160,ENSG00000187605,ENSG00000198730,ENSG00000032219,ENSG00000137815,ENSG00000139780,ENSG00000067365,ENSG00000118894,ENSG00000096717,ENSG00000150756,ENSG00000143499,ENSG00000152455,ENSG00000130711,ENSG00000103037,ENSG00000141867,ENSG00000164091,ENSG00000131845…
GO:0000978	RNA polymerase II core promoter proximal region sequence-specific DNA binding	molecular_function	9.6818e-06	0.00043823	253	9402	488	22148	ENSG00000115816,ENSG00000177606,ENSG00000113196,ENSG00000157557,ENSG00000185507,ENSG00000185122,ENSG00000147274,ENSG00000107175,ENSG00000112658,ENSG00000119508,ENSG00000173917,ENSG00000160633,ENSG00000198517,ENSG00000179094,ENSG00000268738,ENSG00000124766,ENSG00000164032,ENSG00000179361,ENSG00000137834,ENSG00000185697,ENSG00000105672,ENSG00000120690,ENSG00000087903,ENSG00000183770,ENSG00000171163…
GO:0016569	covalent chromatin modification	biological_process	1.0006e-05	0.00045186	250	9402	478	22148	ENSG00000198663,ENSG00000119760,ENSG00000164576,ENSG00000011243,ENSG00000168298,ENSG00000135801,ENSG00000139718,ENSG00000140395,ENSG00000120733,ENSG00000084676,ENSG00000103549,ENSG00000163930,ENSG00000170004,ENSG00000076108,ENSG00000100425,ENSG00000061455,ENSG00000032219,ENSG00000112715,ENSG00000122390,ENSG00000178028,ENSG00000113648,ENSG00000166313,ENSG00000096717,ENSG00000179094,ENSG00000107077…
GO:0006511	ubiquitin-dependent protein catabolic process	biological_process	1.0115e-05	0.00045489	338	9402	667	22148	ENSG00000066427,ENSG00000002746,ENSG00000073861,ENSG00000101665,ENSG00000044574,ENSG00000168078,ENSG00000110171,ENSG00000169398,ENSG00000116750,ENSG00000167196,ENSG00000081154,ENSG00000272772,ENSG00000053900,ENSG00000116044,ENSG00000143947,ENSG00000103264,ENSG00000100505,ENSG00000142208,ENSG00000134452,ENSG00000156463,ENSG00000162032,ENSG00000197860,ENSG00000141552,ENSG00000116288,ENSG00000100350…
GO:0031975	envelope	cellular_component	1.012e-05	0.00045489	627	9402	1302	22148	ENSG00000175756,ENSG00000204843,ENSG00000125459,ENSG00000204308,ENSG00000156411,ENSG00000179598,ENSG00000023228,ENSG00000145354,ENSG00000159399,ENSG00000151576,ENSG00000157184,ENSG00000106723,ENSG00000115361,ENSG00000172586,ENSG00000181392,ENSG00000106268,ENSG00000132155,ENSG00000112651,ENSG00000247077,ENSG00000204316,ENSG00000117791,ENSG00000243927,ENSG00000139190,ENSG00000004961,ENSG00000004779…
GO:0031333	negative regulation of protein complex assembly	biological_process	1.0362e-05	0.00046438	79	9402	128	22148	ENSG00000101782,ENSG00000145335,ENSG00000137710,ENSG00000247596,ENSG00000105186,ENSG00000104435,ENSG00000163380,ENSG00000103313,ENSG00000087274,ENSG00000004478,ENSG00000148180,ENSG00000142655,ENSG00000145147,ENSG00000117632,ENSG00000173366,ENSG00000170807,ENSG00000006747,ENSG00000068903,ENSG00000121351,ENSG00000138594,ENSG00000177938,ENSG00000116489,ENSG00000177628,ENSG00000109846,ENSG00000104833…
GO:0048878	chemical homeostasis	biological_process	1.0379e-05	0.00046438	591	9402	1222	22148	ENSG00000140199,ENSG00000169504,ENSG00000107819,ENSG00000172819,ENSG00000122729,ENSG00000132386,ENSG00000118160,ENSG00000184381,ENSG00000073282,ENSG00000124067,ENSG00000068001,ENSG00000001084,ENSG00000100504,ENSG00000145362,ENSG00000054356,ENSG00000084734,ENSG00000108953,ENSG00000165915,ENSG00000137700,ENSG00000166598,ENSG00000010704,ENSG00000169194,ENSG00000166949,ENSG00000109670,ENSG00000174672…
GO:0007050	cell cycle arrest	biological_process	1.0619e-05	0.00047401	143	9402	257	22148	ENSG00000136848,ENSG00000125347,ENSG00000147889,ENSG00000179218,ENSG00000072062,ENSG00000092969,ENSG00000129757,ENSG00000111596,ENSG00000100614,ENSG00000178607,ENSG00000135446,ENSG00000068489,ENSG00000087586,ENSG00000091436,ENSG00000147316,ENSG00000140464,ENSG00000078900,ENSG00000101412,ENSG00000158435,ENSG00000134248,ENSG00000106799,ENSG00000110321,ENSG00000138028,ENSG00000152192,ENSG00000012048…
GO:0070482	response to oxygen levels	biological_process	1.0674e-05	0.00047538	184	9402	341	22148	ENSG00000112715,ENSG00000143153,ENSG00000198626,ENSG00000096717,ENSG00000181061,ENSG00000171132,ENSG00000143437,ENSG00000112658,ENSG00000067560,ENSG00000101444,ENSG00000174059,ENSG00000122861,ENSG00000073050,ENSG00000120899,ENSG00000177674,ENSG00000156273,ENSG00000100393,ENSG00000003402,ENSG00000187848,ENSG00000186951,ENSG00000137801,ENSG00000143627,ENSG00000132155,ENSG00000116329,ENSG00000118523…
GO:0031491	nucleosome binding	molecular_function	1.1026e-05	0.00048994	53	9402	81	22148	ENSG00000139613,ENSG00000163041,ENSG00000203852,ENSG00000113648,ENSG00000168148,ENSG00000092199,ENSG00000134046,ENSG00000163961,ENSG00000203818,ENSG00000143614,ENSG00000164032,ENSG00000127616,ENSG00000184357,ENSG00000188375,ENSG00000273983,ENSG00000205531,ENSG00000205581,ENSG00000168298,ENSG00000196591,ENSG00000198830,ENSG00000278272,ENSG00000101457,ENSG00000164576,ENSG00000063978,ENSG00000162521…
GO:0071496	cellular response to external stimulus	biological_process	1.1235e-05	0.00049809	266	9402	513	22148	ENSG00000175206,ENSG00000170345,ENSG00000275993,ENSG00000116954,ENSG00000155097,ENSG00000064012,ENSG00000006062,ENSG00000150907,ENSG00000183087,ENSG00000133056,ENSG00000164938,ENSG00000070540,ENSG00000170145,ENSG00000120889,ENSG00000153234,ENSG00000136874,ENSG00000131791,ENSG00000147883,ENSG00000127580,ENSG00000143882,ENSG00000134248,ENSG00000164171,ENSG00000067182,ENSG00000135093,ENSG00000104964…
GO:0030097	hemopoiesis	biological_process	1.1479e-05	0.00050775	440	9402	894	22148	ENSG00000197921,ENSG00000135870,ENSG00000204252,ENSG00000145022,ENSG00000100105,ENSG00000160472,ENSG00000174697,ENSG00000135144,ENSG00000106004,ENSG00000278272,ENSG00000171320,ENSG00000179388,ENSG00000151694,ENSG00000198435,ENSG00000142627,ENSG00000119314,ENSG00000171791,ENSG00000092969,ENSG00000277157,ENSG00000138795,ENSG00000101109,ENSG00000182511,ENSG00000170374,ENSG00000140464,ENSG00000108175…
GO:0001932	regulation of protein phosphorylation	biological_process	1.151e-05	0.00050798	590	9402	1220	22148	ENSG00000169398,ENSG00000172175,ENSG00000108984,ENSG00000119699,ENSG00000127914,ENSG00000145861,ENSG00000168078,ENSG00000090432,ENSG00000143947,ENSG00000137764,ENSG00000142208,ENSG00000165197,ENSG00000169220,ENSG00000149295,ENSG00000116288,ENSG00000198648,ENSG00000173546,ENSG00000173402,ENSG00000169855,ENSG00000120948,ENSG00000261371,ENSG00000100065,ENSG00000183283,ENSG00000181092,ENSG00000221983…
GO:0010558	negative regulation of macromolecule biosynthetic process	biological_process	1.1619e-05	0.00051163	760	9402	1602	22148	ENSG00000178999,ENSG00000188372,ENSG00000257923,ENSG00000187098,ENSG00000187837,ENSG00000125968,ENSG00000142655,ENSG00000112559,ENSG00000174744,ENSG00000143390,ENSG00000150907,ENSG00000080503,ENSG00000065526,ENSG00000145335,ENSG00000178935,ENSG00000153234,ENSG00000166823,ENSG00000140836,ENSG00000153814,ENSG00000107249,ENSG00000126070,ENSG00000120149,ENSG00000089163,ENSG00000114315,ENSG00000184708…
GO:0046847	filopodium assembly	biological_process	1.1959e-05	0.00052539	43	9402	61	22148	ENSG00000267534,ENSG00000136002,ENSG00000144566,ENSG00000091409,ENSG00000112658,ENSG00000147251,ENSG00000119699,ENSG00000197959,ENSG00000266028,ENSG00000070831,ENSG00000107954,ENSG00000154783,ENSG00000111913,ENSG00000006451,ENSG00000180263,ENSG00000100092,ENSG00000137077,ENSG00000137942,ENSG00000106799,ENSG00000141376,ENSG00000127084,ENSG00000139132,ENSG00000158528,ENSG00000077549,ENSG00000169760…
GO:0009890	negative regulation of biosynthetic process	biological_process	1.2028e-05	0.00052724	801	9402	1694	22148	ENSG00000143365,ENSG00000094916,ENSG00000089902,ENSG00000112033,ENSG00000081923,ENSG00000183598,ENSG00000198625,ENSG00000080839,ENSG00000274750,ENSG00000173480,ENSG00000177045,ENSG00000176788,ENSG00000124486,ENSG00000197837,ENSG00000130758,ENSG00000173894,ENSG00000066336,ENSG00000181722,ENSG00000162924,ENSG00000179909,ENSG00000171872,ENSG00000167548,ENSG00000115289,ENSG00000132024,ENSG00000160685…
GO:0048562	embryonic organ morphogenesis	biological_process	1.2339e-05	0.00053969	165	9402	304	22148	ENSG00000181555,ENSG00000143570,ENSG00000078401,ENSG00000105707,ENSG00000143867,ENSG00000164920,ENSG00000100644,ENSG00000117013,ENSG00000106991,ENSG00000077092,ENSG00000170577,ENSG00000163646,ENSG00000081059,ENSG00000120075,ENSG00000111087,ENSG00000260027,ENSG00000113971,ENSG00000163513,ENSG00000198353,ENSG00000137273,ENSG00000116039,ENSG00000159842,ENSG00000103034,ENSG00000115507,ENSG00000165409…
GO:0008276	protein methyltransferase activity	molecular_function	1.2952e-05	0.00056523	61	9402	94	22148	ENSG00000055609,ENSG00000139718,ENSG00000114735,ENSG00000133247,ENSG00000164169,ENSG00000156239,ENSG00000137265,ENSG00000132600,ENSG00000100483,ENSG00000168300,ENSG00000147548,ENSG00000204371,ENSG00000085276,ENSG00000099381,ENSG00000148335,ENSG00000143379,ENSG00000129691,ENSG00000139780,ENSG00000061455,ENSG00000139160,ENSG00000203880,ENSG00000103037,ENSG00000116731,ENSG00000164091,ENSG00000143499…
GO:0019787	small conjugating protein ligase activity	molecular_function	1.3637e-05	0.00059376	188	9402	348	22148	ENSG00000113558,ENSG00000110429,ENSG00000141552,ENSG00000059145,ENSG00000109670,ENSG00000103264,ENSG00000090432,ENSG00000162032,ENSG00000197329,ENSG00000100505,ENSG00000148356,ENSG00000103657,ENSG00000239305,ENSG00000163961,ENSG00000169018,ENSG00000181481,ENSG00000164049,ENSG00000132879,ENSG00000167196,ENSG00000053900,ENSG00000110171,ENSG00000145495,ENSG00000172175,ENSG00000113595,ENSG00000002746…
GO:0009141	nucleoside triphosphate metabolic process	biological_process	1.3674e-05	0.00059405	303	9402	592	22148	ENSG00000125875,ENSG00000187097,ENSG00000197747,ENSG00000137449,ENSG00000137486,ENSG00000133612,ENSG00000106992,ENSG00000271503,ENSG00000174373,ENSG00000071205,ENSG00000186517,ENSG00000145147,ENSG00000152689,ENSG00000196839,ENSG00000128512,ENSG00000130717,ENSG00000050327,ENSG00000116039,ENSG00000158828,ENSG00000159842,ENSG00000241468,ENSG00000114388,ENSG00000149925,ENSG00000159788,ENSG00000135439…
GO:0042641	actomyosin	cellular_component	1.3902e-05	0.0006026	49	9402	72	22148	ENSG00000198752,ENSG00000183386,ENSG00000138758,ENSG00000122545,ENSG00000197535,ENSG00000143632,ENSG00000143549,ENSG00000136167,ENSG00000164877,ENSG00000130402,ENSG00000172725,ENSG00000164078,ENSG00000140623,ENSG00000095637,ENSG00000113758,ENSG00000068024,ENSG00000105357,ENSG00000050405,ENSG00000132912,ENSG00000131435,ENSG00000073712,ENSG00000065534,ENSG00000196535,ENSG00000143776,ENSG00000159840…
GO:0009116	nucleoside metabolic process	biological_process	1.3984e-05	0.00060481	396	9402	793	22148	ENSG00000105808,ENSG00000107863,ENSG00000108691,ENSG00000100241,ENSG00000165699,ENSG00000249209,ENSG00000099256,ENSG00000151693,ENSG00000140463,ENSG00000114554,ENSG00000075399,ENSG00000103490,ENSG00000099250,ENSG00000105649,ENSG00000177706,ENSG00000087460,ENSG00000148484,ENSG00000239672,ENSG00000174672,ENSG00000093072,ENSG00000167863,ENSG00000135924,ENSG00000284906,ENSG00000275074,ENSG00000168906…
GO:0005543	phospholipid binding	molecular_function	1.4528e-05	0.00062696	223	9402	421	22148	ENSG00000002919,ENSG00000047365,ENSG00000174238,ENSG00000247596,ENSG00000196408,ENSG00000072121,ENSG00000123329,ENSG00000186635,ENSG00000130477,ENSG00000168907,ENSG00000172375,ENSG00000145335,ENSG00000220205,ENSG00000196353,ENSG00000182718,ENSG00000033327,ENSG00000119392,ENSG00000111344,ENSG00000065357,ENSG00000070540,ENSG00000183087,ENSG00000125166,ENSG00000107862,ENSG00000133056,ENSG00000138772…
GO:0006334	nucleosome assembly	biological_process	1.5232e-05	0.00065467	91	9402	158	22148	ENSG00000277745,ENSG00000119335,ENSG00000175279,ENSG00000048649,ENSG00000146414,ENSG00000168148,ENSG00000102384,ENSG00000118900,ENSG00000273703,ENSG00000275713,ENSG00000205531,ENSG00000277157,ENSG00000188375,ENSG00000278272,ENSG00000073111,ENSG00000158373,ENSG00000162521,ENSG00000197409,ENSG00000197903,ENSG00000145241,ENSG00000185130,ENSG00000187837,ENSG00000169689,ENSG00000197238,ENSG00000159259…
GO:0030234	enzyme regulator activity	molecular_function	1.5237e-05	0.00065467	672	9402	1400	22148	ENSG00000177106,ENSG00000111640,ENSG00000103423,ENSG00000134909,ENSG00000066027,ENSG00000177963,ENSG00000121957,ENSG00000145715,ENSG00000109670,ENSG00000174672,ENSG00000139193,ENSG00000154358,ENSG00000265972,ENSG00000160049,ENSG00000167515,ENSG00000163098,ENSG00000105649,ENSG00000001631,ENSG00000225968,ENSG00000103657,ENSG00000135924,ENSG00000221914,ENSG00000114166,ENSG00000204619,ENSG00000084734…
GO:0051239	regulation of multicellular organismal process	biological_process	1.5321e-05	0.0006568	1517	9402	3309	22148	ENSG00000074181,ENSG00000143153,ENSG00000116584,ENSG00000156535,ENSG00000087258,ENSG00000088992,ENSG00000113648,ENSG00000182054,ENSG00000066044,ENSG00000042832,ENSG00000074416,ENSG00000025708,ENSG00000130055,ENSG00000134986,ENSG00000176020,ENSG00000131023,ENSG00000141376,ENSG00000083307,ENSG00000145794,ENSG00000104856,ENSG00000157764,ENSG00000136040,ENSG00000162430,ENSG00000166523,ENSG00000153064…
GO:0048193	Golgi vesicle transport	biological_process	1.5448e-05	0.00066064	210	9402	395	22148	ENSG00000197081,ENSG00000137100,ENSG00000157916,ENSG00000173230,ENSG00000185010,ENSG00000111481,ENSG00000243414,ENSG00000079616,ENSG00000114270,ENSG00000138073,ENSG00000073969,ENSG00000100934,ENSG00000137177,ENSG00000141258,ENSG00000075826,ENSG00000164597,ENSG00000180210,ENSG00000124198,ENSG00000165280,ENSG00000168374,ENSG00000251201,ENSG00000142945,ENSG00000184840,ENSG00000264364,ENSG00000185189…
GO:0090066	regulation of anatomical structure size	biological_process	1.5478e-05	0.00066064	242	9402	464	22148	ENSG00000141298,ENSG00000106299,ENSG00000103490,ENSG00000099250,ENSG00000163431,ENSG00000196639,ENSG00000140463,ENSG00000001084,ENSG00000254999,ENSG00000198049,ENSG00000163785,ENSG00000115306,ENSG00000073921,ENSG00000187164,ENSG00000077549,ENSG00000131779,ENSG00000075891,ENSG00000151422,ENSG00000183091,ENSG00000165699,ENSG00000092820,ENSG00000136842,ENSG00000159363,ENSG00000172819,ENSG00000115091…
GO:0035239	tube morphogenesis	biological_process	1.5998e-05	0.00068131	188	9402	351	22148	ENSG00000103241,ENSG00000128567,ENSG00000184292,ENSG00000124145,ENSG00000166333,ENSG00000131437,ENSG00000101752,ENSG00000204580,ENSG00000133816,ENSG00000177000,ENSG00000048342,ENSG00000137693,ENSG00000168743,ENSG00000172757,ENSG00000101680,ENSG00000164932,ENSG00000166949,ENSG00000173402,ENSG00000066336,ENSG00000119630,ENSG00000133703,ENSG00000138002,ENSG00000131759,ENSG00000008710,ENSG00000184058…
GO:0000922	spindle pole	cellular_component	1.6537e-05	0.00070277	96	9402	162	22148	ENSG00000072864,ENSG00000131023,ENSG00000101447,ENSG00000119801,ENSG00000111859,ENSG00000176623,ENSG00000139323,ENSG00000075702,ENSG00000140854,ENSG00000213024,ENSG00000169220,ENSG00000121957,ENSG00000185122,ENSG00000198668,ENSG00000177082,ENSG00000094804,ENSG00000173273,ENSG00000139350,ENSG00000170264,ENSG00000086827,ENSG00000164109,ENSG00000002822,ENSG00000088833,ENSG00000165660,ENSG00000186625…
GO:0030010	establishment of cell polarity	biological_process	1.6959e-05	0.0007191	79	9402	129	22148	ENSG00000146425,ENSG00000103241,ENSG00000070831,ENSG00000121957,ENSG00000112655,ENSG00000108669,ENSG00000086827,ENSG00000067560,ENSG00000169398,ENSG00000001631,ENSG00000101680,ENSG00000172757,ENSG00000160469,ENSG00000166579,ENSG00000067606,ENSG00000072864,ENSG00000141376,ENSG00000174672,ENSG00000116584,ENSG00000008710,ENSG00000172724,ENSG00000054282,ENSG00000181852,ENSG00000204843,ENSG00000143376…
GO:0048511	rhythmic process	biological_process	1.7018e-05	0.00072003	165	9402	304	22148	ENSG00000104856,ENSG00000166167,ENSG00000117318,ENSG00000095794,ENSG00000101444,ENSG00000146648,ENSG00000177606,ENSG00000141655,ENSG00000142168,ENSG00000198894,ENSG00000112715,ENSG00000121671,ENSG00000145191,ENSG00000005812,ENSG00000183770,ENSG00000054796,ENSG00000096717,ENSG00000179094,ENSG00000115211,ENSG00000170485,ENSG00000158941,ENSG00000151014,ENSG00000130707,ENSG00000100462,ENSG00000176749…
GO:0022604	regulation of cell morphogenesis	biological_process	1.7922e-05	0.00075665	307	9402	601	22148	ENSG00000196576,ENSG00000103260,ENSG00000148737,ENSG00000108688,ENSG00000006740,ENSG00000163785,ENSG00000125798,ENSG00000169760,ENSG00000198753,ENSG00000196504,ENSG00000168036,ENSG00000145555,ENSG00000125378,ENSG00000164050,ENSG00000275342,ENSG00000184292,ENSG00000115297,ENSG00000087250,ENSG00000136603,ENSG00000101665,ENSG00000154783,ENSG00000002746,ENSG00000119699,ENSG00000092929,ENSG00000108821…
GO:0042278	purine nucleoside metabolic process	biological_process	1.8008e-05	0.00075862	339	9402	671	22148	ENSG00000196220,ENSG00000130827,ENSG00000181104,ENSG00000203879,ENSG00000133121,ENSG00000123338,ENSG00000169221,ENSG00000133706,ENSG00000153317,ENSG00000127084,ENSG00000008323,ENSG00000285077,ENSG00000174775,ENSG00000067225,ENSG00000087470,ENSG00000133805,ENSG00000196415,ENSG00000197622,ENSG00000144283,ENSG00000168421,ENSG00000099624,ENSG00000187994,ENSG00000102125,ENSG00000132359,ENSG00000112210…
GO:0031056	regulation of histone modification	biological_process	1.8108e-05	0.00076122	86	9402	143	22148	ENSG00000198663,ENSG00000183207,ENSG00000011243,ENSG00000102882,ENSG00000140395,ENSG00000188976,ENSG00000147548,ENSG00000103549,ENSG00000177000,ENSG00000112715,ENSG00000198730,ENSG00000145349,ENSG00000113648,ENSG00000096717,ENSG00000162302,ENSG00000132471,ENSG00000157933,ENSG00000131845,ENSG00000184357,ENSG00000107077,ENSG00000149554,ENSG00000066336,ENSG00000004487,ENSG00000066135,ENSG00000006712…
GO:0044297	cell body	cellular_component	1.8372e-05	0.00077063	294	9402	575	22148	ENSG00000109472,ENSG00000114796,ENSG00000154096,ENSG00000143630,ENSG00000166333,ENSG00000131437,ENSG00000067836,ENSG00000141433,ENSG00000157193,ENSG00000120438,ENSG00000130558,ENSG00000144566,ENSG00000189058,ENSG00000145888,ENSG00000182636,ENSG00000147465,ENSG00000133216,ENSG00000117400,ENSG00000170017,ENSG00000115310,ENSG00000130294,ENSG00000198799,ENSG00000104783,ENSG00000108684,ENSG00000107796…
GO:0030099	myeloid cell differentiation	biological_process	1.9031e-05	0.00079656	230	9402	443	22148	ENSG00000263961,ENSG00000172819,ENSG00000131788,ENSG00000005483,ENSG00000204613,ENSG00000112062,ENSG00000125144,ENSG00000274267,ENSG00000276966,ENSG00000197153,ENSG00000066405,ENSG00000104884,ENSG00000169877,ENSG00000122592,ENSG00000159216,ENSG00000166477,ENSG00000125378,ENSG00000278828,ENSG00000006712,ENSG00000168036,ENSG00000110944,ENSG00000095970,ENSG00000167548,ENSG00000181092,ENSG00000181852…
GO:0043209	myelin sheath	cellular_component	1.9304e-05	0.00080625	98	9402	167	22148	ENSG00000132639,ENSG00000092621,ENSG00000165637,ENSG00000125814,ENSG00000127022,ENSG00000136854,ENSG00000092820,ENSG00000105357,ENSG00000069966,ENSG00000135821,ENSG00000130707,ENSG00000136143,ENSG00000092964,ENSG00000075618,ENSG00000014641,ENSG00000023228,ENSG00000103496,ENSG00000109099,ENSG00000143153,ENSG00000239672,ENSG00000087258,ENSG00000182621,ENSG00000167863,ENSG00000067606,ENSG00000010256…
GO:0034728	nucleosome organization	biological_process	1.9637e-05	0.00081841	111	9402	199	22148	ENSG00000158406,ENSG00000168298,ENSG00000274618,ENSG00000276180,ENSG00000102901,ENSG00000273983,ENSG00000196890,ENSG00000275126,ENSG00000270276,ENSG00000203814,ENSG00000183598,ENSG00000184897,ENSG00000274750,ENSG00000187475,ENSG00000127483,ENSG00000277858,ENSG00000159055,ENSG00000233822,ENSG00000184678,ENSG00000234289,ENSG00000113648,ENSG00000203852,ENSG00000270882,ENSG00000075856,ENSG00000099991…
GO:0045664	regulation of neuron differentiation	biological_process	1.9695e-05	0.00081905	312	9402	614	22148	ENSG00000112902,ENSG00000108576,ENSG00000116741,ENSG00000114956,ENSG00000105894,ENSG00000171943,ENSG00000008324,ENSG00000182149,ENSG00000138623,ENSG00000053108,ENSG00000118689,ENSG00000197283,ENSG00000132359,ENSG00000165527,ENSG00000197892,ENSG00000181449,ENSG00000106683,ENSG00000135679,ENSG00000140254,ENSG00000006652,ENSG00000149922,ENSG00000169032,ENSG00000005884,ENSG00000125266,ENSG00000177508…
GO:1901701	cellular response to oxygen-containing compound	biological_process	1.9799e-05	0.00082162	530	9402	1092	22148	ENSG00000177425,ENSG00000005882,ENSG00000112799,ENSG00000188910,ENSG00000165816,ENSG00000213625,ENSG00000136488,ENSG00000118520,ENSG00000126767,ENSG00000167207,ENSG00000171130,ENSG00000102225,ENSG00000147416,ENSG00000117410,ENSG00000152192,ENSG00000085741,ENSG00000142192,ENSG00000123374,ENSG00000171862,ENSG00000124098,ENSG00000172375,ENSG00000220205,ENSG00000215644,ENSG00000147133,ENSG00000019186…
GO:0032922	circadian regulation of gene expression	biological_process	1.9854e-05	0.00082217	39	9402	55	22148	ENSG00000180530,ENSG00000132326,ENSG00000196591,ENSG00000143365,ENSG00000182979,ENSG00000104856,ENSG00000170485,ENSG00000108557,ENSG00000096717,ENSG00000179094,ENSG00000109819,ENSG00000140464,ENSG00000036672,ENSG00000151577,ENSG00000121671,ENSG00000198380,ENSG00000149295,ENSG00000118058,ENSG00000124089,ENSG00000123095,ENSG00000115738,ENSG00000134107,ENSG00000140836,ENSG00000100462,ENSG00000106546…
GO:0045595	regulation of cell differentiation	biological_process	2.0052e-05	0.00082861	892	9402	1899	22148	ENSG00000130558,ENSG00000062524,ENSG00000087087,ENSG00000157193,ENSG00000151748,ENSG00000276180,ENSG00000213672,ENSG00000095539,ENSG00000158406,ENSG00000072832,ENSG00000132326,ENSG00000180357,ENSG00000243678,ENSG00000112335,ENSG00000166333,ENSG00000152684,ENSG00000175745,ENSG00000177706,ENSG00000169242,ENSG00000139193,ENSG00000170631,ENSG00000131759,ENSG00000109670,ENSG00000174672,ENSG00000115993…
GO:0051100	negative regulation of binding	biological_process	2.0573e-05	0.00084832	88	9402	148	22148	ENSG00000162946,ENSG00000062650,ENSG00000048649,ENSG00000101412,ENSG00000164107,ENSG00000100292,ENSG00000087586,ENSG00000162735,ENSG00000127578,ENSG00000153071,ENSG00000112208,ENSG00000130119,ENSG00000104964,ENSG00000128602,ENSG00000116670,ENSG00000138795,ENSG00000196591,ENSG00000142949,ENSG00000101126,ENSG00000016082,ENSG00000100197,ENSG00000178999,ENSG00000117650,ENSG00000119185,ENSG00000096968…
GO:0009101	glycoprotein biosynthetic process	biological_process	2.0651e-05	0.00084976	198	9402	372	22148	ENSG00000184787,ENSG00000187676,ENSG00000086848,ENSG00000167110,ENSG00000017427,ENSG00000131446,ENSG00000089163,ENSG00000198833,ENSG00000162738,ENSG00000151778,ENSG00000153936,ENSG00000056050,ENSG00000165905,ENSG00000124091,ENSG00000244038,ENSG00000179913,ENSG00000101473,ENSG00000204217,ENSG00000173950,ENSG00000143641,ENSG00000141458,ENSG00000160408,ENSG00000159063,ENSG00000113384,ENSG00000186866…
GO:0019001	guanyl nucleotide binding	molecular_function	2.1568e-05	0.00088342	224	9402	428	22148	ENSG00000144118,ENSG00000172007,ENSG00000065135,ENSG00000148672,ENSG00000139890,ENSG00000114349,ENSG00000140623,ENSG00000152214,ENSG00000204590,ENSG00000075785,ENSG00000167550,ENSG00000085760,ENSG00000119787,ENSG00000122545,ENSG00000113966,ENSG00000214087,ENSG00000185100,ENSG00000132254,ENSG00000171115,ENSG00000182934,ENSG00000185721,ENSG00000168256,ENSG00000101181,ENSG00000132591,ENSG00000142751…
GO:0032561	guanyl ribonucleotide binding	molecular_function	2.1568e-05	0.00088342	224	9402	428	22148	ENSG00000114349,ENSG00000140623,ENSG00000139890,ENSG00000065135,ENSG00000172007,ENSG00000148672,ENSG00000144118,ENSG00000122545,ENSG00000113966,ENSG00000075785,ENSG00000085760,ENSG00000167550,ENSG00000119787,ENSG00000204590,ENSG00000152214,ENSG00000214087,ENSG00000101181,ENSG00000132591,ENSG00000171115,ENSG00000182934,ENSG00000185721,ENSG00000168256,ENSG00000185100,ENSG00000132254,ENSG00000024422…
GO:0032984	macromolecular complex disassembly	biological_process	2.1606e-05	0.00088342	149	9402	272	22148	ENSG00000163380,ENSG00000140443,ENSG00000132688,ENSG00000181218,ENSG00000126214,ENSG00000105402,ENSG00000111199,ENSG00000137710,ENSG00000232810,ENSG00000176771,ENSG00000067596,ENSG00000181610,ENSG00000015592,ENSG00000136997,ENSG00000164163,ENSG00000112902,ENSG00000108819,ENSG00000116489,ENSG00000177938,ENSG00000166902,ENSG00000067798,ENSG00000135596,ENSG00000138594,ENSG00000006747,ENSG00000112996…
GO:0051603	proteolysis involved in cellular protein catabolic process	biological_process	2.226e-05	0.00090828	372	9402	745	22148	ENSG00000108671,ENSG00000108106,ENSG00000121067,ENSG00000019995,ENSG00000182446,ENSG00000163930,ENSG00000078304,ENSG00000159197,ENSG00000175063,ENSG00000131475,ENSG00000204389,ENSG00000121064,ENSG00000034677,ENSG00000116663,ENSG00000103811,ENSG00000114316,ENSG00000136930,ENSG00000151092,ENSG00000135108,ENSG00000163162,ENSG00000159210,ENSG00000110395,ENSG00000131023,ENSG00000159459,ENSG00000158941…
GO:0007596	blood coagulation	biological_process	2.2406e-05	0.00091233	193	9402	364	22148	ENSG00000113905,ENSG00000164220,ENSG00000151012,ENSG00000274267,ENSG00000010810,ENSG00000161911,ENSG00000197153,ENSG00000150995,ENSG00000182185,ENSG00000164930,ENSG00000187045,ENSG00000278828,ENSG00000125798,ENSG00000167397,ENSG00000077549,ENSG00000101076,ENSG00000099957,ENSG00000157680,ENSG00000132842,ENSG00000117601,ENSG00000163041,ENSG00000186115,ENSG00000087460,ENSG00000179588,ENSG00000105851…
GO:0051099	positive regulation of binding	biological_process	2.3144e-05	0.00094039	89	9402	150	22148	ENSG00000147133,ENSG00000102977,ENSG00000149948,ENSG00000182718,ENSG00000262655,ENSG00000051108,ENSG00000139687,ENSG00000017427,ENSG00000142192,ENSG00000054598,ENSG00000143748,ENSG00000141052,ENSG00000152192,ENSG00000114315,ENSG00000163348,ENSG00000197747,ENSG00000138496,ENSG00000137486,ENSG00000096968,ENSG00000107223,ENSG00000143933,ENSG00000087274,ENSG00000160014,ENSG00000164885,ENSG00000169895…
GO:0043623	cellular protein complex assembly	biological_process	2.3595e-05	0.00095674	361	9402	722	22148	ENSG00000127914,ENSG00000042493,ENSG00000169398,ENSG00000130475,ENSG00000256061,ENSG00000153044,ENSG00000141556,ENSG00000143363,ENSG00000137343,ENSG00000137478,ENSG00000100505,ENSG00000204287,ENSG00000137821,ENSG00000156170,ENSG00000168385,ENSG00000185133,ENSG00000254999,ENSG00000244693,ENSG00000144031,ENSG00000106299,ENSG00000163431,ENSG00000104973,ENSG00000171204,ENSG00000253548,ENSG00000073921…
GO:0032273	positive regulation of protein polymerization	biological_process	2.4015e-05	0.00097172	82	9402	136	22148	ENSG00000250021,ENSG00000128283,ENSG00000074054,ENSG00000254585,ENSG00000137077,ENSG00000075711,ENSG00000171475,ENSG00000161905,ENSG00000115935,ENSG00000137497,ENSG00000182511,ENSG00000008853,ENSG00000006747,ENSG00000170807,ENSG00000164327,ENSG00000123338,ENSG00000090339,ENSG00000179636,ENSG00000136950,ENSG00000128298,ENSG00000248905,ENSG00000102879,ENSG00000273749,ENSG00000067798,ENSG00000109171…
GO:0051234	establishment of localization	biological_process	2.4116e-05	0.00097378	2531	9402	5631	22148	ENSG00000006071,ENSG00000075711,ENSG00000116251,ENSG00000101311,ENSG00000111450,ENSG00000133318,ENSG00000142459,ENSG00000198734,ENSG00000114383,ENSG00000101306,ENSG00000136856,ENSG00000196860,ENSG00000143553,ENSG00000153071,ENSG00000131558,ENSG00000109819,ENSG00000163513,ENSG00000070366,ENSG00000143036,ENSG00000184588,ENSG00000103569,ENSG00000117115,ENSG00000177663,ENSG00000140107,ENSG00000074695…
GO:0007265	Ras protein signal transduction	biological_process	2.4198e-05	0.00097508	240	9402	460	22148	ENSG00000155366,ENSG00000123728,ENSG00000172757,ENSG00000261371,ENSG00000155961,ENSG00000133216,ENSG00000169855,ENSG00000099246,ENSG00000143772,ENSG00000174903,ENSG00000105649,ENSG00000146426,ENSG00000116288,ENSG00000133703,ENSG00000154358,ENSG00000141522,ENSG00000039523,ENSG00000121957,ENSG00000154783,ENSG00000145715,ENSG00000146425,ENSG00000104388,ENSG00000168461,ENSG00000181467,ENSG00000136002…
GO:0031327	negative regulation of cellular biosynthetic process	biological_process	2.4445e-05	0.000983	790	9402	1676	22148	ENSG00000102554,ENSG00000179134,ENSG00000147316,ENSG00000179348,ENSG00000108395,ENSG00000136367,ENSG00000048052,ENSG00000186446,ENSG00000115415,ENSG00000113649,ENSG00000128602,ENSG00000104964,ENSG00000127616,ENSG00000100614,ENSG00000123562,ENSG00000168286,ENSG00000118526,ENSG00000230989,ENSG00000125629,ENSG00000129757,ENSG00000251192,ENSG00000123685,ENSG00000196591,ENSG00000071282,ENSG00000215021…
GO:0055086	nucleobase-containing small molecule metabolic process	biological_process	2.4615e-05	0.00098778	531	9402	1092	22148	ENSG00000101199,ENSG00000198626,ENSG00000115459,ENSG00000133812,ENSG00000173744,ENSG00000166579,ENSG00000197594,ENSG00000100359,ENSG00000084070,ENSG00000124596,ENSG00000091409,ENSG00000120137,ENSG00000100401,ENSG00000170667,ENSG00000227345,ENSG00000099864,ENSG00000247077,ENSG00000141480,ENSG00000107185,ENSG00000132155,ENSG00000106268,ENSG00000162066,ENSG00000167193,ENSG00000171848,ENSG00000157881…
GO:0004672	protein kinase activity	molecular_function	2.5111e-05	0.0010056	355	9402	705	22148	ENSG00000065559,ENSG00000049323,ENSG00000114388,ENSG00000170776,ENSG00000173020,ENSG00000138669,ENSG00000092445,ENSG00000105810,ENSG00000141503,ENSG00000163513,ENSG00000089022,ENSG00000160447,ENSG00000183317,ENSG00000121989,ENSG00000162733,ENSG00000104936,ENSG00000169967,ENSG00000158828,ENSG00000116141,ENSG00000092439,ENSG00000181409,ENSG00000177189,ENSG00000101306,ENSG00000105397,ENSG00000282218…
GO:0006195	purine nucleotide catabolic process	biological_process	2.5544e-05	0.0010209	291	9402	569	22148	ENSG00000180694,ENSG00000105402,ENSG00000136895,ENSG00000137710,ENSG00000161800,ENSG00000147799,ENSG00000105647,ENSG00000140416,ENSG00000197283,ENSG00000114854,ENSG00000132359,ENSG00000165704,ENSG00000181085,ENSG00000213445,ENSG00000129675,ENSG00000134571,ENSG00000112667,ENSG00000149798,ENSG00000116741,ENSG00000123338,ENSG00000133121,ENSG00000171408,ENSG00000198467,ENSG00000153317,ENSG00000133706…
GO:0015031	protein transport	biological_process	2.5814e-05	0.0010295	858	9402	1821	22148	ENSG00000114861,ENSG00000138376,ENSG00000109103,ENSG00000109332,ENSG00000115504,ENSG00000114030,ENSG00000114391,ENSG00000116237,ENSG00000106804,ENSG00000086065,ENSG00000166913,ENSG00000085832,ENSG00000136869,ENSG00000198863,ENSG00000137145,ENSG00000095139,ENSG00000188379,ENSG00000111199,ENSG00000154305,ENSG00000025772,ENSG00000197226,ENSG00000186470,ENSG00000171431,ENSG00000139174,ENSG00000196535…
GO:0006335	DNA replication-dependent nucleosome assembly	biological_process	2.6075e-05	0.0010357	25	9402	33	22148	ENSG00000197238,ENSG00000197061,ENSG00000159259,ENSG00000197153,ENSG00000278705,ENSG00000273542,ENSG00000197837,ENSG00000276966,ENSG00000274267,ENSG00000270882,ENSG00000197409,ENSG00000162521,ENSG00000274750,ENSG00000275379,ENSG00000276180,ENSG00000278828,ENSG00000273983,ENSG00000167670,ENSG00000275126,ENSG00000277157,ENSG00000277775,ENSG00000270276,ENSG00000278272,ENSG00000158406,ENSG00000274618
GO:0034723	DNA replication-dependent nucleosome organization	biological_process	2.6075e-05	0.0010357	25	9402	33	22148	ENSG00000270276,ENSG00000275126,ENSG00000277775,ENSG00000277157,ENSG00000167670,ENSG00000278828,ENSG00000273983,ENSG00000276180,ENSG00000274618,ENSG00000278272,ENSG00000158406,ENSG00000162521,ENSG00000197409,ENSG00000275379,ENSG00000274750,ENSG00000197837,ENSG00000274267,ENSG00000270882,ENSG00000276966,ENSG00000197153,ENSG00000159259,ENSG00000197238,ENSG00000197061,ENSG00000273542,ENSG00000278705
GO:0006936	muscle contraction	biological_process	2.6866e-05	0.0010649	177	9402	330	22148	ENSG00000034152,ENSG00000136160,ENSG00000182253,ENSG00000130234,ENSG00000163017,ENSG00000145494,ENSG00000230989,ENSG00000170807,ENSG00000106436,ENSG00000196557,ENSG00000159173,ENSG00000072062,ENSG00000183963,ENSG00000171298,ENSG00000122786,ENSG00000138698,ENSG00000185532,ENSG00000164171,ENSG00000136450,ENSG00000184185,ENSG00000102119,ENSG00000255833,ENSG00000177238,ENSG00000225180,ENSG00000108405…
GO:0018023	peptidyl-lysine trimethylation	biological_process	2.7827e-05	0.0011008	33	9402	45	22148	ENSG00000139160,ENSG00000032219,ENSG00000198730,ENSG00000187605,ENSG00000137815,ENSG00000118894,ENSG00000096717,ENSG00000152455,ENSG00000107077,ENSG00000164091,ENSG00000131845,ENSG00000141867,ENSG00000133247,ENSG00000168298,ENSG00000140395,ENSG00000054267,ENSG00000100483,ENSG00000147548,ENSG00000187837,ENSG00000163166,ENSG00000147162,ENSG00000198026,ENSG00000171606,ENSG00000185917,ENSG00000110066…
GO:0000976	transcription regulatory region sequence-specific DNA binding	molecular_function	2.8202e-05	0.0011134	406	9402	826	22148	ENSG00000135457,ENSG00000104903,ENSG00000108840,ENSG00000074047,ENSG00000125347,ENSG00000204371,ENSG00000170689,ENSG00000123685,ENSG00000196591,ENSG00000130511,ENSG00000139154,ENSG00000162367,ENSG00000136367,ENSG00000115415,ENSG00000105610,ENSG00000127616,ENSG00000168286,ENSG00000203883,ENSG00000102554,ENSG00000108312,ENSG00000177030,ENSG00000165730,ENSG00000111783,ENSG00000179348,ENSG00000078900…
GO:0050767	regulation of neurogenesis	biological_process	2.8264e-05	0.0011136	382	9402	768	22148	ENSG00000003402,ENSG00000261678,ENSG00000196924,ENSG00000120899,ENSG00000100393,ENSG00000154059,ENSG00000196628,ENSG00000010319,ENSG00000006837,ENSG00000185924,ENSG00000173805,ENSG00000105711,ENSG00000169750,ENSG00000066135,ENSG00000167680,ENSG00000198793,ENSG00000120093,ENSG00000138814,ENSG00000092964,ENSG00000176697,ENSG00000174989,ENSG00000166313,ENSG00000134569,ENSG00000182175,ENSG00000107077…
GO:0072523	purine-containing compound catabolic process	biological_process	2.8351e-05	0.0011147	294	9402	576	22148	ENSG00000187764,ENSG00000029725,ENSG00000087258,ENSG00000136159,ENSG00000143153,ENSG00000213780,ENSG00000109756,ENSG00000141376,ENSG00000007255,ENSG00000101444,ENSG00000136040,ENSG00000112541,ENSG00000205981,ENSG00000198585,ENSG00000142168,ENSG00000175220,ENSG00000168259,ENSG00000177606,ENSG00000090104,ENSG00000145703,ENSG00000213809,ENSG00000162552,ENSG00000088280,ENSG00000007168,ENSG00000082701…
GO:0043241	protein complex disassembly	biological_process	2.8754e-05	0.0011283	131	9402	236	22148	ENSG00000132591,ENSG00000077549,ENSG00000115306,ENSG00000175581,ENSG00000163431,ENSG00000185043,ENSG00000113048,ENSG00000242485,ENSG00000266472,ENSG00000131368,ENSG00000125814,ENSG00000159082,ENSG00000178950,ENSG00000136842,ENSG00000130312,ENSG00000182154,ENSG00000133816,ENSG00000186638,ENSG00000243147,ENSG00000116221,ENSG00000042493,ENSG00000259494,ENSG00000105364,ENSG00000181991,ENSG00000074071…
GO:0019894	kinesin binding	molecular_function	2.885e-05	0.0011291	32	9402	43	22148	ENSG00000174996,ENSG00000138834,ENSG00000116786,ENSG00000104892,ENSG00000272886,ENSG00000054523,ENSG00000145335,ENSG00000198954,ENSG00000187164,ENSG00000032742,ENSG00000075624,ENSG00000104728,ENSG00000166747,ENSG00000008735,ENSG00000126777,ENSG00000058453,ENSG00000186185,ENSG00000131437,ENSG00000138660,ENSG00000147642,ENSG00000198901,ENSG00000157193,ENSG00000075945,ENSG00000008294,ENSG00000137877…
GO:0030041	actin filament polymerization	biological_process	2.889e-05	0.0011291	112	9402	196	22148	ENSG00000164327,ENSG00000090339,ENSG00000123338,ENSG00000138594,ENSG00000128298,ENSG00000136950,ENSG00000008853,ENSG00000146376,ENSG00000006747,ENSG00000170807,ENSG00000138660,ENSG00000273749,ENSG00000177938,ENSG00000163171,ENSG00000116489,ENSG00000204713,ENSG00000102879,ENSG00000248905,ENSG00000088756,ENSG00000137077,ENSG00000052841,ENSG00000075711,ENSG00000250021,ENSG00000128283,ENSG00000254585…
GO:0051427	hormone receptor binding	molecular_function	3.0306e-05	0.0011821	106	9402	185	22148	ENSG00000157557,ENSG00000084676,ENSG00000175029,ENSG00000141433,ENSG00000256061,ENSG00000119508,ENSG00000166949,ENSG00000141376,ENSG00000131023,ENSG00000107077,ENSG00000096717,ENSG00000132471,ENSG00000183770,ENSG00000178175,ENSG00000087258,ENSG00000213024,ENSG00000087460,ENSG00000175221,ENSG00000121671,ENSG00000116288,ENSG00000266412,ENSG00000204209,ENSG00000186350,ENSG00000148737,ENSG00000172216…
GO:0003012	muscle system process	biological_process	3.0488e-05	0.0011868	223	9402	427	22148	ENSG00000129484,ENSG00000129991,ENSG00000158286,ENSG00000198626,ENSG00000180616,ENSG00000143153,ENSG00000087258,ENSG00000142168,ENSG00000176076,ENSG00000159197,ENSG00000075142,ENSG00000198363,ENSG00000104881,ENSG00000113163,ENSG00000133019,ENSG00000174428,ENSG00000162430,ENSG00000067560,ENSG00000119508,ENSG00000112658,ENSG00000125124,ENSG00000113569,ENSG00000196465,ENSG00000095637,ENSG00000128872…
GO:0048646	anatomical structure formation involved in morphogenesis	biological_process	3.0995e-05	0.0012025	586	9402	1217	22148	ENSG00000128602,ENSG00000225950,ENSG00000105989,ENSG00000100345,ENSG00000114841,ENSG00000048052,ENSG00000095397,ENSG00000134871,ENSG00000115415,ENSG00000179348,ENSG00000102554,ENSG00000164171,ENSG00000111679,ENSG00000107957,ENSG00000099954,ENSG00000196591,ENSG00000142871,ENSG00000162367,ENSG00000105204,ENSG00000118526,ENSG00000230989,ENSG00000204138,ENSG00000184524,ENSG00000123388,ENSG00000125968…
GO:0044723	single-organism carbohydrate metabolic process	biological_process	3.1015e-05	0.0012025	348	9402	695	22148	ENSG00000186866,ENSG00000172269,ENSG00000124091,ENSG00000125166,ENSG00000160408,ENSG00000150907,ENSG00000167588,ENSG00000130988,ENSG00000179913,ENSG00000100243,ENSG00000145335,ENSG00000100075,ENSG00000181192,ENSG00000163754,ENSG00000086848,ENSG00000184787,ENSG00000089163,ENSG00000131446,ENSG00000101188,ENSG00000017427,ENSG00000169047,ENSG00000163527,ENSG00000164100,ENSG00000170482,ENSG00000142657…
GO:0001666	response to hypoxia	biological_process	3.1093e-05	0.0012031	168	9402	312	22148	ENSG00000103415,ENSG00000108094,ENSG00000134013,ENSG00000150995,ENSG00000104884,ENSG00000175564,ENSG00000130402,ENSG00000221983,ENSG00000167315,ENSG00000145730,ENSG00000214575,ENSG00000005339,ENSG00000173846,ENSG00000092108,ENSG00000181092,ENSG00000226979,ENSG00000187583,ENSG00000152256,ENSG00000124440,ENSG00000101204,ENSG00000166949,ENSG00000185624,ENSG00000117400,ENSG00000057593,ENSG00000166598…
GO:0046128	purine ribonucleoside metabolic process	biological_process	3.1267e-05	0.0012074	336	9402	668	22148	ENSG00000138640,ENSG00000091844,ENSG00000065135,ENSG00000103197,ENSG00000196935,ENSG00000164050,ENSG00000172992,ENSG00000204628,ENSG00000161202,ENSG00000131473,ENSG00000148908,ENSG00000188157,ENSG00000106069,ENSG00000108688,ENSG00000223443,ENSG00000115839,ENSG00000196576,ENSG00000135318,ENSG00000198753,ENSG00000144711,ENSG00000157680,ENSG00000006740,ENSG00000073921,ENSG00000185100,ENSG00000182621…
GO:0006457	protein folding	biological_process	3.1383e-05	0.0012095	128	9402	230	22148	ENSG00000185624,ENSG00000166598,ENSG00000135924,ENSG00000141556,ENSG00000140553,ENSG00000284770,ENSG00000160049,ENSG00000123349,ENSG00000044574,ENSG00000103423,ENSG00000183207,ENSG00000120438,ENSG00000187522,ENSG00000187726,ENSG00000114349,ENSG00000155304,ENSG00000285053,ENSG00000065135,ENSG00000178950,ENSG00000169877,ENSG00000128463,ENSG00000159461,ENSG00000240344,ENSG00000127463,ENSG00000119318…
GO:0050817	coagulation	biological_process	3.2448e-05	0.0012481	196	9402	372	22148	ENSG00000174059,ENSG00000131187,ENSG00000147873,ENSG00000174175,ENSG00000198898,ENSG00000070831,ENSG00000168310,ENSG00000273983,ENSG00000112658,ENSG00000111252,ENSG00000158006,ENSG00000109072,ENSG00000171132,ENSG00000114302,ENSG00000088053,ENSG00000005249,ENSG00000115486,ENSG00000198517,ENSG00000124233,ENSG00000146535,ENSG00000015285,ENSG00000011422,ENSG00000159176,ENSG00000203852,ENSG00000228083…
GO:0007599	hemostasis	biological_process	3.3501e-05	0.0012861	195	9402	370	22148	ENSG00000108821,ENSG00000144566,ENSG00000165025,ENSG00000089902,ENSG00000080618,ENSG00000116044,ENSG00000147251,ENSG00000094916,ENSG00000159307,ENSG00000181467,ENSG00000003436,ENSG00000102882,ENSG00000137076,ENSG00000234829,ENSG00000274750,ENSG00000166333,ENSG00000183598,ENSG00000108839,ENSG00000087460,ENSG00000186115,ENSG00000163041,ENSG00000085063,ENSG00000105851,ENSG00000158773,ENSG00000179588…
GO:0019953	sexual reproduction	biological_process	3.448e-05	0.001321	404	9402	821	22148	ENSG00000205213,ENSG00000123342,ENSG00000091138,ENSG00000076242,ENSG00000213030,ENSG00000164867,ENSG00000141497,ENSG00000163468,ENSG00000136709,ENSG00000100299,ENSG00000103310,ENSG00000100814,ENSG00000214114,ENSG00000176563,ENSG00000139546,ENSG00000130270,ENSG00000163206,ENSG00000078399,ENSG00000007038,ENSG00000198833,ENSG00000134007,ENSG00000155087,ENSG00000139292,ENSG00000101412,ENSG00000108175…
GO:0050794	regulation of cellular process	biological_process	3.5349e-05	0.0013516	5229	9402	11969	22148	ENSG00000156853,ENSG00000107796,ENSG00000172789,ENSG00000126883,ENSG00000011258,ENSG00000143258,ENSG00000120727,ENSG00000170959,ENSG00000010704,ENSG00000117400,ENSG00000184357,ENSG00000183160,ENSG00000180035,ENSG00000176945,ENSG00000158887,ENSG00000163961,ENSG00000135924,ENSG00000137776,ENSG00000111640,ENSG00000095539,ENSG00000197279,ENSG00000154721,ENSG00000120438,ENSG00000062524,ENSG00000130558…
GO:0035091	phosphatidylinositol binding	molecular_function	3.6603e-05	0.0013969	133	9402	238	22148	ENSG00000047365,ENSG00000174238,ENSG00000002919,ENSG00000072121,ENSG00000196408,ENSG00000123329,ENSG00000247596,ENSG00000186635,ENSG00000172375,ENSG00000182718,ENSG00000033327,ENSG00000107862,ENSG00000133056,ENSG00000070540,ENSG00000119487,ENSG00000113384,ENSG00000264230,ENSG00000173548,ENSG00000172803,ENSG00000129515,ENSG00000136848,ENSG00000035115,ENSG00000105963,ENSG00000140948,ENSG00000107957…
GO:0051650	establishment of vesicle localization	biological_process	3.7218e-05	0.0014174	137	9402	247	22148	ENSG00000176986,ENSG00000109861,ENSG00000104142,ENSG00000186472,ENSG00000070540,ENSG00000099365,ENSG00000107862,ENSG00000041353,ENSG00000164885,ENSG00000180398,ENSG00000145335,ENSG00000220205,ENSG00000008056,ENSG00000130477,ENSG00000143786,ENSG00000161203,ENSG00000167110,ENSG00000184702,ENSG00000108405,ENSG00000106976,ENSG00000107130,ENSG00000117533,ENSG00000166900,ENSG00000185010,ENSG00000119522…
GO:0009154	purine ribonucleotide catabolic process	biological_process	3.7288e-05	0.0014174	247	9402	477	22148	ENSG00000138640,ENSG00000091844,ENSG00000165699,ENSG00000196935,ENSG00000103197,ENSG00000204628,ENSG00000164050,ENSG00000105808,ENSG00000107863,ENSG00000148908,ENSG00000108691,ENSG00000100241,ENSG00000161202,ENSG00000140463,ENSG00000223443,ENSG00000108688,ENSG00000114554,ENSG00000106069,ENSG00000188157,ENSG00000075399,ENSG00000103490,ENSG00000196576,ENSG00000115839,ENSG00000099250,ENSG00000157680…
GO:0036293	response to decreased oxygen levels	biological_process	3.7419e-05	0.0014197	170	9402	317	22148	ENSG00000175206,ENSG00000204305,ENSG00000196365,ENSG00000083444,ENSG00000141279,ENSG00000272398,ENSG00000088305,ENSG00000170893,ENSG00000183044,ENSG00000171862,ENSG00000149311,ENSG00000153234,ENSG00000107159,ENSG00000089163,ENSG00000103245,ENSG00000135018,ENSG00000164362,ENSG00000101412,ENSG00000140464,ENSG00000100348,ENSG00000165730,ENSG00000104368,ENSG00000168140,ENSG00000129474,ENSG00000164171…
GO:0030111	regulation of Wnt receptor signaling pathway	biological_process	3.7854e-05	0.0014334	170	9402	316	22148	ENSG00000165280,ENSG00000140807,ENSG00000198435,ENSG00000150764,ENSG00000269113,ENSG00000185883,ENSG00000016082,ENSG00000136848,ENSG00000131650,ENSG00000183779,ENSG00000154237,ENSG00000143882,ENSG00000167779,ENSG00000164362,ENSG00000165238,ENSG00000162946,ENSG00000169071,ENSG00000102119,ENSG00000127616,ENSG00000138083,ENSG00000104964,ENSG00000101109,ENSG00000138795,ENSG00000116670,ENSG00000100614…
GO:0060284	regulation of cell development	biological_process	3.8393e-05	0.0014509	508	9402	1046	22148	ENSG00000184292,ENSG00000176909,ENSG00000146425,ENSG00000115297,ENSG00000136603,ENSG00000044574,ENSG00000087250,ENSG00000101665,ENSG00000285708,ENSG00000002746,ENSG00000101752,ENSG00000119699,ENSG00000116044,ENSG00000092929,ENSG00000108821,ENSG00000167196,ENSG00000137693,ENSG00000186174,ENSG00000168038,ENSG00000116132,ENSG00000169398,ENSG00000144485,ENSG00000248746,ENSG00000092421,ENSG00000131914…
GO:1901657	glycosyl compound metabolic process	biological_process	3.9276e-05	0.0014815	403	9402	815	22148	ENSG00000116741,ENSG00000136997,ENSG00000143156,ENSG00000123505,ENSG00000149798,ENSG00000112667,ENSG00000148339,ENSG00000114956,ENSG00000134571,ENSG00000129675,ENSG00000130830,ENSG00000002330,ENSG00000213445,ENSG00000181085,ENSG00000165704,ENSG00000148290,ENSG00000112210,ENSG00000132359,ENSG00000114854,ENSG00000145293,ENSG00000197283,ENSG00000140416,ENSG00000038274,ENSG00000105647,ENSG00000147799…
GO:0009743	response to carbohydrate stimulus	biological_process	4.0089e-05	0.0015073	133	9402	241	22148	ENSG00000118523,ENSG00000132155,ENSG00000169375,ENSG00000143627,ENSG00000137801,ENSG00000158445,ENSG00000120899,ENSG00000254087,ENSG00000182759,ENSG00000118418,ENSG00000187848,ENSG00000105550,ENSG00000054148,ENSG00000140521,ENSG00000131910,ENSG00000136504,ENSG00000100219,ENSG00000138814,ENSG00000133895,ENSG00000107815,ENSG00000135821,ENSG00000145242,ENSG00000149577,ENSG00000124766,ENSG00000115211…
GO:0008757	S-adenosylmethionine-dependent methyltransferase activity	molecular_function	4.0115e-05	0.0015073	96	9402	165	22148	ENSG00000183576,ENSG00000183955,ENSG00000169519,ENSG00000116539,ENSG00000165644,ENSG00000181555,ENSG00000122687,ENSG00000255561,ENSG00000120265,ENSG00000146834,ENSG00000110066,ENSG00000169612,ENSG00000185917,ENSG00000181090,ENSG00000088305,ENSG00000196363,ENSG00000117543,ENSG00000185420,ENSG00000116455,ENSG00000123427,ENSG00000116237,ENSG00000123600,ENSG00000085276,ENSG00000204371,ENSG00000107614…
GO:0031346	positive regulation of cell projection organization	biological_process	4.1095e-05	0.0015411	177	9402	330	22148	ENSG00000117385,ENSG00000005884,ENSG00000169032,ENSG00000225190,ENSG00000148346,ENSG00000174775,ENSG00000074660,ENSG00000087470,ENSG00000163171,ENSG00000078699,ENSG00000273749,ENSG00000130827,ENSG00000103034,ENSG00000111913,ENSG00000203879,ENSG00000068971,ENSG00000184402,ENSG00000108773,ENSG00000149798,ENSG00000116741,ENSG00000145934,ENSG00000112902,ENSG00000145147,ENSG00000182208,ENSG00000119812…
GO:0051262	protein tetramerization	biological_process	4.1397e-05	0.0015494	97	9402	169	22148	ENSG00000273079,ENSG00000197837,ENSG00000134569,ENSG00000270882,ENSG00000125753,ENSG00000197061,ENSG00000196405,ENSG00000133812,ENSG00000112096,ENSG00000116761,ENSG00000276180,ENSG00000186395,ENSG00000273983,ENSG00000275126,ENSG00000176884,ENSG00000270276,ENSG00000158406,ENSG00000274618,ENSG00000112304,ENSG00000112294,ENSG00000157326,ENSG00000239900,ENSG00000274750,ENSG00000179115,ENSG00000131398…
GO:0044429	mitochondrial part	cellular_component	4.1643e-05	0.0015557	539	9402	1121	22148	ENSG00000164896,ENSG00000014919,ENSG00000148339,ENSG00000176720,ENSG00000181610,ENSG00000160014,ENSG00000171202,ENSG00000173436,ENSG00000142444,ENSG00000162600,ENSG00000178127,ENSG00000137513,ENSG00000150768,ENSG00000106246,ENSG00000157601,ENSG00000247626,ENSG00000125434,ENSG00000126267,ENSG00000203859,ENSG00000197150,ENSG00000180992,ENSG00000196407,ENSG00000110435,ENSG00000087470,ENSG00000172590…
GO:0009266	response to temperature stimulus	biological_process	4.2871e-05	0.0015985	129	9402	233	22148	ENSG00000162616,ENSG00000131620,ENSG00000047410,ENSG00000102317,ENSG00000102580,ENSG00000173110,ENSG00000138119,ENSG00000111728,ENSG00000120694,ENSG00000089250,ENSG00000103266,ENSG00000111199,ENSG00000155875,ENSG00000106399,ENSG00000116030,ENSG00000100906,ENSG00000086061,ENSG00000130711,ENSG00000204390,ENSG00000109819,ENSG00000168079,ENSG00000196689,ENSG00000140682,ENSG00000100292,ENSG00000162129…
GO:0006261	DNA-dependent DNA replication	biological_process	4.3173e-05	0.0016066	85	9402	143	22148	ENSG00000121988,ENSG00000051341,ENSG00000105486,ENSG00000116062,ENSG00000140534,ENSG00000070501,ENSG00000169689,ENSG00000138375,ENSG00000039650,ENSG00000146263,ENSG00000106628,ENSG00000108055,ENSG00000091651,ENSG00000062822,ENSG00000175305,ENSG00000115947,ENSG00000123374,ENSG00000106399,ENSG00000124535,ENSG00000168496,ENSG00000146143,ENSG00000143971,ENSG00000161692,ENSG00000022277,ENSG00000181938…
GO:0009261	ribonucleotide catabolic process	biological_process	4.4739e-05	0.0016597	247	9402	478	22148	ENSG00000141258,ENSG00000090339,ENSG00000164327,ENSG00000198826,ENSG00000152061,ENSG00000204149,ENSG00000150093,ENSG00000031003,ENSG00000146376,ENSG00000177548,ENSG00000136848,ENSG00000103150,ENSG00000266028,ENSG00000105963,ENSG00000169727,ENSG00000186642,ENSG00000180263,ENSG00000106351,ENSG00000057608,ENSG00000175899,ENSG00000088756,ENSG00000169567,ENSG00000137077,ENSG00000162065,ENSG00000043591…
GO:0009119	ribonucleoside metabolic process	biological_process	4.4934e-05	0.0016597	347	9402	694	22148	ENSG00000114491,ENSG00000137077,ENSG00000111432,ENSG00000043591,ENSG00000147416,ENSG00000169756,ENSG00000137962,ENSG00000124713,ENSG00000129474,ENSG00000060237,ENSG00000145979,ENSG00000185532,ENSG00000100934,ENSG00000138073,ENSG00000117152,ENSG00000076864,ENSG00000164327,ENSG00000141258,ENSG00000198826,ENSG00000266028,ENSG00000156110,ENSG00000180263,ENSG00000124275,ENSG00000057608,ENSG00000175899…
GO:0006479	protein methylation	biological_process	4.4939e-05	0.0016597	104	9402	181	22148	ENSG00000183955,ENSG00000183576,ENSG00000012048,ENSG00000163348,ENSG00000172301,ENSG00000181090,ENSG00000171262,ENSG00000110066,ENSG00000185917,ENSG00000160789,ENSG00000120265,ENSG00000181555,ENSG00000116539,ENSG00000116455,ENSG00000105514,ENSG00000185420,ENSG00000171606,ENSG00000196363,ENSG00000088305,ENSG00000198026,ENSG00000102974,ENSG00000163166,ENSG00000116237,ENSG00000119812,ENSG00000123427…
GO:0008213	protein alkylation	biological_process	4.4939e-05	0.0016597	104	9402	181	22148	ENSG00000139160,ENSG00000124092,ENSG00000187605,ENSG00000139780,ENSG00000137815,ENSG00000143379,ENSG00000129691,ENSG00000118894,ENSG00000067365,ENSG00000280789,ENSG00000143499,ENSG00000130711,ENSG00000141867,ENSG00000103037,ENSG00000164091,ENSG00000116731,ENSG00000203880,ENSG00000130816,ENSG00000133247,ENSG00000164169,ENSG00000137265,ENSG00000055609,ENSG00000112511,ENSG00000148335,ENSG00000204371…
GO:0008154	actin polymerization or depolymerization	biological_process	4.6083e-05	0.0016987	125	9402	224	22148	ENSG00000050405,ENSG00000085733,ENSG00000156232,ENSG00000177885,ENSG00000126353,ENSG00000167965,ENSG00000137710,ENSG00000047648,ENSG00000165527,ENSG00000163380,ENSG00000180353,ENSG00000247596,ENSG00000196570,ENSG00000148180,ENSG00000188277,ENSG00000096968,ENSG00000179886,ENSG00000132970,ENSG00000133789,ENSG00000087274,ENSG00000108819,ENSG00000149798,ENSG00000049540,ENSG00000173366,ENSG00000214274…
GO:0050878	regulation of body fluid levels	biological_process	4.6409e-05	0.0017075	268	9402	527	22148	ENSG00000092445,ENSG00000197409,ENSG00000135596,ENSG00000104164,ENSG00000184009,ENSG00000121281,ENSG00000112499,ENSG00000164924,ENSG00000175707,ENSG00000123405,ENSG00000120937,ENSG00000123104,ENSG00000161642,ENSG00000198734,ENSG00000001626,ENSG00000113889,ENSG00000110047,ENSG00000137486,ENSG00000100644,ENSG00000138279,ENSG00000102967,ENSG00000120235,ENSG00000111199,ENSG00000078401,ENSG00000164024…
GO:0030155	regulation of cell adhesion	biological_process	4.7041e-05	0.0017275	236	9402	455	22148	ENSG00000119185,ENSG00000112769,ENSG00000133789,ENSG00000089327,ENSG00000174839,ENSG00000138061,ENSG00000182545,ENSG00000148180,ENSG00000096968,ENSG00000182866,ENSG00000183044,ENSG00000128340,ENSG00000133878,ENSG00000136826,ENSG00000120129,ENSG00000149311,ENSG00000171862,ENSG00000047648,ENSG00000134318,ENSG00000091986,ENSG00000077942,ENSG00000140836,ENSG00000149084,ENSG00000103335,ENSG00000163520…
GO:0080135	regulation of cellular response to stress	biological_process	4.811e-05	0.0017634	381	9402	769	22148	ENSG00000172071,ENSG00000133703,ENSG00000116288,ENSG00000177169,ENSG00000127863,ENSG00000172724,ENSG00000090432,ENSG00000142208,ENSG00000134452,ENSG00000156463,ENSG00000171552,ENSG00000074590,ENSG00000148356,ENSG00000012983,ENSG00000182621,ENSG00000228716,ENSG00000149554,ENSG00000082556,ENSG00000165025,ENSG00000116044,ENSG00000182263,ENSG00000161671,ENSG00000168038,ENSG00000111247,ENSG00000116132…
GO:0043434	response to peptide hormone stimulus	biological_process	4.8247e-05	0.0017651	218	9402	420	22148	ENSG00000243678,ENSG00000168461,ENSG00000131183,ENSG00000108821,ENSG00000169398,ENSG00000162104,ENSG00000108443,ENSG00000147465,ENSG00000114166,ENSG00000204406,ENSG00000105221,ENSG00000159723,ENSG00000057593,ENSG00000082556,ENSG00000178567,ENSG00000173402,ENSG00000087460,ENSG00000114737,ENSG00000158773,ENSG00000163884,ENSG00000142208,ENSG00000184163,ENSG00000181092,ENSG00000250565,ENSG00000138030…
GO:0032432	actin filament bundle	cellular_component	4.9157e-05	0.001795	45	9402	67	22148	ENSG00000109846,ENSG00000166333,ENSG00000173210,ENSG00000168334,ENSG00000277443,ENSG00000162458,ENSG00000064042,ENSG00000169398,ENSG00000133026,ENSG00000184640,ENSG00000072110,ENSG00000067606,ENSG00000196923,ENSG00000154330,ENSG00000100345,ENSG00000089159,ENSG00000051523,ENSG00000171992,ENSG00000140406,ENSG00000185483,ENSG00000140416,ENSG00000136068,ENSG00000162738,ENSG00000075618,ENSG00000159840…
GO:0060562	epithelial tube morphogenesis	biological_process	4.9482e-05	0.0018035	177	9402	333	22148	ENSG00000232810,ENSG00000121897,ENSG00000145147,ENSG00000136997,ENSG00000106991,ENSG00000114861,ENSG00000170577,ENSG00000117139,ENSG00000151617,ENSG00000143867,ENSG00000125812,ENSG00000100644,ENSG00000139174,ENSG00000181555,ENSG00000078401,ENSG00000198719,ENSG00000128917,ENSG00000162337,ENSG00000157227,ENSG00000107831,ENSG00000141449,ENSG00000273706,ENSG00000164107,ENSG00000075711,ENSG00000169641…
GO:0000910	cytokinesis	biological_process	4.9656e-05	0.0018065	89	9402	152	22148	ENSG00000158411,ENSG00000107816,ENSG00000140623,ENSG00000241360,ENSG00000111737,ENSG00000122545,ENSG00000143543,ENSG00000162413,ENSG00000115091,ENSG00000090889,ENSG00000138758,ENSG00000154803,ENSG00000173846,ENSG00000140463,ENSG00000096093,ENSG00000137804,ENSG00000285551,ENSG00000164961,ENSG00000196504,ENSG00000124356,ENSG00000134278,ENSG00000166851,ENSG00000115306,ENSG00000155366,ENSG00000044090…
GO:0009144	purine nucleoside triphosphate metabolic process	biological_process	5.2345e-05	0.0018992	290	9402	572	22148	ENSG00000147509,ENSG00000162433,ENSG00000119185,ENSG00000135940,ENSG00000047365,ENSG00000085741,ENSG00000105538,ENSG00000186635,ENSG00000150681,ENSG00000067208,ENSG00000111785,ENSG00000285162,ENSG00000204172,ENSG00000167965,ENSG00000047648,ENSG00000100934,ENSG00000117152,ENSG00000138073,ENSG00000060237,ENSG00000185532,ENSG00000145979,ENSG00000076864,ENSG00000043591,ENSG00000111432,ENSG00000147416…
GO:0048306	calcium-dependent protein binding	molecular_function	5.2401e-05	0.0018992	43	9402	64	22148	ENSG00000086589,ENSG00000225180,ENSG00000122359,ENSG00000111450,ENSG00000067715,ENSG00000119523,ENSG00000009724,ENSG00000129991,ENSG00000130595,ENSG00000163191,ENSG00000149043,ENSG00000160339,ENSG00000187908,ENSG00000085719,ENSG00000165698,ENSG00000196154,ENSG00000134207,ENSG00000198668,ENSG00000147852,ENSG00000138674,ENSG00000197956,ENSG00000176658,ENSG00000175899,ENSG00000174175,ENSG00000108654…
GO:0000904	cell morphogenesis involved in differentiation	biological_process	5.3628e-05	0.0019401	428	9402	871	22148	ENSG00000171533,ENSG00000077943,ENSG00000082701,ENSG00000225663,ENSG00000007168,ENSG00000163697,ENSG00000109132,ENSG00000107104,ENSG00000162552,ENSG00000064300,ENSG00000133104,ENSG00000147010,ENSG00000169783,ENSG00000143320,ENSG00000118263,ENSG00000169554,ENSG00000137845,ENSG00000138696,ENSG00000169604,ENSG00000115738,ENSG00000001617,ENSG00000050555,ENSG00000006327,ENSG00000176749,ENSG00000087589…
GO:0035295	tube development	biological_process	5.4056e-05	0.0019519	260	9402	509	22148	ENSG00000103034,ENSG00000171863,ENSG00000108773,ENSG00000260027,ENSG00000111087,ENSG00000163513,ENSG00000113971,ENSG00000116285,ENSG00000157227,ENSG00000170365,ENSG00000273706,ENSG00000198719,ENSG00000162337,ENSG00000169641,ENSG00000136205,ENSG00000162849,ENSG00000251322,ENSG00000153094,ENSG00000075711,ENSG00000143867,ENSG00000100644,ENSG00000078401,ENSG00000139174,ENSG00000181555,ENSG00000145147…
GO:1901068	guanosine-containing compound metabolic process	biological_process	5.612e-05	0.0020227	251	9402	488	22148	ENSG00000247077,ENSG00000183856,ENSG00000119729,ENSG00000090104,ENSG00000174791,ENSG00000145703,ENSG00000213809,ENSG00000088280,ENSG00000162552,ENSG00000130052,ENSG00000007168,ENSG00000082701,ENSG00000167193,ENSG00000107099,ENSG00000141480,ENSG00000107185,ENSG00000145242,ENSG00000132341,ENSG00000152700,ENSG00000079337,ENSG00000069966,ENSG00000147044,ENSG00000164506,ENSG00000198793,ENSG00000149182…
GO:0072657	protein localization to membrane	biological_process	5.6427e-05	0.00203	125	9402	224	22148	ENSG00000172270,ENSG00000130545,ENSG00000099864,ENSG00000197535,ENSG00000166341,ENSG00000196924,ENSG00000168890,ENSG00000092820,ENSG00000099866,ENSG00000178950,ENSG00000156735,ENSG00000137501,ENSG00000158445,ENSG00000136854,ENSG00000185920,ENSG00000160460,ENSG00000115306,ENSG00000213463,ENSG00000082458,ENSG00000100151,ENSG00000167535,ENSG00000073712,ENSG00000143545,ENSG00000169760,ENSG00000184811…
GO:2001252	positive regulation of chromosome organization	biological_process	5.758e-05	0.0020677	86	9402	146	22148	ENSG00000137815,ENSG00000204569,ENSG00000143379,ENSG00000140464,ENSG00000166226,ENSG00000085511,ENSG00000105127,ENSG00000141867,ENSG00000166164,ENSG00000156831,ENSG00000109819,ENSG00000130711,ENSG00000112511,ENSG00000162367,ENSG00000089022,ENSG00000108773,ENSG00000168556,ENSG00000130816,ENSG00000107854,ENSG00000159086,ENSG00000016082,ENSG00000159692,ENSG00000133302,ENSG00000100030,ENSG00000039650…
GO:0004842	ubiquitin-protein ligase activity	molecular_function	5.7797e-05	0.0020717	173	9402	323	22148	ENSG00000132481,ENSG00000171621,ENSG00000104517,ENSG00000147364,ENSG00000012048,ENSG00000161040,ENSG00000184787,ENSG00000100023,ENSG00000114423,ENSG00000156804,ENSG00000123124,ENSG00000118503,ENSG00000183579,ENSG00000099364,ENSG00000107829,ENSG00000153561,ENSG00000110107,ENSG00000197579,ENSG00000102858,ENSG00000135870,ENSG00000113269,ENSG00000169871,ENSG00000164068,ENSG00000101197,ENSG00000206557…
GO:0035257	nuclear hormone receptor binding	molecular_function	5.8539e-05	0.0020944	89	9402	152	22148	ENSG00000168036,ENSG00000132341,ENSG00000172977,ENSG00000160973,ENSG00000004487,ENSG00000185340,ENSG00000204209,ENSG00000266412,ENSG00000186350,ENSG00000172216,ENSG00000148737,ENSG00000183864,ENSG00000131910,ENSG00000166337,ENSG00000155974,ENSG00000104973,ENSG00000132170,ENSG00000123064,ENSG00000118418,ENSG00000125107,ENSG00000111424,ENSG00000128573,ENSG00000172819,ENSG00000100393,ENSG00000115548…
GO:0001725	stress fiber	cellular_component	5.8903e-05	0.0021036	41	9402	60	22148	ENSG00000168334,ENSG00000173210,ENSG00000166333,ENSG00000072110,ENSG00000184640,ENSG00000133026,ENSG00000064042,ENSG00000169398,ENSG00000162458,ENSG00000089159,ENSG00000100345,ENSG00000154330,ENSG00000196923,ENSG00000067606,ENSG00000185483,ENSG00000140406,ENSG00000171992,ENSG00000051523,ENSG00000065534,ENSG00000159840,ENSG00000162738,ENSG00000075618,ENSG00000136068,ENSG00000140416,ENSG00000105357…
GO:0016787	hydrolase activity	molecular_function	6.1934e-05	0.0022077	1357	9402	2955	22148	ENSG00000130595,ENSG00000125772,ENSG00000100167,ENSG00000032444,ENSG00000131100,ENSG00000100292,ENSG00000196230,ENSG00000137285,ENSG00000137502,ENSG00000005421,ENSG00000241468,ENSG00000051180,ENSG00000166340,ENSG00000142949,ENSG00000139725,ENSG00000219073,ENSG00000116039,ENSG00000162999,ENSG00000196296,ENSG00000155363,ENSG00000106346,ENSG00000164163,ENSG00000196839,ENSG00000135677,ENSG00000119778…
GO:0009199	ribonucleoside triphosphate metabolic process	biological_process	6.3366e-05	0.0022547	289	9402	571	22148	ENSG00000213445,ENSG00000002330,ENSG00000129675,ENSG00000148339,ENSG00000149798,ENSG00000143156,ENSG00000136997,ENSG00000116741,ENSG00000136895,ENSG00000137710,ENSG00000161800,ENSG00000147799,ENSG00000105647,ENSG00000197283,ENSG00000112210,ENSG00000132359,ENSG00000148290,ENSG00000181085,ENSG00000174775,ENSG00000285077,ENSG00000187994,ENSG00000099624,ENSG00000102125,ENSG00000168421,ENSG00000144283…
GO:0001012	RNA polymerase II regulatory region DNA binding	molecular_function	6.434e-05	0.0022851	379	9402	773	22148	ENSG00000116604,ENSG00000283697,ENSG00000188290,ENSG00000143190,ENSG00000186487,ENSG00000165804,ENSG00000136826,ENSG00000169016,ENSG00000104177,ENSG00000082641,ENSG00000071794,ENSG00000107164,ENSG00000120837,ENSG00000152192,ENSG00000111642,ENSG00000080298,ENSG00000185630,ENSG00000134107,ENSG00000116809,ENSG00000147133,ENSG00000149948,ENSG00000078399,ENSG00000173153,ENSG00000163435,ENSG00000122877…
GO:0016773	phosphotransferase activity, alcohol group as acceptor	molecular_function	6.5101e-05	0.0023079	418	9402	848	22148	ENSG00000121101,ENSG00000115687,ENSG00000076984,ENSG00000134962,ENSG00000119638,ENSG00000062524,ENSG00000134398,ENSG00000013441,ENSG00000166333,ENSG00000078061,ENSG00000243678,ENSG00000102882,ENSG00000155657,ENSG00000197329,ENSG00000143772,ENSG00000099308,ENSG00000129315,ENSG00000145349,ENSG00000105851,ENSG00000174672,ENSG00000115085,ENSG00000177706,ENSG00000130758,ENSG00000154358,ENSG00000230626…
GO:0007005	mitochondrion organization	biological_process	6.5865e-05	0.0023308	311	9402	624	22148	ENSG00000164284,ENSG00000105357,ENSG00000139197,ENSG00000080824,ENSG00000088808,ENSG00000115364,ENSG00000168827,ENSG00000116874,ENSG00000105197,ENSG00000112110,ENSG00000130489,ENSG00000055950,ENSG00000148824,ENSG00000117640,ENSG00000082701,ENSG00000122033,ENSG00000171421,ENSG00000198060,ENSG00000059691,ENSG00000143436,ENSG00000124279,ENSG00000140990,ENSG00000100985,ENSG00000162851,ENSG00000167283…
GO:0044449	contractile fiber part	cellular_component	6.5991e-05	0.002331	125	9402	225	22148	ENSG00000170421,ENSG00000092529,ENSG00000103266,ENSG00000068024,ENSG00000132912,ENSG00000105993,ENSG00000136068,ENSG00000114854,ENSG00000198812,ENSG00000086967,ENSG00000089250,ENSG00000163380,ENSG00000140416,ENSG00000130598,ENSG00000183386,ENSG00000177791,ENSG00000173801,ENSG00000156804,ENSG00000160014,ENSG00000183023,ENSG00000134571,ENSG00000160678,ENSG00000074695,ENSG00000143933,ENSG00000164591…
GO:0010811	positive regulation of cell-substrate adhesion	biological_process	6.8802e-05	0.0024259	72	9402	119	22148	ENSG00000140945,ENSG00000105894,ENSG00000173801,ENSG00000119185,ENSG00000096968,ENSG00000163520,ENSG00000154175,ENSG00000106541,ENSG00000197747,ENSG00000141293,ENSG00000126353,ENSG00000149084,ENSG00000091986,ENSG00000161905,ENSG00000151882,ENSG00000005884,ENSG00000100106,ENSG00000169756,ENSG00000137077,ENSG00000101311,ENSG00000138722,ENSG00000248905,ENSG00000131669,ENSG00000164176,ENSG00000105810…
GO:0030900	forebrain development	biological_process	6.9399e-05	0.0024425	232	9402	451	22148	ENSG00000172380,ENSG00000181555,ENSG00000181449,ENSG00000004848,ENSG00000134308,ENSG00000100644,ENSG00000103494,ENSG00000186575,ENSG00000165704,ENSG00000138623,ENSG00000140279,ENSG00000002330,ENSG00000143933,ENSG00000171943,ENSG00000205927,ENSG00000183023,ENSG00000160014,ENSG00000160678,ENSG00000108819,ENSG00000116478,ENSG00000105894,ENSG00000077092,ENSG00000075624,ENSG00000198026,ENSG00000205476…
GO:0043025	neuronal cell body	cellular_component	6.9717e-05	0.0024493	257	9402	503	22148	ENSG00000145545,ENSG00000145907,ENSG00000065559,ENSG00000273749,ENSG00000142949,ENSG00000196792,ENSG00000137497,ENSG00000109819,ENSG00000161642,ENSG00000099617,ENSG00000171992,ENSG00000167720,ENSG00000143473,ENSG00000105707,ENSG00000102967,ENSG00000168329,ENSG00000143603,ENSG00000196839,ENSG00000197705,ENSG00000214274,ENSG00000108819,ENSG00000162456,ENSG00000008735,ENSG00000160191,ENSG00000072315…
GO:0014074	response to purine-containing compound	biological_process	7.1352e-05	0.0025022	89	9402	153	22148	ENSG00000001626,ENSG00000100678,ENSG00000164258,ENSG00000109819,ENSG00000115415,ENSG00000196689,ENSG00000198838,ENSG00000123104,ENSG00000173039,ENSG00000115461,ENSG00000196591,ENSG00000137857,ENSG00000196218,ENSG00000132376,ENSG00000145545,ENSG00000186642,ENSG00000021826,ENSG00000169884,ENSG00000103569,ENSG00000113140,ENSG00000188404,ENSG00000183023,ENSG00000091138,ENSG00000140279,ENSG00000170345…
GO:0071375	cellular response to peptide hormone stimulus	biological_process	7.5723e-05	0.0026507	164	9402	307	22148	ENSG00000078295,ENSG00000185591,ENSG00000151422,ENSG00000091039,ENSG00000165699,ENSG00000213218,ENSG00000103197,ENSG00000010810,ENSG00000197535,ENSG00000109163,ENSG00000214575,ENSG00000001084,ENSG00000184163,ENSG00000181092,ENSG00000250565,ENSG00000138031,ENSG00000160685,ENSG00000108443,ENSG00000147465,ENSG00000114166,ENSG00000204406,ENSG00000105221,ENSG00000114737,ENSG00000158773,ENSG00000163884…
GO:0071897	DNA biosynthetic process	biological_process	7.7829e-05	0.0027195	64	9402	104	22148	ENSG00000150783,ENSG00000256525,ENSG00000115350,ENSG00000101751,ENSG00000163743,ENSG00000140521,ENSG00000014138,ENSG00000181092,ENSG00000197299,ENSG00000174405,ENSG00000121060,ENSG00000221983,ENSG00000120899,ENSG00000177084,ENSG00000132383,ENSG00000178188,ENSG00000141480,ENSG00000118523,ENSG00000105821,ENSG00000100479,ENSG00000182446,ENSG00000135945,ENSG00000154914,ENSG00000143947,ENSG00000166548…
GO:0031023	microtubule organizing center organization	biological_process	7.8285e-05	0.0027306	81	9402	137	22148	ENSG00000213024,ENSG00000075702,ENSG00000123473,ENSG00000141577,ENSG00000082898,ENSG00000178184,ENSG00000114166,ENSG00000160469,ENSG00000141376,ENSG00000166579,ENSG00000149554,ENSG00000072864,ENSG00000168944,ENSG00000255112,ENSG00000101624,ENSG00000135968,ENSG00000147400,ENSG00000058453,ENSG00000164953,ENSG00000131437,ENSG00000170004,ENSG00000007047,ENSG00000168014,ENSG00000088833,ENSG00000147874…
GO:0000977	RNA polymerase II regulatory region sequence-specific DNA binding	molecular_function	7.9197e-05	0.0027575	376	9402	768	22148	ENSG00000163884,ENSG00000179588,ENSG00000092847,ENSG00000174738,ENSG00000148200,ENSG00000163041,ENSG00000269404,ENSG00000176009,ENSG00000132471,ENSG00000090447,ENSG00000137693,ENSG00000116132,ENSG00000144485,ENSG00000183207,ENSG00000185669,ENSG00000134317,ENSG00000116044,ENSG00000103495,ENSG00000285708,ENSG00000185155,ENSG00000119042,ENSG00000205143,ENSG00000181220,ENSG00000103241,ENSG00000136603…
GO:0009118	regulation of nucleoside metabolic process	biological_process	8.0567e-05	0.0028001	272	9402	535	22148	ENSG00000164506,ENSG00000069966,ENSG00000213809,ENSG00000145703,ENSG00000162552,ENSG00000088280,ENSG00000090104,ENSG00000107099,ENSG00000105821,ENSG00000007168,ENSG00000082701,ENSG00000136040,ENSG00000168259,ENSG00000177606,ENSG00000205981,ENSG00000142168,ENSG00000175220,ENSG00000087258,ENSG00000143153,ENSG00000213780,ENSG00000187764,ENSG00000029725,ENSG00000007255,ENSG00000141376,ENSG00000109756…
GO:0008170	N-methyltransferase activity	molecular_function	8.1506e-05	0.0028277	62	9402	100	22148	ENSG00000100483,ENSG00000147548,ENSG00000204371,ENSG00000143303,ENSG00000085276,ENSG00000099381,ENSG00000055609,ENSG00000139718,ENSG00000104907,ENSG00000114735,ENSG00000137265,ENSG00000133247,ENSG00000164169,ENSG00000132600,ENSG00000103037,ENSG00000116731,ENSG00000164091,ENSG00000152455,ENSG00000143499,ENSG00000108799,ENSG00000150756,ENSG00000118894,ENSG00000067365,ENSG00000143379,ENSG00000129691…
GO:0043414	macromolecule methylation	biological_process	8.1676e-05	0.0028286	168	9402	315	22148	ENSG00000104907,ENSG00000164169,ENSG00000133247,ENSG00000137265,ENSG00000162775,ENSG00000130816,ENSG00000107614,ENSG00000122435,ENSG00000188573,ENSG00000143379,ENSG00000037474,ENSG00000137815,ENSG00000135297,ENSG00000139780,ENSG00000187605,ENSG00000124092,ENSG00000139160,ENSG00000126749,ENSG00000164091,ENSG00000103037,ENSG00000143499,ENSG00000130711,ENSG00000280789,ENSG00000181555,ENSG00000116539…
GO:0060271	cilium morphogenesis	biological_process	8.2115e-05	0.0028387	144	9402	264	22148	ENSG00000086288,ENSG00000123607,ENSG00000196924,ENSG00000112144,ENSG00000168014,ENSG00000138758,ENSG00000164675,ENSG00000158163,ENSG00000166454,ENSG00000153060,ENSG00000178234,ENSG00000119333,ENSG00000087903,ENSG00000135407,ENSG00000076201,ENSG00000160050,ENSG00000135541,ENSG00000197603,ENSG00000100490,ENSG00000138892,ENSG00000130702,ENSG00000184640,ENSG00000125124,ENSG00000170264,ENSG00000107954…
GO:0051960	regulation of nervous system development	biological_process	8.2745e-05	0.0028554	421	9402	861	22148	ENSG00000167680,ENSG00000198793,ENSG00000066135,ENSG00000169750,ENSG00000176697,ENSG00000174989,ENSG00000092964,ENSG00000138814,ENSG00000120093,ENSG00000100393,ENSG00000120899,ENSG00000196628,ENSG00000010319,ENSG00000154059,ENSG00000196924,ENSG00000261678,ENSG00000003402,ENSG00000173805,ENSG00000185924,ENSG00000105711,ENSG00000006837,ENSG00000112658,ENSG00000176884,ENSG00000125965,ENSG00000105429…
GO:0000819	sister chromatid segregation	biological_process	8.4419e-05	0.0029081	68	9402	112	22148	ENSG00000143442,ENSG00000121621,ENSG00000144535,ENSG00000077097,ENSG00000139687,ENSG00000086065,ENSG00000076382,ENSG00000130724,ENSG00000047410,ENSG00000237649,ENSG00000143228,ENSG00000119541,ENSG00000117650,ENSG00000134057,ENSG00000010292,ENSG00000083535,ENSG00000133302,ENSG00000186185,ENSG00000025770,ENSG00000126787,ENSG00000142945,ENSG00000010244,ENSG00000131165,ENSG00000145241,ENSG00000117399…
GO:0051291	protein heterooligomerization	biological_process	8.5138e-05	0.0029276	82	9402	142	22148	ENSG00000278272,ENSG00000070729,ENSG00000131979,ENSG00000133466,ENSG00000277157,ENSG00000124157,ENSG00000167005,ENSG00000160716,ENSG00000172765,ENSG00000130175,ENSG00000197409,ENSG00000168148,ENSG00000174775,ENSG00000169756,ENSG00000173918,ENSG00000137880,ENSG00000177885,ENSG00000116266,ENSG00000137275,ENSG00000132570,ENSG00000182718,ENSG00000277775,ENSG00000197747,ENSG00000275379,ENSG00000115561…
GO:0031625	ubiquitin protein ligase binding	molecular_function	8.5427e-05	0.0029324	174	9402	328	22148	ENSG00000113194,ENSG00000103266,ENSG00000100906,ENSG00000116030,ENSG00000139687,ENSG00000135679,ENSG00000086061,ENSG00000147475,ENSG00000100644,ENSG00000137486,ENSG00000269335,ENSG00000110628,ENSG00000145506,ENSG00000100567,ENSG00000150991,ENSG00000109332,ENSG00000176720,ENSG00000033800,ENSG00000197070,ENSG00000173039,ENSG00000103363,ENSG00000158828,ENSG00000139842,ENSG00000164924,ENSG00000007372…
GO:0031490	chromatin DNA binding	molecular_function	8.5898e-05	0.0029434	73	9402	124	22148	ENSG00000113648,ENSG00000203852,ENSG00000131759,ENSG00000163041,ENSG00000061455,ENSG00000184357,ENSG00000166949,ENSG00000164032,ENSG00000203818,ENSG00000134046,ENSG00000132471,ENSG00000179094,ENSG00000134317,ENSG00000183207,ENSG00000116035,ENSG00000168298,ENSG00000083307,ENSG00000273983,ENSG00000112658,ENSG00000184897,ENSG00000183598,ENSG00000185122,ENSG00000274750,ENSG00000120733,ENSG00000187475…
GO:0000982	RNA polymerase II core promoter proximal region sequence-specific DNA binding transcription factor activity	molecular_function	8.6513e-05	0.0029592	234	9402	460	22148	ENSG00000147488,ENSG00000152192,ENSG00000121068,ENSG00000071794,ENSG00000107164,ENSG00000114315,ENSG00000167182,ENSG00000140836,ENSG00000125618,ENSG00000157216,ENSG00000173673,ENSG00000149948,ENSG00000134107,ENSG00000115661,ENSG00000185630,ENSG00000166823,ENSG00000116809,ENSG00000173153,ENSG00000163435,ENSG00000153234,ENSG00000188290,ENSG00000165804,ENSG00000186487,ENSG00000136826,ENSG00000150907…
GO:0019902	phosphatase binding	molecular_function	8.9023e-05	0.0030398	113	9402	201	22148	ENSG00000060237,ENSG00000115415,ENSG00000158528,ENSG00000013364,ENSG00000089289,ENSG00000089159,ENSG00000075711,ENSG00000179776,ENSG00000160813,ENSG00000162148,ENSG00000128989,ENSG00000136848,ENSG00000035115,ENSG00000153048,ENSG00000214872,ENSG00000108061,ENSG00000196792,ENSG00000198089,ENSG00000165280,ENSG00000119383,ENSG00000161640,ENSG00000108773,ENSG00000171791,ENSG00000125651,ENSG00000150907…
GO:0051336	regulation of hydrolase activity	biological_process	8.9821e-05	0.0030616	616	9402	1292	22148	ENSG00000266028,ENSG00000264364,ENSG00000100483,ENSG00000180263,ENSG00000092969,ENSG00000168374,ENSG00000166681,ENSG00000138795,ENSG00000117152,ENSG00000138073,ENSG00000060237,ENSG00000145979,ENSG00000013293,ENSG00000076864,ENSG00000043591,ENSG00000124116,ENSG00000137077,ENSG00000140464,ENSG00000137962,ENSG00000126838,ENSG00000105287,ENSG00000135333,ENSG00000085741,ENSG00000142192,ENSG00000168040…
GO:0000151	ubiquitin ligase complex	cellular_component	9.2972e-05	0.0031635	154	9402	286	22148	ENSG00000147364,ENSG00000177414,ENSG00000171621,ENSG00000100991,ENSG00000114098,ENSG00000161040,ENSG00000090316,ENSG00000012048,ENSG00000071537,ENSG00000132017,ENSG00000156804,ENSG00000136485,ENSG00000107829,ENSG00000153561,ENSG00000099364,ENSG00000123124,ENSG00000145041,ENSG00000109184,ENSG00000130311,ENSG00000197579,ENSG00000110200,ENSG00000144228,ENSG00000160087,ENSG00000115307,ENSG00000116661…
GO:0070491	repressing transcription factor binding	molecular_function	9.408e-05	0.0031956	48	9402	74	22148	ENSG00000132170,ENSG00000061273,ENSG00000148737,ENSG00000183305,ENSG00000111642,ENSG00000165417,ENSG00000120837,ENSG00000140463,ENSG00000140307,ENSG00000168214,ENSG00000172977,ENSG00000104953,ENSG00000101773,ENSG00000068024,ENSG00000168036,ENSG00000065717,ENSG00000136997,ENSG00000186951,ENSG00000169375,ENSG00000140332,ENSG00000185591,ENSG00000116478,ENSG00000268606,ENSG00000189403,ENSG00000159692…
GO:0019725	cellular homeostasis	biological_process	9.4681e-05	0.0032104	445	9402	918	22148	ENSG00000060558,ENSG00000171791,ENSG00000180210,ENSG00000179218,ENSG00000176171,ENSG00000110719,ENSG00000168748,ENSG00000103888,ENSG00000141424,ENSG00000120063,ENSG00000180758,ENSG00000128699,ENSG00000171130,ENSG00000172869,ENSG00000168924,ENSG00000102225,ENSG00000143384,ENSG00000125827,ENSG00000188687,ENSG00000143183,ENSG00000140464,ENSG00000137077,ENSG00000100348,ENSG00000113732,ENSG00000169876…
GO:0005525	GTP binding	molecular_function	9.6106e-05	0.0032531	211	9402	408	22148	ENSG00000133703,ENSG00000168385,ENSG00000087460,ENSG00000239672,ENSG00000174903,ENSG00000137267,ENSG00000105649,ENSG00000151806,ENSG00000142751,ENSG00000123728,ENSG00000155961,ENSG00000167552,ENSG00000099246,ENSG00000024422,ENSG00000155366,ENSG00000144566,ENSG00000100226,ENSG00000181467,ENSG00000128045,ENSG00000104388,ENSG00000164430,ENSG00000168461,ENSG00000158417,ENSG00000113595,ENSG00000147324…
GO:0046039	GTP metabolic process	biological_process	9.698e-05	0.003277	243	9402	474	22148	ENSG00000213445,ENSG00000071205,ENSG00000129675,ENSG00000174373,ENSG00000271503,ENSG00000149798,ENSG00000186517,ENSG00000116741,ENSG00000145147,ENSG00000152689,ENSG00000143156,ENSG00000136895,ENSG00000125875,ENSG00000105647,ENSG00000147799,ENSG00000137710,ENSG00000161800,ENSG00000132359,ENSG00000137449,ENSG00000112210,ENSG00000197747,ENSG00000197283,ENSG00000181085,ENSG00000133612,ENSG00000137486…
GO:0045862	positive regulation of proteolysis	biological_process	9.9963e-05	0.0033719	82	9402	140	22148	ENSG00000188612,ENSG00000068903,ENSG00000196591,ENSG00000165280,ENSG00000101255,ENSG00000129993,ENSG00000136848,ENSG00000177628,ENSG00000166233,ENSG00000072803,ENSG00000133265,ENSG00000140564,ENSG00000153071,ENSG00000171150,ENSG00000087586,ENSG00000168615,ENSG00000006025,ENSG00000112208,ENSG00000204388,ENSG00000116030,ENSG00000107404,ENSG00000092529,ENSG00000103266,ENSG00000013374,ENSG00000109686…
GO:0030425	dendrite	cellular_component	0.00010473	0.0035267	312	9402	623	22148	ENSG00000131711,ENSG00000156599,ENSG00000142192,ENSG00000135333,ENSG00000106976,ENSG00000107130,ENSG00000117245,ENSG00000162188,ENSG00000171862,ENSG00000107404,ENSG00000141564,ENSG00000198910,ENSG00000137880,ENSG00000100503,ENSG00000164885,ENSG00000204217,ENSG00000169895,ENSG00000106113,ENSG00000269556,ENSG00000139574,ENSG00000157851,ENSG00000100030,ENSG00000138772,ENSG00000167100,ENSG00000139112…
GO:1901136	carbohydrate derivative catabolic process	biological_process	0.00010583	0.0035576	320	9402	640	22148	ENSG00000151092,ENSG00000007255,ENSG00000025708,ENSG00000141376,ENSG00000109756,ENSG00000136159,ENSG00000010404,ENSG00000087258,ENSG00000029725,ENSG00000187764,ENSG00000177606,ENSG00000185674,ENSG00000198585,ENSG00000085465,ENSG00000175220,ENSG00000142168,ENSG00000112541,ENSG00000136040,ENSG00000116663,ENSG00000163281,ENSG00000101444,ENSG00000107099,ENSG00000007168,ENSG00000082701,ENSG00000070610…
GO:0051052	regulation of DNA metabolic process	biological_process	0.00010802	0.0036247	199	9402	382	22148	ENSG00000134452,ENSG00000124486,ENSG00000109670,ENSG00000163041,ENSG00000115355,ENSG00000184357,ENSG00000149554,ENSG00000066336,ENSG00000113318,ENSG00000117586,ENSG00000134046,ENSG00000163961,ENSG00000076984,ENSG00000111247,ENSG00000130826,ENSG00000182263,ENSG00000120438,ENSG00000073861,ENSG00000184897,ENSG00000102882,ENSG00000159055,ENSG00000012061,ENSG00000174943,ENSG00000079246,ENSG00000138668…
GO:0051054	positive regulation of DNA metabolic process	biological_process	0.00010931	0.0036618	103	9402	182	22148	ENSG00000104884,ENSG00000128908,ENSG00000141480,ENSG00000157212,ENSG00000095002,ENSG00000109079,ENSG00000188486,ENSG00000149273,ENSG00000170430,ENSG00000148337,ENSG00000111602,ENSG00000120899,ENSG00000189403,ENSG00000079246,ENSG00000174943,ENSG00000156261,ENSG00000107371,ENSG00000109685,ENSG00000141570,ENSG00000187555,ENSG00000122376,ENSG00000126856,ENSG00000130726,ENSG00000223496,ENSG00000013573…
GO:0032386	regulation of intracellular transport	biological_process	0.00011101	0.0037122	228	9402	444	22148	ENSG00000131437,ENSG00000119699,ENSG00000198668,ENSG00000154096,ENSG00000103241,ENSG00000135968,ENSG00000168958,ENSG00000112335,ENSG00000102882,ENSG00000039068,ENSG00000047621,ENSG00000157110,ENSG00000141232,ENSG00000092929,ENSG00000165025,ENSG00000189058,ENSG00000160949,ENSG00000166949,ENSG00000024422,ENSG00000169194,ENSG00000168539,ENSG00000105221,ENSG00000141577,ENSG00000145349,ENSG00000214253…
GO:0006810	transport	biological_process	0.00011178	0.0037316	2477	9402	5534	22148	ENSG00000135127,ENSG00000280433,ENSG00000103351,ENSG00000188828,ENSG00000075399,ENSG00000141837,ENSG00000163993,ENSG00000010361,ENSG00000103490,ENSG00000168589,ENSG00000167580,ENSG00000170043,ENSG00000108691,ENSG00000177034,ENSG00000165699,ENSG00000139343,ENSG00000081014,ENSG00000144566,ENSG00000075945,ENSG00000104490,ENSG00000129219,ENSG00000154096,ENSG00000065615,ENSG00000185303,ENSG00000105851…
GO:0071383	cellular response to steroid hormone stimulus	biological_process	0.00011492	0.00383	102	9402	181	22148	ENSG00000138795,ENSG00000109819,ENSG00000116285,ENSG00000126767,ENSG00000119138,ENSG00000118520,ENSG00000151090,ENSG00000139780,ENSG00000131408,ENSG00000119715,ENSG00000164171,ENSG00000153094,ENSG00000164040,ENSG00000180530,ENSG00000136931,ENSG00000112333,ENSG00000116833,ENSG00000016082,ENSG00000170776,ENSG00000151247,ENSG00000088205,ENSG00000183779,ENSG00000145545,ENSG00000090339,ENSG00000102794…
GO:0009143	nucleoside triphosphate catabolic process	biological_process	0.00011534	0.0038375	237	9402	462	22148	ENSG00000186517,ENSG00000149798,ENSG00000145147,ENSG00000152689,ENSG00000196839,ENSG00000116741,ENSG00000213445,ENSG00000174373,ENSG00000129675,ENSG00000271503,ENSG00000071205,ENSG00000197283,ENSG00000132359,ENSG00000137449,ENSG00000197747,ENSG00000133612,ENSG00000181085,ENSG00000137486,ENSG00000136895,ENSG00000125875,ENSG00000147799,ENSG00000137710,ENSG00000161800,ENSG00000105647,ENSG00000179958…
GO:0033121	regulation of purine nucleotide catabolic process	biological_process	0.00011583	0.0038472	265	9402	522	22148	ENSG00000151693,ENSG00000114554,ENSG00000140463,ENSG00000103490,ENSG00000099250,ENSG00000075399,ENSG00000105808,ENSG00000108691,ENSG00000100241,ENSG00000107863,ENSG00000165699,ENSG00000134909,ENSG00000141433,ENSG00000154096,ENSG00000140575,ENSG00000145715,ENSG00000177963,ENSG00000122126,ENSG00000105649,ENSG00000174672,ENSG00000087460,ENSG00000148484,ENSG00000135924,ENSG00000284906,ENSG00000204172…
GO:0030496	midbody	cellular_component	0.00011852	0.0039298	100	9402	176	22148	ENSG00000133104,ENSG00000007047,ENSG00000134690,ENSG00000090889,ENSG00000084693,ENSG00000241360,ENSG00000122545,ENSG00000143543,ENSG00000204628,ENSG00000144118,ENSG00000065135,ENSG00000158411,ENSG00000140623,ENSG00000107816,ENSG00000186625,ENSG00000165660,ENSG00000169504,ENSG00000185920,ENSG00000134108,ENSG00000166851,ENSG00000089685,ENSG00000132341,ENSG00000013573,ENSG00000154803,ENSG00000182473…
GO:0050673	epithelial cell proliferation	biological_process	0.00012117	0.0040108	184	9402	352	22148	ENSG00000137801,ENSG00000079385,ENSG00000168874,ENSG00000087088,ENSG00000111424,ENSG00000189403,ENSG00000003402,ENSG00000183856,ENSG00000118257,ENSG00000103067,ENSG00000115738,ENSG00000100219,ENSG00000171236,ENSG00000133895,ENSG00000185920,ENSG00000147044,ENSG00000198793,ENSG00000213463,ENSG00000135821,ENSG00000155760,ENSG00000167984,ENSG00000128918,ENSG00000096717,ENSG00000131845,ENSG00000156535…
GO:0006302	double-strand break repair	biological_process	0.00012183	0.0040257	133	9402	245	22148	ENSG00000072121,ENSG00000139579,ENSG00000101596,ENSG00000012048,ENSG00000137337,ENSG00000149311,ENSG00000104517,ENSG00000113522,ENSG00000180336,ENSG00000004700,ENSG00000149948,ENSG00000160957,ENSG00000138311,ENSG00000173120,ENSG00000146263,ENSG00000133302,ENSG00000076242,ENSG00000154920,ENSG00000126215,ENSG00000149923,XLOC_000265,ENSG00000277157,ENSG00000171320,ENSG00000167770,ENSG00000165280,ENS…
GO:0000287	magnesium ion binding	molecular_function	0.00012279	0.0040506	121	9402	219	22148	ENSG00000104043,ENSG00000108387,ENSG00000067225,ENSG00000013375,ENSG00000166377,ENSG00000072518,ENSG00000153531,ENSG00000167720,ENSG00000178607,ENSG00000091436,ENSG00000068650,ENSG00000119408,ENSG00000163295,ENSG00000101109,ENSG00000177189,ENSG00000171219,ENSG00000204348,ENSG00000060237,ENSG00000100614,ENSG00000158828,ENSG00000116141,ENSG00000172340,ENSG00000072062,ENSG00000097007,ENSG00000073146…
GO:0016197	endosomal transport	biological_process	0.00012401	0.0040839	161	9402	302	22148	ENSG00000131165,ENSG00000176658,ENSG00000102879,ENSG00000101421,ENSG00000165280,ENSG00000137177,ENSG00000184014,ENSG00000141258,ENSG00000213625,ENSG00000007516,ENSG00000102858,ENSG00000003056,ENSG00000008294,ENSG00000135404,ENSG00000123892,ENSG00000189114,ENSG00000254585,ENSG00000126775,ENSG00000119522,ENSG00000107036,ENSG00000131242,ENSG00000117533,ENSG00000146966,ENSG00000129003,ENSG00000138246…
GO:0051290	protein heterotetramerization	biological_process	0.00012981	0.0042613	38	9402	58	22148	ENSG00000274618,ENSG00000278272,ENSG00000070729,ENSG00000158406,ENSG00000176884,ENSG00000270276,ENSG00000277157,ENSG00000275126,ENSG00000273983,ENSG00000186395,ENSG00000276180,ENSG00000167005,ENSG00000274750,ENSG00000197409,ENSG00000134569,ENSG00000270882,ENSG00000168148,ENSG00000197837,ENSG00000273079,ENSG00000197061,ENSG00000169760,ENSG00000204228,ENSG00000277775,ENSG00000180198,ENSG00000278828…
GO:0006152	purine nucleoside catabolic process	biological_process	0.00013005	0.0042613	239	9402	467	22148	ENSG00000139436,ENSG00000140575,ENSG00000145715,ENSG00000154783,ENSG00000172650,ENSG00000154096,ENSG00000177963,ENSG00000122126,ENSG00000146425,ENSG00000169398,ENSG00000134909,ENSG00000141433,ENSG00000135914,ENSG00000058335,ENSG00000147251,ENSG00000017797,ENSG00000088387,ENSG00000182621,ENSG00000284906,ENSG00000275074,ENSG00000141556,ENSG00000146426,ENSG00000172724,ENSG00000148484,ENSG00000169220…
GO:0046130	purine ribonucleoside catabolic process	biological_process	0.00013005	0.0042613	239	9402	467	22148	ENSG00000088756,ENSG00000162065,ENSG00000137077,ENSG00000111432,ENSG00000043591,ENSG00000157985,ENSG00000172575,ENSG00000100092,ENSG00000140299,ENSG00000184060,ENSG00000169756,ENSG00000119522,ENSG00000107036,ENSG00000137962,ENSG00000108262,ENSG00000129474,ENSG00000198855,ENSG00000060237,ENSG00000158769,ENSG00000185532,ENSG00000145979,ENSG00000138698,ENSG00000100934,ENSG00000117152,ENSG00000138073…
GO:0019985	translesion synthesis	biological_process	0.00013084	0.0042749	29	9402	40	22148	ENSG00000106399,ENSG00000133119,ENSG00000163918,ENSG00000103194,ENSG00000175482,ENSG00000165280,ENSG00000100479,ENSG00000163743,ENSG00000101751,ENSG00000166803,ENSG00000009413,ENSG00000182446,ENSG00000062822,ENSG00000162585,ENSG00000156587,ENSG00000126804,ENSG00000143476,ENSG00000150991,ENSG00000135945,ENSG00000106628,ENSG00000121060,ENSG00000154914,ENSG00000221983,ENSG00000143947,ENSG00000132383…
GO:0071824	protein-DNA complex subunit organization	biological_process	0.00013091	0.0042749	161	9402	309	22148	ENSG00000187109,ENSG00000145734,ENSG00000204209,ENSG00000104147,ENSG00000140307,ENSG00000106400,ENSG00000161057,ENSG00000124575,ENSG00000277224,ENSG00000181163,ENSG00000073584,ENSG00000273802,ENSG00000085224,ENSG00000124635,ENSG00000134480,ENSG00000119969,ENSG00000132383,ENSG00000128908,ENSG00000166451,ENSG00000273542,ENSG00000134574,ENSG00000196628,ENSG00000203811,ENSG00000189403,ENSG00000187475…
GO:0006338	chromatin remodeling	biological_process	0.00013345	0.0043508	101	9402	180	22148	ENSG00000169689,ENSG00000115274,ENSG00000101104,ENSG00000176256,ENSG00000131778,ENSG00000047410,ENSG00000116478,ENSG00000075624,ENSG00000278705,ENSG00000173011,ENSG00000136997,ENSG00000197238,ENSG00000068024,ENSG00000149948,ENSG00000080503,ENSG00000139687,ENSG00000132510,ENSG00000111642,ENSG00000153922,ENSG00000101596,ENSG00000068878,ENSG00000137309,ENSG00000102384,ENSG00000153391,ENSG00000080603…
GO:0009205	purine ribonucleoside triphosphate metabolic process	biological_process	0.00013564	0.0044146	284	9402	565	22148	ENSG00000100359,ENSG00000182175,ENSG00000197594,ENSG00000166579,ENSG00000133812,ENSG00000173744,ENSG00000146904,ENSG00000115459,ENSG00000205517,ENSG00000101199,ENSG00000170667,ENSG00000205542,ENSG00000124126,ENSG00000100401,ENSG00000170989,ENSG00000091409,ENSG00000084070,ENSG00000155085,ENSG00000130052,ENSG00000167193,ENSG00000107185,ENSG00000141480,ENSG00000183856,ENSG00000247077,ENSG00000174791…
GO:0030811	regulation of nucleotide catabolic process	biological_process	0.00013601	0.0044194	265	9402	523	22148	ENSG00000079337,ENSG00000145242,ENSG00000070087,ENSG00000149182,ENSG00000198793,ENSG00000160679,ENSG00000198336,ENSG00000183856,ENSG00000117519,ENSG00000247077,ENSG00000174791,ENSG00000130052,ENSG00000167193,ENSG00000107185,ENSG00000141480,ENSG00000124126,ENSG00000100401,ENSG00000170989,ENSG00000126803,ENSG00000091409,ENSG00000084070,ENSG00000170667,ENSG00000115459,ENSG00000198626,ENSG00000205517…
GO:0045638	negative regulation of myeloid cell differentiation	biological_process	0.00013642	0.0044253	55	9402	90	22148	ENSG00000198719,ENSG00000166147,ENSG00000197061,ENSG00000270882,ENSG00000204103,ENSG00000179348,ENSG00000143772,ENSG00000179588,ENSG00000239672,ENSG00000152154,ENSG00000197837,ENSG00000131759,ENSG00000128016,ENSG00000128606,ENSG00000198730,ENSG00000145022,ENSG00000106004,ENSG00000140395,ENSG00000243678,ENSG00000105810,ENSG00000274618,ENSG00000113520,ENSG00000158406,ENSG00000139842,ENSG00000270276…
GO:0040008	regulation of growth	biological_process	0.00013685	0.0044317	356	9402	725	22148	ENSG00000115461,ENSG00000161921,ENSG00000177565,ENSG00000115317,ENSG00000097007,ENSG00000113575,ENSG00000203879,ENSG00000139437,ENSG00000100448,ENSG00000184557,ENSG00000130827,ENSG00000109846,ENSG00000169884,ENSG00000185386,ENSG00000007402,ENSG00000051523,ENSG00000107831,ENSG00000141753,ENSG00000196689,ENSG00000100916,ENSG00000170632,ENSG00000064205,ENSG00000106683,ENSG00000006652,ENSG00000053108…
GO:0071103	DNA conformation change	biological_process	0.00013777	0.0044525	151	9402	288	22148	ENSG00000149948,ENSG00000160957,ENSG00000274641,ENSG00000004700,ENSG00000278588,ENSG00000277775,ENSG00000113522,ENSG00000111642,ENSG00000274290,ENSG00000077097,ENSG00000275379,ENSG00000101596,ENSG00000187837,ENSG00000138375,ENSG00000185130,ENSG00000121988,ENSG00000185420,ENSG00000159259,ENSG00000278272,ENSG00000073111,ENSG00000198765,ENSG00000275713,ENSG00000277157,ENSG00000188375,ENSG00000131165…
GO:0072521	purine-containing compound metabolic process	biological_process	0.00013795	0.0044525	440	9402	906	22148	ENSG00000153317,ENSG00000133706,ENSG00000169221,ENSG00000123338,ENSG00000133121,ENSG00000171408,ENSG00000198467,ENSG00000203879,ENSG00000181104,ENSG00000130827,ENSG00000196220,ENSG00000102125,ENSG00000099624,ENSG00000125458,ENSG00000187994,ENSG00000168421,ENSG00000144283,ENSG00000133805,ENSG00000087470,ENSG00000197622,ENSG00000196415,ENSG00000067225,ENSG00000174775,ENSG00000285077,ENSG00000008323…
GO:0010035	response to inorganic substance	biological_process	0.00013828	0.004456	276	9402	551	22148	ENSG00000130037,ENSG00000198838,ENSG00000109819,ENSG00000188690,ENSG00000135766,ENSG00000100292,ENSG00000148346,ENSG00000006071,ENSG00000126581,ENSG00000213341,ENSG00000103569,ENSG00000204176,ENSG00000121281,ENSG00000134207,ENSG00000021826,ENSG00000158169,ENSG00000196218,ENSG00000137857,ENSG00000205364,ENSG00000108179,ENSG00000188643,ENSG00000173039,ENSG00000112293,ENSG00000196839,ENSG00000184470…
GO:0016279	protein-lysine N-methyltransferase activity	molecular_function	0.00014037	0.0045158	44	9402	67	22148	ENSG00000136169,ENSG00000005483,ENSG00000123427,ENSG00000145391,ENSG00000185420,ENSG00000150456,ENSG00000196363,ENSG00000126856,ENSG00000110066,ENSG00000185917,ENSG00000181090,ENSG00000115593,ENSG00000181555,ENSG00000116539,ENSG00000167548,ENSG00000118058,ENSG00000183955,ENSG00000109685,ENSG00000133895,ENSG00000183576,ENSG00000272333,ENSG00000139160,ENSG00000061455,ENSG00000139780,ENSG00000143379…
GO:0008305	integrin complex	cellular_component	0.00014108	0.0045311	25	9402	33	22148	ENSG00000150093,ENSG00000091409,ENSG00000140678,ENSG00000160255,ENSG00000144668,ENSG00000082781,ENSG00000138080,ENSG00000259207,ENSG00000139626,ENSG00000064201,ENSG00000169896,ENSG00000135424,ENSG00000005844,ENSG00000254087,ENSG00000161638,ENSG00000164171,ENSG00000143127,ENSG00000005884,ENSG00000077943,ENSG00000137809,ENSG00000198542,ENSG00000156886,ENSG00000083457,ENSG00000213949,ENSG00000168743
GO:0009117	nucleotide metabolic process	biological_process	0.00014242	0.0045664	494	9402	1025	22148	ENSG00000100934,ENSG00000117152,ENSG00000138073,ENSG00000060237,ENSG00000185532,ENSG00000145979,ENSG00000169738,ENSG00000076864,ENSG00000111432,ENSG00000043591,ENSG00000147416,ENSG00000137077,ENSG00000114491,ENSG00000137962,ENSG00000129474,ENSG00000205309,ENSG00000169756,ENSG00000106018,ENSG00000156110,ENSG00000266028,ENSG00000100483,ENSG00000057608,ENSG00000175899,ENSG00000213930,ENSG00000180263…
GO:0010720	positive regulation of cell development	biological_process	0.0001442	0.004616	165	9402	312	22148	ENSG00000112658,ENSG00000100300,ENSG00000105429,ENSG00000157764,ENSG00000136040,ENSG00000067560,ENSG00000124126,ENSG00000070831,ENSG00000107954,ENSG00000080371,ENSG00000112715,ENSG00000187764,ENSG00000172572,ENSG00000115109,ENSG00000166579,ENSG00000004487,ENSG00000111249,ENSG00000198793,ENSG00000138735,ENSG00000087589,ENSG00000100462,ENSG00000175505,ENSG00000006327,ENSG00000169750,ENSG00000176697…
GO:0007229	integrin-mediated signaling pathway	biological_process	0.00014609	0.0046688	68	9402	113	22148	ENSG00000099866,ENSG00000079385,ENSG00000118523,ENSG00000143127,ENSG00000077943,ENSG00000161638,ENSG00000120899,ENSG00000044115,ENSG00000196924,ENSG00000169896,ENSG00000137845,ENSG00000099250,ENSG00000143537,ENSG00000151914,ENSG00000102265,ENSG00000140678,ENSG00000073712,ENSG00000156886,ENSG00000111859,ENSG00000131845,ENSG00000115318,ENSG00000135424,ENSG00000243678,ENSG00000137076,ENSG00000166333…
GO:1901655	cellular response to ketone	biological_process	0.00014758	0.0047087	47	9402	73	22148	ENSG00000088305,ENSG00000150907,ENSG00000186912,ENSG00000185420,ENSG00000066926,ENSG00000183087,ENSG00000136997,ENSG00000003402,ENSG00000132386,ENSG00000110063,ENSG00000156804,ENSG00000188566,ENSG00000174233,ENSG00000081760,ENSG00000132170,ENSG00000174576,ENSG00000118689,ENSG00000070961,ENSG00000023839,ENSG00000130707,ENSG00000134318,ENSG00000105127,ENSG00000117586,ENSG00000108443,ENSG00000147465…
GO:0001221	transcription cofactor binding	molecular_function	0.00015039	0.0047905	30	9402	42	22148	ENSG00000164362,ENSG00000069667,ENSG00000109118,ENSG00000166049,ENSG00000176973,ENSG00000074219,ENSG00000187079,ENSG00000136826,ENSG00000124177,ENSG00000138083,ENSG00000111596,ENSG00000150907,ENSG00000082258,ENSG00000119408,ENSG00000198517,ENSG00000179094,ENSG00000186951,ENSG00000143365,ENSG00000116809,ENSG00000175866,ENSG00000116044,ENSG00000119508,ENSG00000143321,ENSG00000116030,ENSG00000106546…
GO:0000726	non-recombinational repair	biological_process	0.0001511	0.0048045	60	9402	99	22148	ENSG00000122783,ENSG00000157212,ENSG00000197238,ENSG00000161010,ENSG00000188486,ENSG00000278705,ENSG00000273542,ENSG00000138376,ENSG00000073050,ENSG00000148362,ENSG00000076242,ENSG00000012061,ENSG00000079246,ENSG00000276966,ENSG00000101596,ENSG00000197299,ENSG00000174405,ENSG00000002016,ENSG00000115233,ENSG00000138496,ENSG00000137337,ENSG00000109685,ENSG00000188827,ENSG00000012048,ENSG00000187736…
GO:0006753	nucleoside phosphate metabolic process	biological_process	0.00015132	0.0048045	496	9402	1030	22148	ENSG00000114353,ENSG00000143248,ENSG00000131584,ENSG00000165219,ENSG00000173786,ENSG00000163864,ENSG00000198844,ENSG00000105186,ENSG00000123329,ENSG00000171793,ENSG00000131446,ENSG00000011052,ENSG00000103024,ENSG00000107263,ENSG00000075391,ENSG00000138670,ENSG00000040531,ENSG00000204653,ENSG00000162368,ENSG00000113161,ENSG00000175206,ENSG00000008130,ENSG00000106105,ENSG00000172269,ENSG00000186009…
GO:0043393	regulation of protein binding	biological_process	0.00015291	0.0048472	113	9402	204	22148	ENSG00000141480,ENSG00000110888,ENSG00000100985,ENSG00000150455,ENSG00000142453,ENSG00000144118,ENSG00000186951,ENSG00000082701,ENSG00000167193,ENSG00000158411,ENSG00000125378,ENSG00000087088,ENSG00000104312,ENSG00000213923,ENSG00000100393,ENSG00000172531,ENSG00000165694,ENSG00000159461,ENSG00000176697,ENSG00000099250,ENSG00000064726,ENSG00000148737,ENSG00000139372,ENSG00000181092,ENSG00000157837…
GO:0009636	response to toxic substance	biological_process	0.00015343	0.0048557	104	9402	187	22148	ENSG00000110721,ENSG00000158528,ENSG00000169715,ENSG00000104154,ENSG00000109606,ENSG00000118520,ENSG00000135446,ENSG00000188690,ENSG00000170482,ENSG00000197971,ENSG00000148346,ENSG00000062650,ENSG00000213341,ENSG00000160323,ENSG00000005421,ENSG00000162551,ENSG00000204371,ENSG00000021826,ENSG00000145545,ENSG00000115317,ENSG00000213145,ENSG00000205364,ENSG00000167861,ENSG00000241644,ENSG00000132906…
GO:0009408	response to heat	biological_process	0.00015421	0.0048725	96	9402	170	22148	ENSG00000100030,ENSG00000173110,ENSG00000138119,ENSG00000111728,ENSG00000004478,ENSG00000047410,ENSG00000164867,ENSG00000283463,ENSG00000283697,ENSG00000120256,ENSG00000162616,ENSG00000131620,ENSG00000164938,ENSG00000144231,ENSG00000086061,ENSG00000103266,ENSG00000167965,ENSG00000149311,ENSG00000111199,ENSG00000116030,ENSG00000106399,ENSG00000141564,ENSG00000017427,ENSG00000089250,ENSG00000120694…
GO:0051015	actin filament binding	molecular_function	0.00015605	0.0049224	115	9402	207	22148	ENSG00000101470,ENSG00000164877,ENSG00000172725,ENSG00000138434,ENSG00000162704,ENSG00000108576,ENSG00000136167,ENSG00000179886,ENSG00000148180,ENSG00000264230,ENSG00000108819,ENSG00000087274,ENSG00000134571,ENSG00000176438,ENSG00000130479,ENSG00000171914,ENSG00000140416,ENSG00000086967,ENSG00000114854,ENSG00000196535,ENSG00000247596,ENSG00000136279,ENSG00000265190,ENSG00000050405,ENSG00000111199…
GO:0005759	mitochondrial matrix	cellular_component	0.00016064	0.0050593	248	9402	491	22148	ENSG00000255730,ENSG00000132541,ENSG00000205309,ENSG00000105819,ENSG00000114686,ENSG00000175110,ENSG00000005187,ENSG00000106591,ENSG00000175536,ENSG00000159111,ENSG00000100348,ENSG00000164362,ENSG00000139180,ENSG00000005882,ENSG00000110955,ENSG00000174840,ENSG00000172840,ENSG00000186642,ENSG00000103150,ENSG00000161267,ENSG00000143314,ENSG00000172340,ENSG00000166321,ENSG00000151376,ENSG00000111639…
GO:0070085	glycosylation	biological_process	0.00016742	0.0052633	159	9402	300	22148	ENSG00000136731,ENSG00000103227,ENSG00000126091,ENSG00000173702,ENSG00000114745,ENSG00000101638,ENSG00000064225,ENSG00000174951,ENSG00000163378,ENSG00000174684,ENSG00000104723,ENSG00000117983,ENSG00000181027,ENSG00000090581,ENSG00000158850,ENSG00000172318,ENSG00000173193,ENSG00000168434,ENSG00000131459,ENSG00000140105,ENSG00000100060,ENSG00000087250,ENSG00000151348,ENSG00000140650,ENSG00000196547…
GO:0065004	protein-DNA complex assembly	biological_process	0.00016767	0.0052633	141	9402	268	22148	ENSG00000277775,ENSG00000274641,ENSG00000147133,ENSG00000278588,ENSG00000165916,ENSG00000064995,ENSG00000275379,ENSG00000274290,ENSG00000185130,ENSG00000134899,ENSG00000187837,ENSG00000185420,ENSG00000159259,ENSG00000134058,ENSG00000275410,ENSG00000275713,ENSG00000188375,ENSG00000277157,ENSG00000278272,ENSG00000120656,ENSG00000073111,ENSG00000162521,ENSG00000177732,ENSG00000145241,ENSG00000133997…
GO:0000070	mitotic sister chromatid segregation	biological_process	0.00016964	0.0053167	65	9402	108	22148	ENSG00000083535,ENSG00000133302,ENSG00000047410,ENSG00000237649,ENSG00000130724,ENSG00000010292,ENSG00000134057,ENSG00000143228,ENSG00000119541,ENSG00000117650,ENSG00000086065,ENSG00000076382,ENSG00000139687,ENSG00000144535,ENSG00000143442,ENSG00000121621,ENSG00000135476,ENSG00000177602,ENSG00000080986,ENSG00000167513,ENSG00000126581,ENSG00000079616,ENSG00000105127,ENSG00000156831,ENSG00000117399…
GO:0032507	maintenance of protein location in cell	biological_process	0.00017144	0.0053587	85	9402	147	22148	ENSG00000204843,ENSG00000133393,ENSG00000140463,ENSG00000186480,ENSG00000159399,ENSG00000010610,ENSG00000118454,ENSG00000160460,ENSG00000002822,ENSG00000165660,ENSG00000092820,ENSG00000107882,ENSG00000137812,ENSG00000196924,ENSG00000152214,ENSG00000148337,ENSG00000070831,ENSG00000131437,ENSG00000075142,ENSG00000137076,ENSG00000135968,ENSG00000044574,ENSG00000205542,ENSG00000159256,ENSG00000121101…
GO:0005635	nuclear envelope	cellular_component	0.00017153	0.0053587	257	9402	507	22148	ENSG00000130724,ENSG00000083454,ENSG00000128340,ENSG00000119392,ENSG00000141458,ENSG00000160294,ENSG00000110108,ENSG00000137880,ENSG00000112851,ENSG00000182095,ENSG00000086712,ENSG00000130653,ENSG00000142192,ENSG00000107937,ENSG00000100242,ENSG00000181026,ENSG00000213689,ENSG00000102119,ENSG00000188283,ENSG00000132182,ENSG00000163002,ENSG00000267680,ENSG00000013364,ENSG00000141542,ENSG00000103275…
GO:0001704	formation of primary germ layer	biological_process	0.00017207	0.0053668	76	9402	130	22148	ENSG00000108946,ENSG00000117713,ENSG00000155760,ENSG00000147050,ENSG00000168036,ENSG00000116729,ENSG00000107779,ENSG00000006712,ENSG00000075891,ENSG00000100985,ENSG00000168874,ENSG00000166477,ENSG00000077943,ENSG00000125378,ENSG00000161638,ENSG00000115297,ENSG00000103241,ENSG00000204531,ENSG00000151348,ENSG00000157557,ENSG00000185155,ENSG00000113196,ENSG00000112658,ENSG00000119508,ENSG00000089177…
GO:0005911	cell-cell junction	cellular_component	0.00017407	0.00542	237	9402	465	22148	ENSG00000241360,ENSG00000158092,ENSG00000196924,ENSG00000044115,ENSG00000117519,ENSG00000065618,ENSG00000183856,ENSG00000171680,ENSG00000147010,ENSG00000130545,ENSG00000254087,ENSG00000161638,ENSG00000114019,ENSG00000184697,ENSG00000095637,ENSG00000079385,ENSG00000116117,ENSG00000189337,ENSG00000105711,ENSG00000159164,ENSG00000124942,ENSG00000143545,ENSG00000124215,ENSG00000147044,ENSG00000160460…
GO:0030838	positive regulation of actin filament polymerization	biological_process	0.00017433	0.00542	64	9402	106	22148	ENSG00000179886,ENSG00000188277,ENSG00000148180,ENSG00000149798,ENSG00000172725,ENSG00000162704,ENSG00000156232,ENSG00000177885,ENSG00000085733,ENSG00000167965,ENSG00000126353,ENSG00000163380,ENSG00000165527,ENSG00000137077,ENSG00000075711,ENSG00000250021,ENSG00000128283,ENSG00000254585,ENSG00000171475,ENSG00000161905,ENSG00000115935,ENSG00000123338,ENSG00000164327,ENSG00000090339,ENSG00000136950…
GO:0001655	urogenital system development	biological_process	0.0001781	0.0055224	173	9402	330	22148	ENSG00000132906,ENSG00000170927,ENSG00000081052,ENSG00000025796,ENSG00000049883,ENSG00000111087,ENSG00000260027,ENSG00000113971,ENSG00000159184,ENSG00000145545,ENSG00000130175,ENSG00000248905,ENSG00000102900,ENSG00000177508,ENSG00000006016,ENSG00000153094,ENSG00000162849,ENSG00000181690,ENSG00000075711,ENSG00000107831,ENSG00000141449,ENSG00000166147,ENSG00000273706,ENSG00000170365,ENSG00000005884…
GO:0051246	regulation of protein metabolic process	biological_process	0.00017835	0.0055224	1125	9402	2446	22148	ENSG00000121236,ENSG00000140988,ENSG00000197461,ENSG00000156976,ENSG00000104375,ENSG00000242372,ENSG00000175756,ENSG00000102265,ENSG00000130755,ENSG00000178078,ENSG00000099622,ENSG00000178772,ENSG00000139625,ENSG00000085224,ENSG00000132155,ENSG00000125084,ENSG00000141480,ENSG00000063046,ENSG00000175634,ENSG00000073050,ENSG00000196924,ENSG00000205301,ENSG00000147873,ENSG00000107954,ENSG00000165076…
GO:0031532	actin cytoskeleton reorganization	biological_process	0.00017863	0.0055224	60	9402	98	22148	ENSG00000131435,ENSG00000156232,ENSG00000087589,ENSG00000079337,ENSG00000186635,ENSG00000085733,ENSG00000169750,ENSG00000142185,ENSG00000111199,ENSG00000130755,ENSG00000035720,ENSG00000142330,ENSG00000017260,ENSG00000169604,ENSG00000143398,ENSG00000143776,ENSG00000099250,ENSG00000180353,ENSG00000148180,ENSG00000196924,ENSG00000054148,ENSG00000120899,ENSG00000138964,ENSG00000198752,ENSG00000188677…
GO:0009146	purine nucleoside triphosphate catabolic process	biological_process	0.00017894	0.0055224	233	9402	456	22148	ENSG00000138640,ENSG00000091844,ENSG00000165699,ENSG00000196935,ENSG00000103197,ENSG00000204628,ENSG00000164050,ENSG00000105808,ENSG00000107863,ENSG00000148908,ENSG00000108691,ENSG00000161202,ENSG00000100241,ENSG00000140463,ENSG00000223443,ENSG00000108688,ENSG00000114554,ENSG00000188157,ENSG00000106069,ENSG00000075399,ENSG00000103490,ENSG00000196576,ENSG00000099250,ENSG00000115839,ENSG00000157680…
GO:0018208	peptidyl-proline modification	biological_process	0.00017913	0.0055224	39	9402	59	22148	ENSG00000263353,ENSG00000134285,ENSG00000110811,ENSG00000079150,ENSG00000271567,ENSG00000185250,ENSG00000088832,ENSG00000096060,ENSG00000168938,ENSG00000137168,ENSG00000114857,ENSG00000084072,ENSG00000122642,ENSG00000171960,ENSG00000149380,ENSG00000100023,ENSG00000004478,ENSG00000173486,ENSG00000105701,ENSG00000106080,ENSG00000240344,ENSG00000148335,ENSG00000153015,ENSG00000072682,ENSG00000119321…
GO:0006486	protein glycosylation	biological_process	0.00017977	0.0055224	156	9402	294	22148	ENSG00000000419,ENSG00000152127,ENSG00000145113,ENSG00000169894,ENSG00000168282,ENSG00000173200,ENSG00000167130,ENSG00000172728,ENSG00000126062,ENSG00000173273,ENSG00000177076,ENSG00000170340,ENSG00000106397,ENSG00000129484,ENSG00000161013,ENSG00000117682,ENSG00000115339,ENSG00000169733,ENSG00000134910,ENSG00000184956,ENSG00000117411,ENSG00000178234,ENSG00000196968,ENSG00000027847,ENSG00000116406…
GO:0043413	macromolecule glycosylation	biological_process	0.00017977	0.0055224	156	9402	294	22148	ENSG00000147162,ENSG00000148488,ENSG00000185499,ENSG00000140297,ENSG00000109586,ENSG00000139133,ENSG00000205301,ENSG00000070526,ENSG00000174473,ENSG00000100626,ENSG00000117643,ENSG00000162885,ENSG00000180549,ENSG00000073050,ENSG00000214654,ENSG00000115275,ENSG00000257594,ENSG00000198856,ENSG00000116406,ENSG00000196371,ENSG00000196968,ENSG00000027847,ENSG00000178234,ENSG00000117411,ENSG00000187446…
GO:0097306	cellular response to alcohol	biological_process	0.00017989	0.0055224	80	9402	138	22148	ENSG00000187840,ENSG00000157193,ENSG00000171132,ENSG00000146648,ENSG00000183207,ENSG00000143365,ENSG00000039068,ENSG00000185122,ENSG00000138592,ENSG00000180616,ENSG00000111012,ENSG00000090447,ENSG00000096717,ENSG00000278195,ENSG00000108443,ENSG00000147465,ENSG00000145888,ENSG00000164032,ENSG00000066336,ENSG00000173402,ENSG00000130707,ENSG00000023839,ENSG00000185920,ENSG00000168036,ENSG00000112972…
GO:0042803	protein homodimerization activity	molecular_function	0.00018059	0.005535	427	9402	880	22148	ENSG00000080709,ENSG00000167131,ENSG00000073060,ENSG00000204628,ENSG00000103197,ENSG00000161217,ENSG00000142453,ENSG00000116649,ENSG00000176399,ENSG00000164109,ENSG00000137875,ENSG00000185100,ENSG00000131747,ENSG00000130303,ENSG00000158636,ENSG00000131435,ENSG00000151552,ENSG00000101076,ENSG00000108439,ENSG00000107779,ENSG00000172216,ENSG00000099326,ENSG00000139372,ENSG00000181092,ENSG00000113100…
GO:0009566	fertilization	biological_process	0.00018655	0.005709	104	9402	187	22148	ENSG00000145888,ENSG00000149043,ENSG00000104450,ENSG00000177707,ENSG00000069018,ENSG00000160714,ENSG00000182621,ENSG00000258484,ENSG00000153498,ENSG00000116288,ENSG00000163041,ENSG00000129437,ENSG00000171552,ENSG00000153132,ENSG00000183770,ENSG00000139151,ENSG00000187475,ENSG00000085465,ENSG00000165076,ENSG00000173809,ENSG00000094914,ENSG00000114742,ENSG00000120438,ENSG00000114302,ENSG00000146707…
GO:0034284	response to monosaccharide stimulus	biological_process	0.0001869	0.0057097	118	9402	216	22148	ENSG00000001626,ENSG00000164171,ENSG00000051523,ENSG00000100348,ENSG00000102225,ENSG00000142583,ENSG00000109819,ENSG00000178607,ENSG00000162337,ENSG00000007516,ENSG00000119718,ENSG00000164756,ENSG00000090339,ENSG00000175567,ENSG00000072062,ENSG00000163513,ENSG00000174697,ENSG00000139180,ENSG00000147642,ENSG00000171135,ENSG00000183023,ENSG00000091879,ENSG00000113161,ENSG00000113140,ENSG00000008130…
GO:1901069	guanosine-containing compound catabolic process	biological_process	0.00018716	0.0057097	231	9402	452	22148	ENSG00000174775,ENSG00000285077,ENSG00000135439,ENSG00000187994,ENSG00000144283,ENSG00000168421,ENSG00000196415,ENSG00000087470,ENSG00000197622,ENSG00000127084,ENSG00000114993,ENSG00000158987,ENSG00000142632,ENSG00000142459,ENSG00000116285,ENSG00000008323,ENSG00000123338,ENSG00000133121,ENSG00000128512,ENSG00000153317,ENSG00000050327,ENSG00000159842,ENSG00000169221,ENSG00000133706,ENSG00000114388…
GO:0016050	vesicle organization	biological_process	0.0001914	0.0058298	130	9402	239	22148	ENSG00000113384,ENSG00000176986,ENSG00000118473,ENSG00000109861,ENSG00000104142,ENSG00000107862,ENSG00000160695,ENSG00000099365,ENSG00000180398,ENSG00000182718,ENSG00000136874,ENSG00000143786,ENSG00000130477,ENSG00000184056,ENSG00000105186,ENSG00000161203,ENSG00000167110,ENSG00000166900,ENSG00000117533,ENSG00000070371,ENSG00000006125,ENSG00000106976,ENSG00000002919,ENSG00000185010,ENSG00000189114…
GO:0032259	methylation	biological_process	0.00019576	0.0059533	198	9402	383	22148	ENSG00000110066,ENSG00000169612,ENSG00000160789,ENSG00000146834,ENSG00000122687,ENSG00000155275,ENSG00000116539,ENSG00000181555,ENSG00000171806,ENSG00000169519,ENSG00000183955,ENSG00000154438,ENSG00000186523,ENSG00000183576,ENSG00000072506,ENSG00000102974,ENSG00000119812,ENSG00000123427,ENSG00000130299,ENSG00000116237,ENSG00000105514,ENSG00000116455,ENSG00000141956,ENSG00000198026,ENSG00000134627…
GO:0031668	cellular response to extracellular stimulus	biological_process	0.00019703	0.0059826	225	9402	441	22148	ENSG00000115839,ENSG00000250565,ENSG00000181852,ENSG00000167580,ENSG00000197548,ENSG00000162772,ENSG00000069329,ENSG00000147804,ENSG00000149357,ENSG00000125798,ENSG00000176108,ENSG00000103197,ENSG00000026103,ENSG00000165699,ENSG00000144118,ENSG00000217128,ENSG00000163625,ENSG00000065135,ENSG00000112425,ENSG00000172007,ENSG00000109270,ENSG00000088833,ENSG00000134245,ENSG00000188554,ENSG00000159363…
GO:0006413	translational initiation	biological_process	0.0002065	0.0062604	113	9402	208	22148	ENSG00000087074,ENSG00000070785,ENSG00000153064,ENSG00000197958,ENSG00000175390,ENSG00000109475,ENSG00000187840,ENSG00000125457,ENSG00000142676,ENSG00000008988,ENSG00000197756,ENSG00000145425,ENSG00000136942,ENSG00000147604,ENSG00000137818,ENSG00000086232,ENSG00000158417,ENSG00000145191,ENSG00000139726,ENSG00000148303,ENSG00000215301,ENSG00000143947,ENSG00000120727,ENSG00000172071,ENSG00000115211…
GO:0007568	aging	biological_process	0.00020775	0.0062884	163	9402	311	22148	ENSG00000136160,ENSG00000149131,ENSG00000136931,ENSG00000145494,ENSG00000177425,ENSG00000147889,ENSG00000070444,ENSG00000179218,ENSG00000142082,ENSG00000090339,ENSG00000175567,ENSG00000171791,ENSG00000129757,ENSG00000064651,ENSG00000116731,ENSG00000117020,ENSG00000118520,ENSG00000158528,ENSG00000134871,ENSG00000123384,ENSG00000002745,ENSG00000140464,ENSG00000108175,ENSG00000164362,ENSG00000169756…
GO:0051651	maintenance of location in cell	biological_process	0.00020904	0.0063101	93	9402	164	22148	ENSG00000007168,ENSG00000002822,ENSG00000165660,ENSG00000107882,ENSG00000092820,ENSG00000137812,ENSG00000196924,ENSG00000152214,ENSG00000148337,ENSG00000107863,ENSG00000133393,ENSG00000204843,ENSG00000186480,ENSG00000140463,ENSG00000159399,ENSG00000010610,ENSG00000118454,ENSG00000160460,ENSG00000173402,ENSG00000134874,ENSG00000131023,ENSG00000160949,ENSG00000142208,ENSG00000008710,ENSG00000169762…
GO:0006303	double-strand break repair via nonhomologous end joining	biological_process	0.00020911	0.0063101	56	9402	92	22148	ENSG00000152457,ENSG00000118655,ENSG00000185122,ENSG00000168101,ENSG00000276180,ENSG00000270276,ENSG00000275126,ENSG00000277157,ENSG00000158406,ENSG00000020922,ENSG00000274618,ENSG00000110107,ENSG00000253251,ENSG00000197061,ENSG00000101868,ENSG00000163961,ENSG00000166896,ENSG00000116670,ENSG00000197837,ENSG00000122678,ENSG00000158019,ENSG00000168148,ENSG00000166169,ENSG00000270882,ENSG00000138496…
GO:0043292	contractile fiber	cellular_component	0.00020992	0.0063244	130	9402	240	22148	ENSG00000149596,ENSG00000101605,ENSG00000080709,ENSG00000188554,ENSG00000136842,ENSG00000160808,ENSG00000130402,ENSG00000128591,ENSG00000183091,ENSG00000077549,ENSG00000168036,ENSG00000157119,ENSG00000115306,ENSG00000180209,ENSG00000088832,ENSG00000138347,ENSG00000145362,ENSG00000163431,ENSG00000152413,ENSG00000107796,ENSG00000154358,ENSG00000173402,ENSG00000154330,ENSG00000261371,ENSG00000168530…
GO:0032147	activation of protein kinase activity	biological_process	0.00021098	0.0063465	178	9402	341	22148	ENSG00000121966,ENSG00000166225,ENSG00000169032,ENSG00000162734,ENSG00000085511,ENSG00000075711,ENSG00000135439,ENSG00000181104,ENSG00000142875,ENSG00000168067,ENSG00000188191,ENSG00000065559,ENSG00000185386,ENSG00000175344,ENSG00000169967,ENSG00000162999,ENSG00000158828,ENSG00000097007,ENSG00000163513,ENSG00000141503,ENSG00000089022,ENSG00000123338,ENSG00000104814,ENSG00000213949,ENSG00000136869…
GO:0005975	carbohydrate metabolic process	biological_process	0.00021268	0.0063879	399	9402	820	22148	ENSG00000007541,ENSG00000184787,ENSG00000086848,ENSG00000131446,ENSG00000017427,ENSG00000101188,ENSG00000089163,ENSG00000100075,ENSG00000145335,ENSG00000169660,ENSG00000100243,ENSG00000163754,ENSG00000181192,ENSG00000133116,ENSG00000125166,ENSG00000168003,ENSG00000124091,ENSG00000167588,ENSG00000130988,ENSG00000179913,ENSG00000160408,ENSG00000150907,ENSG00000186866,ENSG00000172269,ENSG00000269590…
GO:0060968	regulation of gene silencing	biological_process	0.00021993	0.0065956	61	9402	104	22148	ENSG00000276180,ENSG00000273983,ENSG00000275126,ENSG00000277157,ENSG00000130816,ENSG00000270276,ENSG00000158406,ENSG00000278272,ENSG00000274618,ENSG00000168298,ENSG00000114416,ENSG00000187475,ENSG00000204531,ENSG00000197409,ENSG00000183598,ENSG00000184897,ENSG00000206557,ENSG00000274750,ENSG00000197837,ENSG00000163041,ENSG00000186666,ENSG00000129474,ENSG00000143379,ENSG00000092847,ENSG00000066044…
GO:0051297	centrosome organization	biological_process	0.00022098	0.0066168	74	9402	126	22148	ENSG00000117650,ENSG00000119541,ENSG00000130724,ENSG00000155380,ENSG00000103995,ENSG00000086065,ENSG00000100503,ENSG00000102981,ENSG00000104728,ENSG00000103274,ENSG00000162063,ENSG00000222014,ENSG00000123374,ENSG00000134318,ENSG00000117155,ENSG00000170037,ENSG00000259132,ENSG00000112877,ENSG00000167110,ENSG00000115561,ENSG00000012048,ENSG00000198382,ENSG00000126756,ENSG00000140299,ENSG00000147316…
GO:0051489	regulation of filopodium assembly	biological_process	0.00022535	0.0067374	32	9402	46	22148	ENSG00000147251,ENSG00000112658,ENSG00000144566,ENSG00000070831,ENSG00000107954,ENSG00000119699,ENSG00000197959,ENSG00000111913,ENSG00000006451,ENSG00000137077,ENSG00000137942,ENSG00000106799,ENSG00000141376,ENSG00000158528,ENSG00000077549,ENSG00000186635,ENSG00000169760,ENSG00000142185,ENSG00000267261,ENSG00000126353,ENSG00000188157,ENSG00000165527,ENSG00000075618,ENSG00000106299,ENSG00000099250…
GO:0051345	positive regulation of hydrolase activity	biological_process	0.00022798	0.0068055	354	9402	721	22148	ENSG00000188157,ENSG00000106069,ENSG00000223443,ENSG00000108688,ENSG00000115839,ENSG00000013573,ENSG00000144711,ENSG00000006740,ENSG00000073921,ENSG00000091844,ENSG00000138640,ENSG00000160808,ENSG00000169905,ENSG00000137875,ENSG00000103197,ENSG00000196935,ENSG00000144746,ENSG00000164050,ENSG00000003400,ENSG00000204628,ENSG00000161202,ENSG00000148908,ENSG00000172650,ENSG00000139436,ENSG00000198668…
GO:1902115	regulation of organelle assembly	biological_process	0.00022851	0.0068108	80	9402	138	22148	XLOC_000179,ENSG00000171853,ENSG00000126581,ENSG00000185324,ENSG00000109083,ENSG00000145979,ENSG00000204388,ENSG00000111596,ENSG00000142459,ENSG00000153317,ENSG00000097033,ENSG00000050327,ENSG00000101421,ENSG00000103540,ENSG00000139437,ENSG00000063978,ENSG00000114388,ENSG00000140795,ENSG00000170776,ENSG00000131165,ENSG00000130724,ENSG00000108055,ENSG00000047410,ENSG00000119541,ENSG00000113300,ENS…
GO:0010639	negative regulation of organelle organization	biological_process	0.00022932	0.0068246	166	9402	316	22148	ENSG00000111732,ENSG00000165694,ENSG00000012061,ENSG00000167315,ENSG00000112200,ENSG00000196092,ENSG00000125378,ENSG00000115548,ENSG00000164109,ENSG00000126226,ENSG00000136842,ENSG00000115306,ENSG00000077549,ENSG00000157540,ENSG00000185043,ENSG00000163431,ENSG00000140463,ENSG00000223443,ENSG00000185133,ENSG00000217930,ENSG00000163041,ENSG00000140854,ENSG00000090432,ENSG00000171552,ENSG00000100505…
GO:0001726	ruffle	cellular_component	0.00023013	0.0068383	99	9402	176	22148	ENSG00000197956,ENSG00000154783,ENSG00000107679,ENSG00000140575,ENSG00000145715,ENSG00000137076,ENSG00000243678,ENSG00000109466,ENSG00000128567,ENSG00000102010,ENSG00000130779,ENSG00000067560,ENSG00000136002,ENSG00000059915,ENSG00000175866,ENSG00000144566,ENSG00000072110,ENSG00000177106,ENSG00000197879,ENSG00000172757,ENSG00000105221,ENSG00000115109,ENSG00000088992,ENSG00000156508,ENSG00000239672…
GO:0070507	regulation of microtubule cytoskeleton organization	biological_process	0.00023068	0.006844	113	9402	205	22148	ENSG00000103274,ENSG00000013810,ENSG00000162063,ENSG00000117632,ENSG00000086065,ENSG00000100503,ENSG00000076382,ENSG00000258472,ENSG00000015592,ENSG00000152503,ENSG00000004478,ENSG00000130724,ENSG00000108055,ENSG00000047410,ENSG00000119541,ENSG00000117650,ENSG00000134057,ENSG00000198718,ENSG00000099849,ENSG00000012048,ENSG00000083799,ENSG00000104435,ENSG00000121621,ENSG00000115561,ENSG00000182504…
GO:0016278	lysine N-methyltransferase activity	molecular_function	0.00023352	0.0069179	44	9402	68	22148	ENSG00000133247,ENSG00000137265,ENSG00000055609,ENSG00000139718,ENSG00000099381,ENSG00000100483,ENSG00000147548,ENSG00000204371,ENSG00000085276,ENSG00000061455,ENSG00000139160,ENSG00000143379,ENSG00000129691,ENSG00000139780,ENSG00000143499,ENSG00000152455,ENSG00000108799,ENSG00000150756,ENSG00000118894,ENSG00000067365,ENSG00000103037,ENSG00000116731,ENSG00000164091,ENSG00000115593,ENSG00000181090…
GO:0035258	steroid hormone receptor binding	molecular_function	0.00023689	0.007007	59	9402	97	22148	ENSG00000033800,ENSG00000134058,ENSG00000123143,ENSG00000115548,ENSG00000145041,ENSG00000070540,ENSG00000130783,ENSG00000004478,ENSG00000125107,ENSG00000128573,ENSG00000114861,ENSG00000100393,ENSG00000204209,ENSG00000155846,ENSG00000266412,ENSG00000012048,ENSG00000101161,ENSG00000137486,ENSG00000013561,ENSG00000172216,ENSG00000166337,ENSG00000155974,ENSG00000132170,ENSG00000123064,ENSG00000103671…
GO:0019693	ribose phosphate metabolic process	biological_process	0.00024664	0.0072843	381	9402	781	22148	ENSG00000115839,ENSG00000196576,ENSG00000188157,ENSG00000106069,ENSG00000108688,ENSG00000223443,ENSG00000006740,ENSG00000073921,ENSG00000185100,ENSG00000135318,ENSG00000144711,ENSG00000198753,ENSG00000138031,ENSG00000157680,ENSG00000103197,ENSG00000196935,ENSG00000138640,ENSG00000091844,ENSG00000065135,ENSG00000078295,ENSG00000161202,ENSG00000047230,ENSG00000131473,ENSG00000148908,ENSG00000164050…
GO:0032200	telomere organization	biological_process	0.00024898	0.0073424	96	9402	173	22148	ENSG00000089022,ENSG00000278272,ENSG00000163918,ENSG00000133119,ENSG00000175482,ENSG00000070366,ENSG00000107854,ENSG00000157106,ENSG00000277157,ENSG00000107960,ENSG00000051180,ENSG00000126215,ENSG00000118655,ENSG00000197409,ENSG00000168148,ENSG00000140464,ENSG00000164362,ENSG00000204569,ENSG00000085511,ENSG00000166226,ENSG00000130119,ENSG00000178971,ENSG00000146143,ENSG00000101868,ENSG00000156831…
GO:0031669	cellular response to nutrient levels	biological_process	0.00024938	0.007343	210	9402	410	22148	ENSG00000171431,ENSG00000135679,ENSG00000188338,ENSG00000112210,ENSG00000116260,ENSG00000104824,ENSG00000100644,ENSG00000269335,ENSG00000115561,ENSG00000106615,ENSG00000099940,ENSG00000105894,ENSG00000116299,ENSG00000116586,ENSG00000111203,ENSG00000145040,ENSG00000135486,ENSG00000118640,ENSG00000213760,ENSG00000133706,ENSG00000116039,ENSG00000153130,ENSG00000158828,ENSG00000097033,ENSG00000149485…
GO:0009746	response to hexose stimulus	biological_process	0.00025319	0.0074439	115	9402	211	22148	ENSG00000147465,ENSG00000108443,ENSG00000131914,ENSG00000124766,ENSG00000092009,ENSG00000181722,ENSG00000004139,ENSG00000115211,ENSG00000082556,ENSG00000239672,ENSG00000104812,ENSG00000265972,ENSG00000174672,ENSG00000159224,ENSG00000214253,ENSG00000103496,ENSG00000145191,ENSG00000169031,ENSG00000130856,ENSG00000010310,ENSG00000243678,ENSG00000075142,ENSG00000171132,ENSG00000198355,ENSG00000112033…
GO:0018065	protein-cofactor linkage	biological_process	0.00025642	0.0075275	12	9402	13	22148	ENSG00000144182,ENSG00000053438,ENSG00000256591,ENSG00000256269,ENSG00000175536,ENSG00000121897,ENSG00000128683,ENSG00000004779,ENSG00000140905,ENSG00000116761,ENSG00000167985,ENSG00000182512
GO:0009952	anterior/posterior pattern specification	biological_process	0.00025839	0.0075737	118	9402	220	22148	ENSG00000112658,ENSG00000173917,ENSG00000073536,ENSG00000144485,ENSG00000103241,ENSG00000182220,ENSG00000078246,ENSG00000197576,ENSG00000101752,ENSG00000131437,ENSG00000204227,ENSG00000157557,ENSG00000172789,ENSG00000010803,ENSG00000251380,ENSG00000184058,ENSG00000176788,ENSG00000115109,ENSG00000128918,ENSG00000166949,ENSG00000157933,ENSG00000125798,ENSG00000160973,ENSG00000105997,ENSG00000168214…
GO:0070997	neuron death	biological_process	0.0002606	0.0076272	174	9402	334	22148	ENSG00000099250,ENSG00000073282,ENSG00000141837,ENSG00000174405,ENSG00000172216,ENSG00000001084,ENSG00000160211,ENSG00000197548,ENSG00000069329,ENSG00000124155,ENSG00000073921,ENSG00000089685,ENSG00000124356,ENSG00000168036,ENSG00000099804,ENSG00000122756,ENSG00000165699,ENSG00000154153,ENSG00000108691,ENSG00000164778,ENSG00000159363,ENSG00000132386,ENSG00000010810,ENSG00000181220,ENSG00000044574…
GO:0001701	in utero embryonic development	biological_process	0.00026124	0.0076345	172	9402	330	22148	ENSG00000104884,ENSG00000143494,ENSG00000161714,ENSG00000150961,ENSG00000135547,ENSG00000153233,ENSG00000164683,ENSG00000157483,ENSG00000174405,ENSG00000172216,ENSG00000254999,ENSG00000186350,ENSG00000107372,ENSG00000138834,ENSG00000066056,ENSG00000172273,ENSG00000256525,ENSG00000107779,ENSG00000168036,ENSG00000147050,ENSG00000189306,ENSG00000149554,ENSG00000127528,ENSG00000166949,ENSG00000198730…
GO:0005575	cellular_component	cellular_component	0.00026275	0.0076669	9048	9402	21192	22148	ENSG00000100626,ENSG00000065621,ENSG00000148834,ENSG00000180574,ENSG00000197694,ENSG00000178922,ENSG00000186815,ENSG00000144857,ENSG00000150455,ENSG00000109046,ENSG00000101198,XLOC_045521,ENSG00000114650,ENSG00000109084,ENSG00000197147,ENSG00000136235,ENSG00000013523,ENSG00000285551,ENSG00000198336,ENSG00000156256,ENSG00000117899,ENSG00000138814,ENSG00000105672,ENSG00000260836,ENSG00000131015,ENS…
GO:0016323	basolateral plasma membrane	cellular_component	0.00026494	0.0077195	124	9402	228	22148	ENSG00000008710,ENSG00000103496,ENSG00000277494,ENSG00000153822,ENSG00000143153,ENSG00000160801,ENSG00000139540,ENSG00000065361,ENSG00000197879,ENSG00000170558,ENSG00000134538,ENSG00000173402,ENSG00000133059,ENSG00000173638,ENSG00000197594,ENSG00000198648,ENSG00000103064,ENSG00000004939,ENSG00000163959,ENSG00000176945,ENSG00000158887,ENSG00000053918,ENSG00000171631,ENSG00000146648,ENSG00000144668…
GO:0007517	muscle organ development	biological_process	0.0002701	0.0078578	267	9402	535	22148	ENSG00000174738,ENSG00000135424,ENSG00000179588,ENSG00000184058,ENSG00000197905,ENSG00000182621,ENSG00000108443,ENSG00000140553,ENSG00000248746,ENSG00000156858,ENSG00000137693,ENSG00000186174,ENSG00000167196,ENSG00000101665,ENSG00000285708,ENSG00000176909,ENSG00000114416,ENSG00000112062,ENSG00000149596,ENSG00000196092,ENSG00000164976,ENSG00000125378,ENSG00000160808,ENSG00000183091,ENSG00000107779…
GO:0043687	post-translational protein modification	biological_process	0.00027316	0.0079351	199	9402	387	22148	ENSG00000130725,ENSG00000261609,ENSG00000171150,ENSG00000185627,ENSG00000123892,ENSG00000112659,ENSG00000170677,ENSG00000163527,ENSG00000116661,ENSG00000118496,ENSG00000072803,ENSG00000197361,ENSG00000115718,ENSG00000163960,ENSG00000169727,ENSG00000144468,ENSG00000100902,ENSG00000130311,ENSG00000198612,ENSG00000196372,ENSG00000156381,ENSG00000142871,ENSG00000171320,ENSG00000136485,ENSG00000183087…
GO:0006184	GTP catabolic process	biological_process	0.00027701	0.0080351	229	9402	450	22148	ENSG00000105808,ENSG00000164050,ENSG00000204628,ENSG00000161202,ENSG00000100241,ENSG00000108691,ENSG00000148908,ENSG00000107863,ENSG00000138640,ENSG00000091844,ENSG00000103197,ENSG00000196935,ENSG00000165699,ENSG00000144711,ENSG00000198753,ENSG00000157680,ENSG00000006740,ENSG00000073921,ENSG00000151693,ENSG00000106069,ENSG00000188157,ENSG00000114554,ENSG00000108688,ENSG00000223443,ENSG00000140463…
GO:0048812	neuron projection morphogenesis	biological_process	0.00027982	0.0080957	309	9402	623	22148	ENSG00000158528,ENSG00000091010,ENSG00000188038,ENSG00000076864,ENSG00000087586,ENSG00000068305,ENSG00000122877,ENSG00000070886,ENSG00000137825,ENSG00000137312,ENSG00000101126,ENSG00000147852,ENSG00000016082,ENSG00000122859,ENSG00000266028,ENSG00000085552,ENSG00000105996,ENSG00000198908,ENSG00000171791,ENSG00000133026,ENSG00000100503,ENSG00000204217,ENSG00000136826,ENSG00000164885,ENSG00000128340…
GO:0000281	mitotic cytokinesis	biological_process	0.00028009	0.0080957	42	9402	65	22148	ENSG00000173548,ENSG00000109103,ENSG00000090889,ENSG00000138758,ENSG00000152503,ENSG00000111737,ENSG00000122545,ENSG00000143543,ENSG00000158411,ENSG00000117632,ENSG00000107816,ENSG00000140623,ENSG00000161800,ENSG00000166851,ENSG00000115306,ENSG00000285551,ENSG00000124356,ENSG00000184702,ENSG00000072121,ENSG00000096093,ENSG00000137804,ENSG00000140463,ENSG00000168385,ENSG00000138592,ENSG00000108387…
GO:0045185	maintenance of protein location	biological_process	0.00028035	0.0080957	93	9402	165	22148	ENSG00000113758,ENSG00000166510,ENSG00000076382,ENSG00000100503,ENSG00000258472,ENSG00000166913,ENSG00000142655,ENSG00000112559,ENSG00000148180,ENSG00000113384,ENSG00000173801,ENSG00000143228,ENSG00000178999,ENSG00000117650,ENSG00000176438,ENSG00000134057,ENSG00000171914,ENSG00000129003,ENSG00000100242,ENSG00000136068,ENSG00000107949,ENSG00000247596,ENSG00000155875,ENSG00000204498,ENSG00000161800…
GO:0008022	protein C-terminus binding	molecular_function	0.00028296	0.0081589	112	9402	204	22148	ENSG00000105649,ENSG00000067715,ENSG00000143153,ENSG00000141985,ENSG00000053254,ENSG00000159210,ENSG00000215193,ENSG00000197879,ENSG00000101680,ENSG00000096717,ENSG00000168439,ENSG00000137693,ENSG00000101367,ENSG00000020922,ENSG00000175866,ENSG00000065054,ENSG00000168944,ENSG00000110171,ENSG00000182263,ENSG00000121957,ENSG00000136153,ENSG00000125457,ENSG00000146425,ENSG00000151466,ENSG00000012061…
GO:0060070	canonical Wnt receptor signaling pathway	biological_process	0.00028399	0.0081765	154	9402	292	22148	ENSG00000155760,ENSG00000181788,ENSG00000109320,ENSG00000133275,ENSG00000168214,ENSG00000144642,ENSG00000108854,ENSG00000167874,ENSG00000104375,ENSG00000101966,ENSG00000058091,ENSG00000141551,ENSG00000162552,ENSG00000110195,ENSG00000082701,ENSG00000107816,ENSG00000213923,ENSG00000107104,ENSG00000125084,ENSG00000146648,ENSG00000073536,ENSG00000173273,ENSG00000112655,ENSG00000166167,ENSG00000196781…
GO:0044710	single-organism metabolic process	biological_process	0.00028926	0.008316	1735	9402	3843	22148	ENSG00000166986,ENSG00000130052,XLOC_045521,ENSG00000124212,ENSG00000140284,ENSG00000068745,ENSG00000092621,ENSG00000174791,ENSG00000148834,ENSG00000120899,ENSG00000103253,ENSG00000167186,ENSG00000065621,ENSG00000070388,ENSG00000184254,ENSG00000160679,ENSG00000198336,ENSG00000066135,ENSG00000184984,ENSG00000109320,ENSG00000176387,ENSG00000149182,ENSG00000114650,ENSG00000130707,ENSG00000129991,ENS…
GO:0007052	mitotic spindle organization	biological_process	0.00028981	0.0083194	71	9402	121	22148	ENSG00000165660,ENSG00000285053,ENSG00000101972,ENSG00000118007,ENSG00000196924,ENSG00000128159,ENSG00000090889,ENSG00000204843,ENSG00000144031,ENSG00000175203,ENSG00000096093,ENSG00000037042,ENSG00000132341,ENSG00000072501,ENSG00000166851,ENSG00000180198,ENSG00000284770,ENSG00000008710,ENSG00000108424,ENSG00000123473,ENSG00000075702,ENSG00000213024,ENSG00000105255,ENSG00000121957,ENSG00000183765…
GO:0033124	regulation of GTP catabolic process	biological_process	0.00029109	0.0083315	227	9402	446	22148	ENSG00000125875,ENSG00000136895,ENSG00000161800,ENSG00000137710,ENSG00000147799,ENSG00000105647,ENSG00000197283,ENSG00000197747,ENSG00000132359,ENSG00000137449,ENSG00000137486,ENSG00000133612,ENSG00000213445,ENSG00000174373,ENSG00000129675,ENSG00000271503,ENSG00000071205,ENSG00000186517,ENSG00000149798,ENSG00000145147,ENSG00000152689,ENSG00000116741,ENSG00000123338,ENSG00000133121,ENSG00000153317…
GO:0043087	regulation of GTPase activity	biological_process	0.00029109	0.0083315	227	9402	446	22148	ENSG00000167965,ENSG00000047648,ENSG00000186635,ENSG00000067208,ENSG00000150681,ENSG00000111785,ENSG00000285162,ENSG00000204172,ENSG00000165219,ENSG00000143248,ENSG00000131584,ENSG00000105186,ENSG00000198844,ENSG00000105538,ENSG00000123329,ENSG00000138670,ENSG00000047365,ENSG00000085741,ENSG00000107263,ENSG00000075391,ENSG00000119185,ENSG00000147509,ENSG00000111344,ENSG00000099331,ENSG00000130988…
GO:0003705	RNA polymerase II distal enhancer sequence-specific DNA binding transcription factor activity	molecular_function	0.00029519	0.0084365	65	9402	111	22148	ENSG00000140836,ENSG00000260428,ENSG00000132005,ENSG00000178860,ENSG00000176692,ENSG00000152192,ENSG00000054598,ENSG00000004848,ENSG00000125812,ENSG00000100644,ENSG00000080298,ENSG00000082641,ENSG00000197757,ENSG00000187098,ENSG00000213999,ENSG00000205927,ENSG00000170577,ENSG00000275410,ENSG00000116604,ENSG00000120075,ENSG00000260027,ENSG00000111087,ENSG00000137273,ENSG00000198353,ENSG00000173039…
GO:0033627	cell adhesion mediated by integrin	biological_process	0.00029727	0.0084835	67	9402	113	22148	ENSG00000138061,ENSG00000174839,ENSG00000271503,ENSG00000140945,ENSG00000128536,ENSG00000119185,ENSG00000149781,ENSG00000133789,ENSG00000196839,ENSG00000179242,ENSG00000160255,ENSG00000176692,ENSG00000082781,ENSG00000141293,ENSG00000259207,ENSG00000139626,ENSG00000103335,ENSG00000101311,ENSG00000137077,ENSG00000111679,ENSG00000179776,ENSG00000164171,ENSG00000060237,ENSG00000116670,ENSG00000070886…
GO:0019898	extrinsic to membrane	cellular_component	0.00030033	0.0085583	139	9402	260	22148	ENSG00000128536,ENSG00000173548,ENSG00000182866,ENSG00000070540,ENSG00000100299,ENSG00000172382,ENSG00000169895,ENSG00000114353,ENSG00000162188,ENSG00000182261,ENSG00000182718,ENSG00000134262,ENSG00000179242,ENSG00000172232,ENSG00000129003,ENSG00000119723,ENSG00000134183,ENSG00000169282,ENSG00000102225,ENSG00000140464,ENSG00000161905,ENSG00000182511,ENSG00000100934,ENSG00000105989,ENSG00000060558…
GO:0044092	negative regulation of molecular function	biological_process	0.00030158	0.0085815	556	9402	1174	22148	ENSG00000092969,ENSG00000166592,ENSG00000180900,ENSG00000166922,ENSG00000151332,ENSG00000100483,ENSG00000177628,ENSG00000126838,ENSG00000124116,ENSG00000139053,ENSG00000133265,ENSG00000013293,ENSG00000013364,ENSG00000087586,ENSG00000117152,ENSG00000102471,ENSG00000116670,ENSG00000166681,ENSG00000138795,ENSG00000112208,ENSG00000060237,ENSG00000124570,ENSG00000171862,ENSG00000112851,ENSG00000076555…
GO:0042594	response to starvation	biological_process	0.00030234	0.0085904	204	9402	398	22148	ENSG00000204371,ENSG00000264364,ENSG00000177628,ENSG00000185883,ENSG00000176171,ENSG00000110719,ENSG00000185189,ENSG00000139112,ENSG00000154277,ENSG00000165280,ENSG00000113520,ENSG00000068903,ENSG00000072062,ENSG00000101421,ENSG00000175567,ENSG00000171791,ENSG00000118162,ENSG00000134294,ENSG00000100934,ENSG00000164654,ENSG00000135093,ENSG00000113732,ENSG00000109083,ENSG00000178607,ENSG00000159720…
GO:0006915	apoptotic process	biological_process	0.00032016	0.0090834	971	9402	2113	22148	ENSG00000175197,ENSG00000144747,ENSG00000033800,ENSG00000131467,ENSG00000232810,ENSG00000112992,ENSG00000145604,ENSG00000071242,ENSG00000186790,ENSG00000108255,ENSG00000175793,ENSG00000160710,ENSG00000271503,ENSG00000077092,ENSG00000071205,ENSG00000150991,ENSG00000005381,ENSG00000115561,ENSG00000143867,ENSG00000186575,ENSG00000183844,ENSG00000137486,ENSG00000122386,ENSG00000086061,ENSG00000100813…
GO:0006163	purine nucleotide metabolic process	biological_process	0.00032268	0.0091415	414	9402	856	22148	ENSG00000271503,ENSG00000174373,ENSG00000005469,ENSG00000071205,ENSG00000069667,ENSG00000160191,ENSG00000106992,ENSG00000145147,ENSG00000152689,ENSG00000196839,ENSG00000162616,ENSG00000186517,ENSG00000187097,ENSG00000116030,ENSG00000125875,ENSG00000086061,ENSG00000137486,ENSG00000113231,ENSG00000133612,ENSG00000197747,ENSG00000089250,ENSG00000137449,ENSG00000241837,ENSG00000075711,ENSG00000135439…
GO:0009203	ribonucleoside triphosphate catabolic process	biological_process	0.00032646	0.009222	229	9402	451	22148	ENSG00000157680,ENSG00000198753,ENSG00000144711,ENSG00000151693,ENSG00000073921,ENSG00000006740,ENSG00000114554,ENSG00000106069,ENSG00000188157,ENSG00000140463,ENSG00000108688,ENSG00000223443,ENSG00000103490,ENSG00000196576,ENSG00000115839,ENSG00000099250,ENSG00000075399,ENSG00000105808,ENSG00000204628,ENSG00000164050,ENSG00000108691,ENSG00000161202,ENSG00000100241,ENSG00000107863,ENSG00000148908…
GO:0009207	purine ribonucleoside triphosphate catabolic process	biological_process	0.00032646	0.009222	229	9402	451	22148	ENSG00000107099,ENSG00000141480,ENSG00000107185,ENSG00000130052,ENSG00000007168,ENSG00000082701,ENSG00000167193,ENSG00000213809,ENSG00000174791,ENSG00000145703,ENSG00000088280,ENSG00000162552,ENSG00000247077,ENSG00000183856,ENSG00000090104,ENSG00000069966,ENSG00000198793,ENSG00000164506,ENSG00000149182,ENSG00000145242,ENSG00000152700,ENSG00000079337,ENSG00000173744,ENSG00000133812,ENSG00000007255…
GO:0006612	protein targeting to membrane	biological_process	0.00033291	0.0093902	111	9402	206	22148	ENSG00000163812,ENSG00000105221,ENSG00000177600,ENSG00000161016,ENSG00000154710,ENSG00000137154,ENSG00000105193,ENSG00000197879,ENSG00000215193,ENSG00000160446,ENSG00000127328,ENSG00000188818,ENSG00000197860,ENSG00000158552,ENSG00000204160,ENSG00000148303,ENSG00000184307,ENSG00000143947,ENSG00000214253,ENSG00000197756,ENSG00000125703,ENSG00000145425,ENSG00000136942,ENSG00000147604,ENSG00000137818…
GO:0044450	microtubule organizing center part	cellular_component	0.00033338	0.0093902	109	9402	198	22148	ENSG00000100078,ENSG00000100629,ENSG00000128159,ENSG00000168014,ENSG00000007047,ENSG00000158163,ENSG00000173805,ENSG00000075891,ENSG00000132341,ENSG00000173588,ENSG00000108423,ENSG00000285551,ENSG00000126001,ENSG00000166851,ENSG00000175216,ENSG00000131747,ENSG00000136811,ENSG00000182473,ENSG00000140463,ENSG00000204843,ENSG00000160282,ENSG00000133393,ENSG00000173272,ENSG00000037042,ENSG00000119333…
GO:1901983	regulation of protein acetylation	biological_process	0.00033441	0.0094055	47	9402	75	22148	ENSG00000170264,ENSG00000108773,ENSG00000196591,ENSG00000183207,ENSG00000188976,ENSG00000102882,ENSG00000016082,ENSG00000160551,ENSG00000168137,ENSG00000119335,ENSG00000116288,ENSG00000179348,ENSG00000163884,ENSG00000096717,ENSG00000162302,ENSG00000109819,ENSG00000132471,ENSG00000124766,ENSG00000166164,ENSG00000149554,ENSG00000066336,ENSG00000145335,ENSG00000079337,ENSG00000172977,ENSG00000118058…
GO:0008289	lipid binding	molecular_function	0.00034202	0.0096058	363	9402	744	22148	ENSG00000181513,ENSG00000002330,ENSG00000135636,ENSG00000104537,ENSG00000188404,ENSG00000126218,ENSG00000174226,ENSG00000184459,ENSG00000114115,ENSG00000103528,ENSG00000125775,ENSG00000154889,ENSG00000118965,ENSG00000124772,ENSG00000265190,ENSG00000198722,ENSG00000161800,ENSG00000035720,ENSG00000144645,ENSG00000231852,ENSG00000110048,ENSG00000147475,ENSG00000116095,ENSG00000114113,ENSG00000087470…
GO:0051168	nuclear export	biological_process	0.00034891	0.0097851	116	9402	213	22148	ENSG00000058673,ENSG00000165699,ENSG00000082701,ENSG00000093000,ENSG00000113569,ENSG00000126226,ENSG00000141543,ENSG00000136937,ENSG00000131652,ENSG00000107816,ENSG00000163634,ENSG00000132661,ENSG00000136243,ENSG00000031823,ENSG00000082146,ENSG00000123136,ENSG00000119203,ENSG00000170515,ENSG00000148737,ENSG00000160679,ENSG00000257411,ENSG00000242372,ENSG00000132953,ENSG00000181163,ENSG00000127922…
GO:1901800	positive regulation of proteasomal protein catabolic process	biological_process	0.00035068	0.0098077	60	9402	100	22148	ENSG00000159197,ENSG00000177628,ENSG00000103549,ENSG00000136848,ENSG00000101665,ENSG00000101255,ENSG00000129993,ENSG00000165280,ENSG00000034677,ENSG00000068903,ENSG00000204389,ENSG00000167196,ENSG00000188612,ENSG00000112208,ENSG00000204388,ENSG00000006025,ENSG00000171150,ENSG00000153071,ENSG00000087586,ENSG00000135924,ENSG00000156463,ENSG00000142208,ENSG00000133265,ENSG00000137393,ENSG00000166233…
GO:0003006	developmental process involved in reproduction	biological_process	0.00035073	0.0098077	277	9402	560	22148	ENSG00000111012,ENSG00000142208,ENSG00000171552,ENSG00000163041,ENSG00000134874,ENSG00000131914,ENSG00000108443,ENSG00000128596,ENSG00000107679,ENSG00000119699,ENSG00000206530,ENSG00000100078,ENSG00000172270,ENSG00000134245,ENSG00000173093,ENSG00000125378,ENSG00000176399,ENSG00000116254,ENSG00000164961,ENSG00000163661,ENSG00000101489,ENSG00000130699,ENSG00000107779,ENSG00000101076,ENSG00000168036…
GO:0003684	damaged DNA binding	molecular_function	0.00035171	0.009821	45	9402	71	22148	ENSG00000101773,ENSG00000160957,ENSG00000127423,ENSG00000179262,ENSG00000106399,ENSG00000076248,ENSG00000168496,ENSG00000164104,ENSG00000005339,ENSG00000012048,ENSG00000062822,ENSG00000139372,ENSG00000101751,ENSG00000073282,ENSG00000070501,ENSG00000039650,ENSG00000012061,ENSG00000189403,ENSG00000079246,ENSG00000163161,ENSG00000134574,ENSG00000073050,ENSG00000100393,ENSG00000119318,ENSG00000095002…
GO:0044772	mitotic cell cycle phase transition	biological_process	0.00035324	0.0098498	274	9402	549	22148	ENSG00000010244,ENSG00000136104,ENSG00000138594,ENSG00000105810,ENSG00000125885,ENSG00000134371,ENSG00000127824,ENSG00000166164,ENSG00000130037,ENSG00000161642,ENSG00000112029,ENSG00000156831,ENSG00000108100,ENSG00000176390,ENSG00000075711,ENSG00000128789,ENSG00000196230,ENSG00000074054,ENSG00000214102,ENSG00000111206,ENSG00000115947,ENSG00000139687,ENSG00000131467,ENSG00000033800,ENSG00000145604…
GO:0010038	response to metal ion	biological_process	0.00035682	0.0099355	190	9402	371	22148	ENSG00000179142,ENSG00000171791,ENSG00000196557,ENSG00000213145,ENSG00000179218,ENSG00000090339,ENSG00000197586,ENSG00000176171,ENSG00000165140,ENSG00000160323,ENSG00000150672,ENSG00000089280,ENSG00000164362,ENSG00000122359,ENSG00000198829,ENSG00000118520,ENSG00000135446,ENSG00000161905,ENSG00000169715,ENSG00000168615,ENSG00000090674,ENSG00000060237,ENSG00000068305,ENSG00000115457,ENSG00000092529…
GO:0032154	cleavage furrow	cellular_component	0.00036003	0.01001	37	9402	56	22148	ENSG00000137100,ENSG00000166140,ENSG00000168385,ENSG00000105255,ENSG00000072864,ENSG00000065243,ENSG00000155366,ENSG00000100345,ENSG00000008323,ENSG00000148357,ENSG00000059915,ENSG00000133026,ENSG00000067560,ENSG00000150093,ENSG00000146005,ENSG00000080371,ENSG00000145241,ENSG00000177082,ENSG00000143878,ENSG00000006451,ENSG00000241360,ENSG00000122545,ENSG00000123143,ENSG00000161714,ENSG00000140623…
GO:0048667	cell morphogenesis involved in neuron differentiation	biological_process	0.00036428	0.010114	291	9402	586	22148	ENSG00000130558,ENSG00000157193,ENSG00000095539,ENSG00000072832,ENSG00000102882,ENSG00000131437,ENSG00000198513,ENSG00000166333,ENSG00000154096,ENSG00000169242,ENSG00000198799,ENSG00000174672,ENSG00000115310,ENSG00000105649,ENSG00000115993,ENSG00000124486,ENSG00000133216,ENSG00000196405,ENSG00000182636,ENSG00000172757,ENSG00000170017,ENSG00000044090,ENSG00000187164,ENSG00000075891,ENSG00000175544…
GO:0005096	GTPase activator activity	molecular_function	0.00036491	0.010117	153	9402	289	22148	ENSG00000069966,ENSG00000149182,ENSG00000164506,ENSG00000132405,ENSG00000129204,ENSG00000088280,ENSG00000174791,ENSG00000108239,ENSG00000247077,ENSG00000090104,ENSG00000130052,ENSG00000084070,ENSG00000097096,ENSG00000100401,ENSG00000124126,ENSG00000177606,ENSG00000175220,ENSG00000170667,ENSG00000101199,ENSG00000029725,ENSG00000115459,ENSG00000173744,ENSG00000109756,ENSG00000100359,ENSG00000147799…
GO:0032153	cell division site	cellular_component	0.00036584	0.010128	45	9402	71	22148	ENSG00000128159,ENSG00000115963,ENSG00000241360,ENSG00000122545,ENSG00000123143,ENSG00000161714,ENSG00000140623,ENSG00000137710,ENSG00000161800,ENSG00000108622,ENSG00000050405,ENSG00000124356,ENSG00000134278,ENSG00000186575,ENSG00000090565,ENSG00000065534,ENSG00000271810,ENSG00000090316,ENSG00000133895,ENSG00000165527,ENSG00000172602,ENSG00000131242,ENSG00000168385,ENSG00000166140,ENSG00000105255…
GO:0005198	structural molecule activity	molecular_function	0.00037913	0.010482	426	9402	893	22148	ENSG00000171431,ENSG00000184454,ENSG00000151276,ENSG00000057294,ENSG00000135517,ENSG00000130635,ENSG00000176014,ENSG00000086967,ENSG00000213424,ENSG00000114391,ENSG00000008735,ENSG00000108255,ENSG00000170442,ENSG00000092758,ENSG00000047410,ENSG00000075886,ENSG00000053747,ENSG00000137876,ENSG00000116586,ENSG00000049540,ENSG00000075624,ENSG00000162704,ENSG00000135443,ENSG00000138757,ENSG00000164176…
GO:0051235	maintenance of location	biological_process	0.00038088	0.010515	173	9402	334	22148	ENSG00000164850,ENSG00000126353,ENSG00000100906,ENSG00000139687,ENSG00000155875,ENSG00000161800,ENSG00000136068,ENSG00000176438,ENSG00000117650,ENSG00000173801,ENSG00000134057,ENSG00000183023,ENSG00000160014,ENSG00000011198,ENSG00000143933,ENSG00000166913,ENSG00000177455,ENSG00000232810,ENSG00000175197,ENSG00000082397,ENSG00000006747,ENSG00000196296,ENSG00000158828,ENSG00000135506,ENSG00000097007…
GO:0000980	RNA polymerase II distal enhancer sequence-specific DNA binding	molecular_function	0.00038509	0.010616	62	9402	105	22148	ENSG00000260027,ENSG00000182979,ENSG00000162367,ENSG00000183207,ENSG00000198353,ENSG00000001167,ENSG00000196591,ENSG00000116044,ENSG00000173039,ENSG00000104856,ENSG00000116833,ENSG00000185155,ENSG00000136931,ENSG00000100811,ENSG00000177606,ENSG00000162521,ENSG00000106004,ENSG00000179348,ENSG00000174738,ENSG00000160113,ENSG00000119715,ENSG00000163041,ENSG00000269404,ENSG00000172789,ENSG00000139613…
GO:0016528	sarcoplasm	cellular_component	0.00038766	0.010671	47	9402	75	22148	ENSG00000162004,ENSG00000090530,ENSG00000072954,ENSG00000184544,ENSG00000130714,ENSG00000121769,ENSG00000108551,ENSG00000198363,ENSG00000128595,ENSG00000075142,ENSG00000179218,ENSG00000196218,ENSG00000104936,ENSG00000167323,ENSG00000196296,ENSG00000104369,ENSG00000072952,ENSG00000198838,ENSG00000123104,ENSG00000085872,ENSG00000178209,ENSG00000154118,ENSG00000145349,ENSG00000113296,ENSG00000198626…
GO:0000086	G2/M transition of mitotic cell cycle	biological_process	0.00038818	0.010671	100	9402	180	22148	ENSG00000105568,ENSG00000182621,ENSG00000131023,ENSG00000149554,ENSG00000072864,ENSG00000167552,ENSG00000139289,ENSG00000221914,ENSG00000121774,ENSG00000141577,ENSG00000113558,ENSG00000106477,ENSG00000174672,ENSG00000127914,ENSG00000119397,ENSG00000183765,ENSG00000147400,ENSG00000005249,ENSG00000139350,ENSG00000006611,ENSG00000101624,ENSG00000101367,ENSG00000166167,ENSG00000126803,ENSG00000147874…
GO:0070887	cellular response to chemical stimulus	biological_process	0.00039134	0.010743	1406	9402	3108	22148	ENSG00000111057,ENSG00000171388,ENSG00000174576,ENSG00000138496,ENSG00000113302,ENSG00000083799,ENSG00000141293,ENSG00000117461,ENSG00000117139,ENSG00000163399,ENSG00000173714,ENSG00000169692,ENSG00000150593,ENSG00000177885,ENSG00000124772,ENSG00000108576,ENSG00000128524,ENSG00000136997,ENSG00000183287,ENSG00000149798,ENSG00000145040,ENSG00000159899,ENSG00000106991,ENSG00000130830,ENSG00000196730…
GO:0050769	positive regulation of neurogenesis	biological_process	0.00039422	0.010792	118	9402	218	22148	ENSG00000064300,ENSG00000254087,ENSG00000189431,ENSG00000164050,ENSG00000079246,ENSG00000132386,ENSG00000173805,ENSG00000110888,ENSG00000171533,ENSG00000007168,ENSG00000159082,ENSG00000006837,ENSG00000111249,ENSG00000100697,ENSG00000198793,ENSG00000004487,ENSG00000198753,ENSG00000006327,ENSG00000226979,ENSG00000168036,ENSG00000187164,ENSG00000100462,ENSG00000175505,ENSG00000149256,ENSG00000103260…
GO:0005834	heterotrimeric G-protein complex	cellular_component	0.00039449	0.010792	24	9402	33	22148	ENSG00000065135,ENSG00000244115,ENSG00000114349,ENSG00000088256,ENSG00000127588,ENSG00000141404,ENSG00000127928,ENSG00000127920,ENSG00000174021,ENSG00000146535,ENSG00000087460,ENSG00000087258,ENSG00000120063,ENSG00000134183,ENSG00000059769,ENSG00000186469,ENSG00000168243,ENSG00000172380,ENSG00000162188,ENSG00000242616,ENSG00000060558,ENSG00000283980,ENSG00000167414,ENSG00000114353
GO:0006006	glucose metabolic process	biological_process	0.00039481	0.010792	133	9402	250	22148	ENSG00000122882,ENSG00000171174,ENSG00000150907,ENSG00000153574,ENSG00000062282,ENSG00000196363,ENSG00000130988,ENSG00000167588,ENSG00000141349,ENSG00000125166,ENSG00000181192,ENSG00000215644,ENSG00000076555,ENSG00000100075,ENSG00000017427,ENSG00000090316,ENSG00000142178,ENSG00000142657,ENSG00000124713,ENSG00000128989,ENSG00000169047,ENSG00000119715,ENSG00000169738,ENSG00000160741,ENSG00000109107…
GO:0005793	endoplasmic reticulum-Golgi intermediate compartment	cellular_component	0.00040149	0.010948	81	9402	142	22148	ENSG00000085063,ENSG00000196352,ENSG00000174903,ENSG00000181789,ENSG00000136813,ENSG00000185624,ENSG00000005243,ENSG00000143771,ENSG00000074842,ENSG00000174136,ENSG00000113719,ENSG00000085788,ENSG00000125991,ENSG00000044574,ENSG00000104388,ENSG00000166825,ENSG00000110195,ENSG00000141551,ENSG00000162236,ENSG00000205301,ENSG00000189403,ENSG00000149257,ENSG00000169223,ENSG00000134970,ENSG00000185825…
GO:0019318	hexose metabolic process	biological_process	0.00040164	0.010948	150	9402	286	22148	ENSG00000111664,ENSG00000086062,ENSG00000108773,ENSG00000115461,ENSG00000149925,ENSG00000177156,ENSG00000010322,ENSG00000132376,ENSG00000129993,ENSG00000114268,ENSG00000176444,ENSG00000067225,ENSG00000181929,ENSG00000173918,ENSG00000162337,ENSG00000141753,ENSG00000116678,ENSG00000109819,ENSG00000068024,ENSG00000112893,ENSG00000175354,ENSG00000173281,ENSG00000150768,ENSG00000187097,ENSG00000127334…
GO:0010224	response to UV-B	biological_process	0.0004024	0.010954	15	9402	18	22148	ENSG00000163207,ENSG00000095002,ENSG00000113302,ENSG00000186792,ENSG00000118046,ENSG00000068001,ENSG00000124762,ENSG00000213145,ENSG00000168811,ENSG00000173039,ENSG00000134574,ENSG00000114378,ENSG00000171791,ENSG00000205581,ENSG00000154767
GO:0009259	ribonucleotide metabolic process	biological_process	0.00040389	0.010979	376	9402	774	22148	ENSG00000125875,ENSG00000187097,ENSG00000102967,ENSG00000137449,ENSG00000089250,ENSG00000197747,ENSG00000113231,ENSG00000133612,ENSG00000137486,ENSG00000106992,ENSG00000069667,ENSG00000160191,ENSG00000071205,ENSG00000174373,ENSG00000005469,ENSG00000271503,ENSG00000186517,ENSG00000145147,ENSG00000152689,ENSG00000136104,ENSG00000159842,ENSG00000050327,ENSG00000116039,ENSG00000158828,ENSG00000130717…
GO:0034968	histone lysine methylation	biological_process	0.00040952	0.011116	69	9402	118	22148	ENSG00000055609,ENSG00000112511,ENSG00000130816,ENSG00000133247,ENSG00000085276,ENSG00000054267,ENSG00000204371,ENSG00000137815,ENSG00000129691,ENSG00000143379,ENSG00000187605,ENSG00000124092,ENSG00000141867,ENSG00000103037,ENSG00000116731,ENSG00000164091,ENSG00000280789,ENSG00000143499,ENSG00000130711,ENSG00000116539,ENSG00000181555,ENSG00000160789,ENSG00000110066,ENSG00000181090,ENSG00000163348…
GO:0044309	neuron spine	cellular_component	0.00041081	0.011136	95	9402	170	22148	ENSG00000168374,ENSG00000106631,ENSG00000196569,ENSG00000150093,ENSG00000153317,ENSG00000170236,ENSG00000124198,ENSG00000072062,ENSG00000133026,ENSG00000174871,ENSG00000184588,ENSG00000266028,ENSG00000159217,ENSG00000273749,ENSG00000109846,ENSG00000251322,ENSG00000167371,ENSG00000089280,ENSG00000100678,ENSG00000116661,ENSG00000137825,ENSG00000171992,ENSG00000158528,ENSG00000181418,ENSG00000181790…
GO:0048029	monosaccharide binding	molecular_function	0.00041458	0.011223	48	9402	77	22148	ENSG00000129521,ENSG00000197081,ENSG00000135766,ENSG00000122852,ENSG00000133661,ENSG00000104812,ENSG00000117385,ENSG00000136856,ENSG00000142583,ENSG00000106397,ENSG00000168077,ENSG00000122884,ENSG00000003056,ENSG00000185303,ENSG00000152952,ENSG00000149925,ENSG00000087263,ENSG00000165140,ENSG00000090530,ENSG00000000419,ENSG00000072682,ENSG00000177156,ENSG00000174175,ENSG00000145730,ENSG00000102805…
GO:0051261	protein depolymerization	biological_process	0.00041551	0.011232	63	9402	106	22148	ENSG00000198363,ENSG00000198898,ENSG00000135596,ENSG00000042493,ENSG00000076826,ENSG00000186185,ENSG00000177938,ENSG00000116489,ENSG00000133816,ENSG00000142945,ENSG00000186638,ENSG00000067798,ENSG00000006747,ENSG00000170807,ENSG00000101871,ENSG00000137877,ENSG00000138594,ENSG00000116675,ENSG00000243156,ENSG00000172757,ENSG00000100106,ENSG00000116584,ENSG00000160551,ENSG00000074054,ENSG00000140854…
GO:0009967	positive regulation of signal transduction	biological_process	0.00042393	0.011444	748	9402	1607	22148	ENSG00000145861,ENSG00000108797,ENSG00000127666,ENSG00000164430,ENSG00000146425,ENSG00000119699,ENSG00000108984,ENSG00000161671,ENSG00000169398,ENSG00000159307,ENSG00000141232,ENSG00000172175,ENSG00000169855,ENSG00000155011,ENSG00000055917,ENSG00000261371,ENSG00000182621,ENSG00000004139,ENSG00000082556,ENSG00000198648,ENSG00000173546,ENSG00000116288,ENSG00000149295,ENSG00000143947,ENSG00000090432…
GO:0005547	phosphatidylinositol-3,4,5-trisphosphate binding	molecular_function	0.00042849	0.011551	27	9402	38	22148	ENSG00000105963,ENSG00000140575,ENSG00000047365,ENSG00000123329,ENSG00000136286,ENSG00000186635,ENSG00000265190,ENSG00000008256,ENSG00000039319,ENSG00000073712,ENSG00000070190,ENSG00000089177,ENSG00000174307,ENSG00000161800,ENSG00000153317,ENSG00000033327,ENSG00000147162,ENSG00000145555,ENSG00000107862,ENSG00000119487,ENSG00000142208,ENSG00000173163,ENSG00000149596,ENSG00000145703,ENSG00000184060…
GO:0031966	mitochondrial membrane	cellular_component	0.00043181	0.011624	371	9402	770	22148	ENSG00000185633,ENSG00000196860,ENSG00000183978,ENSG00000167113,ENSG00000121653,ENSG00000164983,ENSG00000167862,ENSG00000204568,ENSG00000126581,ENSG00000153094,ENSG00000131055,ENSG00000241837,ENSG00000171766,ENSG00000104980,ENSG00000096092,ENSG00000126858,ENSG00000140107,ENSG00000156885,ENSG00000130414,ENSG00000021826,ENSG00000166902,ENSG00000165046,ENSG00000241468,ENSG00000104936,ENSG00000133983…
GO:0009749	response to glucose stimulus	biological_process	0.00043662	0.011737	112	9402	207	22148	ENSG00000145242,ENSG00000101076,ENSG00000137700,ENSG00000149577,ENSG00000075891,ENSG00000054356,ENSG00000125798,ENSG00000089685,ENSG00000135821,ENSG00000138030,ENSG00000138814,ENSG00000133895,ENSG00000141959,ENSG00000001084,ENSG00000107815,ENSG00000197548,ENSG00000140521,ENSG00000148737,ENSG00000184163,ENSG00000131910,ENSG00000100219,ENSG00000181092,ENSG00000182759,ENSG00000105550,ENSG00000118418…
GO:0000149	SNARE binding	molecular_function	0.00043848	0.011771	66	9402	112	22148	ENSG00000073969,ENSG00000170348,ENSG00000143553,ENSG00000283632,ENSG00000111450,ENSG00000198382,ENSG00000167371,ENSG00000134207,ENSG00000184840,ENSG00000011347,ENSG00000204176,ENSG00000147642,ENSG00000104164,ENSG00000097007,ENSG00000007516,ENSG00000084652,ENSG00000108576,ENSG00000160695,ENSG00000103528,ENSG00000099365,ENSG00000104142,ENSG00000196730,ENSG00000166569,ENSG00000185215,ENSG00000099940…
GO:0016853	isomerase activity	molecular_function	0.00043947	0.01178	93	9402	168	22148	ENSG00000198721,ENSG00000168938,ENSG00000185250,ENSG00000145293,ENSG00000116260,ENSG00000139055,ENSG00000077097,ENSG00000259207,ENSG00000263353,ENSG00000023318,ENSG00000173486,ENSG00000106080,ENSG00000167969,ENSG00000100023,ENSG00000004478,ENSG00000162927,ENSG00000037757,ENSG00000153574,ENSG00000171960,ENSG00000143870,ENSG00000148803,ENSG00000166133,ENSG00000122642,ENSG00000165526,ENSG00000114857…
GO:0006900	membrane budding	biological_process	0.00044003	0.01178	70	9402	120	22148	ENSG00000185010,ENSG00000073969,ENSG00000198734,ENSG00000100934,ENSG00000138073,ENSG00000114270,ENSG00000170348,ENSG00000174871,ENSG00000167705,ENSG00000075826,ENSG00000101558,ENSG00000184840,ENSG00000109861,ENSG00000074695,ENSG00000118473,ENSG00000143457,ENSG00000176986,ENSG00000113384,ENSG00000180398,ENSG00000085832,ENSG00000113615,ENSG00000107862,ENSG00000125875,ENSG00000105402,ENSG00000143786…
GO:0072659	protein localization to plasma membrane	biological_process	0.00044462	0.011887	82	9402	144	22148	ENSG00000158445,ENSG00000136854,ENSG00000137501,ENSG00000178950,ENSG00000156735,ENSG00000092820,ENSG00000168890,ENSG00000196924,ENSG00000166341,ENSG00000197535,ENSG00000099864,ENSG00000130545,ENSG00000172270,ENSG00000145362,ENSG00000167874,ENSG00000175115,ENSG00000177108,ENSG00000181092,ENSG00000111731,ENSG00000184811,ENSG00000143545,ENSG00000167535,ENSG00000160460,ENSG00000115306,ENSG00000185920…
GO:0003735	structural constituent of ribosome	molecular_function	0.00044823	0.011967	105	9402	196	22148	ENSG00000130255,ENSG00000165502,ENSG00000166902,ENSG00000262660,ENSG00000231767,ENSG00000111639,ENSG00000112996,ENSG00000171863,ENSG00000143314,ENSG00000215472,ENSG00000037241,ENSG00000083845,ENSG00000108826,ENSG00000229117,ENSG00000213741,ENSG00000147403,ENSG00000270800,ENSG00000180992,ENSG00000106591,ENSG00000071082,ENSG00000116251,ENSG00000159111,ENSG00000204568,ENSG00000172590,ENSG00000175110…
GO:0048704	embryonic skeletal system morphogenesis	biological_process	0.00044908	0.011973	58	9402	98	22148	ENSG00000120094,ENSG00000120068,ENSG00000162769,ENSG00000005073,ENSG00000170577,ENSG00000108511,ENSG00000125378,ENSG00000141543,ENSG00000196092,ENSG00000106006,ENSG00000105991,ENSG00000122592,ENSG00000180806,ENSG00000100714,ENSG00000120075,ENSG00000273049,ENSG00000123388,ENSG00000112559,ENSG00000168036,ENSG00000143570,ENSG00000181555,ENSG00000105997,ENSG00000176842,ENSG00000120093,ENSG00000176692…
GO:0071225	cellular response to muramyl dipeptide	biological_process	0.00045057	0.011996	9	9402	9	22148	ENSG00000182195,ENSG00000106100,ENSG00000086065,ENSG00000026025,ENSG00000134242,ENSG00000167207,ENSG00000104312,ENSG00000116584,ENSG00000146063
GO:0043392	negative regulation of DNA binding	biological_process	0.00045593	0.012114	31	9402	46	22148	ENSG00000100292,ENSG00000164683,ENSG00000172201,ENSG00000164107,ENSG00000125968,ENSG00000101412,ENSG00000096968,ENSG00000184900,ENSG00000048649,ENSG00000117650,ENSG00000116670,ENSG00000138795,ENSG00000135547,ENSG00000128602,ENSG00000175197,ENSG00000112559,ENSG00000090447,ENSG00000127578,ENSG00000169375,ENSG00000196591,ENSG00000173714,ENSG00000149948,ENSG00000117318,ENSG00000116030,ENSG00000100906…
GO:0042692	muscle cell differentiation	biological_process	0.00045621	0.012114	246	9402	492	22148	ENSG00000112033,ENSG00000167196,ENSG00000168393,ENSG00000103423,ENSG00000248746,ENSG00000186174,ENSG00000187616,ENSG00000103241,ENSG00000155657,ENSG00000132819,ENSG00000176909,ENSG00000166333,ENSG00000116016,ENSG00000152601,ENSG00000197893,ENSG00000285708,ENSG00000185482,ENSG00000154358,ENSG00000131759,ENSG00000163041,ENSG00000133703,ENSG00000131634,ENSG00000156853,ENSG00000174738,ENSG00000184058…
GO:1901137	carbohydrate derivative biosynthetic process	biological_process	0.00045862	0.012161	366	9402	755	22148	ENSG00000086062,ENSG00000181830,ENSG00000158470,ENSG00000103174,ENSG00000182240,ENSG00000133805,ENSG00000067225,ENSG00000102125,ENSG00000099624,ENSG00000013375,ENSG00000119523,ENSG00000163964,ENSG00000251287,ENSG00000163463,ENSG00000038274,ENSG00000101911,ENSG00000154889,ENSG00000112893,ENSG00000154080,ENSG00000164574,ENSG00000105639,ENSG00000148290,ENSG00000165704,ENSG00000138496,ENSG00000151617…
GO:0045727	positive regulation of translation	biological_process	0.00046762	0.012365	71	9402	123	22148	ENSG00000183978,ENSG00000135446,ENSG00000152430,ENSG00000166173,ENSG00000170473,ENSG00000164171,ENSG00000182768,ENSG00000185728,ENSG00000135842,ENSG00000198563,ENSG00000274523,ENSG00000026025,ENSG00000092345,ENSG00000158828,ENSG00000165526,ENSG00000136997,ENSG00000172239,ENSG00000020577,ENSG00000232810,ENSG00000102317,ENSG00000271503,ENSG00000100030,ENSG00000107864,ENSG00000185088,ENSG00000067248…
GO:0009968	negative regulation of signal transduction	biological_process	0.0004681	0.012365	589	9402	1250	22148	ENSG00000175463,ENSG00000086061,ENSG00000103266,ENSG00000168329,ENSG00000138032,ENSG00000139687,ENSG00000100906,ENSG00000186575,ENSG00000137486,ENSG00000108255,ENSG00000069667,ENSG00000160710,ENSG00000271503,ENSG00000150991,ENSG00000175197,ENSG00000232810,ENSG00000131467,ENSG00000196792,ENSG00000111087,ENSG00000183317,ENSG00000184545,ENSG00000089022,ENSG00000138757,ENSG00000163513,ENSG00000102794…
GO:0070848	response to growth factor stimulus	biological_process	0.00046822	0.012365	319	9402	652	22148	ENSG00000145979,ENSG00000126767,ENSG00000118520,ENSG00000179284,ENSG00000174804,ENSG00000101412,ENSG00000140464,ENSG00000106799,ENSG00000169756,ENSG00000102119,ENSG00000206557,ENSG00000034152,ENSG00000179388,ENSG00000068903,ENSG00000142627,ENSG00000068078,ENSG00000151694,ENSG00000092969,ENSG00000136826,ENSG00000204217,ENSG00000169895,ENSG00000170801,ENSG00000127418,ENSG00000102981,ENSG00000172725…
GO:0008047	enzyme activator activity	molecular_function	0.00046895	0.012367	268	9402	538	22148	ENSG00000151693,ENSG00000103490,ENSG00000099250,ENSG00000075399,ENSG00000065882,ENSG00000107863,ENSG00000079246,ENSG00000105808,ENSG00000087074,ENSG00000134909,ENSG00000066027,ENSG00000105185,ENSG00000150527,ENSG00000177963,ENSG00000113595,ENSG00000122126,ENSG00000154096,ENSG00000145715,ENSG00000140575,ENSG00000105649,ENSG00000135924,ENSG00000284906,ENSG00000189375,ENSG00000065361,ENSG00000047648…
GO:0016529	sarcoplasmic reticulum	cellular_component	0.00047404	0.012485	42	9402	66	22148	ENSG00000148660,ENSG00000151150,ENSG00000113296,ENSG00000198626,ENSG00000145349,ENSG00000154118,ENSG00000123104,ENSG00000085872,ENSG00000072952,ENSG00000198838,ENSG00000104369,ENSG00000167323,ENSG00000196296,ENSG00000104936,ENSG00000196218,ENSG00000179218,ENSG00000075142,ENSG00000128595,ENSG00000108551,ENSG00000198363,ENSG00000130714,ENSG00000072954,ENSG00000184544,ENSG00000090530,ENSG00000162004…
GO:0050662	coenzyme binding	molecular_function	0.00047528	0.0125	117	9402	216	22148	ENSG00000119711,ENSG00000205758,ENSG00000198874,ENSG00000182054,ENSG00000121671,ENSG00000116133,ENSG00000228716,ENSG00000198431,ENSG00000277149,ENSG00000140263,ENSG00000159231,ENSG00000137992,ENSG00000138413,ENSG00000172497,ENSG00000105953,ENSG00000137343,ENSG00000101323,ENSG00000049239,ENSG00000096717,ENSG00000172508,ENSG00000198099,ENSG00000111640,ENSG00000183773,ENSG00000101444,ENSG00000007171…
GO:0061448	connective tissue development	biological_process	0.00048409	0.012715	142	9402	270	22148	ENSG00000107829,ENSG00000116604,ENSG00000132031,ENSG00000062282,ENSG00000165804,ENSG00000204217,ENSG00000136110,ENSG00000164853,ENSG00000005073,ENSG00000115380,ENSG00000172201,ENSG00000140718,ENSG00000120149,ENSG00000100473,ENSG00000176692,ENSG00000085741,ENSG00000177464,ENSG00000173153,ENSG00000182718,ENSG00000169231,ENSG00000132561,ENSG00000149948,ENSG00000070018,ENSG00000135446,ENSG00000134532…
GO:0051101	regulation of DNA binding	biological_process	0.00049058	0.012868	60	9402	102	22148	ENSG00000101412,ENSG00000164107,ENSG00000100292,ENSG00000116288,ENSG00000048649,ENSG00000011422,ENSG00000239672,ENSG00000164171,ENSG00000138795,ENSG00000157933,ENSG00000116670,ENSG00000128602,ENSG00000127578,ENSG00000090447,ENSG00000117318,ENSG00000068903,ENSG00000196591,ENSG00000137265,ENSG00000016082,ENSG00000075142,ENSG00000177606,ENSG00000132326,ENSG00000189403,ENSG00000125968,ENSG00000107223…
GO:0010927	cellular component assembly involved in morphogenesis	biological_process	0.00049329	0.012922	98	9402	177	22148	ENSG00000177791,ENSG00000004838,ENSG00000134571,ENSG00000028839,ENSG00000138587,ENSG00000032742,ENSG00000198003,ENSG00000144747,ENSG00000092529,ENSG00000170421,ENSG00000119636,ENSG00000078401,ENSG00000155875,ENSG00000170037,ENSG00000125875,ENSG00000184454,ENSG00000181085,ENSG00000182504,ENSG00000086967,ENSG00000083799,ENSG00000140416,ENSG00000163380,ENSG00000185324,ENSG00000109083,ENSG00000114841…
GO:0030016	myofibril	cellular_component	0.00049588	0.012972	122	9402	227	22148	ENSG00000077549,ENSG00000168036,ENSG00000124942,ENSG00000073712,ENSG00000151914,ENSG00000115306,ENSG00000088832,ENSG00000157119,ENSG00000121350,ENSG00000185567,ENSG00000122477,ENSG00000145362,ENSG00000138347,ENSG00000138814,ENSG00000198336,ENSG00000163431,ENSG00000152413,ENSG00000101605,ENSG00000143318,ENSG00000196924,ENSG00000143632,ENSG00000166317,ENSG00000161011,ENSG00000130489,ENSG00000149596…
GO:0010273	detoxification of copper ion	biological_process	0.00049658	0.012972	12	9402	14	22148	ENSG00000169715,ENSG00000102891,ENSG00000087250,ENSG00000169688,ENSG00000205358,ENSG00000116288,ENSG00000198417,ENSG00000125148,ENSG00000205362,ENSG00000205364,ENSG00000187193,ENSG00000125144
GO:0006301	postreplication repair	biological_process	0.00049725	0.012972	34	9402	51	22148	ENSG00000106399,ENSG00000012048,ENSG00000101751,ENSG00000163743,ENSG00000062822,ENSG00000121060,ENSG00000106628,ENSG00000221983,ENSG00000143476,ENSG00000150991,ENSG00000124208,ENSG00000095002,ENSG00000136709,ENSG00000132383,ENSG00000103194,ENSG00000163918,ENSG00000133119,ENSG00000100479,ENSG00000165280,ENSG00000175482,ENSG00000166803,ENSG00000162585,ENSG00000244687,ENSG00000009413,ENSG00000182446…
GO:0050678	regulation of epithelial cell proliferation	biological_process	0.00049787	0.012972	157	9402	302	22148	ENSG00000017427,ENSG00000114315,ENSG00000163348,ENSG00000105287,ENSG00000147883,ENSG00000171862,ENSG00000141564,ENSG00000118046,ENSG00000130988,ENSG00000204217,ENSG00000118503,ENSG00000206075,ENSG00000101445,ENSG00000261150,ENSG00000125968,ENSG00000113140,ENSG00000197921,ENSG00000143507,ENSG00000016082,ENSG00000136848,ENSG00000136160,ENSG00000183779,ENSG00000174697,ENSG00000106004,ENSG00000215021…
GO:0019897	extrinsic to plasma membrane	cellular_component	0.00049957	0.012999	89	9402	159	22148	ENSG00000083799,ENSG00000197747,ENSG00000134183,ENSG00000179242,ENSG00000008256,ENSG00000172380,ENSG00000114353,ENSG00000161800,ENSG00000182261,ENSG00000162188,ENSG00000182718,ENSG00000169895,ENSG00000127588,ENSG00000005001,ENSG00000100299,ENSG00000172382,ENSG00000152767,ENSG00000182866,ENSG00000128536,ENSG00000173801,ENSG00000140945,ENSG00000120063,ENSG00000125780,ENSG00000164674,ENSG00000186469…
GO:0045926	negative regulation of growth	biological_process	0.00050045	0.013004	134	9402	254	22148	ENSG00000164885,ENSG00000118046,ENSG00000205358,ENSG00000204217,ENSG00000198417,ENSG00000083290,ENSG00000175206,ENSG00000205362,ENSG00000124251,ENSG00000135333,ENSG00000085741,ENSG00000080503,ENSG00000171862,ENSG00000169715,ENSG00000117152,ENSG00000127616,ENSG00000101109,ENSG00000204388,ENSG00000043591,ENSG00000140464,ENSG00000147889,ENSG00000165140,ENSG00000171791,ENSG00000092969,ENSG00000068078…
GO:0071902	positive regulation of protein serine/threonine kinase activity	biological_process	0.0005056	0.013121	176	9402	342	22148	ENSG00000162999,ENSG00000050327,ENSG00000169967,ENSG00000104814,ENSG00000089022,ENSG00000113575,ENSG00000185386,ENSG00000065559,ENSG00000168067,ENSG00000170776,ENSG00000175344,ENSG00000162734,ENSG00000085511,ENSG00000084764,ENSG00000174775,ENSG00000239732,ENSG00000108100,ENSG00000166225,ENSG00000169032,ENSG00000121966,ENSG00000006432,ENSG00000078401,ENSG00000135272,ENSG00000156427,ENSG00000137486…
GO:0000989	transcription factor binding transcription factor activity	molecular_function	0.00050749	0.013152	303	9402	617	22148	ENSG00000065526,ENSG00000080503,ENSG00000161021,ENSG00000173673,ENSG00000153814,ENSG00000116128,ENSG00000120149,ENSG00000226742,ENSG00000064995,ENSG00000054598,ENSG00000012048,ENSG00000114315,ENSG00000110801,ENSG00000197757,ENSG00000018408,ENSG00000130783,ENSG00000136146,ENSG00000173011,ENSG00000142655,ENSG00000087842,ENSG00000125651,ENSG00000134058,ENSG00000088305,ENSG00000230989,ENSG00000055609…
GO:0034329	cell junction assembly	biological_process	0.00051377	0.013297	128	9402	239	22148	ENSG00000099250,ENSG00000113100,ENSG00000145362,ENSG00000129910,ENSG00000168036,ENSG00000163349,ENSG00000130402,ENSG00000182963,ENSG00000128591,ENSG00000165699,ENSG00000183153,ENSG00000159216,ENSG00000150394,ENSG00000139880,ENSG00000143951,ENSG00000113905,ENSG00000039068,ENSG00000124145,ENSG00000152939,ENSG00000137076,ENSG00000108797,ENSG00000154096,ENSG00000101665,ENSG00000140575,ENSG00000166333…
GO:0042454	ribonucleoside catabolic process	biological_process	0.00051644	0.013349	242	9402	482	22148	ENSG00000175220,ENSG00000142168,ENSG00000122824,ENSG00000170667,ENSG00000177606,ENSG00000136040,ENSG00000170989,ENSG00000124126,ENSG00000100401,ENSG00000101444,ENSG00000084070,ENSG00000091409,ENSG00000182175,ENSG00000166579,ENSG00000141376,ENSG00000109756,ENSG00000100359,ENSG00000133812,ENSG00000173744,ENSG00000007255,ENSG00000146904,ENSG00000029725,ENSG00000205517,ENSG00000187764,ENSG00000115459…
GO:0080182	histone H3-K4 trimethylation	biological_process	0.00051826	0.013378	13	9402	15	22148	ENSG00000140395,ENSG00000118058,ENSG00000272333,ENSG00000164091,ENSG00000147162,ENSG00000198026,ENSG00000032219,ENSG00000124575,ENSG00000198730,ENSG00000187605,ENSG00000168298,ENSG00000187837,ENSG00000137815
GO:0016241	regulation of macroautophagy	biological_process	0.00052525	0.01354	78	9402	137	22148	ENSG00000134248,ENSG00000171130,ENSG00000126581,ENSG00000100292,ENSG00000131100,ENSG00000147416,ENSG00000143882,ENSG00000159720,ENSG00000178607,ENSG00000131558,ENSG00000113732,ENSG00000109083,ENSG00000135093,ENSG00000116039,ENSG00000153130,ENSG00000097033,ENSG00000158828,ENSG00000213760,ENSG00000072062,ENSG00000113520,ENSG00000154277,ENSG00000185189,ENSG00000176171,ENSG00000185883,ENSG00000177628…
GO:0048585	negative regulation of response to stimulus	biological_process	0.00052842	0.013604	724	9402	1555	22148	ENSG00000145715,ENSG00000123349,ENSG00000187867,ENSG00000163945,ENSG00000062524,ENSG00000189058,ENSG00000197561,ENSG00000242265,ENSG00000095539,ENSG00000166949,ENSG00000186854,ENSG00000177374,ENSG00000010704,ENSG00000169242,ENSG00000109670,ENSG00000189298,ENSG00000186897,ENSG00000068001,ENSG00000185043,ENSG00000073282,ENSG00000099250,ENSG00000140463,ENSG00000130829,ENSG00000001084,ENSG00000157540…
GO:0006605	protein targeting	biological_process	0.00052979	0.013621	302	9402	617	22148	ENSG00000215193,ENSG00000197879,ENSG00000159210,ENSG00000173726,ENSG00000148950,ENSG00000138413,XLOC_000033,ENSG00000108424,ENSG00000148303,ENSG00000204160,ENSG00000158552,ENSG00000121671,ENSG00000188818,ENSG00000205981,ENSG00000163528,ENSG00000147604,ENSG00000039319,ENSG00000172728,ENSG00000131475,ENSG00000100300,ENSG00000093000,ENSG00000107882,ENSG00000108107,ENSG00000169896,ENSG00000132661,ENS…
GO:0001077	RNA polymerase II core promoter proximal region sequence-specific DNA binding transcription factor activity involved in positive regulation of transcription	molecular_function	0.00053646	0.013775	160	9402	311	22148	ENSG00000073282,ENSG00000172216,ENSG00000099326,ENSG00000134438,ENSG00000007968,ENSG00000143995,ENSG00000189067,ENSG00000147862,ENSG00000101076,ENSG00000160685,ENSG00000122592,ENSG00000072736,ENSG00000108511,ENSG00000185591,ENSG00000135547,ENSG00000196092,ENSG00000106006,ENSG00000175832,ENSG00000167074,ENSG00000120094,ENSG00000164683,ENSG00000119042,ENSG00000185155,ENSG00000116016,ENSG00000164749…
GO:0005667	transcription factor complex	cellular_component	0.00054369	0.013942	156	9402	301	22148	ENSG00000204304,ENSG00000100644,ENSG00000102908,ENSG00000174576,ENSG00000020633,ENSG00000104953,ENSG00000260428,ENSG00000139687,ENSG00000181449,ENSG00000130522,ENSG00000143498,ENSG00000175197,ENSG00000187735,ENSG00000065717,ENSG00000159692,ENSG00000122728,ENSG00000028839,ENSG00000186790,ENSG00000029153,ENSG00000163161,ENSG00000170577,ENSG00000081059,ENSG00000116478,ENSG00000100811,ENSG00000198176…
GO:0071889	14-3-3 protein binding	molecular_function	0.00054832	0.014042	21	9402	28	22148	ENSG00000136848,ENSG00000135250,ENSG00000134308,ENSG00000143473,ENSG00000143393,ENSG00000197892,ENSG00000061273,ENSG00000111913,ENSG00000142178,ENSG00000141564,ENSG00000171132,ENSG00000137601,ENSG00000067606,ENSG00000129673,ENSG00000141480,ENSG00000054611,ENSG00000002330,ENSG00000142208,ENSG00000185950,ENSG00000128016,ENSG00000039523
GO:0005516	calmodulin binding	molecular_function	0.00054905	0.014042	108	9402	198	22148	ENSG00000160299,ENSG00000100678,ENSG00000137825,ENSG00000197971,ENSG00000148660,ENSG00000100345,ENSG00000122786,ENSG00000198838,ENSG00000196689,ENSG00000117152,ENSG00000173226,ENSG00000101306,ENSG00000166592,ENSG00000133026,ENSG00000196218,ENSG00000196792,ENSG00000130822,ENSG00000214872,ENSG00000276045,ENSG00000108654,ENSG00000076826,ENSG00000011347,ENSG00000120910,ENSG00000176658,ENSG00000159023…
GO:0043197	dendritic spine	cellular_component	0.00055067	0.014065	92	9402	165	22148	ENSG00000129968,ENSG00000162105,ENSG00000108819,ENSG00000183023,ENSG00000152767,ENSG00000145934,ENSG00000107362,ENSG00000164850,ENSG00000107404,ENSG00000171862,ENSG00000085733,ENSG00000131711,ENSG00000137486,ENSG00000198576,ENSG00000089250,ENSG00000106976,ENSG00000101188,ENSG00000142192,ENSG00000167371,ENSG00000116661,ENSG00000089280,ENSG00000100678,ENSG00000137825,ENSG00000171992,ENSG00000158528…
GO:0003697	single-stranded DNA binding	molecular_function	0.00055242	0.014091	63	9402	107	22148	ENSG00000189403,ENSG00000012061,ENSG00000162613,ENSG00000196365,ENSG00000076242,ENSG00000122512,ENSG00000104177,ENSG00000084463,ENSG00000119318,ENSG00000134899,ENSG00000064933,ENSG00000106028,ENSG00000165181,ENSG00000095002,ENSG00000270181,ENSG00000132383,ENSG00000135486,ENSG00000182185,ENSG00000179262,ENSG00000157216,ENSG00000160957,ENSG00000146676,ENSG00000013573,ENSG00000145687,ENSG00000101773…
GO:0044432	endoplasmic reticulum part	cellular_component	0.00055623	0.01417	702	9402	1502	22148	ENSG00000198626,ENSG00000170262,ENSG00000117682,ENSG00000133872,ENSG00000172339,ENSG00000181789,ENSG00000146648,ENSG00000082996,ENSG00000166391,ENSG00000198168,ENSG00000139641,ENSG00000160803,ENSG00000113719,ENSG00000107175,ENSG00000164953,ENSG00000141756,ENSG00000106803,ENSG00000070831,ENSG00000143515,ENSG00000106330,ENSG00000072682,ENSG00000155016,ENSG00000066322,ENSG00000205301,ENSG00000187553…
GO:0030032	lamellipodium assembly	biological_process	0.000557	0.014171	42	9402	66	22148	ENSG00000142627,ENSG00000150093,ENSG00000170989,ENSG00000136002,ENSG00000125450,ENSG00000147439,ENSG00000070831,ENSG00000273749,ENSG00000173210,ENSG00000266028,ENSG00000163995,ENSG00000129474,ENSG00000015285,ENSG00000115355,ENSG00000172830,ENSG00000139132,ENSG00000132254,ENSG00000198793,ENSG00000156232,ENSG00000068024,ENSG00000077549,ENSG00000198753,ENSG00000159753,ENSG00000141298,ENSG00000247596…
GO:0016571	histone methylation	biological_process	0.0005599	0.014226	80	9402	141	22148	ENSG00000160789,ENSG00000110066,ENSG00000172301,ENSG00000181090,ENSG00000116539,ENSG00000181555,ENSG00000183955,ENSG00000163348,ENSG00000012048,ENSG00000183576,ENSG00000102974,ENSG00000187837,ENSG00000163166,ENSG00000185420,ENSG00000198026,ENSG00000088305,ENSG00000171606,ENSG00000196363,ENSG00000130816,ENSG00000164169,ENSG00000133247,ENSG00000055609,ENSG00000112511,ENSG00000148335,ENSG00000159086…
GO:0097431	mitotic spindle pole	cellular_component	0.00056708	0.01439	21	9402	28	22148	ENSG00000137497,ENSG00000119801,ENSG00000118007,ENSG00000101972,ENSG00000087586,ENSG00000100503,ENSG00000076382,ENSG00000101447,ENSG00000186625,ENSG00000002822,ENSG00000134152,ENSG00000108055,ENSG00000107949,ENSG00000101146,ENSG00000137802,ENSG00000185122,ENSG00000121957,ENSG00000170264,ENSG00000138182,ENSG00000072501,ENSG00000173273
GO:0007098	centrosome cycle	biological_process	0.00057743	0.014634	69	9402	119	22148	ENSG00000147874,ENSG00000088833,ENSG00000007047,ENSG00000168014,ENSG00000140463,ENSG00000054282,ENSG00000156876,ENSG00000168036,ENSG00000126001,ENSG00000166851,ENSG00000175216,ENSG00000181163,ENSG00000166579,ENSG00000072864,ENSG00000149554,ENSG00000114166,ENSG00000178184,ENSG00000160469,ENSG00000141577,ENSG00000123473,ENSG00000082898,ENSG00000213024,ENSG00000075702,ENSG00000164953,ENSG00000170004…
GO:0031410	cytoplasmic vesicle	cellular_component	0.00057956	0.014668	917	9402	1989	22148	ENSG00000001626,ENSG00000151577,ENSG00000126581,ENSG00000113889,ENSG00000074660,ENSG00000111450,ENSG00000173391,ENSG00000006071,ENSG00000157227,ENSG00000153071,ENSG00000143553,ENSG00000136856,ENSG00000121966,ENSG00000158987,ENSG00000198719,ENSG00000170348,ENSG00000198734,ENSG00000167705,ENSG00000168394,ENSG00000164924,ENSG00000157093,ENSG00000172538,ENSG00000147642,ENSG00000130714,ENSG00000117115…
GO:2000756	regulation of peptidyl-lysine acetylation	biological_process	0.00058524	0.014793	39	9402	61	22148	ENSG00000102882,ENSG00000188976,ENSG00000016082,ENSG00000108773,ENSG00000183207,ENSG00000196591,ENSG00000124766,ENSG00000162302,ENSG00000109819,ENSG00000132471,ENSG00000096717,ENSG00000166164,ENSG00000066336,ENSG00000149554,ENSG00000119335,ENSG00000168137,ENSG00000163884,ENSG00000179348,ENSG00000137486,ENSG00000118058,ENSG00000136504,ENSG00000012048,ENSG00000141052,ENSG00000154803,ENSG00000089250…
GO:1901565	organonitrogen compound catabolic process	biological_process	0.00060108	0.015174	441	9402	919	22148	ENSG00000133812,ENSG00000173744,ENSG00000146904,ENSG00000108578,ENSG00000166579,ENSG00000135048,ENSG00000116761,ENSG00000182175,ENSG00000069345,ENSG00000129991,ENSG00000100359,ENSG00000284512,ENSG00000101199,ENSG00000114378,ENSG00000205517,ENSG00000198626,ENSG00000115459,ENSG00000026508,ENSG00000213614,ENSG00000182156,ENSG00000170667,ENSG00000122824,ENSG00000084070,ENSG00000091409,ENSG00000126803…
GO:0030017	sarcomere	cellular_component	0.0006049	0.01525	112	9402	207	22148	ENSG00000129116,ENSG00000196218,ENSG00000109536,ENSG00000138594,ENSG00000159173,ENSG00000198467,ENSG00000170807,ENSG00000100902,ENSG00000151929,ENSG00000106631,ENSG00000131018,ENSG00000109846,ENSG00000184588,ENSG00000149925,ENSG00000214872,ENSG00000197702,ENSG00000151150,ENSG00000197361,ENSG00000225180,ENSG00000157388,ENSG00000171992,ENSG00000101306,ENSG00000130595,ENSG00000162520,ENSG00000130037…
GO:0003433	chondrocyte development involved in endochondral bone morphogenesis	biological_process	0.00061242	0.01542	18	9402	23	22148	ENSG00000149257,ENSG00000111799,ENSG00000162510,ENSG00000114270,ENSG00000101203,ENSG00000132031,ENSG00000124159,ENSG00000172819,ENSG00000179403,ENSG00000142173,ENSG00000205221,ENSG00000100473,ENSG00000164087,ENSG00000196739,ENSG00000163513,ENSG00000168077,ENSG00000165816,ENSG00000132561
GO:0006941	striated muscle contraction	biological_process	0.00061532	0.015473	84	9402	150	22148	ENSG00000104881,ENSG00000155657,ENSG00000075142,ENSG00000159197,ENSG00000198668,ENSG00000176076,ENSG00000101665,ENSG00000108984,ENSG00000248746,ENSG00000111245,ENSG00000108443,ENSG00000053918,ENSG00000168530,ENSG00000129991,ENSG00000185482,ENSG00000143153,ENSG00000105851,ENSG00000145349,ENSG00000198626,ENSG00000158286,ENSG00000198336,ENSG00000152413,ENSG00000145362,ENSG00000213366,ENSG00000164708…
GO:0010810	regulation of cell-substrate adhesion	biological_process	0.00061853	0.015533	114	9402	211	22148	ENSG00000166949,ENSG00000141376,ENSG00000067606,ENSG00000186998,ENSG00000173402,ENSG00000115109,ENSG00000168743,ENSG00000111859,ENSG00000146904,ENSG00000141556,ENSG00000112679,ENSG00000148484,ENSG00000112715,ENSG00000140575,ENSG00000066427,ENSG00000107742,ENSG00000145715,ENSG00000204580,ENSG00000205221,ENSG00000166333,ENSG00000070831,ENSG00000173269,ENSG00000154096,ENSG00000103241,ENSG00000164318…
GO:0071310	cellular response to organic substance	biological_process	0.00062185	0.015597	1165	9402	2564	22148	ENSG00000149357,ENSG00000100697,ENSG00000054523,ENSG00000253548,ENSG00000172059,ENSG00000168036,ENSG00000181092,ENSG00000172216,ENSG00000088247,ENSG00000196639,ENSG00000225697,ENSG00000050748,ENSG00000109163,ENSG00000101440,ENSG00000121060,ENSG00000178623,ENSG00000066405,ENSG00000109270,ENSG00000134242,ENSG00000108984,ENSG00000167634,ENSG00000064989,ENSG00000186174,ENSG00000044574,ENSG00000103241…
GO:0003712	transcription cofactor activity	molecular_function	0.00062419	0.015635	300	9402	612	22148	ENSG00000107438,ENSG00000125970,ENSG00000068305,ENSG00000138083,ENSG00000111596,ENSG00000119715,ENSG00000164105,ENSG00000089280,ENSG00000129474,ENSG00000080603,ENSG00000140464,ENSG00000162419,ENSG00000135144,ENSG00000070444,ENSG00000101255,ENSG00000177425,ENSG00000177732,ENSG00000197921,ENSG00000136931,ENSG00000016082,ENSG00000122859,ENSG00000150347,ENSG00000173611,ENSG00000163346,ENSG00000167771…
GO:0009164	nucleoside catabolic process	biological_process	0.00062523	0.015641	246	9402	492	22148	ENSG00000088280,ENSG00000162552,ENSG00000145703,ENSG00000174791,ENSG00000213809,ENSG00000247077,ENSG00000090104,ENSG00000183856,ENSG00000141480,ENSG00000107099,ENSG00000107185,ENSG00000082701,ENSG00000167193,ENSG00000130052,ENSG00000007168,ENSG00000069966,ENSG00000198793,ENSG00000272325,ENSG00000164506,ENSG00000149182,ENSG00000152700,ENSG00000145242,ENSG00000079337,ENSG00000101199,ENSG00000087258…
GO:0008219	cell death	biological_process	0.00063116	0.015749	1095	9402	2406	22148	ENSG00000179709,ENSG00000104365,ENSG00000101255,ENSG00000016082,ENSG00000205426,ENSG00000142627,ENSG00000151694,ENSG00000187242,ENSG00000172613,ENSG00000068903,ENSG00000130725,ENSG00000068305,ENSG00000065243,ENSG00000070886,ENSG00000105483,ENSG00000144354,ENSG00000107984,ENSG00000105993,ENSG00000180353,ENSG00000181026,ENSG00000106546,ENSG00000137275,ENSG00000115252,ENSG00000100342,ENSG00000136826…
GO:0016265	death	biological_process	0.00063116	0.015749	1095	9402	2406	22148	ENSG00000116604,ENSG00000164885,ENSG00000076242,ENSG00000182866,ENSG00000171487,ENSG00000142178,ENSG00000135018,ENSG00000135241,ENSG00000149948,ENSG00000169100,ENSG00000101412,ENSG00000164362,ENSG00000169071,ENSG00000204909,ENSG00000126217,ENSG00000112530,ENSG00000120063,ENSG00000106004,ENSG00000176171,ENSG00000101126,ENSG00000185189,ENSG00000174697,ENSG00000070444,ENSG00000073111,ENSG00000198908…
GO:0046916	cellular transition metal ion homeostasis	biological_process	0.00063348	0.015787	66	9402	115	22148	ENSG00000198417,ENSG00000071553,ENSG00000240230,ENSG00000162769,ENSG00000182866,ENSG00000205362,ENSG00000136997,ENSG00000170385,ENSG00000047457,ENSG00000103274,ENSG00000115657,ENSG00000205358,ENSG00000138449,ENSG00000110911,ENSG00000100644,ENSG00000112473,ENSG00000072274,ENSG00000142192,ENSG00000135766,ENSG00000148346,ENSG00000100292,ENSG00000087086,ENSG00000168079,ENSG00000159720,ENSG00000169715…
GO:0006342	chromatin silencing	biological_process	0.00063547	0.015816	61	9402	107	22148	ENSG00000187475,ENSG00000108840,ENSG00000197409,ENSG00000076108,ENSG00000183598,ENSG00000184897,ENSG00000274750,ENSG00000276180,ENSG00000273983,ENSG00000275126,ENSG00000277157,ENSG00000130816,ENSG00000270276,ENSG00000278272,ENSG00000158406,ENSG00000068903,ENSG00000168298,ENSG00000196591,ENSG00000274618,ENSG00000134046,ENSG00000197061,ENSG00000096717,ENSG00000119720,ENSG00000131845,ENSG00000123562…
GO:0042826	histone deacetylase binding	molecular_function	0.00064329	0.01599	71	9402	124	22148	ENSG00000131759,ENSG00000158773,ENSG00000114166,ENSG00000090447,ENSG00000164331,ENSG00000177374,ENSG00000184357,ENSG00000112658,ENSG00000065060,ENSG00000094916,ENSG00000011243,ENSG00000204389,ENSG00000064489,ENSG00000138668,ENSG00000100429,ENSG00000135547,ENSG00000185591,ENSG00000108953,ENSG00000131747,ENSG00000080824,ENSG00000160685,ENSG00000154493,ENSG00000123095,ENSG00000183305,ENSG00000172216…
GO:0016331	morphogenesis of embryonic epithelium	biological_process	0.00064735	0.016055	86	9402	154	22148	ENSG00000185920,ENSG00000117713,ENSG00000142867,ENSG00000147050,ENSG00000168036,ENSG00000075891,ENSG00000196576,ENSG00000073282,ENSG00000010361,ENSG00000169554,ENSG00000089094,ENSG00000184254,ENSG00000140463,ENSG00000104375,ENSG00000106078,ENSG00000134245,ENSG00000161202,ENSG00000172819,ENSG00000162552,ENSG00000074219,ENSG00000075275,ENSG00000184916,ENSG00000100714,ENSG00000107882,ENSG00000103197…
GO:0009267	cellular response to starvation	biological_process	0.00064755	0.016055	187	9402	366	22148	ENSG00000167716,ENSG00000142208,ENSG00000174903,ENSG00000177169,ENSG00000132275,ENSG00000039523,ENSG00000172071,ENSG00000010704,ENSG00000139540,ENSG00000110046,ENSG00000126247,ENSG00000148356,ENSG00000140941,ENSG00000111640,ENSG00000149547,ENSG00000116044,ENSG00000144566,ENSG00000167196,ENSG00000104765,ENSG00000125703,ENSG00000102882,ENSG00000044574,ENSG00000181652,ENSG00000170608,ENSG00000075785…
GO:0060147	regulation of posttranscriptional gene silencing	biological_process	0.00065462	0.016189	44	9402	73	22148	ENSG00000183598,ENSG00000274750,ENSG00000206557,ENSG00000114416,ENSG00000204531,ENSG00000197409,ENSG00000158406,ENSG00000278272,ENSG00000274618,ENSG00000273983,ENSG00000276180,ENSG00000270276,ENSG00000277157,ENSG00000275126,ENSG00000177700,ENSG00000197061,ENSG00000055917,ENSG00000131914,ENSG00000092847,ENSG00000203852,ENSG00000270882,ENSG00000066044,ENSG00000163041,ENSG00000197837,ENSG00000186666…
GO:0060966	regulation of gene silencing by RNA	biological_process	0.00065462	0.016189	44	9402	73	22148	ENSG00000277775,ENSG00000139546,ENSG00000278828,ENSG00000105258,ENSG00000144231,ENSG00000132170,ENSG00000168002,ENSG00000275379,ENSG00000100142,ENSG00000203811,ENSG00000160710,ENSG00000274267,ENSG00000276966,ENSG00000197153,ENSG00000047315,ENSG00000197238,ENSG00000278705,ENSG00000273542,ENSG00000275126,ENSG00000277157,ENSG00000270276,ENSG00000276180,ENSG00000273983,ENSG00000274618,ENSG00000158406…
GO:1901658	glycosyl compound catabolic process	biological_process	0.00065719	0.016205	250	9402	501	22148	ENSG00000069966,ENSG00000198793,ENSG00000272325,ENSG00000164506,ENSG00000149182,ENSG00000198951,ENSG00000152700,ENSG00000145242,ENSG00000079337,ENSG00000141480,ENSG00000107099,ENSG00000107185,ENSG00000167193,ENSG00000082701,ENSG00000007168,ENSG00000130052,ENSG00000070610,ENSG00000162552,ENSG00000088280,ENSG00000213809,ENSG00000174791,ENSG00000145703,ENSG00000247077,ENSG00000090104,ENSG00000183856…
[truncated: 15,941 more rows]
