# Supplementary material for: RNA-Seq Technology Reveals the Mechanism of SDT Combined With Novel Nanobubbles Against HCC
Source: Front Mol Biosci. 2022 Feb 7;8:791331. doi: 10.3389/fmolb.2021.791331 (PMC8859324; doi:10.3389/fmolb.2021.791331)
Supplement: Supplementary file 2 [file Table2.XLS]

GO_accession	Description	Term_type	Over_represented_pValue	Corrected_pValue	CAD_item	CAD_list	Bg_item	Bg_list	Gene_names
GO:0048731	system development	biological_process	1.342e-22	2.612e-18	1354	4783	5060	22148	ENSG00000167034,ENSG00000196711,ENSG00000163017,ENSG00000188428,ENSG00000131759,ENSG00000113369,ENSG00000087088,ENSG00000139211,ENSG00000160808,ENSG00000141052,ENSG00000158747,ENSG00000129535,ENSG00000205923,ENSG00000196159,ENSG00000138448,ENSG00000186222,ENSG00000135547,ENSG00000168077,ENSG00000116062,ENSG00000177045,ENSG00000154227,ENSG00000114646,ENSG00000143761,ENSG00000116525,ENSG00000168283…
GO:0032502	developmental process	biological_process	8.8067e-21	8.5703e-17	1706	4783	6638	22148	ENSG00000185053,ENSG00000060718,ENSG00000169252,ENSG00000134986,ENSG00000181790,ENSG00000164675,ENSG00000101003,ENSG00000070404,ENSG00000198353,ENSG00000099860,ENSG00000100292,ENSG00000051341,ENSG00000196659,ENSG00000111077,ENSG00000189403,ENSG00000021300,ENSG00000165887,ENSG00000138758,ENSG00000107859,ENSG00000178882,ENSG00000130513,ENSG00000147852,ENSG00000122591,ENSG00000107290,ENSG00000053918…
GO:0007275	multicellular organismal development	biological_process	3.4478e-20	2.2368e-16	1475	4783	5651	22148	ENSG00000131831,ENSG00000163602,ENSG00000198846,ENSG00000153879,ENSG00000179776,ENSG00000113296,ENSG00000162367,ENSG00000205213,ENSG00000095587,ENSG00000174684,ENSG00000105989,ENSG00000173218,ENSG00000120327,ENSG00000198561,ENSG00000137834,ENSG00000160345,ENSG00000112116,ENSG00000176597,ENSG00000145675,ENSG00000162599,ENSG00000100105,ENSG00000134318,ENSG00000010810,ENSG00000169059,ENSG00000196182…
GO:0044767	single-organism developmental process	biological_process	1.3245e-19	6.4446e-16	1367	4783	5163	22148	ENSG00000087085,ENSG00000177138,ENSG00000258227,ENSG00000204103,ENSG00000183018,ENSG00000130182,ENSG00000135334,ENSG00000107187,ENSG00000162891,ENSG00000180447,ENSG00000119487,ENSG00000104327,ENSG00000049618,ENSG00000170681,ENSG00000143552,ENSG00000100889,ENSG00000163380,ENSG00000072422,ENSG00000135049,ENSG00000176909,ENSG00000136826,ENSG00000167656,XLOC_148420,ENSG00000133639,ENSG00000185650,ENS…
GO:0048513	organ development	biological_process	1.9011e-19	7.4001e-16	1012	4783	3731	22148	ENSG00000117115,ENSG00000197406,ENSG00000114279,ENSG00000111241,ENSG00000005961,ENSG00000185924,ENSG00000141579,ENSG00000198598,ENSG00000169031,ENSG00000163217,ENSG00000197594,ENSG00000132002,ENSG00000185420,ENSG00000198435,ENSG00000128272,ENSG00000028277,ENSG00000077009,ENSG00000127129,ENSG00000154556,ENSG00000159167,ENSG00000049323,ENSG00000005513,ENSG00000148053,ENSG00000136383,ENSG00000142319…
GO:0048856	anatomical structure development	biological_process	5.0967e-19	1.6533e-15	1525	4783	5900	22148	ENSG00000185507,ENSG00000078114,ENSG00000128585,ENSG00000119782,ENSG00000136098,ENSG00000179284,ENSG00000147257,ENSG00000182687,ENSG00000203710,ENSG00000178234,ENSG00000065717,ENSG00000261456,ENSG00000107742,ENSG00000033327,ENSG00000023287,ENSG00000038295,ENSG00000138829,ENSG00000143845,ENSG00000118513,ENSG00000105227,ENSG00000100065,ENSG00000158528,ENSG00000164402,ENSG00000119457,ENSG00000117228…
GO:0051239	regulation of multicellular organismal process	biological_process	2.9784e-18	8.2812e-15	918	4783	3309	22148	ENSG00000139174,ENSG00000147862,ENSG00000264522,ENSG00000153064,ENSG00000117020,ENSG00000120049,ENSG00000134256,ENSG00000153902,ENSG00000173269,ENSG00000184486,ENSG00000120068,ENSG00000196562,ENSG00000118972,ENSG00000102760,ENSG00000010671,ENSG00000198626,ENSG00000143125,ENSG00000163132,ENSG00000180353,ENSG00000122733,ENSG00000064309,ENSG00000114646,ENSG00000112175,ENSG00000171385,ENSG00000171587…
GO:0000786	nucleosome	cellular_component	3.845e-17	9.3545e-14	58	4783	113	22148	ENSG00000277775,ENSG00000188375,ENSG00000100485,ENSG00000124575,ENSG00000278705,ENSG00000184897,ENSG00000124635,ENSG00000278677,ENSG00000197837,ENSG00000274290,ENSG00000274183,ENSG00000274997,ENSG00000276410,ENSG00000270882,ENSG00000274267,ENSG00000276180,ENSG00000278588,ENSG00000277157,ENSG00000196866,ENSG00000273983,ENSG00000184357,ENSG00000276368,ENSG00000178804,ENSG00000273542,ENSG00000197153…
GO:2000026	regulation of multicellular organismal development	biological_process	4.3556e-16	9.3988e-13	604	4783	2084	22148	ENSG00000225663,ENSG00000275714,ENSG00000130700,ENSG00000128602,ENSG00000076770,ENSG00000162594,ENSG00000077092,ENSG00000176020,ENSG00000104267,ENSG00000135898,ENSG00000115844,ENSG00000144579,ENSG00000176884,ENSG00000135333,ENSG00000136689,ENSG00000167985,ENSG00000113657,ENSG00000151577,ENSG00000126861,ENSG00000179222,ENSG00000066468,ENSG00000186951,ENSG00000183579,ENSG00000018236,ENSG00000116106…
GO:0030154	cell differentiation	biological_process	4.8291e-16	9.3988e-13	1148	4783	4383	22148	ENSG00000137203,ENSG00000147894,ENSG00000143119,ENSG00000145491,ENSG00000004809,ENSG00000196358,ENSG00000148677,ENSG00000173334,ENSG00000005981,ENSG00000073536,ENSG00000277775,ENSG00000124785,ENSG00000168209,ENSG00000091010,ENSG00000197616,ENSG00000179388,ENSG00000143995,ENSG00000145287,ENSG00000088899,ENSG00000135443,ENSG00000198805,ENSG00000091138,ENSG00000107485,ENSG00000169247,ENSG00000135407…
GO:0031226	intrinsic to plasma membrane	cellular_component	1.3911e-15	2.4613e-12	554	4783	1879	22148	ENSG00000184156,ENSG00000182674,ENSG00000157551,ENSG00000138172,ENSG00000080644,ENSG00000171551,ENSG00000116701,ENSG00000174669,ENSG00000083857,ENSG00000137872,ENSG00000111981,ENSG00000166006,ENSG00000104783,ENSG00000155252,ENSG00000180061,ENSG00000134545,ENSG00000169896,ENSG00000153208,ENSG00000162896,ENSG00000108684,ENSG00000120156,ENSG00000164220,ENSG00000119899,ENSG00000069493,ENSG00000186510…
GO:0048869	cellular developmental process	biological_process	7.1972e-15	1.1473e-11	1209	4783	4678	22148	ENSG00000185338,ENSG00000125378,ENSG00000078237,ENSG00000152455,ENSG00000187997,ENSG00000130522,ENSG00000088992,ENSG00000119729,ENSG00000172331,ENSG00000198125,ENSG00000180011,ENSG00000033122,ENSG00000197748,ENSG00000165995,ENSG00000078747,ENSG00000095002,ENSG00000183813,ENSG00000204624,ENSG00000167191,ENSG00000115738,ENSG00000154803,ENSG00000091409,ENSG00000128342,ENSG00000183638,ENSG00000166145…
GO:0005887	integral to plasma membrane	cellular_component	7.6631e-15	1.1473e-11	532	4783	1806	22148	ENSG00000146411,ENSG00000105668,ENSG00000140538,ENSG00000013588,ENSG00000136868,ENSG00000175591,ENSG00000166225,ENSG00000164418,ENSG00000134489,ENSG00000136732,ENSG00000135643,ENSG00000138031,ENSG00000205213,ENSG00000283952,ENSG00000127191,ENSG00000151490,ENSG00000100652,ENSG00000129749,ENSG00000108219,ENSG00000078549,ENSG00000168899,ENSG00000120327,ENSG00000069702,ENSG00000187492,ENSG00000139636…
GO:0045595	regulation of cell differentiation	biological_process	2.9379e-14	3.9503e-11	548	4783	1899	22148	ENSG00000167680,ENSG00000115738,ENSG00000133216,ENSG00000204624,ENSG00000167191,ENSG00000030304,ENSG00000134569,ENSG00000136807,ENSG00000166831,ENSG00000188906,ENSG00000154803,ENSG00000166145,ENSG00000171223,ENSG00000128342,ENSG00000122694,ENSG00000198947,ENSG00000105088,ENSG00000277157,ENSG00000120332,ENSG00000171462,ENSG00000143322,ENSG00000174808,ENSG00000273983,ENSG00000184557,ENSG00000170396…
GO:0022610	biological adhesion	biological_process	3.2418e-14	3.9503e-11	385	4783	1225	22148	ENSG00000196338,ENSG00000115232,ENSG00000185565,ENSG00000171840,ENSG00000055163,ENSG00000108679,ENSG00000251664,ENSG00000179242,ENSG00000081842,ENSG00000012223,ENSG00000135919,ENSG00000080815,ENSG00000081853,ENSG00000171747,ENSG00000152208,ENSG00000142173,ENSG00000262655,ENSG00000213949,ENSG00000105851,ENSG00000116147,ENSG00000149489,ENSG00000184363,ENSG00000168743,ENSG00000196090,ENSG00000144668…
GO:0007155	cell adhesion	biological_process	3.2474e-14	3.9503e-11	383	4783	1217	22148	ENSG00000133710,ENSG00000118785,ENSG00000153094,ENSG00000186222,ENSG00000138448,ENSG00000196159,ENSG00000242866,ENSG00000127507,ENSG00000154162,ENSG00000077943,ENSG00000050030,ENSG00000175065,ENSG00000204936,ENSG00000064042,ENSG00000253846,ENSG00000139211,ENSG00000204969,ENSG00000181092,ENSG00000130827,ENSG00000087589,ENSG00000139219,ENSG00000146242,ENSG00000102760,ENSG00000154330,ENSG00000173269…
GO:0048468	cell development	biological_process	6.4445e-14	7.3782e-11	666	4783	2352	22148	ENSG00000164188,ENSG00000225950,ENSG00000134571,ENSG00000176697,ENSG00000086967,ENSG00000035403,ENSG00000168389,ENSG00000106460,ENSG00000274600,ENSG00000179057,ENSG00000100503,ENSG00000050555,ENSG00000137877,ENSG00000162946,ENSG00000160716,ENSG00000105810,ENSG00000214960,ENSG00000132932,ENSG00000109756,ENSG00000095464,ENSG00000108576,ENSG00000146047,ENSG00000242252,ENSG00000151617,ENSG00000111962…
GO:0032501	multicellular organismal process	biological_process	2.9243e-13	3.162e-10	2033	4783	8443	22148	ENSG00000019186,ENSG00000128567,ENSG00000172273,ENSG00000120149,ENSG00000125347,ENSG00000110244,ENSG00000243708,ENSG00000160113,ENSG00000106366,ENSG00000010319,ENSG00000107736,ENSG00000167535,ENSG00000113645,ENSG00000172379,ENSG00000137575,ENSG00000196296,ENSG00000172232,ENSG00000275379,ENSG00000143479,ENSG00000139220,ENSG00000085276,ENSG00000120729,ENSG00000123364,ENSG00000129116,ENSG00000135127…
GO:0044699	single-organism process	biological_process	3.1746e-13	3.1636e-10	3555	4783	15540	22148	ENSG00000104946,ENSG00000138172,ENSG00000130158,ENSG00000219435,ENSG00000179841,ENSG00000110047,ENSG00000080644,ENSG00000015153,ENSG00000169896,ENSG00000005102,ENSG00000166750,ENSG00000144810,ENSG00000170667,ENSG00000162896,ENSG00000124496,ENSG00000107829,ENSG00000133138,ENSG00000153208,ENSG00000104783,ENSG00000197956,ENSG00000184260,ENSG00000155252,ENSG00000153132,ENSG00000138685,ENSG00000185585…
GO:0014070	response to organic cyclic compound	biological_process	3.2509e-13	3.1636e-10	285	4783	904	22148	ENSG00000093010,ENSG00000168209,ENSG00000123901,ENSG00000086991,ENSG00000166006,ENSG00000138794,ENSG00000069667,ENSG00000148677,ENSG00000105641,ENSG00000131378,ENSG00000138668,ENSG00000080644,ENSG00000183023,ENSG00000100697,ENSG00000102967,ENSG00000102174,ENSG00000138071,ENSG00000106799,ENSG00000018625,ENSG00000164342,ENSG00000130427,ENSG00000196689,ENSG00000170175,ENSG00000120129,ENSG00000136960…
GO:0031012	extracellular matrix	cellular_component	4.319e-13	4.0029e-10	153	4783	406	22148	ENSG00000091986,ENSG00000090530,ENSG00000115414,ENSG00000140092,ENSG00000069702,ENSG00000105989,ENSG00000112293,ENSG00000184349,ENSG00000163661,ENSG00000139219,ENSG00000196611,ENSG00000172061,ENSG00000145861,ENSG00000183628,ENSG00000173269,ENSG00000162552,ENSG00000130287,ENSG00000154736,ENSG00000050767,ENSG00000113296,ENSG00000111186,ENSG00000125966,ENSG00000160963,ENSG00000164318,ENSG00000184471…
GO:0006811	ion transport	biological_process	5.5818e-13	4.9382e-10	484	4783	1660	22148	ENSG00000145283,ENSG00000072182,ENSG00000176463,ENSG00000138741,ENSG00000047617,ENSG00000164266,ENSG00000189056,ENSG00000147872,ENSG00000144671,ENSG00000021488,ENSG00000075043,ENSG00000148346,ENSG00000197753,ENSG00000138823,ENSG00000198947,ENSG00000162494,ENSG00000008710,ENSG00000143184,ENSG00000110203,ENSG00000114796,ENSG00000153898,ENSG00000173267,ENSG00000022355,ENSG00000168297,ENSG00000175197…
GO:0050793	regulation of developmental process	biological_process	1.2278e-12	1.039e-09	732	4783	2692	22148	ENSG00000109083,ENSG00000188906,ENSG00000134871,ENSG00000154803,ENSG00000167680,ENSG00000115738,ENSG00000133216,ENSG00000189171,ENSG00000167191,ENSG00000030304,ENSG00000204624,ENSG00000134569,ENSG00000136807,ENSG00000166831,ENSG00000122694,ENSG00000198947,ENSG00000105088,ENSG00000277157,ENSG00000120332,ENSG00000171462,ENSG00000133121,ENSG00000174808,ENSG00000143322,ENSG00000273983,ENSG00000184557…
GO:0061061	muscle structure development	biological_process	2.6067e-12	2.1139e-09	230	4783	693	22148	ENSG00000157227,ENSG00000198947,ENSG00000198719,ENSG00000008294,ENSG00000161270,ENSG00000105088,ENSG00000145362,ENSG00000129910,ENSG00000187498,ENSG00000156858,ENSG00000155760,ENSG00000082014,ENSG00000148926,ENSG00000158186,ENSG00000175197,ENSG00000185022,ENSG00000107779,ENSG00000135424,ENSG00000128342,ENSG00000114251,ENSG00000112715,ENSG00000147166,ENSG00000109083,ENSG00000188906,ENSG00000102683…
GO:0005261	cation channel activity	molecular_function	2.8232e-12	2.1979e-09	121	4783	298	22148	ENSG00000156113,ENSG00000138448,ENSG00000168135,ENSG00000133107,ENSG00000119121,ENSG00000116032,ENSG00000144481,ENSG00000053918,ENSG00000213199,ENSG00000153956,ENSG00000277481,ENSG00000175344,ENSG00000182324,ENSG00000119782,ENSG00000186642,ENSG00000180509,ENSG00000149596,ENSG00000176884,ENSG00000078795,ENSG00000070985,ENSG00000169432,ENSG00000136546,ENSG00000144191,ENSG00000135124,ENSG00000187688…
GO:0010646	regulation of cell communication	biological_process	3.6168e-12	2.7075e-09	986	4783	3784	22148	ENSG00000070886,ENSG00000143556,ENSG00000184381,ENSG00000100234,ENSG00000100290,ENSG00000180210,ENSG00000002746,ENSG00000110975,ENSG00000106952,ENSG00000123395,ENSG00000116299,ENSG00000008323,ENSG00000198355,ENSG00000178913,ENSG00000164761,ENSG00000243414,ENSG00000223443,ENSG00000101890,ENSG00000112096,ENSG00000198216,ENSG00000180340,ENSG00000008294,ENSG00000187678,ENSG00000157227,ENSG00000198719…
GO:0046873	metal ion transmembrane transporter activity	molecular_function	3.8121e-12	2.748e-09	165	4783	449	22148	ENSG00000196689,ENSG00000173338,ENSG00000175938,ENSG00000158445,ENSG00000018625,ENSG00000143473,ENSG00000167723,ENSG00000162687,ENSG00000157445,ENSG00000198838,ENSG00000108684,ENSG00000080815,ENSG00000113946,ENSG00000196557,ENSG00000158014,ENSG00000184408,ENSG00000162753,ENSG00000170113,ENSG00000177807,ENSG00000112337,ENSG00000102452,ENSG00000168356,ENSG00000069431,ENSG00000104783,ENSG00000196296…
GO:0065008	regulation of biological quality	biological_process	4.1884e-12	2.9114e-09	1049	4783	4059	22148	ENSG00000119457,ENSG00000213199,ENSG00000149131,ENSG00000118513,ENSG00000105227,ENSG00000087237,ENSG00000158528,ENSG00000187258,ENSG00000023287,ENSG00000138829,ENSG00000169432,ENSG00000182687,ENSG00000179284,ENSG00000119782,ENSG00000135828,ENSG00000198610,ENSG00000128585,ENSG00000184254,ENSG00000124164,ENSG00000105976,ENSG00000115008,ENSG00000161202,ENSG00000161011,ENSG00000092529,ENSG00000099139…
GO:0072358	cardiovascular system development	biological_process	5.9895e-12	3.8858e-09	342	4783	1120	22148	ENSG00000135914,ENSG00000120708,ENSG00000076706,ENSG00000100292,ENSG00000109472,ENSG00000137440,ENSG00000154188,ENSG00000077463,ENSG00000060718,ENSG00000078401,ENSG00000116678,ENSG00000149596,ENSG00000163513,ENSG00000181790,ENSG00000157017,ENSG00000053918,ENSG00000170381,ENSG00000049540,ENSG00000239697,ENSG00000164690,ENSG00000166396,ENSG00000140795,ENSG00000136826,ENSG00000135636,ENSG00000005108…
GO:0072359	circulatory system development	biological_process	5.9895e-12	3.8858e-09	342	4783	1120	22148	ENSG00000159399,ENSG00000136938,ENSG00000143556,ENSG00000179588,ENSG00000182871,ENSG00000168334,ENSG00000167772,ENSG00000127329,ENSG00000044090,ENSG00000196189,ENSG00000180340,ENSG00000173376,ENSG00000158125,ENSG00000198719,ENSG00000157227,ENSG00000135679,ENSG00000145362,ENSG00000116285,ENSG00000082014,ENSG00000125848,ENSG00000114251,ENSG00000107779,ENSG00000164283,ENSG00000049323,ENSG00000154556…
GO:0009605	response to external stimulus	biological_process	9.8135e-12	6.0027e-09	565	4783	2039	22148	ENSG00000183049,ENSG00000010310,ENSG00000197721,ENSG00000148677,ENSG00000184163,ENSG00000137673,ENSG00000137561,ENSG00000147894,ENSG00000081237,ENSG00000183023,ENSG00000110046,ENSG00000011422,ENSG00000155657,ENSG00000179388,ENSG00000102962,ENSG00000142867,ENSG00000091010,ENSG00000001617,ENSG00000064300,ENSG00000069667,ENSG00000196468,ENSG00000113070,ENSG00000101916,ENSG00000166086,ENSG00000107731…
GO:0009653	anatomical structure morphogenesis	biological_process	9.8693e-12	6.0027e-09	790	4783	2937	22148	ENSG00000074219,ENSG00000129757,ENSG00000100625,ENSG00000128886,ENSG00000173402,ENSG00000170558,ENSG00000186480,ENSG00000140538,ENSG00000119608,ENSG00000166225,ENSG00000120318,ENSG00000165588,ENSG00000183091,ENSG00000170581,ENSG00000128917,ENSG00000164867,ENSG00000149781,ENSG00000169330,ENSG00000112981,ENSG00000166341,ENSG00000152270,ENSG00000144355,ENSG00000169504,ENSG00000155980,ENSG00000169884…
GO:0044707	single-multicellular organism process	biological_process	1.2091e-11	7.1309e-09	1954	4783	8157	22148	ENSG00000075142,ENSG00000167522,ENSG00000144857,ENSG00000073861,ENSG00000141968,ENSG00000187266,ENSG00000108830,ENSG00000067141,ENSG00000108771,ENSG00000006459,ENSG00000174898,ENSG00000038945,ENSG00000179520,ENSG00000173227,ENSG00000169429,ENSG00000198890,ENSG00000164877,ENSG00000115956,ENSG00000147655,ENSG00000164283,ENSG00000126953,ENSG00000198727,ENSG00000107779,ENSG00000166257,ENSG00000138035…
GO:0009719	response to endogenous stimulus	biological_process	1.6707e-11	9.5637e-09	463	4783	1633	22148	ENSG00000101811,ENSG00000136997,ENSG00000170962,ENSG00000127831,ENSG00000171631,ENSG00000239672,ENSG00000164040,ENSG00000078900,ENSG00000158683,ENSG00000069275,ENSG00000163794,ENSG00000149212,ENSG00000162009,ENSG00000198786,ENSG00000163131,ENSG00000159388,ENSG00000044574,ENSG00000184113,ENSG00000155090,ENSG00000185950,ENSG00000163815,ENSG00000100889,ENSG00000080546,ENSG00000162692,ENSG00000170430…
GO:0023051	regulation of signaling	biological_process	1.8006e-11	1.0013e-08	967	4783	3729	22148	ENSG00000118418,ENSG00000091409,ENSG00000109083,ENSG00000165879,ENSG00000188906,ENSG00000124143,ENSG00000120686,ENSG00000154803,ENSG00000131467,ENSG00000130762,ENSG00000189171,ENSG00000133216,ENSG00000167191,ENSG00000177283,ENSG00000030304,ENSG00000134569,ENSG00000166831,ENSG00000122694,ENSG00000169508,ENSG00000137752,ENSG00000143184,ENSG00000198947,ENSG00000026103,ENSG00000171462,ENSG00000133121…
GO:0008324	cation transmembrane transporter activity	molecular_function	2.6268e-11	1.4202e-08	221	4783	669	22148	ENSG00000170113,ENSG00000166347,ENSG00000119899,ENSG00000177807,ENSG00000158014,ENSG00000196557,ENSG00000113946,ENSG00000080815,ENSG00000162753,ENSG00000184408,ENSG00000181035,ENSG00000108684,ENSG00000167723,ENSG00000143473,ENSG00000159720,ENSG00000157445,ENSG00000198838,ENSG00000162687,ENSG00000018625,ENSG00000158445,ENSG00000204385,ENSG00000142920,ENSG00000175938,ENSG00000255346,ENSG00000173338…
GO:0065009	regulation of molecular function	biological_process	2.8166e-11	1.4816e-08	861	4783	3311	22148	ENSG00000068001,ENSG00000145824,ENSG00000012223,ENSG00000113721,ENSG00000055163,ENSG00000196743,ENSG00000107831,ENSG00000105974,ENSG00000178752,ENSG00000196338,ENSG00000172071,ENSG00000068971,ENSG00000133101,ENSG00000134852,ENSG00000164082,ENSG00000168802,ENSG00000213949,ENSG00000118507,ENSG00000105851,ENSG00000169403,ENSG00000138193,ENSG00000143248,ENSG00000251503,ENSG00000171867,ENSG00000182175…
GO:0009887	organ morphogenesis	biological_process	2.9064e-11	1.4886e-08	308	4783	1013	22148	ENSG00000124216,ENSG00000128917,ENSG00000164867,ENSG00000147257,ENSG00000166341,ENSG00000168621,ENSG00000144355,ENSG00000169884,ENSG00000074219,ENSG00000037965,ENSG00000100625,ENSG00000173402,ENSG00000183337,ENSG00000186480,ENSG00000174705,ENSG00000170558,ENSG00000065717,ENSG00000138829,ENSG00000119608,ENSG00000166225,ENSG00000105989,ENSG00000129749,ENSG00000173218,ENSG00000125686,ENSG00000069702…
GO:0009966	regulation of signal transduction	biological_process	3.3066e-11	1.6502e-08	868	4783	3326	22148	ENSG00000137331,ENSG00000103275,ENSG00000128342,ENSG00000172410,ENSG00000147145,ENSG00000026103,ENSG00000198947,ENSG00000169508,ENSG00000137752,ENSG00000122694,ENSG00000143184,ENSG00000184205,ENSG00000184557,ENSG00000133121,ENSG00000174808,ENSG00000171462,ENSG00000133216,ENSG00000189171,ENSG00000166831,ENSG00000134569,ENSG00000167191,ENSG00000177283,ENSG00000030304,ENSG00000124143,ENSG00000120686…
GO:0042692	muscle cell differentiation	biological_process	3.4821e-11	1.6943e-08	171	4783	492	22148	ENSG00000165699,ENSG00000128602,ENSG00000076770,ENSG00000017427,ENSG00000170345,ENSG00000138347,ENSG00000070193,ENSG00000168214,ENSG00000138435,ENSG00000159388,ENSG00000077092,ENSG00000176909,ENSG00000186260,ENSG00000163380,ENSG00000260428,ENSG00000173991,ENSG00000143632,ENSG00000117318,ENSG00000100628,ENSG00000181790,ENSG00000049883,ENSG00000078401,ENSG00000160539,ENSG00000185053,ENSG00000163431…
GO:0022890	inorganic cation transmembrane transporter activity	molecular_function	4.0863e-11	1.9398e-08	188	4783	551	22148	ENSG00000092051,ENSG00000142319,ENSG00000144290,ENSG00000197106,ENSG00000082482,ENSG00000156222,ENSG00000164111,ENSG00000100170,ENSG00000198899,ENSG00000108576,ENSG00000055118,ENSG00000127412,ENSG00000157765,ENSG00000140015,ENSG00000185883,ENSG00000102057,ENSG00000165995,ENSG00000101892,ENSG00000130821,ENSG00000138741,ENSG00000145283,ENSG00000072182,ENSG00000146039,ENSG00000128524,ENSG00000075043…
GO:0070887	cellular response to chemical stimulus	biological_process	5.7332e-11	2.6568e-08	809	4783	3108	22148	ENSG00000114279,ENSG00000111241,ENSG00000117115,ENSG00000100427,ENSG00000119138,ENSG00000197565,ENSG00000185883,ENSG00000138615,ENSG00000185340,ENSG00000127129,ENSG00000128272,ENSG00000131979,ENSG00000185420,ENSG00000186666,ENSG00000197594,ENSG00000150991,ENSG00000148053,ENSG00000129673,ENSG00000108242,ENSG00000159167,ENSG00000049323,ENSG00000188536,ENSG00000156804,ENSG00000116285,ENSG00000171130…
GO:0015267	channel activity	molecular_function	6.5821e-11	2.9792e-08	174	4783	497	22148	ENSG00000173338,ENSG00000170175,ENSG00000152208,ENSG00000196689,ENSG00000101958,ENSG00000175938,ENSG00000255346,ENSG00000158445,ENSG00000100342,ENSG00000167723,ENSG00000143473,ENSG00000162687,ENSG00000157445,ENSG00000198838,ENSG00000185101,ENSG00000108684,ENSG00000147606,ENSG00000196557,ENSG00000080815,ENSG00000166664,ENSG00000171492,ENSG00000184408,ENSG00000259916,ENSG00000186510,ENSG00000177807…
GO:0007399	nervous system development	biological_process	6.7569e-11	2.9889e-08	654	4783	2382	22148	ENSG00000180210,ENSG00000002746,ENSG00000070886,ENSG00000185133,ENSG00000132640,ENSG00000171786,ENSG00000008294,ENSG00000180340,ENSG00000173376,ENSG00000198719,ENSG00000157227,ENSG00000114251,ENSG00000251493,ENSG00000250120,ENSG00000142319,ENSG00000005513,ENSG00000148053,ENSG00000128272,ENSG00000132002,ENSG00000197594,ENSG00000115840,ENSG00000006652,ENSG00000185924,ENSG00000140254,ENSG00000198517…
GO:0030097	hemopoiesis	biological_process	8.2561e-11	3.5708e-08	270	4783	894	22148	ENSG00000182010,ENSG00000278705,ENSG00000173334,ENSG00000166147,ENSG00000277775,ENSG00000081237,ENSG00000104856,ENSG00000204389,ENSG00000153208,ENSG00000179388,ENSG00000143995,ENSG00000005102,ENSG00000161642,ENSG00000182885,ENSG00000069667,ENSG00000125144,ENSG00000129691,ENSG00000166086,ENSG00000155846,ENSG00000120156,ENSG00000198805,ENSG00000107485,ENSG00000135363,ENSG00000120659,ENSG00000066336…
GO:0022857	transmembrane transporter activity	molecular_function	8.885e-11	3.7352e-08	344	4783	1152	22148	ENSG00000171126,ENSG00000124134,ENSG00000105281,ENSG00000168356,ENSG00000197956,ENSG00000069431,ENSG00000104783,ENSG00000166006,ENSG00000004809,ENSG00000007402,ENSG00000174669,ENSG00000105641,ENSG00000140107,ENSG00000107819,ENSG00000154864,ENSG00000118160,ENSG00000183023,ENSG00000148408,ENSG00000080644,ENSG00000063127,ENSG00000157551,ENSG00000077713,ENSG00000184156,ENSG00000058262,ENSG00000182674…
GO:0015075	ion transmembrane transporter activity	molecular_function	9.0198e-11	3.7352e-08	293	4783	949	22148	ENSG00000173338,ENSG00000126267,ENSG00000170175,ENSG00000196689,ENSG00000101958,ENSG00000255346,ENSG00000204385,ENSG00000018625,ENSG00000100342,ENSG00000167723,ENSG00000157445,ENSG00000198838,ENSG00000162687,ENSG00000108684,ENSG00000091138,ENSG00000149150,ENSG00000113946,ENSG00000166664,ENSG00000196557,ENSG00000158014,ENSG00000184408,ENSG00000171492,ENSG00000177807,ENSG00000186510,ENSG00000119899…
GO:0022803	passive transmembrane transporter activity	molecular_function	9.3196e-11	3.7721e-08	174	4783	499	22148	ENSG00000147606,ENSG00000185101,ENSG00000108684,ENSG00000157445,ENSG00000198838,ENSG00000162687,ENSG00000143473,ENSG00000100342,ENSG00000167723,ENSG00000186510,ENSG00000177807,ENSG00000259916,ENSG00000184408,ENSG00000171492,ENSG00000196557,ENSG00000166664,ENSG00000080815,ENSG00000255346,ENSG00000175938,ENSG00000101958,ENSG00000152208,ENSG00000173338,ENSG00000170175,ENSG00000196689,ENSG00000158445…
GO:0009888	tissue development	biological_process	9.4965e-11	3.7721e-08	599	4783	2239	22148	ENSG00000134317,ENSG00000205221,ENSG00000143387,ENSG00000171243,ENSG00000164266,ENSG00000100714,ENSG00000112715,ENSG00000105388,ENSG00000163703,ENSG00000140285,ENSG00000136492,ENSG00000175197,ENSG00000186193,ENSG00000148926,ENSG00000108244,ENSG00000155760,ENSG00000128714,ENSG00000186395,ENSG00000177606,ENSG00000075213,ENSG00000119042,ENSG00000169035,ENSG00000187498,ENSG00000105810,ENSG00000249715…
GO:0032993	protein-DNA complex	cellular_component	9.7032e-11	3.7771e-08	79	4783	208	22148	ENSG00000249961,ENSG00000274997,ENSG00000276410,ENSG00000270882,ENSG00000188375,ENSG00000124575,ENSG00000176046,ENSG00000124635,ENSG00000273542,ENSG00000278637,ENSG00000184270,ENSG00000115041,ENSG00000273703,ENSG00000101003,ENSG00000278588,ENSG00000131153,ENSG00000196747,ENSG00000133302,ENSG00000275713,ENSG00000184678,ENSG00000275221,ENSG00000183598,ENSG00000198056,ENSG00000166848,ENSG00000246705…
GO:0006812	cation transport	biological_process	1.0567e-10	4.0327e-08	325	4783	1081	22148	ENSG00000165699,ENSG00000132718,ENSG00000137672,ENSG00000150995,ENSG00000172349,ENSG00000228253,ENSG00000154143,ENSG00000148482,ENSG00000129244,ENSG00000167996,ENSG00000083454,ENSG00000171303,ENSG00000140939,ENSG00000080493,ENSG00000196660,ENSG00000157087,ENSG00000164707,ENSG00000112077,ENSG00000007314,ENSG00000165794,ENSG00000267001,ENSG00000163817,ENSG00000176884,ENSG00000172139,ENSG00000151577…
GO:0002520	immune system development	biological_process	1.1421e-10	4.2746e-08	292	4783	983	22148	ENSG00000112299,ENSG00000155090,ENSG00000278272,ENSG00000164251,ENSG00000187098,ENSG00000162692,ENSG00000172175,ENSG00000168961,ENSG00000168214,ENSG00000151067,ENSG00000170345,ENSG00000013375,ENSG00000111679,ENSG00000239672,ENSG00000136997,ENSG00000162891,ENSG00000078900,ENSG00000204103,ENSG00000183018,ENSG00000137700,ENSG00000258227,ENSG00000189403,ENSG00000273542,ENSG00000162836,ENSG00000051341…
GO:0072001	renal system development	biological_process	1.214e-10	4.4028e-08	112	4783	292	22148	ENSG00000129757,ENSG00000277481,ENSG00000077943,ENSG00000261371,ENSG00000115884,ENSG00000177464,ENSG00000164690,ENSG00000100625,ENSG00000153094,ENSG00000166396,ENSG00000145147,ENSG00000137573,ENSG00000092969,ENSG00000196159,ENSG00000087088,ENSG00000066468,ENSG00000181092,ENSG00000131759,ENSG00000111077,ENSG00000174059,ENSG00000147257,ENSG00000167034,ENSG00000179222,ENSG00000129654,ENSG00000168621…
GO:0010033	response to organic substance	biological_process	1.2216e-10	4.4028e-08	820	4783	3175	22148	ENSG00000016082,ENSG00000119729,ENSG00000088992,ENSG00000116761,ENSG00000169900,ENSG00000147434,ENSG00000010610,ENSG00000130522,ENSG00000123454,ENSG00000164111,ENSG00000178623,ENSG00000138039,ENSG00000198695,ENSG00000146678,ENSG00000116748,ENSG00000198917,ENSG00000125378,ENSG00000141682,ENSG00000185338,ENSG00000198400,ENSG00000138413,ENSG00000176387,ENSG00000169871,ENSG00000154589,ENSG00000123358…
GO:0043062	extracellular structure organization	biological_process	1.6648e-10	5.8911e-08	134	4783	368	22148	ENSG00000156886,ENSG00000140092,ENSG00000115414,ENSG00000091986,ENSG00000170961,ENSG00000163661,ENSG00000039068,ENSG00000102760,ENSG00000196562,ENSG00000095587,ENSG00000139219,ENSG00000196611,ENSG00000050767,ENSG00000154736,ENSG00000152952,ENSG00000130287,ENSG00000099953,ENSG00000204291,ENSG00000162510,ENSG00000164318,ENSG00000115221,ENSG00000138316,ENSG00000138829,ENSG00000038295,ENSG00000138448…
GO:0043269	regulation of ion transport	biological_process	1.728e-10	6.0056e-08	214	4783	657	22148	ENSG00000183044,ENSG00000188037,ENSG00000143153,ENSG00000116032,ENSG00000108691,ENSG00000018236,ENSG00000135636,ENSG00000113739,ENSG00000179094,ENSG00000047936,ENSG00000053918,ENSG00000078401,ENSG00000151577,ENSG00000136689,ENSG00000109047,ENSG00000176884,ENSG00000169252,ENSG00000180509,ENSG00000149596,ENSG00000145335,ENSG00000089041,ENSG00000141750,ENSG00000153822,ENSG00000166762,ENSG00000136546…
GO:0044763	single-organism cellular process	biological_process	1.8754e-10	6.4037e-08	3337	4783	14624	22148	ENSG00000205923,ENSG00000165181,ENSG00000156959,ENSG00000169550,ENSG00000138316,ENSG00000170011,ENSG00000156113,ENSG00000108798,ENSG00000186222,ENSG00000116062,ENSG00000110108,ENSG00000188428,ENSG00000197019,ENSG00000059804,ENSG00000111490,ENSG00000183423,ENSG00000158747,ENSG00000141052,ENSG00000137731,ENSG00000144868,ENSG00000156475,ENSG00000125257,ENSG00000120049,ENSG00000154736,ENSG00000153902…
GO:0005216	ion channel activity	molecular_function	1.932e-10	6.4834e-08	163	4783	461	22148	ENSG00000101958,ENSG00000196689,ENSG00000173338,ENSG00000152208,ENSG00000170175,ENSG00000255346,ENSG00000175938,ENSG00000158445,ENSG00000157445,ENSG00000198838,ENSG00000162687,ENSG00000143473,ENSG00000100342,ENSG00000167723,ENSG00000147606,ENSG00000185101,ENSG00000108684,ENSG00000171492,ENSG00000184408,ENSG00000196557,ENSG00000166664,ENSG00000080815,ENSG00000186510,ENSG00000177807,ENSG00000168356…
GO:0042592	homeostatic process	biological_process	2.028e-10	6.6899e-08	515	4783	1879	22148	ENSG00000177098,ENSG00000105612,ENSG00000171130,ENSG00000169248,ENSG00000198719,ENSG00000164761,ENSG00000112096,ENSG00000172057,ENSG00000198355,ENSG00000180210,ENSG00000159399,ENSG00000143195,ENSG00000184381,ENSG00000114279,ENSG00000213658,ENSG00000129559,ENSG00000128272,ENSG00000179941,ENSG00000127129,ENSG00000197594,ENSG00000115840,ENSG00000127533,ENSG00000092051,ENSG00000159167,ENSG00000145335…
GO:0048534	hematopoietic or lymphoid organ development	biological_process	2.3879e-10	7.7459e-08	278	4783	935	22148	ENSG00000128917,ENSG00000147257,ENSG00000105639,ENSG00000203710,ENSG00000185507,ENSG00000154822,ENSG00000067082,ENSG00000169884,ENSG00000129757,ENSG00000100867,ENSG00000118513,ENSG00000270882,ENSG00000119457,ENSG00000100625,ENSG00000166349,ENSG00000160856,ENSG00000134516,ENSG00000166888,ENSG00000033327,ENSG00000125686,ENSG00000069702,ENSG00000100105,ENSG00000145675,ENSG00000006747,ENSG00000125657…
GO:0030198	extracellular matrix organization	biological_process	2.73e-10	8.7104e-08	133	4783	367	22148	ENSG00000091409,ENSG00000134871,ENSG00000143387,ENSG00000205221,ENSG00000182871,ENSG00000187498,ENSG00000139626,ENSG00000169035,ENSG00000204262,ENSG00000164761,ENSG00000157227,ENSG00000173376,ENSG00000161270,ENSG00000137745,ENSG00000130508,ENSG00000157613,ENSG00000135424,ENSG00000166145,ENSG00000166670,ENSG00000084636,ENSG00000049089,ENSG00000065618,ENSG00000169604,ENSG00000168542,ENSG00000087303…
GO:0022892	substrate-specific transporter activity	molecular_function	3.7975e-10	1.1921e-07	364	4783	1248	22148	ENSG00000131100,ENSG00000059804,ENSG00000138079,ENSG00000113396,ENSG00000185760,ENSG00000187688,ENSG00000174326,ENSG00000139155,ENSG00000135124,ENSG00000136802,ENSG00000137731,ENSG00000172345,ENSG00000167995,ENSG00000136867,ENSG00000131389,ENSG00000153956,ENSG00000182324,ENSG00000104044,ENSG00000110108,ENSG00000144481,ENSG00000189114,ENSG00000138448,ENSG00000156113,ENSG00000131055,ENSG00000168135…
GO:0022891	substrate-specific transmembrane transporter activity	molecular_function	3.9909e-10	1.2329e-07	316	4783	1055	22148	ENSG00000149596,ENSG00000180509,ENSG00000125255,ENSG00000105409,ENSG00000152578,ENSG00000124564,ENSG00000114544,ENSG00000022567,ENSG00000070985,ENSG00000072858,ENSG00000133107,ENSG00000158882,ENSG00000116032,ENSG00000165449,ENSG00000053918,ENSG00000016490,ENSG00000162383,ENSG00000104888,ENSG00000137968,ENSG00000138435,ENSG00000151067,ENSG00000146950,ENSG00000165269,ENSG00000050438,ENSG00000159197…
GO:0044420	extracellular matrix part	cellular_component	4.3726e-10	1.3298e-07	84	4783	198	22148	ENSG00000169031,ENSG00000038945,ENSG00000197565,ENSG00000105894,ENSG00000082196,ENSG00000050555,ENSG00000168743,ENSG00000116147,ENSG00000142173,ENSG00000159189,ENSG00000106278,ENSG00000143341,ENSG00000084636,ENSG00000049323,ENSG00000042781,ENSG00000087303,ENSG00000168542,ENSG00000065618,ENSG00000206561,ENSG00000049089,ENSG00000101203,ENSG00000144810,ENSG00000148357,ENSG00000204262,ENSG00000187498…
GO:0001655	urogenital system development	biological_process	4.6263e-10	1.3853e-07	121	4783	330	22148	ENSG00000162599,ENSG00000124766,ENSG00000170961,ENSG00000114315,ENSG00000077092,ENSG00000137834,ENSG00000163884,ENSG00000170927,ENSG00000081181,ENSG00000165699,ENSG00000104327,ENSG00000128602,ENSG00000164120,ENSG00000103494,ENSG00000085741,ENSG00000138759,ENSG00000137868,ENSG00000070193,ENSG00000205213,ENSG00000117318,ENSG00000272398,ENSG00000119969,ENSG00000154734,ENSG00000136997,ENSG00000170962…
GO:0005215	transporter activity	molecular_function	4.7443e-10	1.3991e-07	398	4783	1387	22148	ENSG00000110881,ENSG00000240583,ENSG00000157214,ENSG00000143603,ENSG00000115194,ENSG00000139209,ENSG00000134917,ENSG00000197506,ENSG00000169684,ENSG00000176076,ENSG00000260458,ENSG00000174640,ENSG00000075399,ENSG00000165272,ENSG00000141526,ENSG00000070882,ENSG00000187010,ENSG00000110244,ENSG00000102452,ENSG00000112337,ENSG00000101974,ENSG00000167535,ENSG00000196296,ENSG00000155465,ENSG00000111886…
GO:0022838	substrate-specific channel activity	molecular_function	5.1499e-10	1.496e-07	165	4783	475	22148	ENSG00000103249,ENSG00000092051,ENSG00000147434,ENSG00000082482,ENSG00000055118,ENSG00000089327,ENSG00000127412,ENSG00000160716,ENSG00000102057,ENSG00000140015,ENSG00000001626,ENSG00000165995,ENSG00000138741,ENSG00000039987,ENSG00000072182,ENSG00000075043,ENSG00000183034,ENSG00000047617,ENSG00000196876,ENSG00000099337,ENSG00000162494,ENSG00000164588,ENSG00000008710,ENSG00000103534,XLOC_102441,ENS…
GO:0030001	metal ion transport	biological_process	5.3267e-10	1.5246e-07	274	4783	892	22148	ENSG00000105409,ENSG00000109047,ENSG00000169252,ENSG00000149596,ENSG00000147246,ENSG00000180509,ENSG00000125255,ENSG00000135914,ENSG00000145335,ENSG00000124564,ENSG00000135932,ENSG00000070985,ENSG00000139180,ENSG00000116032,ENSG00000135636,ENSG00000133107,ENSG00000179094,ENSG00000104888,ENSG00000053918,ENSG00000016490,ENSG00000116329,ENSG00000151067,ENSG00000146950,ENSG00000118523,ENSG00000083067…
GO:0051146	striated muscle cell differentiation	biological_process	8.0837e-10	2.2802e-07	143	4783	410	22148	ENSG00000125266,ENSG00000186951,ENSG00000188153,ENSG00000163431,ENSG00000160539,ENSG00000078401,ENSG00000049883,ENSG00000181790,ENSG00000164976,ENSG00000182621,ENSG00000115884,ENSG00000164690,ENSG00000165887,ENSG00000140795,ENSG00000135636,ENSG00000130513,ENSG00000133639,ENSG00000185650,ENSG00000176046,ENSG00000163380,ENSG00000176909,ENSG00000077092,ENSG00000159388,ENSG00000138435,ENSG00000168214…
GO:0009893	positive regulation of metabolic process	biological_process	8.5238e-10	2.37e-07	831	4783	3238	22148	ENSG00000130164,ENSG00000148832,ENSG00000137947,ENSG00000145214,ENSG00000009694,ENSG00000134371,ENSG00000111859,ENSG00000164938,ENSG00000167110,ENSG00000130766,ENSG00000125462,ENSG00000162772,ENSG00000130511,ENSG00000101493,ENSG00000106153,ENSG00000105261,ENSG00000006459,ENSG00000134070,ENSG00000181104,ENSG00000133398,ENSG00000117000,ENSG00000175548,ENSG00000073861,ENSG00000125084,ENSG00000184144…
GO:0048878	chemical homeostasis	biological_process	1.346e-09	3.6898e-07	350	4783	1222	22148	ENSG00000159197,ENSG00000010704,ENSG00000115107,ENSG00000050438,ENSG00000185950,ENSG00000185002,ENSG00000100889,ENSG00000164251,ENSG00000128564,ENSG00000102891,ENSG00000104327,ENSG00000151067,ENSG00000155962,ENSG00000087086,ENSG00000136997,ENSG00000051108,ENSG00000111679,ENSG00000239672,ENSG00000183625,ENSG00000069275,ENSG00000137700,ENSG00000162009,ENSG00000149212,ENSG00000006283,ENSG00000189403…
GO:0005788	endoplasmic reticulum lumen	cellular_component	1.3764e-09	3.7206e-07	114	4783	312	22148	ENSG00000136378,ENSG00000187955,ENSG00000113739,ENSG00000118785,ENSG00000128590,ENSG00000170558,ENSG00000164690,ENSG00000171502,ENSG00000173402,ENSG00000159224,ENSG00000185739,ENSG00000157017,ENSG00000099937,ENSG00000197272,ENSG00000198756,ENSG00000130203,ENSG00000204291,ENSG00000070404,ENSG00000188064,ENSG00000078401,ENSG00000186283,ENSG00000060718,ENSG00000160963,ENSG00000149257,ENSG00000100350…
GO:0032879	regulation of localization	biological_process	1.463e-09	3.9007e-07	711	4783	2686	22148	ENSG00000102057,ENSG00000005961,ENSG00000114279,ENSG00000117115,ENSG00000100427,ENSG00000092051,ENSG00000204614,ENSG00000159167,ENSG00000186198,ENSG00000127129,ENSG00000138615,ENSG00000128272,ENSG00000140545,ENSG00000127533,ENSG00000197594,ENSG00000174500,ENSG00000163217,ENSG00000169248,ENSG00000198719,ENSG00000157227,ENSG00000008294,ENSG00000112096,ENSG00000198216,ENSG00000223443,ENSG00000151062…
GO:0001822	kidney development	biological_process	1.496e-09	3.9347e-07	94	4783	242	22148	ENSG00000181092,ENSG00000087088,ENSG00000179222,ENSG00000167034,ENSG00000111077,ENSG00000174059,ENSG00000147257,ENSG00000154188,ENSG00000166341,ENSG00000129654,ENSG00000168621,ENSG00000070404,ENSG00000248905,ENSG00000188064,ENSG00000120738,ENSG00000049883,ENSG00000077943,ENSG00000129757,ENSG00000277481,ENSG00000100625,ENSG00000261371,ENSG00000164690,ENSG00000177464,ENSG00000153094,ENSG00000166396…
GO:0007267	cell-cell signaling	biological_process	1.5713e-09	4.0777e-07	389	4783	1367	22148	ENSG00000105383,ENSG00000198719,ENSG00000169248,ENSG00000183395,ENSG00000180340,ENSG00000172137,ENSG00000145362,ENSG00000198216,ENSG00000125848,ENSG00000177098,ENSG00000164404,ENSG00000251493,ENSG00000166257,ENSG00000114251,ENSG00000106952,ENSG00000110975,ENSG00000123360,ENSG00000063015,ENSG00000184381,ENSG00000184144,ENSG00000143195,ENSG00000154016,ENSG00000102195,ENSG00000198355,ENSG00000106018…
GO:0050801	ion homeostasis	biological_process	1.6216e-09	4.1528e-07	254	4783	842	22148	ENSG00000068001,ENSG00000177807,ENSG00000164220,ENSG00000170498,ENSG00000125144,ENSG00000012223,ENSG00000162753,ENSG00000162188,ENSG00000158014,ENSG00000080815,ENSG00000113946,ENSG00000006128,ENSG00000186912,ENSG00000151150,ENSG00000091138,ENSG00000198838,ENSG00000178752,ENSG00000105974,ENSG00000004948,ENSG00000159720,ENSG00000172071,ENSG00000168079,ENSG00000129048,ENSG00000018625,ENSG00000188763…
GO:0048519	negative regulation of biological process	biological_process	1.8346e-09	4.6372e-07	1299	4783	5278	22148	ENSG00000161905,ENSG00000166888,ENSG00000136378,ENSG00000116717,ENSG00000133112,ENSG00000183337,ENSG00000177238,ENSG00000160856,ENSG00000137642,ENSG00000228716,ENSG00000145934,ENSG00000130203,ENSG00000168621,ENSG00000128271,ENSG00000124216,ENSG00000154277,ENSG00000102349,ENSG00000160877,ENSG00000250021,ENSG00000120053,ENSG00000111186,ENSG00000126583,ENSG00000015285,ENSG00000138835,ENSG00000257315…
GO:0009612	response to mechanical stimulus	biological_process	1.9182e-09	4.7865e-07	84	4783	211	22148	ENSG00000260428,ENSG00000134057,ENSG00000167941,ENSG00000158683,ENSG00000163794,ENSG00000125965,ENSG00000173991,ENSG00000265972,ENSG00000143632,ENSG00000198626,ENSG00000120053,ENSG00000136155,ENSG00000102468,ENSG00000134343,ENSG00000170345,ENSG00000137868,ENSG00000085741,ENSG00000010810,ENSG00000090020,ENSG00000159388,ENSG00000122733,ENSG00000136574,ENSG00000129749,ENSG00000116717,ENSG00000175592…
GO:0010647	positive regulation of cell communication	biological_process	1.9886e-09	4.8992e-07	475	4783	1727	22148	ENSG00000156574,ENSG00000179477,ENSG00000080189,ENSG00000115290,ENSG00000120149,ENSG00000106144,ENSG00000169855,ENSG00000135253,ENSG00000136244,ENSG00000151320,ENSG00000150764,ENSG00000138166,ENSG00000120889,ENSG00000132471,ENSG00000162734,ENSG00000152804,ENSG00000113645,ENSG00000137575,ENSG00000184675,ENSG00000173805,ENSG00000003400,ENSG00000152402,ENSG00000105971,ENSG00000204388,ENSG00000204217…
GO:0048522	positive regulation of cellular process	biological_process	2.1861e-09	5.2622e-07	1342	4783	5462	22148	ENSG00000128271,ENSG00000160963,ENSG00000168621,ENSG00000124493,ENSG00000130203,ENSG00000132510,ENSG00000145934,ENSG00000179002,ENSG00000124216,ENSG00000165917,ENSG00000174705,ENSG00000101017,ENSG00000116717,ENSG00000166888,ENSG00000161905,ENSG00000137642,ENSG00000160856,ENSG00000092295,ENSG00000095015,ENSG00000125657,ENSG00000120063,ENSG00000006747,ENSG00000133105,ENSG00000091129,ENSG00000112902…
GO:0007517	muscle organ development	biological_process	2.19e-09	5.2622e-07	175	4783	535	22148	ENSG00000125084,ENSG00000164188,ENSG00000134571,ENSG00000165995,ENSG00000144857,ENSG00000176697,ENSG00000086967,ENSG00000181104,ENSG00000075142,ENSG00000123358,ENSG00000065534,ENSG00000023902,ENSG00000179057,ENSG00000092054,ENSG00000168542,ENSG00000077009,ENSG00000162772,ENSG00000249715,ENSG00000185420,ENSG00000125378,ENSG00000163217,ENSG00000016082,ENSG00000043039,ENSG00000082482,ENSG00000005513…
GO:0042127	regulation of cell proliferation	biological_process	2.5771e-09	6.1168e-07	474	4783	1748	22148	ENSG00000112715,ENSG00000154803,ENSG00000136492,ENSG00000140285,ENSG00000143178,ENSG00000064666,ENSG00000162783,ENSG00000115738,ENSG00000160862,ENSG00000189171,ENSG00000204624,ENSG00000137507,ENSG00000166831,ENSG00000130066,ENSG00000124783,ENSG00000169508,ENSG00000143184,ENSG00000198947,ENSG00000120332,ENSG00000174808,ENSG00000143322,ENSG00000137707,ENSG00000166145,ENSG00000128714,ENSG00000155926…
GO:0000788	nuclear nucleosome	cellular_component	3.1095e-09	7.2915e-07	23	4783	40	22148	ENSG00000197238,ENSG00000274267,ENSG00000270882,ENSG00000274183,ENSG00000278705,ENSG00000197837,ENSG00000277775,ENSG00000146047,ENSG00000274750,ENSG00000278828,ENSG00000278637,ENSG00000273542,ENSG00000197153,ENSG00000278272,ENSG00000275379,ENSG00000270276,ENSG00000197409,ENSG00000275714,ENSG00000168148,ENSG00000273983,ENSG00000276180,ENSG00000137265,ENSG00000277157
GO:0005622	intracellular	cellular_component	4.1295e-09	9.4943e-07	3677	4783	16275	22148	ENSG00000165861,ENSG00000110092,ENSG00000165841,ENSG00000170775,ENSG00000144712,ENSG00000150337,ENSG00000066279,ENSG00000174279,ENSG00000138030,ENSG00000145945,ENSG00000136267,ENSG00000150527,ENSG00000183873,ENSG00000117148,ENSG00000137876,ENSG00000068831,ENSG00000039068,ENSG00000164850,ENSG00000183160,ENSG00000168672,ENSG00000141946,ENSG00000099139,ENSG00000170323,ENSG00000160472,ENSG00000151892…
GO:0044459	plasma membrane part	cellular_component	4.1464e-09	9.4943e-07	806	4783	3092	22148	ENSG00000182674,ENSG00000184156,ENSG00000138172,ENSG00000134539,ENSG00000157551,ENSG00000080644,ENSG00000179841,ENSG00000110047,ENSG00000171551,ENSG00000219435,ENSG00000164741,ENSG00000116701,ENSG00000174669,ENSG00000007402,ENSG00000137872,ENSG00000083857,ENSG00000166006,ENSG00000111981,ENSG00000155252,ENSG00000197956,ENSG00000104783,ENSG00000180061,ENSG00000169896,ENSG00000181885,ENSG00000134545…
GO:0060537	muscle tissue development	biological_process	4.3696e-09	9.8891e-07	174	4783	533	22148	ENSG00000117152,ENSG00000133794,ENSG00000162430,ENSG00000077943,ENSG00000177238,ENSG00000100625,ENSG00000184058,ENSG00000135547,ENSG00000171723,ENSG00000137193,ENSG00000116741,ENSG00000166225,ENSG00000182389,ENSG00000128917,ENSG00000183091,ENSG00000131759,ENSG00000078114,ENSG00000141052,ENSG00000160808,ENSG00000132510,ENSG00000169884,ENSG00000120738,ENSG00000166823,ENSG00000139174,ENSG00000102554…
GO:0015077	monovalent inorganic cation transmembrane transporter activity	molecular_function	4.4704e-09	1.0001e-06	129	4783	371	22148	ENSG00000196876,ENSG00000164588,ENSG00000162494,ENSG00000099337,ENSG00000171130,ENSG00000177098,ENSG00000166257,ENSG00000198727,ENSG00000180638,ENSG00000026559,ENSG00000146039,ENSG00000072182,ENSG00000145283,ENSG00000075043,ENSG00000128524,ENSG00000157765,ENSG00000102057,ENSG00000185883,ENSG00000140015,ENSG00000101892,ENSG00000130821,ENSG00000144290,ENSG00000142319,ENSG00000156222,ENSG00000197106…
GO:0005201	extracellular matrix structural constituent	molecular_function	5.2029e-09	1.1507e-06	71	4783	166	22148	ENSG00000188517,ENSG00000173269,ENSG00000139219,ENSG00000163359,ENSG00000111799,ENSG00000050767,ENSG00000115414,ENSG00000140092,ENSG00000138759,ENSG00000105825,ENSG00000172752,ENSG00000110799,ENSG00000197467,ENSG00000038427,ENSG00000100399,ENSG00000145113,ENSG00000145681,ENSG00000187955,ENSG00000138829,ENSG00000171502,ENSG00000049540,ENSG00000143367,ENSG00000132205,ENSG00000142910,ENSG00000162510…
GO:0048585	negative regulation of response to stimulus	biological_process	5.8057e-09	1.2696e-06	430	4783	1555	22148	ENSG00000198400,ENSG00000100906,ENSG00000189067,ENSG00000078747,ENSG00000154589,ENSG00000156234,ENSG00000012504,ENSG00000016082,ENSG00000134830,ENSG00000116761,ENSG00000174928,ENSG00000169900,ENSG00000116260,ENSG00000146678,ENSG00000105810,ENSG00000185338,ENSG00000125378,ENSG00000078237,ENSG00000170801,ENSG00000123838,ENSG00000075213,ENSG00000143184,ENSG00000185745,ENSG00000198947,ENSG00000026103…
GO:0034703	cation channel complex	cellular_component	6.1389e-09	1.3242e-06	77	4783	181	22148	ENSG00000158683,ENSG00000157542,ENSG00000006283,ENSG00000198626,ENSG00000007314,ENSG00000120049,ENSG00000070729,ENSG00000168263,ENSG00000116396,ENSG00000051108,ENSG00000135643,ENSG00000130529,ENSG00000131398,ENSG00000137672,ENSG00000151067,ENSG00000117013,ENSG00000159197,ENSG00000183873,ENSG00000171385,ENSG00000215262,ENSG00000156113,ENSG00000168135,ENSG00000133107,ENSG00000053918,ENSG00000153956…
GO:1901700	response to oxygen-containing compound	biological_process	6.1916e-09	1.3242e-06	433	4783	1590	22148	ENSG00000143627,ENSG00000187840,ENSG00000101460,ENSG00000117152,ENSG00000235387,ENSG00000131203,ENSG00000138796,ENSG00000116741,ENSG00000137193,ENSG00000118785,ENSG00000070669,ENSG00000184058,ENSG00000156113,ENSG00000181092,ENSG00000059377,ENSG00000160951,ENSG00000131100,ENSG00000167034,ENSG00000135124,ENSG00000131759,ENSG00000120738,ENSG00000170458,ENSG00000096717,ENSG00000136694,ENSG00000145242…
GO:0048518	positive regulation of biological process	biological_process	6.3744e-09	1.3485e-06	1518	4783	6268	22148	ENSG00000124232,ENSG00000143632,ENSG00000175175,ENSG00000135373,ENSG00000182578,ENSG00000070495,ENSG00000004848,ENSG00000127241,ENSG00000175305,ENSG00000154734,ENSG00000130700,ENSG00000189060,ENSG00000213999,ENSG00000104081,ENSG00000163884,ENSG00000178607,ENSG00000172349,ENSG00000176020,ENSG00000136944,ENSG00000162594,ENSG00000077092,ENSG00000273777,ENSG00000160117,ENSG00000117595,ENSG00000174123…
GO:0031325	positive regulation of cellular metabolic process	biological_process	6.9601e-09	1.4566e-06	753	4783	2941	22148	ENSG00000162302,ENSG00000187094,ENSG00000123684,ENSG00000108509,ENSG00000116062,ENSG00000135547,ENSG00000167034,ENSG00000087589,ENSG00000135124,ENSG00000131759,ENSG00000197019,ENSG00000196711,ENSG00000168874,ENSG00000113369,ENSG00000120738,ENSG00000147883,ENSG00000197272,ENSG00000096717,ENSG00000129535,ENSG00000141052,ENSG00000139174,ENSG00000153064,ENSG00000147862,ENSG00000173208,ENSG00000150281…
GO:0014706	striated muscle tissue development	biological_process	7.2522e-09	1.5016e-06	169	4783	518	22148	ENSG00000141052,ENSG00000078114,ENSG00000169884,ENSG00000120738,ENSG00000132510,ENSG00000160808,ENSG00000183091,ENSG00000128917,ENSG00000182389,ENSG00000131759,ENSG00000171723,ENSG00000137193,ENSG00000116741,ENSG00000135547,ENSG00000184058,ENSG00000166225,ENSG00000162430,ENSG00000117152,ENSG00000133794,ENSG00000100625,ENSG00000177238,ENSG00000170312,ENSG00000105989,ENSG00000064309,ENSG00000125686…
GO:0048699	generation of neurons	biological_process	7.8416e-09	1.6065e-06	424	4783	1498	22148	ENSG00000171540,ENSG00000088899,ENSG00000175866,ENSG00000107485,ENSG00000151150,ENSG00000172602,ENSG00000198576,ENSG00000159556,ENSG00000042781,ENSG00000166086,ENSG00000107731,ENSG00000182149,ENSG00000135407,ENSG00000099617,ENSG00000171246,ENSG00000130427,ENSG00000144460,ENSG00000164438,ENSG00000137261,ENSG00000136960,ENSG00000137285,ENSG00000186862,ENSG00000164532,ENSG00000138071,ENSG00000204385…
GO:0051049	regulation of transport	biological_process	8.073e-09	1.6263e-06	499	4783	1836	22148	ENSG00000008405,ENSG00000113721,ENSG00000143473,ENSG00000105974,ENSG00000196338,ENSG00000178752,ENSG00000169181,ENSG00000170498,ENSG00000138182,ENSG00000170476,ENSG00000068001,ENSG00000171431,ENSG00000080815,ENSG00000172216,ENSG00000135919,ENSG00000081803,ENSG00000118507,ENSG00000142920,ENSG00000169403,ENSG00000144747,ENSG00000160460,ENSG00000069535,ENSG00000196277,ENSG00000073756,ENSG00000171867…
GO:0006468	protein phosphorylation	biological_process	8.105e-09	1.6263e-06	464	4783	1695	22148	ENSG00000157017,ENSG00000047936,ENSG00000171435,ENSG00000197329,ENSG00000147852,ENSG00000095752,ENSG00000130513,ENSG00000092969,ENSG00000156466,ENSG00000188305,ENSG00000145147,ENSG00000263528,ENSG00000140795,ENSG00000126259,ENSG00000189403,ENSG00000162595,ENSG00000135932,ENSG00000135914,ENSG00000145335,ENSG00000099860,ENSG00000138778,ENSG00000177453,ENSG00000143507,ENSG00000163513,ENSG00000154188…
GO:0022836	gated channel activity	molecular_function	8.3489e-09	1.6391e-06	134	4783	378	22148	ENSG00000133107,ENSG00000188037,ENSG00000116032,ENSG00000016490,ENSG00000053918,ENSG00000104888,ENSG00000175344,ENSG00000180509,ENSG00000149596,ENSG00000176884,ENSG00000141540,ENSG00000136546,ENSG00000070985,ENSG00000144191,ENSG00000124564,ENSG00000152578,ENSG00000089041,ENSG00000166762,XLOC_111874,ENSG00000153822,ENSG00000161509,ENSG00000083454,ENSG00000171303,ENSG00000188092,ENSG00000006283,ENS…
GO:0022839	ion gated channel activity	molecular_function	8.3489e-09	1.6391e-06	134	4783	378	22148	ENSG00000168263,ENSG00000070729,ENSG00000120049,ENSG00000135643,ENSG00000198515,ENSG00000198626,ENSG00000157542,ENSG00000100433,ENSG00000283952,ENSG00000117013,ENSG00000171227,ENSG00000129749,ENSG00000215262,ENSG00000171385,ENSG00000183873,ENSG00000135519,ENSG00000131398,ENSG00000134343,ENSG00000152049,ENSG00000213199,ENSG00000182324,ENSG00000153956,ENSG00000138448,ENSG00000156113,ENSG00000168135…
GO:0034702	ion channel complex	cellular_component	8.4217e-09	1.6391e-06	102	4783	268	22148	ENSG00000171126,ENSG00000198216,ENSG00000124134,ENSG00000151320,ENSG00000196876,ENSG00000099337,ENSG00000162494,ENSG00000022355,ENSG00000166257,ENSG00000026559,ENSG00000168356,ENSG00000177098,ENSG00000111886,ENSG00000104783,ENSG00000069431,ENSG00000166006,ENSG00000167535,ENSG00000196296,ENSG00000151062,ENSG00000007402,ENSG00000039987,ENSG00000184144,ENSG00000138741,ENSG00000219435,ENSG00000080644…
GO:0023056	positive regulation of signaling	biological_process	8.8269e-09	1.6717e-06	467	4783	1714	22148	ENSG00000105894,ENSG00000185883,ENSG00000067141,ENSG00000108771,ENSG00000134070,ENSG00000213658,ENSG00000234616,ENSG00000181104,ENSG00000131095,ENSG00000111241,ENSG00000125084,ENSG00000141968,ENSG00000148053,ENSG00000150991,ENSG00000004139,ENSG00000147655,ENSG00000134371,ENSG00000009694,ENSG00000164283,ENSG00000163217,ENSG00000198435,ENSG00000127533,ENSG00000173227,ENSG00000124602,ENSG00000185527…
GO:0010243	response to organonitrogen compound	biological_process	8.9163e-09	1.6717e-06	251	4783	846	22148	ENSG00000104312,ENSG00000023909,ENSG00000138741,ENSG00000123360,ENSG00000134242,ENSG00000128524,ENSG00000165457,ENSG00000172572,ENSG00000160323,ENSG00000187498,ENSG00000135679,ENSG00000204262,ENSG00000184557,ENSG00000172936,ENSG00000163362,ENSG00000164588,ENSG00000177606,ENSG00000138035,ENSG00000198727,ENSG00000022355,ENSG00000091592,ENSG00000116285,ENSG00000171130,ENSG00000148926,ENSG00000171223…
GO:0046983	protein dimerization activity	molecular_function	8.9281e-09	1.6717e-06	383	4783	1396	22148	ENSG00000124766,ENSG00000105372,ENSG00000164330,ENSG00000115919,ENSG00000178295,ENSG00000178607,ENSG00000277224,ENSG00000213999,ENSG00000275714,ENSG00000105647,ENSG00000278463,ENSG00000164120,ENSG00000132718,ENSG00000137672,ENSG00000117318,ENSG00000275713,ENSG00000127241,ENSG00000182578,ENSG00000070495,ENSG00000241360,ENSG00000260428,ENSG00000116954,ENSG00000065361,ENSG00000078098,ENSG00000166821…
GO:0055085	transmembrane transport	biological_process	8.9326e-09	1.6717e-06	398	4783	1409	22148	ENSG00000181240,ENSG00000002746,ENSG00000157514,ENSG00000146039,ENSG00000184381,ENSG00000163328,ENSG00000128524,ENSG00000129353,ENSG00000144681,ENSG00000196876,ENSG00000154258,ENSG00000099337,ENSG00000164588,XLOC_102441,ENSG00000103534,ENSG00000198216,ENSG00000130958,ENSG00000197119,ENSG00000145362,ENSG00000177098,ENSG00000171130,ENSG00000151062,ENSG00000166257,ENSG00000198727,ENSG00000026559,ENS…
GO:0044093	positive regulation of molecular function	biological_process	9.5825e-09	1.7762e-06	479	4783	1754	22148	ENSG00000162594,ENSG00000147488,ENSG00000176907,ENSG00000163491,ENSG00000129244,ENSG00000178607,ENSG00000070193,ENSG00000105647,ENSG00000135829,ENSG00000137672,ENSG00000017427,ENSG00000103313,ENSG00000128602,ENSG00000189060,ENSG00000135898,ENSG00000182578,ENSG00000168374,ENSG00000092853,ENSG00000112186,ENSG00000109270,ENSG00000162738,ENSG00000065361,ENSG00000101255,ENSG00000132274,ENSG00000154310…
GO:0022008	neurogenesis	biological_process	9.9531e-09	1.8188e-06	446	4783	1592	22148	ENSG00000148053,ENSG00000164877,ENSG00000174469,ENSG00000116990,ENSG00000005513,ENSG00000147655,ENSG00000009694,ENSG00000144290,ENSG00000004139,ENSG00000168542,ENSG00000128272,ENSG00000188290,ENSG00000105894,ENSG00000067141,ENSG00000140254,ENSG00000108830,ENSG00000185924,ENSG00000006652,ENSG00000070610,ENSG00000021645,ENSG00000125084,ENSG00000152767,ENSG00000131095,ENSG00000144857,ENSG00000197406…
GO:0009967	positive regulation of signal transduction	biological_process	9.9988e-09	1.8188e-06	440	4783	1607	22148	ENSG00000122694,ENSG00000169508,ENSG00000143184,ENSG00000075213,ENSG00000137752,ENSG00000102935,ENSG00000026103,ENSG00000174808,ENSG00000176945,ENSG00000184557,ENSG00000103275,ENSG00000155926,ENSG00000175197,ENSG00000155760,ENSG00000204882,ENSG00000147145,ENSG00000177606,ENSG00000162999,ENSG00000128342,ENSG00000112715,ENSG00000188906,ENSG00000165879,ENSG00000154803,ENSG00000140285,ENSG00000101265…
GO:0003674	molecular_function	molecular_function	1.0945e-08	1.9723e-06	4295	4783	19375	22148	ENSG00000170439,ENSG00000168675,ENSG00000171757,ENSG00000172058,ENSG00000164440,ENSG00000170498,ENSG00000091127,ENSG00000127452,ENSG00000244405,ENSG00000145824,ENSG00000153896,ENSG00000187288,ENSG00000205269,ENSG00000185565,ENSG00000174021,ENSG00000175105,ENSG00000189050,ENSG00000147789,ENSG00000154274,ENSG00000172273,ENSG00000120149,ENSG00000019186,ENSG00000169064,ENSG00000125999,ENSG00000260458…
GO:0035556	intracellular signal transduction	biological_process	1.1377e-08	2.0315e-06	754	4783	2908	22148	ENSG00000270898,ENSG00000184058,ENSG00000105443,ENSG00000075413,ENSG00000153094,ENSG00000143367,ENSG00000198223,ENSG00000141639,ENSG00000145777,ENSG00000117152,ENSG00000187840,ENSG00000217128,ENSG00000170458,ENSG00000139318,ENSG00000149798,ENSG00000083799,ENSG00000156194,ENSG00000165694,ENSG00000144230,ENSG00000156463,ENSG00000181092,ENSG00000163874,ENSG00000115325,ENSG00000058404,ENSG00000272398…
GO:0008283	cell proliferation	biological_process	1.2216e-08	2.1614e-06	574	4783	2189	22148	ENSG00000187391,ENSG00000129355,ENSG00000060140,ENSG00000100219,ENSG00000074047,ENSG00000184481,ENSG00000240583,ENSG00000090554,ENSG00000085276,ENSG00000112029,ENSG00000137575,ENSG00000172379,ENSG00000041515,ENSG00000101076,ENSG00000125347,ENSG00000169855,ENSG00000136244,ENSG00000120149,ENSG00000105974,ENSG00000107831,ENSG00000113721,ENSG00000174021,ENSG00000159692,ENSG00000108773,ENSG00000244405…
GO:0030182	neuron differentiation	biological_process	1.3789e-08	2.4177e-06	386	4783	1350	22148	ENSG00000026025,ENSG00000107736,ENSG00000104237,ENSG00000010319,ENSG00000185630,ENSG00000160113,ENSG00000041515,ENSG00000169855,ENSG00000136244,ENSG00000150764,ENSG00000092421,ENSG00000134121,ENSG00000187391,ENSG00000130711,ENSG00000074047,ENSG00000100219,ENSG00000105695,ENSG00000157851,ENSG00000135127,ENSG00000129116,ENSG00000120729,ENSG00000204217,ENSG00000152208,ENSG00000106278,ENSG00000171617…
GO:0010941	regulation of cell death	biological_process	1.5669e-08	2.7228e-06	483	4783	1811	22148	ENSG00000176697,ENSG00000225950,ENSG00000078747,ENSG00000123358,ENSG00000166851,ENSG00000155816,ENSG00000100906,ENSG00000095002,ENSG00000198400,ENSG00000182782,ENSG00000259571,ENSG00000141582,ENSG00000131747,ENSG00000078237,ENSG00000109756,ENSG00000173545,ENSG00000141682,ENSG00000125378,ENSG00000152409,ENSG00000116761,ENSG00000016082,ENSG00000012504,ENSG00000164111,ENSG00000123454,ENSG00000148926…
GO:0055082	cellular chemical homeostasis	biological_process	1.6165e-08	2.7842e-06	235	4783	791	22148	ENSG00000151320,ENSG00000107736,ENSG00000196296,ENSG00000167535,ENSG00000197063,ENSG00000084734,ENSG00000163220,ENSG00000184544,ENSG00000086991,ENSG00000138685,ENSG00000170214,ENSG00000110169,ENSG00000010310,ENSG00000184163,ENSG00000100219,ENSG00000047457,ENSG00000081237,ENSG00000137561,ENSG00000183023,ENSG00000103888,ENSG00000121764,ENSG00000118160,ENSG00000115194,ENSG00000187193,ENSG00000168079…
GO:0048589	developmental growth	biological_process	1.6993e-08	2.9012e-06	156	4783	470	22148	ENSG00000134057,ENSG00000092529,ENSG00000285708,ENSG00000095587,ENSG00000144868,ENSG00000166823,ENSG00000115414,ENSG00000043143,ENSG00000066279,ENSG00000137868,ENSG00000163661,ENSG00000184349,ENSG00000091129,ENSG00000112902,ENSG00000136574,ENSG00000171587,ENSG00000125686,ENSG00000069702,ENSG00000105989,ENSG00000170312,ENSG00000118785,ENSG00000135547,ENSG00000133710,ENSG00000168077,ENSG00000137193…
GO:0061448	connective tissue development	biological_process	1.7381e-08	2.9378e-06	98	4783	270	22148	ENSG00000174059,ENSG00000131759,ENSG00000113369,ENSG00000115380,ENSG00000120708,ENSG00000124216,ENSG00000165915,ENSG00000163513,ENSG00000162510,ENSG00000198353,ENSG00000188064,ENSG00000120738,ENSG00000169884,ENSG00000060718,ENSG00000104447,ENSG00000078401,ENSG00000149257,ENSG00000221818,ENSG00000177464,ENSG00000151388,ENSG00000177565,ENSG00000157017,ENSG00000136378,ENSG00000178882,ENSG00000134532…
GO:0015672	monovalent inorganic cation transport	biological_process	1.7509e-08	2.9378e-06	154	4783	465	22148	ENSG00000151320,ENSG00000187010,ENSG00000075399,ENSG00000260458,ENSG00000171126,ENSG00000124134,ENSG00000104783,ENSG00000069431,ENSG00000166006,ENSG00000168356,ENSG00000102452,ENSG00000112337,ENSG00000240583,ENSG00000110881,ENSG00000105641,ENSG00000157551,ENSG00000182674,ENSG00000197506,ENSG00000184156,ENSG00000176076,ENSG00000118160,ENSG00000183023,ENSG00000143603,ENSG00000139209,ENSG00000018625…
GO:0009628	response to abiotic stimulus	biological_process	2.1154e-08	3.519e-06	334	4783	1187	22148	ENSG00000164024,ENSG00000004468,ENSG00000078795,ENSG00000186642,ENSG00000164867,ENSG00000185974,ENSG00000099622,ENSG00000101017,ENSG00000170421,ENSG00000114124,ENSG00000116717,ENSG00000175592,ENSG00000118513,ENSG00000171992,ENSG00000277481,ENSG00000173402,ENSG00000095015,ENSG00000213199,ENSG00000143624,ENSG00000166349,ENSG00000110092,ENSG00000010810,ENSG00000137868,ENSG00000150630,ENSG00000239900…
GO:0005244	voltage-gated ion channel activity	molecular_function	2.27e-08	3.7127e-06	80	4783	201	22148	ENSG00000182324,ENSG00000153956,ENSG00000053918,ENSG00000188037,ENSG00000110108,ENSG00000168135,ENSG00000138448,ENSG00000156113,ENSG00000153822,ENSG00000166762,XLOC_111874,ENSG00000115041,ENSG00000182389,ENSG00000185760,ENSG00000124564,ENSG00000136546,ENSG00000169432,ENSG00000070985,ENSG00000169504,ENSG00000180509,ENSG00000116396,ENSG00000122986,ENSG00000168263,ENSG00000155962,ENSG00000007314,ENS…
GO:0022832	voltage-gated channel activity	molecular_function	2.27e-08	3.7127e-06	80	4783	201	22148	ENSG00000007402,ENSG00000182674,ENSG00000176076,ENSG00000184156,ENSG00000075043,ENSG00000157551,ENSG00000148408,ENSG00000164588,ENSG00000099337,ENSG00000162494,ENSG00000196876,ENSG00000198216,ENSG00000124134,ENSG00000171126,ENSG00000260458,ENSG00000166006,ENSG00000151062,ENSG00000167535,ENSG00000177098,ENSG00000026559,ENSG00000168356,ENSG00000102452,ENSG00000166257,ENSG00000186510,ENSG00000177807…
GO:0048523	negative regulation of cellular process	biological_process	2.6111e-08	4.235e-06	1170	4783	4767	22148	ENSG00000143507,ENSG00000121210,ENSG00000077463,ENSG00000078401,ENSG00000164199,ENSG00000135914,ENSG00000092969,ENSG00000145147,ENSG00000100399,ENSG00000162998,ENSG00000126259,ENSG00000135299,ENSG00000126368,ENSG00000164690,ENSG00000182704,ENSG00000105550,ENSG00000047936,ENSG00000167642,ENSG00000157017,ENSG00000168140,ENSG00000175595,ENSG00000170430,ENSG00000143333,ENSG00000185885,ENSG00000168214…
GO:0016337	cell-cell adhesion	biological_process	2.7819e-08	4.4748e-06	169	4783	518	22148	ENSG00000163220,ENSG00000177300,ENSG00000128536,ENSG00000107736,ENSG00000110244,ENSG00000169855,ENSG00000181885,ENSG00000128567,ENSG00000163606,ENSG00000007908,ENSG00000156574,ENSG00000072071,ENSG00000166689,ENSG00000091136,ENSG00000081237,ENSG00000204970,ENSG00000099889,ENSG00000129116,ENSG00000120729,ENSG00000248383,ENSG00000083857,ENSG00000105851,ENSG00000116147,ENSG00000105993,ENSG00000152208…
GO:0051480	cytosolic calcium ion homeostasis	biological_process	2.832e-08	4.5179e-06	114	4783	331	22148	ENSG00000111679,ENSG00000151882,ENSG00000155962,ENSG00000135898,ENSG00000272398,ENSG00000070729,ENSG00000120053,ENSG00000198626,ENSG00000157087,ENSG00000092529,ENSG00000183625,ENSG00000083454,ENSG00000171303,ENSG00000140939,ENSG00000078549,ENSG00000164251,ENSG00000129749,ENSG00000164850,ENSG00000150995,ENSG00000151067,ENSG00000120063,ENSG00000137672,ENSG00000104327,ENSG00000130529,ENSG00000102468…
GO:0007610	behavior	biological_process	3.0165e-08	4.7732e-06	242	4783	809	22148	ENSG00000159388,ENSG00000172349,ENSG00000184113,ENSG00000135049,ENSG00000164251,ENSG00000127366,ENSG00000126351,ENSG00000113905,ENSG00000168961,ENSG00000165699,ENSG00000058335,ENSG00000104327,ENSG00000116329,ENSG00000070193,ENSG00000170345,ENSG00000170962,ENSG00000168374,ENSG00000106538,ENSG00000163794,ENSG00000146555,ENSG00000143434,ENSG00000168329,ENSG00000189403,ENSG00000134640,ENSG00000186951…
GO:0009968	negative regulation of signal transduction	biological_process	3.0414e-08	4.7737e-06	351	4783	1250	22148	ENSG00000049323,ENSG00000169429,ENSG00000204614,ENSG00000148053,ENSG00000150991,ENSG00000004139,ENSG00000115956,ENSG00000135926,ENSG00000197594,ENSG00000198435,ENSG00000162772,ENSG00000176108,ENSG00000138615,ENSG00000185686,ENSG00000082196,ENSG00000112837,ENSG00000108771,ENSG00000117115,ENSG00000125084,ENSG00000070886,ENSG00000100234,ENSG00000002746,ENSG00000134242,ENSG00000135679,ENSG00000112096…
GO:0071495	cellular response to endogenous stimulus	biological_process	3.0681e-08	4.7772e-06	337	4783	1197	22148	ENSG00000172572,ENSG00000148200,ENSG00000023909,ENSG00000134871,ENSG00000140285,ENSG00000154803,ENSG00000166145,ENSG00000171223,ENSG00000177606,ENSG00000022355,ENSG00000143184,ENSG00000187498,ENSG00000184557,ENSG00000138039,ENSG00000146678,ENSG00000078237,ENSG00000125378,ENSG00000109756,ENSG00000185338,ENSG00000170801,ENSG00000108576,ENSG00000119729,ENSG00000016082,ENSG00000012504,ENSG00000084636…
GO:0055001	muscle cell development	biological_process	3.3355e-08	5.1523e-06	106	4783	297	22148	ENSG00000154277,ENSG00000134057,ENSG00000285708,ENSG00000092529,ENSG00000173991,ENSG00000143632,ENSG00000117318,ENSG00000139174,ENSG00000128602,ENSG00000076770,ENSG00000017427,ENSG00000138347,ENSG00000138435,ENSG00000114315,ENSG00000176909,ENSG00000136574,ENSG00000170312,ENSG00000163380,ENSG00000064309,ENSG00000173714,ENSG00000170421,ENSG00000133639,ENSG00000185650,ENSG00000135636,ENSG00000130513…
GO:0001932	regulation of protein phosphorylation	biological_process	3.4039e-08	5.2165e-06	341	4783	1220	22148	ENSG00000026103,ENSG00000008710,ENSG00000198947,ENSG00000176945,ENSG00000184557,ENSG00000184205,ENSG00000128342,ENSG00000162999,ENSG00000177606,ENSG00000188906,ENSG00000112715,ENSG00000154803,ENSG00000140285,ENSG00000133216,ENSG00000101265,ENSG00000189056,ENSG00000071575,ENSG00000164266,ENSG00000136807,ENSG00000030304,ENSG00000167191,ENSG00000177283,ENSG00000134569,ENSG00000198400,ENSG00000160014…
GO:0010604	positive regulation of macromolecule metabolic process	biological_process	3.4588e-08	5.2593e-06	767	4783	3027	22148	ENSG00000260428,ENSG00000127528,ENSG00000162738,ENSG00000109270,ENSG00000154310,ENSG00000101255,ENSG00000065361,ENSG00000100207,ENSG00000118689,ENSG00000106948,ENSG00000092201,ENSG00000187778,ENSG00000168374,ENSG00000181222,ENSG00000126351,ENSG00000123405,ENSG00000135829,ENSG00000017427,ENSG00000137672,ENSG00000070193,ENSG00000105647,ENSG00000176907,ENSG00000157212,ENSG00000186260,ENSG00000139269…
GO:0035637	multicellular organismal signaling	biological_process	3.5113e-08	5.2977e-06	299	4783	1016	22148	ENSG00000150551,ENSG00000130529,ENSG00000102468,ENSG00000143761,ENSG00000171385,ENSG00000114646,ENSG00000090020,ENSG00000122733,ENSG00000184349,ENSG00000146242,ENSG00000198626,ENSG00000179603,ENSG00000184486,ENSG00000153902,ENSG00000173208,ENSG00000120049,ENSG00000163531,ENSG00000058404,ENSG00000172519,ENSG00000139211,ENSG00000150540,ENSG00000148680,ENSG00000181092,ENSG00000144063,ENSG00000131759…
GO:0002521	leukocyte differentiation	biological_process	3.5811e-08	5.3321e-06	171	4783	553	22148	ENSG00000115232,ENSG00000156535,ENSG00000004948,ENSG00000107485,ENSG00000198805,ENSG00000125144,ENSG00000012223,ENSG00000080815,ENSG00000172216,ENSG00000108773,ENSG00000155846,ENSG00000168062,ENSG00000164342,ENSG00000099617,ENSG00000069399,ENSG00000159189,ENSG00000048052,ENSG00000172575,ENSG00000160219,ENSG00000161405,ENSG00000135100,ENSG00000160199,ENSG00000066336,ENSG00000160224,ENSG00000120659…
GO:0006873	cellular ion homeostasis	biological_process	3.5889e-08	5.3321e-06	196	4783	645	22148	ENSG00000198626,ENSG00000147614,ENSG00000118972,ENSG00000092529,ENSG00000120053,ENSG00000070729,ENSG00000272398,ENSG00000151882,ENSG00000124164,ENSG00000120063,ENSG00000102468,ENSG00000130529,ENSG00000170927,ENSG00000143761,ENSG00000129749,ENSG00000078549,ENSG00000090020,ENSG00000164850,ENSG00000136868,ENSG00000144481,ENSG00000101017,ENSG00000156113,ENSG00000138448,ENSG00000175591,ENSG00000133112…
GO:0008219	cell death	biological_process	3.9318e-08	5.7537e-06	619	4783	2406	22148	ENSG00000073756,ENSG00000152208,ENSG00000073282,ENSG00000105327,ENSG00000162733,ENSG00000160570,ENSG00000167767,ENSG00000073754,ENSG00000004948,ENSG00000115232,ENSG00000171431,ENSG00000147465,ENSG00000170476,ENSG00000112333,ENSG00000188215,ENSG00000134398,ENSG00000080815,ENSG00000213809,ENSG00000003400,ENSG00000187556,ENSG00000144283,ENSG00000106144,ENSG00000092421,ENSG00000154153,ENSG00000115718…
GO:0016265	death	biological_process	3.9318e-08	5.7537e-06	619	4783	2406	22148	ENSG00000126337,ENSG00000147912,ENSG00000108684,ENSG00000124664,ENSG00000100342,ENSG00000088808,ENSG00000119408,ENSG00000120156,ENSG00000129473,ENSG00000139055,ENSG00000165490,ENSG00000069399,ENSG00000164342,ENSG00000181026,ENSG00000106799,ENSG00000108839,ENSG00000066336,ENSG00000204977,ENSG00000102967,ENSG00000196954,ENSG00000164741,ENSG00000076248,ENSG00000103811,ENSG00000005882,ENSG00000163220…
GO:0001077	RNA polymerase II core promoter proximal region sequence-specific DNA binding transcription factor activity involved in positive regulation of transcription	molecular_function	4.198e-08	6.0974e-06	106	4783	311	22148	ENSG00000137709,ENSG00000091010,ENSG00000185630,ENSG00000167074,ENSG00000101076,ENSG00000143995,ENSG00000125347,ENSG00000119042,ENSG00000005102,ENSG00000185022,ENSG00000157613,ENSG00000177606,ENSG00000251493,ENSG00000175197,ENSG00000171223,ENSG00000197063,ENSG00000172379,ENSG00000128714,ENSG00000123364,ENSG00000172789,ENSG00000148200,ENSG00000137203,ENSG00000134317,ENSG00000074047,ENSG00000143178…
GO:0015669	gas transport	biological_process	4.4641e-08	6.4359e-06	16	4783	21	22148	ENSG00000136997,ENSG00000206172,ENSG00000112077,ENSG00000161544,ENSG00000223609,ENSG00000086506,ENSG00000240583,ENSG00000104267,ENSG00000198125,ENSG00000284931,ENSG00000074706,ENSG00000165553,ENSG00000188536,ENSG00000250424,ENSG00000213931,ENSG00000244734
GO:0030020	extracellular matrix structural constituent conferring tensile strength	molecular_function	4.6757e-08	6.6914e-06	26	4783	41	22148	ENSG00000204262,ENSG00000060718,ENSG00000187498,ENSG00000172752,ENSG00000169031,ENSG00000144810,ENSG00000204291,ENSG00000197565,ENSG00000204248,ENSG00000092758,ENSG00000197467,ENSG00000142173,ENSG00000188153,ENSG00000124749,ENSG00000139219,ENSG00000163359,ENSG00000215018,ENSG00000111799,ENSG00000134871,ENSG00000084636,ENSG00000187955,ENSG00000065618,ENSG00000049089,ENSG00000171502,ENSG00000182871…
GO:0022843	voltage-gated cation channel activity	molecular_function	4.9083e-08	6.9149e-06	65	4783	153	22148	ENSG00000196876,ENSG00000162494,ENSG00000164588,ENSG00000099337,ENSG00000260458,ENSG00000171126,ENSG00000198216,ENSG00000124134,ENSG00000177098,ENSG00000166006,ENSG00000151062,ENSG00000167535,ENSG00000166257,ENSG00000168356,ENSG00000026559,ENSG00000007402,ENSG00000075043,ENSG00000157551,ENSG00000182674,ENSG00000176076,ENSG00000184156,ENSG00000148408,ENSG00000158445,ENSG00000102057,ENSG00000140015…
GO:0005509	calcium ion binding	molecular_function	4.9214e-08	6.9149e-06	229	4783	751	22148	ENSG00000170558,ENSG00000143858,ENSG00000184500,ENSG00000168077,ENSG00000048545,ENSG00000133112,ENSG00000138829,ENSG00000038295,ENSG00000196159,ENSG00000130032,ENSG00000107742,ENSG00000137573,ENSG00000154162,ENSG00000127507,ENSG00000162430,ENSG00000254122,ENSG00000173402,ENSG00000166341,ENSG00000078795,ENSG00000164318,ENSG00000175065,ENSG00000253846,ENSG00000160808,ENSG00000145934,ENSG00000162510…
GO:0055002	striated muscle cell development	biological_process	4.9385e-08	6.9149e-06	102	4783	285	22148	ENSG00000197616,ENSG00000187498,ENSG00000198947,ENSG00000198719,ENSG00000157227,ENSG00000155657,ENSG00000128591,ENSG00000151320,ENSG00000090554,ENSG00000167535,ENSG00000175197,ENSG00000148677,ENSG00000105388,ENSG00000007402,ENSG00000105971,ENSG00000112715,ENSG00000101605,ENSG00000188906,ENSG00000134569,ENSG00000110047,ENSG00000030304,ENSG00000127578,ENSG00000183023,ENSG00000171243,ENSG00000133454…
GO:0005488	binding	molecular_function	5.1324e-08	7.1351e-06	3708	4783	16466	22148	ENSG00000147533,ENSG00000159111,ENSG00000198400,ENSG00000138413,ENSG00000256977,ENSG00000166173,ENSG00000167103,ENSG00000213853,ENSG00000134864,ENSG00000176387,ENSG00000169871,ENSG00000258947,ENSG00000170091,ENSG00000102934,ENSG00000147434,ENSG00000119431,ENSG00000152503,ENSG00000144485,ENSG00000016082,ENSG00000139343,ENSG00000169594,ENSG00000116761,ENSG00000198917,ENSG00000137691,ENSG00000147421…
GO:0034220	ion transmembrane transport	biological_process	5.408e-08	7.4649e-06	275	4783	929	22148	ENSG00000078795,ENSG00000169504,ENSG00000186642,ENSG00000119782,ENSG00000250424,ENSG00000164418,ENSG00000168003,ENSG00000115041,ENSG00000182389,ENSG00000074803,ENSG00000169432,ENSG00000136868,ENSG00000277481,ENSG00000213199,ENSG00000160856,ENSG00000138074,ENSG00000164949,ENSG00000134343,ENSG00000131398,ENSG00000147416,ENSG00000129749,ENSG00000215262,ENSG00000183048,ENSG00000183873,ENSG00000117013…
GO:0046683	response to organophosphorus	biological_process	5.5719e-08	7.6371e-06	58	4783	137	22148	ENSG00000130529,ENSG00000128564,ENSG00000170345,ENSG00000118507,ENSG00000105851,ENSG00000120129,ENSG00000044574,ENSG00000021826,ENSG00000001626,ENSG00000169403,ENSG00000196689,ENSG00000073756,ENSG00000158571,ENSG00000083454,ENSG00000147465,ENSG00000142319,ENSG00000155846,ENSG00000125740,ENSG00000241360,ENSG00000145214,ENSG00000159167,ENSG00000130522,ENSG00000129673,ENSG00000091138,ENSG00000186912…
GO:0006915	apoptotic process	biological_process	5.8327e-08	7.8883e-06	550	4783	2113	22148	ENSG00000080031,ENSG00000116106,ENSG00000136108,ENSG00000143199,ENSG00000136305,ENSG00000035664,ENSG00000176884,ENSG00000135333,ENSG00000151577,ENSG00000136689,ENSG00000134640,ENSG00000213190,ENSG00000179222,ENSG00000242265,ENSG00000173535,ENSG00000066468,ENSG00000116954,ENSG00000196660,ENSG00000182578,ENSG00000104081,ENSG00000178607,ENSG00000156970,ENSG00000128602,ENSG00000189060,ENSG00000077092…
GO:0043067	regulation of programmed cell death	biological_process	5.8468e-08	7.8883e-06	449	4783	1688	22148	ENSG00000090861,ENSG00000240694,ENSG00000170927,ENSG00000172667,ENSG00000124762,ENSG00000090020,ENSG00000112293,ENSG00000127946,ENSG00000143878,ENSG00000112175,ENSG00000141527,ENSG00000102760,ENSG00000163874,ENSG00000265972,ENSG00000010671,ENSG00000180353,ENSG00000139219,ENSG00000163132,ENSG00000134215,ENSG00000145242,ENSG00000120159,ENSG00000158234,ENSG00000162552,ENSG00000181634,ENSG00000143384…
GO:0000904	cell morphogenesis involved in differentiation	biological_process	5.8768e-08	7.8883e-06	261	4783	871	22148	ENSG00000112715,ENSG00000143355,ENSG00000188906,ENSG00000134569,ENSG00000115738,ENSG00000157927,ENSG00000167680,ENSG00000189056,ENSG00000133216,ENSG00000205221,ENSG00000131711,ENSG00000075213,ENSG00000122694,ENSG00000120332,ENSG00000128342,ENSG00000138311,ENSG00000155760,ENSG00000111962,ENSG00000016082,ENSG00000109756,ENSG00000125378,ENSG00000214960,ENSG00000132932,ENSG00000050555,ENSG00000160716…
GO:0005578	proteinaceous extracellular matrix	cellular_component	5.998e-08	7.9517e-06	78	4783	197	22148	ENSG00000181092,ENSG00000092758,ENSG00000120708,ENSG00000188153,ENSG00000183287,ENSG00000164318,ENSG00000184471,ENSG00000149257,ENSG00000160963,ENSG00000060718,ENSG00000204291,ENSG00000132205,ENSG00000159166,ENSG00000173402,ENSG00000171502,ENSG00000168077,ENSG00000187955,ENSG00000138829,ENSG00000085265,ENSG00000184349,ENSG00000197467,ENSG00000091986,ENSG00000172752,ENSG00000138759,ENSG00000090530…
GO:0042981	regulation of apoptotic process	biological_process	6.0057e-08	7.9517e-06	446	4783	1676	22148	ENSG00000204569,ENSG00000157613,ENSG00000114251,ENSG00000091106,ENSG00000091592,ENSG00000125826,ENSG00000164404,ENSG00000223443,ENSG00000135679,ENSG00000112096,ENSG00000198719,ENSG00000172936,ENSG00000158125,ENSG00000168685,ENSG00000173376,ENSG00000167772,ENSG00000173530,ENSG00000171608,ENSG00000198355,ENSG00000182871,ENSG00000104312,ENSG00000184381,ENSG00000136938,ENSG00000070886,ENSG00000157514…
GO:0040007	growth	biological_process	6.3289e-08	8.323e-06	292	4783	1021	22148	ENSG00000205277,ENSG00000068001,ENSG00000108773,ENSG00000135919,ENSG00000188215,ENSG00000179242,ENSG00000107831,ENSG00000171840,ENSG00000113721,ENSG00000055163,ENSG00000197380,ENSG00000115232,ENSG00000206561,ENSG00000196338,ENSG00000158321,ENSG00000162733,ENSG00000105327,ENSG00000116147,ENSG00000138193,ENSG00000160460,ENSG00000142173,ENSG00000182175,ENSG00000204217,ENSG00000204388,ENSG00000124749…
GO:0001944	vasculature development	biological_process	6.767e-08	8.8393e-06	225	4783	750	22148	ENSG00000166145,ENSG00000116285,ENSG00000148926,ENSG00000171223,ENSG00000175197,ENSG00000177606,ENSG00000128342,ENSG00000107779,ENSG00000114251,ENSG00000157227,ENSG00000198719,ENSG00000158125,ENSG00000008710,ENSG00000173376,ENSG00000196189,ENSG00000044090,ENSG00000187498,ENSG00000135679,ENSG00000184557,ENSG00000133121,ENSG00000133454,ENSG00000133216,ENSG00000182871,ENSG00000177283,ENSG00000127329…
GO:0042325	regulation of phosphorylation	biological_process	6.8848e-08	8.9333e-06	364	4783	1322	22148	ENSG00000169900,ENSG00000010610,ENSG00000088992,ENSG00000196664,ENSG00000016082,ENSG00000125730,ENSG00000185338,ENSG00000173545,ENSG00000109756,ENSG00000125378,ENSG00000076984,ENSG00000105810,ENSG00000145386,ENSG00000160014,ENSG00000198400,ENSG00000213853,ENSG00000167103,ENSG00000009950,ENSG00000186834,ENSG00000263020,ENSG00000166851,ENSG00000134058,ENSG00000140285,ENSG00000154803,ENSG00000188906…
GO:0042327	positive regulation of phosphorylation	biological_process	7.259e-08	9.3564e-06	248	4783	852	22148	ENSG00000148925,ENSG00000008294,ENSG00000026103,ENSG00000008710,ENSG00000163362,ENSG00000176945,ENSG00000184557,ENSG00000121716,ENSG00000164404,ENSG00000137818,ENSG00000155760,ENSG00000114251,ENSG00000128342,ENSG00000107779,ENSG00000162999,ENSG00000188906,ENSG00000180210,ENSG00000091409,ENSG00000112715,ENSG00000095370,ENSG00000154803,ENSG00000184381,ENSG00000104312,ENSG00000140285,ENSG00000101265…
GO:0097458	neuron part	cellular_component	7.3859e-08	9.4278e-06	401	4783	1420	22148	ENSG00000103496,ENSG00000135100,ENSG00000196689,ENSG00000205683,ENSG00000139988,ENSG00000170175,ENSG00000101958,ENSG00000171246,ENSG00000152822,ENSG00000099617,ENSG00000115977,ENSG00000018625,ENSG00000164929,ENSG00000260836,ENSG00000108684,ENSG00000151150,ENSG00000006128,ENSG00000146469,ENSG00000125388,ENSG00000175866,ENSG00000135407,ENSG00000133019,ENSG00000150672,ENSG00000166664,ENSG00000042781…
GO:0010648	negative regulation of cell communication	biological_process	7.4112e-08	9.4278e-06	367	4783	1324	22148	ENSG00000197256,ENSG00000204673,ENSG00000105971,ENSG00000064655,ENSG00000277258,ENSG00000196781,ENSG00000124508,ENSG00000204388,ENSG00000127578,ENSG00000164463,ENSG00000100219,ENSG00000187391,ENSG00000011465,ENSG00000129355,ENSG00000187325,ENSG00000156574,ENSG00000115290,ENSG00000106366,ENSG00000125999,ENSG00000092421,ENSG00000136244,ENSG00000169855,ENSG00000269113,ENSG00000120889,ENSG00000143479…
GO:0006928	cellular component movement	biological_process	8.2556e-08	1.042e-05	586	4783	2223	22148	ENSG00000092969,ENSG00000145147,ENSG00000136883,ENSG00000163554,ENSG00000197892,ENSG00000239697,ENSG00000164690,ENSG00000115884,ENSG00000167642,ENSG00000011426,ENSG00000143507,ENSG00000180509,ENSG00000154188,ENSG00000146038,ENSG00000078401,ENSG00000137440,ENSG00000171475,ENSG00000135914,ENSG00000076706,ENSG00000183625,ENSG00000170703,ENSG00000143434,ENSG00000137700,ENSG00000173391,ENSG00000111679…
GO:0044424	intracellular part	cellular_component	8.3481e-08	1.042e-05	3580	4783	15887	22148	ENSG00000134247,ENSG00000171126,ENSG00000137124,ENSG00000176788,ENSG00000140807,ENSG00000112118,ENSG00000100526,ENSG00000125352,ENSG00000184544,ENSG00000187475,ENSG00000086991,ENSG00000158164,ENSG00000170214,ENSG00000237172,ENSG00000131503,ENSG00000147082,ENSG00000138794,ENSG00000116455,ENSG00000064300,ENSG00000204580,ENSG00000186684,ENSG00000131378,ENSG00000105499,ENSG00000137273,ENSG00000183049…
GO:1901698	response to nitrogen compound	biological_process	8.3521e-08	1.042e-05	272	4783	956	22148	ENSG00000100292,ENSG00000145335,ENSG00000078401,ENSG00000180509,ENSG00000197329,ENSG00000179094,ENSG00000105550,ENSG00000157017,ENSG00000115884,ENSG00000159224,ENSG00000053918,ENSG00000136826,ENSG00000145147,ENSG00000107859,ENSG00000185650,ENSG00000133639,ENSG00000130513,ENSG00000100889,ENSG00000080546,ENSG00000044574,ENSG00000159388,ENSG00000155090,ENSG00000185950,ENSG00000163877,ENSG00000118523…
GO:0051094	positive regulation of developmental process	biological_process	8.6226e-08	1.0689e-05	342	4783	1224	22148	ENSG00000115738,ENSG00000189056,ENSG00000172572,ENSG00000133216,ENSG00000167191,ENSG00000129167,ENSG00000112715,ENSG00000166145,ENSG00000171223,ENSG00000148926,ENSG00000177606,ENSG00000186395,ENSG00000128342,ENSG00000138311,ENSG00000122694,ENSG00000075213,ENSG00000198947,ENSG00000105088,ENSG00000131711,ENSG00000129910,ENSG00000174808,ENSG00000184557,ENSG00000185338,ENSG00000109756,ENSG00000125378…
GO:0048646	anatomical structure formation involved in morphogenesis	biological_process	9.2927e-08	1.1447e-05	340	4783	1217	22148	ENSG00000164532,ENSG00000066336,ENSG00000204385,ENSG00000124882,ENSG00000106799,ENSG00000137270,ENSG00000164342,ENSG00000255346,ENSG00000160199,ENSG00000101346,ENSG00000135100,ENSG00000136960,ENSG00000196557,ENSG00000148204,ENSG00000155846,ENSG00000166086,ENSG00000107731,ENSG00000120156,ENSG00000105204,ENSG00000108946,ENSG00000107485,ENSG00000012048,ENSG00000171956,ENSG00000197616,ENSG00000142867…
GO:0097367	carbohydrate derivative binding	molecular_function	9.3984e-08	1.1504e-05	95	4783	271	22148	ENSG00000081237,ENSG00000132465,ENSG00000103888,ENSG00000134917,ENSG00000105695,ENSG00000137673,ENSG00000079257,ENSG00000011465,ENSG00000205221,ENSG00000140285,ENSG00000140511,ENSG00000188992,ENSG00000180210,ENSG00000166147,ENSG00000112715,ENSG00000138685,ENSG00000012124,ENSG00000113070,ENSG00000214274,ENSG00000172232,ENSG00000166979,ENSG00000084734,ENSG00000180875,ENSG00000007908,ENSG00000169248…
GO:0023057	negative regulation of signaling	biological_process	9.5734e-08	1.1645e-05	364	4783	1315	22148	ENSG00000112175,ENSG00000122870,ENSG00000050165,ENSG00000169047,ENSG00000170927,ENSG00000102468,ENSG00000143761,ENSG00000162552,ENSG00000143384,ENSG00000106692,ENSG00000166823,ENSG00000145242,ENSG00000153064,ENSG00000139174,ENSG00000264522,ENSG00000139219,ENSG00000131650,ENSG00000196562,ENSG00000163874,ENSG00000167941,ENSG00000173269,ENSG00000156463,ENSG00000113369,ENSG00000087088,ENSG00000181092…
GO:0006936	muscle contraction	biological_process	1.0565e-07	1.2772e-05	113	4783	330	22148	ENSG00000133019,ENSG00000151617,ENSG00000196557,ENSG00000159167,ENSG00000127129,ENSG00000105974,ENSG00000132932,ENSG00000163217,ENSG00000055118,ENSG00000018625,ENSG00000160014,ENSG00000164532,ENSG00000168743,ENSG00000092054,ENSG00000160716,ENSG00000134571,ENSG00000114279,ENSG00000138193,ENSG00000169403,ENSG00000105851,ENSG00000213949,ENSG00000035403,ENSG00000075142,ENSG00000116783,ENSG00000130821…
GO:0042391	regulation of membrane potential	biological_process	1.0701e-07	1.2788e-05	164	4783	506	22148	ENSG00000110881,ENSG00000011465,ENSG00000184156,ENSG00000169684,ENSG00000176076,ENSG00000105695,ENSG00000100697,ENSG00000154864,ENSG00000183023,ENSG00000148408,ENSG00000080644,ENSG00000151320,ENSG00000092020,ENSG00000104783,ENSG00000111886,ENSG00000167535,ENSG00000102452,ENSG00000168356,ENSG00000166086,ENSG00000177807,ENSG00000080815,ENSG00000169247,ENSG00000166664,ENSG00000196557,ENSG00000184408…
GO:0000003	reproduction	biological_process	1.071e-07	1.2788e-05	399	4783	1489	22148	ENSG00000255346,ENSG00000105549,ENSG00000166863,ENSG00000120129,ENSG00000135100,ENSG00000130427,ENSG00000058804,ENSG00000164342,ENSG00000183134,ENSG00000127324,ENSG00000147202,ENSG00000085465,ENSG00000106799,ENSG00000018625,ENSG00000110076,ENSG00000104826,ENSG00000182545,ENSG00000138071,ENSG00000124882,ENSG00000077935,ENSG00000101489,ENSG00000107485,ENSG00000155530,ENSG00000006128,ENSG00000108946…
GO:0046982	protein heterodimerization activity	molecular_function	1.0863e-07	1.2868e-05	164	4783	548	22148	ENSG00000197837,ENSG00000278677,ENSG00000124939,ENSG00000023909,ENSG00000112715,ENSG00000249662,ENSG00000110975,ENSG00000047617,ENSG00000274267,ENSG00000274183,ENSG00000101890,ENSG00000104765,ENSG00000178913,ENSG00000273983,ENSG00000138823,ENSG00000092607,ENSG00000277157,ENSG00000177606,ENSG00000186395,ENSG00000197153,ENSG00000173662,ENSG00000166016,ENSG00000175197,ENSG00000005513,ENSG00000119523…
GO:0030003	cellular cation homeostasis	biological_process	1.0909e-07	1.2868e-05	190	4783	631	22148	ENSG00000120053,ENSG00000124164,ENSG00000151882,ENSG00000070729,ENSG00000272398,ENSG00000092529,ENSG00000198626,ENSG00000147614,ENSG00000090020,ENSG00000164850,ENSG00000078549,ENSG00000129749,ENSG00000170927,ENSG00000130529,ENSG00000102468,ENSG00000143761,ENSG00000120063,ENSG00000153291,ENSG00000213199,ENSG00000153956,ENSG00000187258,ENSG00000156113,ENSG00000138448,ENSG00000133112,ENSG00000136868…
GO:0010562	positive regulation of phosphorus metabolic process	biological_process	1.1053e-07	1.2882e-05	267	4783	933	22148	ENSG00000065361,ENSG00000154310,ENSG00000092853,ENSG00000162738,ENSG00000109270,ENSG00000112186,ENSG00000106538,ENSG00000182578,ENSG00000070193,ENSG00000184995,ENSG00000137672,ENSG00000017427,ENSG00000178607,ENSG00000163491,ENSG00000139269,ENSG00000162594,ENSG00000176907,ENSG00000156427,ENSG00000018236,ENSG00000116106,ENSG00000175344,ENSG00000157404,ENSG00000261371,ENSG00000136848,ENSG00000135333…
GO:0045937	positive regulation of phosphate metabolic process	biological_process	1.1053e-07	1.2882e-05	267	4783	933	22148	ENSG00000012223,ENSG00000134398,ENSG00000080815,ENSG00000113721,ENSG00000171509,ENSG00000105974,ENSG00000004948,ENSG00000157168,ENSG00000130829,ENSG00000162733,ENSG00000136754,ENSG00000139946,ENSG00000105851,ENSG00000213949,ENSG00000169403,ENSG00000138193,ENSG00000171867,ENSG00000073756,ENSG00000243709,ENSG00000204217,ENSG00000123338,ENSG00000237693,ENSG00000092020,ENSG00000169855,ENSG00000136244…
GO:0048747	muscle fiber development	biological_process	1.2757e-07	1.4779e-05	76	4783	197	22148	ENSG00000101605,ENSG00000112715,ENSG00000188906,ENSG00000105971,ENSG00000007402,ENSG00000105388,ENSG00000100219,ENSG00000171243,ENSG00000133454,ENSG00000143119,ENSG00000121440,ENSG00000030304,ENSG00000134569,ENSG00000110047,ENSG00000127578,ENSG00000198719,ENSG00000157227,ENSG00000198947,ENSG00000128591,ENSG00000155657,ENSG00000197616,ENSG00000187498,ENSG00000167535,ENSG00000175197,ENSG00000090554…
GO:0001568	blood vessel development	biological_process	1.3575e-07	1.5634e-05	218	4783	729	22148	ENSG00000115414,ENSG00000120063,ENSG00000150630,ENSG00000134318,ENSG00000137868,ENSG00000168505,ENSG00000114315,ENSG00000148737,ENSG00000170961,ENSG00000164850,ENSG00000112293,ENSG00000105989,ENSG00000136574,ENSG00000125686,ENSG00000143878,ENSG00000069702,ENSG00000128165,ENSG00000112116,ENSG00000137834,ENSG00000091129,ENSG00000112902,ENSG00000173269,ENSG00000102760,ENSG00000163874,ENSG00000143125…
GO:0071310	cellular response to organic substance	biological_process	1.4632e-07	1.6685e-05	652	4783	2564	22148	ENSG00000006128,ENSG00000108946,ENSG00000065325,ENSG00000175866,ENSG00000125740,ENSG00000196557,ENSG00000101958,ENSG00000164342,ENSG00000278828,ENSG00000137265,ENSG00000106799,ENSG00000129048,ENSG00000104826,ENSG00000138071,ENSG00000066336,ENSG00000120659,ENSG00000110047,ENSG00000138668,ENSG00000131634,ENSG00000166147,ENSG00000110169,ENSG00000012174,ENSG00000005882,ENSG00000103811,ENSG00000119922…
GO:0007167	enzyme linked receptor protein signaling pathway	biological_process	1.4659e-07	1.6685e-05	305	4783	1071	22148	ENSG00000118523,ENSG00000081051,ENSG00000168214,ENSG00000170345,ENSG00000044574,ENSG00000010704,ENSG00000185950,ENSG00000184113,ENSG00000155090,ENSG00000163590,ENSG00000069275,ENSG00000149212,ENSG00000072401,ENSG00000170962,ENSG00000127831,ENSG00000163513,ENSG00000070404,ENSG00000154188,ENSG00000134986,ENSG00000169252,ENSG00000137440,ENSG00000145335,ENSG00000171310,ENSG00000130513,ENSG00000092969…
GO:0007204	elevation of cytosolic calcium ion concentration	biological_process	1.5196e-07	1.7195e-05	101	4783	294	22148	ENSG00000140939,ENSG00000083454,ENSG00000092529,ENSG00000183625,ENSG00000198626,ENSG00000135898,ENSG00000272398,ENSG00000151882,ENSG00000155962,ENSG00000111679,ENSG00000102468,ENSG00000130529,ENSG00000137672,ENSG00000120063,ENSG00000151067,ENSG00000150995,ENSG00000164850,ENSG00000129749,ENSG00000164251,ENSG00000078549,ENSG00000138448,ENSG00000177464,ENSG00000122420,ENSG00000153956,ENSG00000157017…
GO:0060284	regulation of cell development	biological_process	1.5724e-07	1.769e-05	300	4783	1046	22148	ENSG00000044090,ENSG00000196189,ENSG00000008294,ENSG00000163273,ENSG00000173376,ENSG00000198719,ENSG00000157227,ENSG00000022840,ENSG00000135679,ENSG00000152580,ENSG00000082014,ENSG00000114251,ENSG00000107779,ENSG00000180210,ENSG00000002746,ENSG00000184144,ENSG00000185133,ENSG00000063015,ENSG00000006837,ENSG00000160469,ENSG00000163462,ENSG00000006652,ENSG00000185924,ENSG00000140254,ENSG00000108830…
GO:0006335	DNA replication-dependent nucleosome assembly	biological_process	1.6136e-07	1.7855e-05	19	4783	33	22148	ENSG00000274750,ENSG00000277775,ENSG00000197837,ENSG00000278705,ENSG00000270882,ENSG00000274267,ENSG00000197238,ENSG00000277157,ENSG00000276180,ENSG00000273983,ENSG00000197409,ENSG00000275714,ENSG00000270276,ENSG00000278272,ENSG00000275379,ENSG00000273542,ENSG00000197153,ENSG00000278637,ENSG00000278828
GO:0034723	DNA replication-dependent nucleosome organization	biological_process	1.6136e-07	1.7855e-05	19	4783	33	22148	ENSG00000277775,ENSG00000274750,ENSG00000197837,ENSG00000278705,ENSG00000270882,ENSG00000274267,ENSG00000197238,ENSG00000277157,ENSG00000276180,ENSG00000273983,ENSG00000275714,ENSG00000197409,ENSG00000270276,ENSG00000275379,ENSG00000278272,ENSG00000273542,ENSG00000197153,ENSG00000278637,ENSG00000278828
GO:0000183	chromatin silencing at rDNA	biological_process	1.6146e-07	1.7855e-05	22	4783	41	22148	ENSG00000273983,ENSG00000197409,ENSG00000275714,ENSG00000277157,ENSG00000096717,ENSG00000276180,ENSG00000278828,ENSG00000270276,ENSG00000275379,ENSG00000278272,ENSG00000273542,ENSG00000197153,ENSG00000278637,ENSG00000197837,ENSG00000178409,ENSG00000278705,ENSG00000277775,ENSG00000274750,ENSG00000270882,ENSG00000274267,ENSG00000183598,ENSG00000197238
GO:0071363	cellular response to growth factor stimulus	biological_process	1.6288e-07	1.791e-05	189	4783	623	22148	ENSG00000169855,ENSG00000179388,ENSG00000092421,ENSG00000120149,ENSG00000168209,ENSG00000156574,ENSG00000064300,ENSG00000173805,ENSG00000137575,ENSG00000152804,ENSG00000122176,ENSG00000086991,ENSG00000138685,ENSG00000196468,ENSG00000204217,ENSG00000166147,ENSG00000131634,ENSG00000204673,ENSG00000105971,ENSG00000148677,ENSG00000011465,ENSG00000187391,ENSG00000204389,ENSG00000105509,ENSG00000127578…
GO:0014074	response to purine-containing compound	biological_process	1.672e-07	1.8282e-05	62	4783	153	22148	ENSG00000135124,ENSG00000144191,ENSG00000171223,ENSG00000089041,ENSG00000086991,ENSG00000177606,ENSG00000181092,ENSG00000138035,ENSG00000180509,ENSG00000186642,ENSG00000151320,ENSG00000164588,ENSG00000169884,ENSG00000128271,ENSG00000102967,ENSG00000115884,ENSG00000172572,ENSG00000053918,ENSG00000179094,ENSG00000162430,ENSG00000183023,ENSG00000143627,ENSG00000240583,ENSG00000172482,ENSG00000175591…
GO:0055080	cation homeostasis	biological_process	1.6825e-07	1.8294e-05	211	4783	716	22148	ENSG00000162753,ENSG00000162188,ENSG00000125144,ENSG00000012223,ENSG00000113946,ENSG00000080815,ENSG00000158014,ENSG00000177807,ENSG00000164220,ENSG00000068001,ENSG00000170498,ENSG00000105974,ENSG00000198838,ENSG00000178752,ENSG00000159720,ENSG00000004948,ENSG00000186912,ENSG00000006128,ENSG00000091138,ENSG00000151150,ENSG00000120659,ENSG00000105327,ENSG00000168079,ENSG00000188763,ENSG00000018625…
GO:0043085	positive regulation of catalytic activity	biological_process	1.984e-07	2.1452e-05	381	4783	1391	22148	ENSG00000198626,ENSG00000143125,ENSG00000118972,ENSG00000102760,ENSG00000162552,ENSG00000181634,ENSG00000101199,ENSG00000272398,ENSG00000125966,ENSG00000134215,ENSG00000124762,ENSG00000158806,ENSG00000046774,ENSG00000004660,ENSG00000102468,ENSG00000168283,ENSG00000143761,ENSG00000135272,ENSG00000141527,ENSG00000135549,ENSG00000127946,ENSG00000158571,ENSG00000163565,ENSG00000169047,ENSG00000112293…
GO:0042995	cell projection	cellular_component	2.151e-07	2.3129e-05	611	4783	2305	22148	ENSG00000242252,ENSG00000014257,ENSG00000181418,ENSG00000106105,ENSG00000104804,ENSG00000105810,ENSG00000132932,ENSG00000204815,ENSG00000109756,ENSG00000157152,ENSG00000108576,ENSG00000023902,ENSG00000100503,ENSG00000197705,ENSG00000157765,ENSG00000155816,ENSG00000133636,ENSG00000160014,XLOC_000815,ENSG00000137877,ENSG00000162946,ENSG00000160716,ENSG00000225950,ENSG00000176697,ENSG00000035403,ENS…
GO:0001934	positive regulation of protein phosphorylation	biological_process	2.5287e-07	2.7042e-05	242	4783	841	22148	ENSG00000108950,ENSG00000204217,ENSG00000110169,ENSG00000103888,ENSG00000080644,ENSG00000237693,ENSG00000277363,ENSG00000081237,ENSG00000123338,ENSG00000162892,ENSG00000156574,ENSG00000136244,ENSG00000169855,ENSG00000011422,ENSG00000092020,ENSG00000175920,ENSG00000090554,ENSG00000138685,ENSG00000086991,ENSG00000162734,ENSG00000113070,ENSG00000120889,ENSG00000138166,ENSG00000126775,ENSG00000214274…
GO:0003206	cardiac chamber morphogenesis	biological_process	2.7209e-07	2.8897e-05	54	4783	128	22148	ENSG00000163513,ENSG00000180340,ENSG00000160808,ENSG00000169855,ENSG00000120149,ENSG00000049883,ENSG00000060718,ENSG00000197616,ENSG00000135679,ENSG00000082014,ENSG00000131759,ENSG00000109472,ENSG00000107779,ENSG00000114251,ENSG00000164867,ENSG00000128917,ENSG00000066468,ENSG00000145147,ENSG00000092969,ENSG00000204217,ENSG00000184058,ENSG00000135547,ENSG00000179588,ENSG00000115738,ENSG00000075223…
GO:0003013	circulatory system process	biological_process	2.7445e-07	2.8897e-05	148	4783	467	22148	ENSG00000244734,ENSG00000102468,ENSG00000182220,ENSG00000134548,ENSG00000130529,ENSG00000010810,ENSG00000150630,ENSG00000102032,ENSG00000090020,ENSG00000183873,ENSG00000171385,ENSG00000136574,ENSG00000128165,ENSG00000163874,ENSG00000151490,ENSG00000198626,ENSG00000099139,ENSG00000120049,ENSG00000184903,ENSG00000135643,ENSG00000270885,ENSG00000130203,ENSG00000160808,ENSG00000186642,ENSG00000119782…
GO:0008015	blood circulation	biological_process	2.7467e-07	2.8897e-05	146	4783	460	22148	ENSG00000176076,ENSG00000075073,ENSG00000148408,ENSG00000183023,ENSG00000204217,ENSG00000172232,ENSG00000170214,ENSG00000113070,ENSG00000155657,ENSG00000197616,ENSG00000006128,ENSG00000108684,ENSG00000120156,ENSG00000105974,ENSG00000133019,ENSG00000196557,ENSG00000160460,ENSG00000163751,ENSG00000169403,ENSG00000213949,ENSG00000105851,ENSG00000073756,ENSG00000130427,ENSG00000177000,ENSG00000018625…
GO:0006334	nucleosome assembly	biological_process	3.3261e-07	3.4666e-05	57	4783	158	22148	ENSG00000277224,ENSG00000197409,ENSG00000275714,ENSG00000124610,ENSG00000275663,ENSG00000189060,ENSG00000168148,ENSG00000105447,ENSG00000102384,ENSG00000270276,ENSG00000278272,ENSG00000278828,ENSG00000175279,ENSG00000274750,ENSG00000146047,ENSG00000274641,ENSG00000169689,ENSG00000178021,ENSG00000204256,ENSG00000099284,ENSG00000179119,ENSG00000275713,ENSG00000184678,ENSG00000185420,ENSG00000183598…
GO:0001228	RNA polymerase II transcription regulatory region sequence-specific DNA binding transcription factor activity involved in positive regulation of transcription	molecular_function	3.3307e-07	3.4666e-05	146	4783	478	22148	ENSG00000130700,ENSG00000168214,ENSG00000170345,ENSG00000213999,ENSG00000163884,ENSG00000105967,ENSG00000185002,ENSG00000187098,ENSG00000164330,ENSG00000147488,ENSG00000124766,ENSG00000155090,ENSG00000124232,ENSG00000204103,ENSG00000107187,ENSG00000078900,ENSG00000260428,ENSG00000182759,ENSG00000069275,ENSG00000136997,ENSG00000135373,ENSG00000131196,ENSG00000115844,ENSG00000118689,ENSG00000106948…
GO:0045596	negative regulation of cell differentiation	biological_process	3.4343e-07	3.5554e-05	224	4783	780	22148	ENSG00000162998,ENSG00000136826,ENSG00000010361,ENSG00000165887,ENSG00000178882,ENSG00000107859,ENSG00000100399,ENSG00000116106,ENSG00000185650,ENSG00000151388,ENSG00000168140,ENSG00000128016,ENSG00000136848,ENSG00000164690,ENSG00000075223,ENSG00000170381,ENSG00000157404,ENSG00000160539,ENSG00000164199,ENSG00000138336,ENSG00000129654,ENSG00000167985,ENSG00000151577,ENSG00000162490,ENSG00000135333…
GO:0048514	blood vessel morphogenesis	biological_process	3.8813e-07	3.997e-05	194	4783	646	22148	ENSG00000106799,ENSG00000164532,ENSG00000066336,ENSG00000124882,ENSG00000255346,ENSG00000160199,ENSG00000101346,ENSG00000105851,ENSG00000136960,ENSG00000164342,ENSG00000073756,ENSG00000048052,ENSG00000166086,ENSG00000107731,ENSG00000112333,ENSG00000107831,ENSG00000113721,ENSG00000012048,ENSG00000120156,ENSG00000105974,ENSG00000172071,ENSG00000144810,ENSG00000092421,ENSG00000143995,ENSG00000169855…
GO:0050673	epithelial cell proliferation	biological_process	4.0281e-07	4.1262e-05	116	4783	352	22148	ENSG00000105989,ENSG00000125686,ENSG00000112175,ENSG00000069702,ENSG00000112902,ENSG00000183873,ENSG00000114315,ENSG00000170961,ENSG00000150630,ENSG00000131931,ENSG00000070193,ENSG00000128602,ENSG00000110092,ENSG00000017427,ENSG00000178607,ENSG00000239672,ENSG00000135373,ENSG00000136997,ENSG00000198753,ENSG00000117020,ENSG00000118017,ENSG00000113296,ENSG00000147862,ENSG00000205213,ENSG00000164920…
GO:0019226	transmission of nerve impulse	biological_process	4.1086e-07	4.1867e-05	278	4783	961	22148	ENSG00000115840,ENSG00000173227,ENSG00000148053,ENSG00000077063,ENSG00000174469,ENSG00000142319,ENSG00000092051,ENSG00000021645,ENSG00000114279,ENSG00000131095,ENSG00000105894,ENSG00000111450,ENSG00000179520,ENSG00000106236,ENSG00000160469,ENSG00000148943,ENSG00000163462,ENSG00000063015,ENSG00000184144,ENSG00000184381,ENSG00000110975,ENSG00000123360,ENSG00000114251,ENSG00000125848,ENSG00000145362…
GO:0012501	programmed cell death	biological_process	4.9408e-07	5.0085e-05	576	4783	2257	22148	ENSG00000242114,ENSG00000141682,ENSG00000173545,ENSG00000125378,ENSG00000078237,ENSG00000087074,ENSG00000164111,ENSG00000123454,ENSG00000116761,ENSG00000016082,ENSG00000123358,ENSG00000154589,ENSG00000006625,ENSG00000078747,ENSG00000113811,ENSG00000198400,ENSG00000095002,ENSG00000030304,ENSG00000133216,ENSG00000131467,ENSG00000130762,ENSG00000154803,ENSG00000188906,ENSG00000120686,ENSG00000091409…
GO:0030098	lymphocyte differentiation	biological_process	5.3241e-07	5.369e-05	116	4783	360	22148	ENSG00000100219,ENSG00000115738,ENSG00000123338,ENSG00000074047,ENSG00000179588,ENSG00000177283,ENSG00000104856,ENSG00000081237,ENSG00000134242,ENSG00000171608,ENSG00000105369,ENSG00000106952,ENSG00000124508,ENSG00000104312,ENSG00000155760,ENSG00000069667,ENSG00000182885,ENSG00000152804,ENSG00000090554,ENSG00000101974,ENSG00000168685,ENSG00000169508,ENSG00000198719,ENSG00000092020,ENSG00000157227…
GO:0007507	heart development	biological_process	5.4083e-07	5.4258e-05	176	4783	575	22148	ENSG00000137868,ENSG00000122870,ENSG00000170312,ENSG00000105989,ENSG00000183873,ENSG00000137834,ENSG00000136574,ENSG00000125686,ENSG00000069702,ENSG00000112175,ENSG00000164850,ENSG00000170961,ENSG00000114315,ENSG00000090020,ENSG00000198626,ENSG00000163132,ENSG00000099139,ENSG00000139219,ENSG00000285708,ENSG00000134057,ENSG00000166823,ENSG00000101331,ENSG00000139174,ENSG00000141052,ENSG00000166341…
GO:0005581	collagen	cellular_component	5.5976e-07	5.587e-05	46	4783	104	22148	ENSG00000182871,ENSG00000011465,ENSG00000171502,ENSG00000132205,ENSG00000184374,ENSG00000134871,ENSG00000118004,ENSG00000187955,ENSG00000124749,ENSG00000168077,ENSG00000215018,ENSG00000188153,ENSG00000204248,ENSG00000181092,ENSG00000092758,ENSG00000137745,ENSG00000101203,ENSG00000204291,ENSG00000144810,ENSG00000060718,ENSG00000160963,ENSG00000204262,ENSG00000183287,ENSG00000184471,ENSG00000187498…
GO:0051591	response to cAMP	biological_process	6.4201e-07	6.3752e-05	44	4783	100	22148	ENSG00000185650,ENSG00000175592,ENSG00000240583,ENSG00000172482,ENSG00000105641,ENSG00000053918,ENSG00000115884,ENSG00000143627,ENSG00000179094,ENSG00000183023,ENSG00000164588,ENSG00000169884,ENSG00000186642,ENSG00000180509,ENSG00000151320,ENSG00000144191,ENSG00000171223,ENSG00000177606,ENSG00000181092,ENSG00000138035,ENSG00000086991,ENSG00000142319,ENSG00000155846,ENSG00000125740,ENSG00000147465…
GO:0071407	cellular response to organic cyclic compound	biological_process	6.5528e-07	6.474e-05	145	4783	464	22148	ENSG00000241360,ENSG00000127528,ENSG00000206557,ENSG00000162639,ENSG00000162009,ENSG00000118689,ENSG00000117318,ENSG00000164040,ENSG00000171631,ENSG00000136997,ENSG00000157193,ENSG00000170430,ENSG00000126351,ENSG00000135829,ENSG00000128602,ENSG00000163877,ENSG00000077092,ENSG00000021826,ENSG00000044574,ENSG00000100889,ENSG00000124098,ENSG00000185650,ENSG00000130783,ENSG00000101782,ENSG00000108691…
GO:0038111	interleukin-7-mediated signaling pathway	biological_process	6.901e-07	6.7836e-05	18	4783	30	22148	ENSG00000168685,ENSG00000275714,ENSG00000197409,ENSG00000205755,ENSG00000273983,ENSG00000185950,ENSG00000197153,ENSG00000278272,ENSG00000275379,ENSG00000169047,ENSG00000105639,ENSG00000278828,ENSG00000274750,ENSG00000277775,ENSG00000145777,ENSG00000183598,ENSG00000185338,ENSG00000274267
GO:0019725	cellular homeostasis	biological_process	7.2254e-07	7.0379e-05	259	4783	918	22148	ENSG00000133028,ENSG00000159167,ENSG00000144290,ENSG00000092051,ENSG00000197594,ENSG00000127533,ENSG00000129559,ENSG00000128272,ENSG00000127129,ENSG00000082196,ENSG00000127412,ENSG00000075142,ENSG00000181104,ENSG00000001626,ENSG00000184381,ENSG00000135924,ENSG00000180210,ENSG00000159399,ENSG00000128973,ENSG00000198355,ENSG00000211448,ENSG00000172057,ENSG00000145362,ENSG00000172137,ENSG00000169248…
GO:0022414	reproductive process	biological_process	7.2321e-07	7.0379e-05	359	4783	1340	22148	ENSG00000196338,ENSG00000105974,ENSG00000237649,ENSG00000077800,ENSG00000107831,ENSG00000171509,ENSG00000113721,ENSG00000135919,ENSG00000204256,ENSG00000244405,ENSG00000172216,ENSG00000173275,ENSG00000147465,ENSG00000170498,ENSG00000170684,ENSG00000083223,ENSG00000073756,ENSG00000144747,ENSG00000160460,ENSG00000099338,ENSG00000139549,ENSG00000142920,ENSG00000169403,ENSG00000214510,ENSG00000134852…
GO:0003205	cardiac chamber development	biological_process	7.2872e-07	7.0563e-05	65	4783	166	22148	ENSG00000115738,ENSG00000179588,ENSG00000204217,ENSG00000163703,ENSG00000082014,ENSG00000107779,ENSG00000114251,ENSG00000120149,ENSG00000180340,ENSG00000169855,ENSG00000145362,ENSG00000197616,ENSG00000135679,ENSG00000107485,ENSG00000107831,ENSG00000120156,ENSG00000125378,ENSG00000163217,ENSG00000143013,ENSG00000016082,ENSG00000082482,ENSG00000049323,ENSG00000134571,ENSG00000112414,ENSG00000157168…
GO:0034765	regulation of ion transmembrane transport	biological_process	7.7868e-07	7.5027e-05	136	4783	418	22148	ENSG00000184408,ENSG00000198576,ENSG00000166664,ENSG00000196557,ENSG00000177807,ENSG00000186510,ENSG00000105974,ENSG00000169181,ENSG00000157445,ENSG00000196338,ENSG00000143473,ENSG00000167723,ENSG00000113721,ENSG00000108684,ENSG00000151150,ENSG00000158445,ENSG00000171867,ENSG00000130427,ENSG00000173338,ENSG00000170379,ENSG00000118507,ENSG00000126562,ENSG00000007402,ENSG00000148408,ENSG00000184156…
GO:0044057	regulation of system process	biological_process	8.195e-07	7.8571e-05	240	4783	821	22148	ENSG00000151320,ENSG00000110244,ENSG00000152910,ENSG00000093010,ENSG00000111678,ENSG00000197616,ENSG00000173805,ENSG00000196296,ENSG00000170214,ENSG00000113070,ENSG00000168356,ENSG00000139220,ENSG00000240583,ENSG00000204217,ENSG00000110881,ENSG00000007402,ENSG00000175471,ENSG00000198822,ENSG00000105695,ENSG00000182674,ENSG00000176076,ENSG00000183023,ENSG00000118160,ENSG00000100697,ENSG00000080644…
GO:0005249	voltage-gated potassium channel activity	molecular_function	8.4375e-07	8.05e-05	43	4783	96	22148	ENSG00000166006,ENSG00000026559,XLOC_111874,ENSG00000153822,ENSG00000185760,ENSG00000099337,ENSG00000164588,ENSG00000162494,ENSG00000180509,ENSG00000124134,ENSG00000260458,ENSG00000171126,ENSG00000182674,ENSG00000184156,ENSG00000176076,ENSG00000053918,ENSG00000075043,ENSG00000157551,ENSG00000182324,ENSG00000156113,ENSG00000168135,ENSG00000159197,ENSG00000117013,ENSG00000215262,ENSG00000171385,ENS…
GO:0051240	positive regulation of multicellular organismal process	biological_process	8.5019e-07	8.0719e-05	264	4783	936	22148	ENSG00000127831,ENSG00000136997,ENSG00000163794,ENSG00000135334,ENSG00000164251,ENSG00000073150,ENSG00000172175,ENSG00000168961,ENSG00000168214,ENSG00000085741,ENSG00000104327,ENSG00000118523,ENSG00000159224,ENSG00000124920,ENSG00000053918,ENSG00000157017,ENSG00000197329,ENSG00000092969,ENSG00000166396,ENSG00000189403,ENSG00000135914,ENSG00000145335,ENSG00000169252,ENSG00000164136,ENSG00000078401…
GO:0051216	cartilage development	biological_process	8.8629e-07	8.3737e-05	77	4783	215	22148	ENSG00000118523,ENSG00000085741,ENSG00000006747,ENSG00000126351,ENSG00000112116,ENSG00000112175,ENSG00000168646,ENSG00000112293,ENSG00000077092,ENSG00000163132,ENSG00000125965,ENSG00000139219,ENSG00000164920,ENSG00000178573,ENSG00000111799,ENSG00000163359,ENSG00000196562,ENSG00000260428,ENSG00000115844,ENSG00000116132,ENSG00000147862,ENSG00000111186,ENSG00000060718,ENSG00000104447,ENSG00000078401…
GO:0048812	neuron projection morphogenesis	biological_process	1.0601e-06	9.9675e-05	193	4783	623	22148	ENSG00000148053,ENSG00000174469,ENSG00000111962,ENSG00000016082,ENSG00000004139,ENSG00000109756,ENSG00000132932,ENSG00000214960,ENSG00000160716,ENSG00000108830,ENSG00000067141,ENSG00000185924,ENSG00000137877,ENSG00000198400,ENSG00000006652,ENSG00000100503,ENSG00000035403,ENSG00000106460,ENSG00000152767,ENSG00000021645,ENSG00000225950,ENSG00000258947,ENSG00000144857,ENSG00000176697,ENSG00000184144…
GO:0031175	neuron projection development	biological_process	1.0658e-06	9.973e-05	270	4783	923	22148	ENSG00000138071,ENSG00000137261,ENSG00000144460,ENSG00000171246,ENSG00000130427,ENSG00000099617,ENSG00000182149,ENSG00000135407,ENSG00000107731,ENSG00000166086,ENSG00000159556,ENSG00000198576,ENSG00000151150,ENSG00000107485,ENSG00000088899,ENSG00000175866,ENSG00000091010,ENSG00000111678,ENSG00000171956,ENSG00000064300,ENSG00000001617,ENSG00000197956,ENSG00000163220,ENSG00000124785,ENSG00000183049…
GO:0007243	intracellular protein kinase cascade	biological_process	1.1407e-06	0.00010622	380	4783	1414	22148	ENSG00000136688,ENSG00000160460,ENSG00000139946,ENSG00000105851,ENSG00000118507,ENSG00000213949,ENSG00000138193,ENSG00000105808,ENSG00000153714,ENSG00000005100,ENSG00000243709,ENSG00000157168,ENSG00000130829,ENSG00000168743,ENSG00000162733,ENSG00000113721,ENSG00000107831,ENSG00000105974,ENSG00000004948,ENSG00000068001,ENSG00000170498,ENSG00000012223,ENSG00000134398,ENSG00000080815,ENSG00000100302…
GO:0070848	response to growth factor stimulus	biological_process	1.1739e-06	0.0001088	193	4783	652	22148	ENSG00000259207,ENSG00000163513,ENSG00000134986,ENSG00000135409,ENSG00000183287,ENSG00000078401,ENSG00000168329,ENSG00000137440,ENSG00000242265,ENSG00000066468,ENSG00000145335,ENSG00000130513,ENSG00000092969,ENSG00000185650,ENSG00000134532,ENSG00000171310,ENSG00000145147,ENSG00000010361,ENSG00000108691,ENSG00000156427,ENSG00000136826,ENSG00000136848,ENSG00000167642,ENSG00000107290,ENSG00000105550…
GO:2000021	regulation of ion homeostasis	biological_process	1.2409e-06	0.00011446	90	4783	258	22148	ENSG00000198838,ENSG00000127533,ENSG00000105974,ENSG00000115840,ENSG00000172071,ENSG00000055118,ENSG00000006128,ENSG00000151150,ENSG00000010610,ENSG00000158014,ENSG00000164111,ENSG00000092051,ENSG00000075142,ENSG00000118193,ENSG00000130427,ENSG00000181104,ENSG00000196689,ENSG00000114279,ENSG00000118507,ENSG00000160014,ENSG00000105327,ENSG00000018625,ENSG00000188763,ENSG00000081237,ENSG00000183023…
GO:0007423	sensory organ development	biological_process	1.2947e-06	0.00011886	166	4783	548	22148	ENSG00000187098,ENSG00000179981,ENSG00000159197,ENSG00000135049,ENSG00000077092,ENSG00000104327,ENSG00000146950,ENSG00000151067,ENSG00000070193,ENSG00000103494,ENSG00000168214,ENSG00000070495,ENSG00000150893,ENSG00000179431,ENSG00000188158,ENSG00000087085,ENSG00000173991,ENSG00000146555,ENSG00000204103,ENSG00000173068,ENSG00000162738,ENSG00000095777,ENSG00000107187,ENSG00000171303,ENSG00000237412…
GO:0048729	tissue morphogenesis	biological_process	1.314e-06	0.00012006	184	4783	616	22148	ENSG00000162849,ENSG00000109083,ENSG00000112715,ENSG00000140285,ENSG00000179588,ENSG00000171243,ENSG00000100714,ENSG00000148943,ENSG00000160469,ENSG00000180340,ENSG00000157227,ENSG00000198719,ENSG00000075213,ENSG00000008710,ENSG00000184557,ENSG00000187498,ENSG00000135679,ENSG00000148926,ENSG00000155760,ENSG00000186193,ENSG00000125848,ENSG00000128714,ENSG00000166145,ENSG00000107779,ENSG00000128342…
GO:0010035	response to inorganic substance	biological_process	1.5094e-06	0.00013728	165	4783	551	22148	ENSG00000196557,ENSG00000086506,ENSG00000158014,ENSG00000125144,ENSG00000150672,ENSG00000147465,ENSG00000125740,ENSG00000166347,ENSG00000143473,ENSG00000198838,ENSG00000105974,ENSG00000151150,ENSG00000113721,ENSG00000069535,ENSG00000105808,ENSG00000073756,ENSG00000171867,ENSG00000101958,ENSG00000120129,ENSG00000136960,ENSG00000277258,ENSG00000240583,ENSG00000010310,ENSG00000137203,ENSG00000183023…
GO:0005267	potassium channel activity	molecular_function	1.5558e-06	0.00014084	52	4783	126	22148	ENSG00000182324,ENSG00000143603,ENSG00000182674,ENSG00000184156,ENSG00000176076,ENSG00000053918,ENSG00000075043,ENSG00000157551,ENSG00000156113,ENSG00000168135,ENSG00000240583,XLOC_111874,ENSG00000115041,ENSG00000026559,ENSG00000153822,ENSG00000185760,ENSG00000166006,ENSG00000070985,ENSG00000069431,ENSG00000104783,ENSG00000124134,ENSG00000171126,ENSG00000260458,ENSG00000164588,ENSG00000099337,ENS…
GO:0060485	mesenchyme development	biological_process	1.6551e-06	0.00014914	88	4783	254	22148	ENSG00000148737,ENSG00000114315,ENSG00000170961,ENSG00000168646,ENSG00000105989,ENSG00000136574,ENSG00000069702,ENSG00000112175,ENSG00000112902,ENSG00000115414,ENSG00000116525,ENSG00000225663,ENSG00000070193,ENSG00000085741,ENSG00000168214,ENSG00000128602,ENSG00000130700,ENSG00000168505,ENSG00000162552,ENSG00000136997,ENSG00000173068,ENSG00000102760,ENSG00000065361,ENSG00000143434,ENSG00000143632…
GO:0000982	RNA polymerase II core promoter proximal region sequence-specific DNA binding transcription factor activity	molecular_function	1.7848e-06	0.0001594	140	4783	460	22148	ENSG00000105967,ENSG00000213999,ENSG00000170345,ENSG00000168214,ENSG00000130700,ENSG00000155090,ENSG00000124766,ENSG00000159388,ENSG00000147488,ENSG00000179981,ENSG00000164330,ENSG00000187098,ENSG00000069275,ENSG00000182759,ENSG00000078900,ENSG00000107187,ENSG00000204103,ENSG00000124232,ENSG00000106948,ENSG00000136997,ENSG00000135373,ENSG00000221818,ENSG00000129654,ENSG00000245848,ENSG00000108001…
GO:0034762	regulation of transmembrane transport	biological_process	1.7854e-06	0.0001594	140	4783	437	22148	ENSG00000002746,ENSG00000184381,ENSG00000075043,ENSG00000189056,ENSG00000164266,ENSG00000196876,ENSG00000144681,ENSG00000164588,ENSG00000198947,ENSG00000099337,ENSG00000145362,ENSG00000198216,ENSG00000177098,ENSG00000151062,ENSG00000166257,ENSG00000166592,ENSG00000026559,ENSG00000114796,ENSG00000180304,ENSG00000088992,ENSG00000092051,ENSG00000159167,ENSG00000178623,ENSG00000055118,ENSG00000089327…
GO:0005539	glycosaminoglycan binding	molecular_function	1.9333e-06	0.00017182	83	4783	242	22148	ENSG00000069702,ENSG00000163815,ENSG00000072571,ENSG00000112902,ENSG00000038427,ENSG00000197467,ENSG00000132692,ENSG00000133800,ENSG00000118523,ENSG00000070193,ENSG00000091986,ENSG00000124610,ENSG00000113905,ENSG00000115414,ENSG00000146374,ENSG00000130287,ENSG00000154736,ENSG00000113296,ENSG00000154734,ENSG00000144152,ENSG00000163430,ENSG00000114631,ENSG00000196562,ENSG00000167941,ENSG00000188517…
GO:0009991	response to extracellular stimulus	biological_process	2.0751e-06	0.00018358	194	4783	667	22148	ENSG00000196998,ENSG00000136574,ENSG00000125686,ENSG00000140263,ENSG00000158571,ENSG00000163565,ENSG00000147416,ENSG00000239900,ENSG00000134548,ENSG00000110092,ENSG00000165861,ENSG00000124762,ENSG00000166986,ENSG00000151882,ENSG00000162552,ENSG00000126583,ENSG00000154277,ENSG00000118972,ENSG00000163874,ENSG00000161011,ENSG00000175224,ENSG00000139112,ENSG00000163430,ENSG00000140941,ENSG00000147614…
GO:0060560	developmental growth involved in morphogenesis	biological_process	2.1559e-06	0.00018987	89	4783	251	22148	ENSG00000170017,ENSG00000162849,ENSG00000204217,ENSG00000112715,ENSG00000124749,ENSG00000137872,ENSG00000177169,ENSG00000204580,ENSG00000006837,ENSG00000187391,ENSG00000205221,ENSG00000105695,ENSG00000167680,ENSG00000163462,ENSG00000147894,ENSG00000101203,ENSG00000140807,ENSG00000196189,ENSG00000163273,ENSG00000075213,ENSG00000092421,ENSG00000120149,ENSG00000091010,ENSG00000010319,ENSG00000131711…
GO:0042060	wound healing	biological_process	2.2361e-06	0.00019604	171	4783	574	22148	ENSG00000106366,ENSG00000115718,ENSG00000101076,ENSG00000153208,ENSG00000162892,ENSG00000125347,ENSG00000136244,ENSG00000011422,ENSG00000120149,ENSG00000138685,ENSG00000214860,ENSG00000113070,ENSG00000275379,ENSG00000133067,ENSG00000197063,ENSG00000204580,ENSG00000277775,ENSG00000189058,ENSG00000110047,ENSG00000011465,ENSG00000100219,ENSG00000130158,ENSG00000108839,ENSG00000124882,ENSG00000144668…
GO:0071350	cellular response to interleukin-15	biological_process	2.3023e-06	0.00020094	25	4783	50	22148	ENSG00000185950,ENSG00000197153,ENSG00000278272,ENSG00000275379,ENSG00000169047,ENSG00000105639,ENSG00000278828,ENSG00000168685,ENSG00000103522,ENSG00000134470,ENSG00000275714,ENSG00000197409,ENSG00000164136,ENSG00000205755,ENSG00000273983,ENSG00000145777,ENSG00000182621,ENSG00000183598,ENSG00000185338,ENSG00000274267,ENSG00000274750,ENSG00000277775,ENSG00000010610,ENSG00000138378,ENSG00000100385
GO:0033993	response to lipid	biological_process	2.4654e-06	0.00021421	249	4783	898	22148	ENSG00000106799,ENSG00000285082,ENSG00000018625,ENSG00000160179,ENSG00000102174,ENSG00000139549,ENSG00000136688,ENSG00000169403,ENSG00000136960,ENSG00000120129,ENSG00000130427,ENSG00000073756,ENSG00000069535,ENSG00000125740,ENSG00000155846,ENSG00000129691,ENSG00000147465,ENSG00000112333,ENSG00000121236,ENSG00000012223,ENSG00000172216,ENSG00000006128,ENSG00000186912,ENSG00000107485,ENSG00000113721…
GO:0048666	neuron development	biological_process	2.4791e-06	0.00021445	311	4783	1092	22148	ENSG00000168505,ENSG00000143761,ENSG00000112175,ENSG00000171587,ENSG00000114315,ENSG00000184349,ENSG00000184486,ENSG00000150281,ENSG00000153902,ENSG00000163531,ENSG00000115325,ENSG00000147862,ENSG00000143126,ENSG00000145242,ENSG00000120049,ENSG00000058404,ENSG00000070729,ENSG00000144868,ENSG00000136603,ENSG00000100285,ENSG00000158747,ENSG00000129535,ENSG00000165694,ENSG00000187688,ENSG00000188428…
GO:0015671	oxygen transport	biological_process	2.5549e-06	0.00021917	12	4783	16	22148	ENSG00000284931,ENSG00000136997,ENSG00000198125,ENSG00000074706,ENSG00000161544,ENSG00000206172,ENSG00000165553,ENSG00000223609,ENSG00000188536,ENSG00000086506,ENSG00000244734,ENSG00000213931
GO:0006875	cellular metal ion homeostasis	biological_process	2.5562e-06	0.00021917	168	4783	568	22148	ENSG00000105851,ENSG00000138193,ENSG00000152822,ENSG00000171867,ENSG00000130427,ENSG00000196689,ENSG00000168079,ENSG00000188763,ENSG00000018625,ENSG00000129048,ENSG00000105327,ENSG00000186912,ENSG00000006128,ENSG00000105974,ENSG00000198838,ENSG00000178752,ENSG00000159720,ENSG00000004948,ENSG00000164220,ENSG00000170498,ENSG00000162188,ENSG00000012223,ENSG00000125144,ENSG00000080815,ENSG00000113946…
GO:0016310	phosphorylation	biological_process	2.8462e-06	0.00024296	543	4783	2099	22148	ENSG00000123338,ENSG00000204217,ENSG00000204673,ENSG00000214274,ENSG00000152804,ENSG00000092020,ENSG00000100288,ENSG00000156574,ENSG00000176994,ENSG00000008405,ENSG00000143473,ENSG00000004948,ENSG00000156535,ENSG00000143013,ENSG00000134398,ENSG00000169302,ENSG00000080815,ENSG00000139946,ENSG00000160460,ENSG00000115896,ENSG00000136754,ENSG00000073756,ENSG00000130829,ENSG00000157168,ENSG00000162733…
GO:0044708	single-organism behavior	biological_process	2.9178e-06	0.00024799	162	4783	526	22148	ENSG00000168329,ENSG00000134640,ENSG00000186951,ENSG00000145335,ENSG00000147246,ENSG00000151577,ENSG00000136689,ENSG00000176884,ENSG00000131238,ENSG00000159224,ENSG00000162928,ENSG00000157404,ENSG00000182621,ENSG00000172260,ENSG00000107864,ENSG00000157017,ENSG00000175344,ENSG00000147852,ENSG00000104888,ENSG00000107859,ENSG00000116106,ENSG00000008277,ENSG00000183044,ENSG00000135049,ENSG00000184113…
GO:0000987	core promoter proximal region sequence-specific DNA binding	molecular_function	3.1753e-06	0.00026754	151	4783	503	22148	ENSG00000148200,ENSG00000136807,ENSG00000143178,ENSG00000134317,ENSG00000179588,ENSG00000176160,ENSG00000251493,ENSG00000177606,ENSG00000185022,ENSG00000128714,ENSG00000175197,ENSG00000171223,ENSG00000119042,ENSG00000092607,ENSG00000185420,ENSG00000068323,ENSG00000028277,ENSG00000162772,ENSG00000130511,ENSG00000128272,ENSG00000101493,ENSG00000130522,ENSG00000181418,ENSG00000099326,ENSG00000016082…
GO:0001159	core promoter proximal region DNA binding	molecular_function	3.1753e-06	0.00026754	151	4783	503	22148	ENSG00000152804,ENSG00000132471,ENSG00000172379,ENSG00000197063,ENSG00000069667,ENSG00000105997,ENSG00000101076,ENSG00000159479,ENSG00000185630,ENSG00000091010,ENSG00000137709,ENSG00000005102,ENSG00000172273,ENSG00000125347,ENSG00000143995,ENSG00000137203,ENSG00000100219,ENSG00000074047,ENSG00000165030,ENSG00000137270,ENSG00000168062,ENSG00000230797,ENSG00000135100,ENSG00000115507,ENSG00000164532…
GO:0061564	axon development	biological_process	3.6179e-06	0.00030351	156	4783	496	22148	ENSG00000134569,ENSG00000163462,ENSG00000160469,ENSG00000171608,ENSG00000189056,ENSG00000167680,ENSG00000133216,ENSG00000006837,ENSG00000177169,ENSG00000184144,ENSG00000070886,ENSG00000112715,ENSG00000143355,ENSG00000170017,ENSG00000177606,ENSG00000251493,ENSG00000114251,ENSG00000125848,ENSG00000131711,ENSG00000075213,ENSG00000120332,ENSG00000196189,ENSG00000214960,ENSG00000132932,ENSG00000148053…
GO:0007271	synaptic transmission, cholinergic	biological_process	3.6447e-06	0.00030445	18	4783	29	22148	ENSG00000129749,ENSG00000170175,ENSG00000165917,ENSG00000128271,ENSG00000138435,ENSG00000150551,ENSG00000160716,ENSG00000130203,ENSG00000080644,ENSG00000175344,ENSG00000206561,ENSG00000169684,ENSG00000166405,ENSG00000006128,ENSG00000147434,ENSG00000087085,ENSG00000166664,ENSG00000133019
GO:0015079	potassium ion transmembrane transporter activity	molecular_function	3.7065e-06	0.00030829	60	4783	155	22148	ENSG00000166006,ENSG00000070985,ENSG00000104783,ENSG00000069431,ENSG00000026559,XLOC_111874,ENSG00000115041,ENSG00000153822,ENSG00000185760,ENSG00000099337,ENSG00000164588,ENSG00000162494,ENSG00000180509,ENSG00000105409,ENSG00000172139,ENSG00000124134,ENSG00000137731,ENSG00000171126,ENSG00000260458,ENSG00000182674,ENSG00000053918,ENSG00000184156,ENSG00000176076,ENSG00000075043,ENSG00000157551,ENS…
GO:0003012	muscle system process	biological_process	3.7974e-06	0.00031451	134	4783	427	22148	ENSG00000153956,ENSG00000162430,ENSG00000117152,ENSG00000121853,ENSG00000177238,ENSG00000113569,ENSG00000173402,ENSG00000135547,ENSG00000108509,ENSG00000116741,ENSG00000156113,ENSG00000137573,ENSG00000130005,ENSG00000164867,ENSG00000148680,ENSG00000183091,ENSG00000122786,ENSG00000163017,ENSG00000135124,ENSG00000182687,ENSG00000168621,ENSG00000141052,ENSG00000004468,ENSG00000119782,ENSG00000160808…
GO:0070672	response to interleukin-15	biological_process	3.8369e-06	0.00031643	25	4783	51	22148	ENSG00000100385,ENSG00000138378,ENSG00000010610,ENSG00000274750,ENSG00000277775,ENSG00000274267,ENSG00000183598,ENSG00000185338,ENSG00000182621,ENSG00000145777,ENSG00000205755,ENSG00000273983,ENSG00000164136,ENSG00000275714,ENSG00000197409,ENSG00000134470,ENSG00000103522,ENSG00000168685,ENSG00000278828,ENSG00000105639,ENSG00000169047,ENSG00000275379,ENSG00000278272,ENSG00000197153,ENSG00000185950
GO:0055074	calcium ion homeostasis	biological_process	3.9048e-06	0.00032067	139	4783	453	22148	ENSG00000078549,ENSG00000129749,ENSG00000164850,ENSG00000120063,ENSG00000170927,ENSG00000130529,ENSG00000102468,ENSG00000151882,ENSG00000124164,ENSG00000272398,ENSG00000070729,ENSG00000120053,ENSG00000198626,ENSG00000092529,ENSG00000164418,ENSG00000160951,ENSG00000144230,ENSG00000087088,ENSG00000182687,ENSG00000134489,ENSG00000135124,ENSG00000004468,ENSG00000130203,ENSG00000119782,ENSG00000144648…
GO:0090287	regulation of cellular response to growth factor stimulus	biological_process	4.2502e-06	0.00034757	79	4783	225	22148	ENSG00000131634,ENSG00000112715,ENSG00000166147,ENSG00000105971,ENSG00000154803,ENSG00000011465,ENSG00000204389,ENSG00000127578,ENSG00000169855,ENSG00000158125,ENSG00000092421,ENSG00000198947,ENSG00000187678,ENSG00000198719,ENSG00000184489,ENSG00000137575,ENSG00000152804,ENSG00000114251,ENSG00000138685,ENSG00000157613,ENSG00000196468,ENSG00000049323,ENSG00000150991,ENSG00000055163,ENSG00000107485…
GO:0043235	receptor complex	cellular_component	4.3944e-06	0.00035786	126	4783	386	22148	ENSG00000157193,ENSG00000198753,ENSG00000155093,ENSG00000182578,ENSG00000111679,ENSG00000160712,ENSG00000145242,ENSG00000115607,ENSG00000113594,ENSG00000105976,ENSG00000127191,ENSG00000173391,ENSG00000065361,ENSG00000151892,ENSG00000069702,ENSG00000078549,ENSG00000169047,ENSG00000162594,ENSG00000179914,ENSG00000170775,ENSG00000138435,ENSG00000137809,ENSG00000140678,ENSG00000111291,ENSG00000156886…
GO:0055065	metal ion homeostasis	biological_process	4.4693e-06	0.00036244	188	4783	649	22148	ENSG00000151150,ENSG00000186912,ENSG00000006128,ENSG00000159720,ENSG00000004948,ENSG00000105974,ENSG00000178752,ENSG00000198838,ENSG00000170498,ENSG00000164220,ENSG00000177807,ENSG00000068001,ENSG00000080815,ENSG00000113946,ENSG00000158014,ENSG00000162188,ENSG00000125144,ENSG00000012223,ENSG00000105851,ENSG00000138193,ENSG00000196689,ENSG00000130427,ENSG00000171867,ENSG00000152822,ENSG00000188763…
GO:0009725	response to hormone stimulus	biological_process	4.6167e-06	0.00037284	253	4783	914	22148	ENSG00000189052,ENSG00000180353,ENSG00000106070,ENSG00000147614,ENSG00000108819,ENSG00000265972,ENSG00000109163,ENSG00000118972,ENSG00000285708,ENSG00000167941,ENSG00000138031,ENSG00000196365,ENSG00000120053,ENSG00000205213,ENSG00000198963,ENSG00000166986,ENSG00000145242,ENSG00000189143,ENSG00000272398,ENSG00000110092,ENSG00000090447,ENSG00000124762,ENSG00000138030,ENSG00000010810,ENSG00000134318…
GO:0040011	locomotion	biological_process	4.6811e-06	0.00037648	546	4783	2108	22148	ENSG00000143878,ENSG00000112343,ENSG00000122861,ENSG00000140263,ENSG00000114315,ENSG00000184349,ENSG00000170961,ENSG00000163661,ENSG00000112293,ENSG00000090020,ENSG00000168505,ENSG00000102468,ENSG00000204613,ENSG00000162552,ENSG00000166823,ENSG00000151882,ENSG00000136694,ENSG00000272398,ENSG00000058404,ENSG00000115325,ENSG00000161544,ENSG00000163874,ENSG00000181092,ENSG00000156463,ENSG00000130827…
GO:0006874	cellular calcium ion homeostasis	biological_process	4.722e-06	0.00037821	135	4783	439	22148	ENSG00000156234,ENSG00000075142,ENSG00000181104,ENSG00000113811,ENSG00000127412,ENSG00000160014,ENSG00000128272,ENSG00000127129,ENSG00000263001,ENSG00000166405,ENSG00000127533,ENSG00000134830,ENSG00000092051,ENSG00000178623,ENSG00000159167,ENSG00000164111,ENSG00000151617,ENSG00000010610,ENSG00000175197,ENSG00000148926,ENSG00000153898,ENSG00000204882,ENSG00000147145,ENSG00000172137,ENSG00000169248…
GO:0051050	positive regulation of transport	biological_process	4.7879e-06	0.00038184	258	4783	925	22148	ENSG00000006283,ENSG00000258227,ENSG00000087085,ENSG00000163131,ENSG00000163794,ENSG00000117009,ENSG00000102898,ENSG00000171631,ENSG00000182985,ENSG00000124610,ENSG00000168961,ENSG00000164251,ENSG00000185002,ENSG00000073150,ENSG00000085265,ENSG00000185950,ENSG00000159197,ENSG00000010704,ENSG00000092969,ENSG00000157017,ENSG00000105550,ENSG00000159224,ENSG00000053918,ENSG00000164690,ENSG00000056736…
GO:0009987	cellular process	biological_process	4.8066e-06	0.00038184	4034	4783	18177	22148	ENSG00000257594,ENSG00000079931,ENSG00000023902,ENSG00000103522,ENSG00000100906,ENSG00000166851,ENSG00000175279,ENSG00000186834,ENSG00000162438,ENSG00000229183,ENSG00000160094,ENSG00000164188,ENSG00000139874,ENSG00000176697,ENSG00000070019,ENSG00000149634,ENSG00000124568,ENSG00000274750,ENSG00000152409,ENSG00000214960,ENSG00000089327,ENSG00000157152,ENSG00000172530,ENSG00000141582,ENSG00000105679…
GO:0045893	positive regulation of transcription, DNA-dependent	biological_process	4.9615e-06	0.00039254	409	4783	1565	22148	ENSG00000135547,ENSG00000118785,ENSG00000184058,ENSG00000108509,ENSG00000106004,ENSG00000162302,ENSG00000077943,ENSG00000095794,ENSG00000123737,ENSG00000141052,ENSG00000129535,ENSG00000096717,ENSG00000147883,ENSG00000120738,ENSG00000188786,ENSG00000119403,ENSG00000196628,ENSG00000168874,ENSG00000131759,ENSG00000197019,ENSG00000167034,ENSG00000180353,ENSG00000163132,ENSG00000164920,ENSG00000102760…
GO:0045860	positive regulation of protein kinase activity	biological_process	5.0483e-06	0.00039706	161	4783	534	22148	ENSG00000008710,ENSG00000163362,ENSG00000008294,ENSG00000121716,ENSG00000176945,ENSG00000137818,ENSG00000114251,ENSG00000162999,ENSG00000112715,ENSG00000188906,ENSG00000104312,ENSG00000101265,ENSG00000189056,ENSG00000177283,ENSG00000167191,ENSG00000198400,ENSG00000213658,ENSG00000134070,ENSG00000160014,ENSG00000181104,ENSG00000213853,ENSG00000009694,ENSG00000111859,ENSG00000010610,ENSG00000150991…
GO:0033674	positive regulation of kinase activity	biological_process	5.0697e-06	0.00039706	172	4783	576	22148	ENSG00000181092,ENSG00000167034,ENSG00000087589,ENSG00000196711,ENSG00000139318,ENSG00000124493,ENSG00000096717,ENSG00000158528,ENSG00000100065,ENSG00000177889,ENSG00000173402,ENSG00000095015,ENSG00000101017,ENSG00000140538,ENSG00000013588,ENSG00000183283,ENSG00000116717,ENSG00000166225,ENSG00000143971,ENSG00000170312,ENSG00000158571,ENSG00000141527,ENSG00000135272,ENSG00000184349,ENSG00000169047…
GO:0031401	positive regulation of protein modification process	biological_process	5.0798e-06	0.00039706	284	4783	1033	22148	ENSG00000197329,ENSG00000147852,ENSG00000047936,ENSG00000157017,ENSG00000156466,ENSG00000095752,ENSG00000130513,ENSG00000092969,ENSG00000099860,ENSG00000145335,ENSG00000135914,ENSG00000135932,ENSG00000189403,ENSG00000078401,ENSG00000164136,ENSG00000169252,ENSG00000154188,ENSG00000163513,ENSG00000138778,ENSG00000119487,ENSG00000170962,ENSG00000157193,ENSG00000120337,ENSG00000135842,ENSG00000072401…
GO:0048738	cardiac muscle tissue development	biological_process	5.2828e-06	0.00041127	81	4783	231	22148	ENSG00000125378,ENSG00000163217,ENSG00000108946,ENSG00000107831,ENSG00000113721,ENSG00000136383,ENSG00000082482,ENSG00000108773,ENSG00000154556,ENSG00000016082,ENSG00000086967,ENSG00000133392,ENSG00000134571,ENSG00000185386,ENSG00000164532,ENSG00000092054,ENSG00000106799,ENSG00000157168,ENSG00000179057,ENSG00000183023,ENSG00000133454,ENSG00000179588,ENSG00000148677,ENSG00000101605,ENSG00000112715…
GO:0003231	cardiac ventricle development	biological_process	5.3392e-06	0.00041401	51	4783	128	22148	ENSG00000135547,ENSG00000145147,ENSG00000166225,ENSG00000204217,ENSG00000092969,ENSG00000179588,ENSG00000075223,ENSG00000115738,ENSG00000060718,ENSG00000135679,ENSG00000141052,ENSG00000197616,ENSG00000180340,ENSG00000163513,ENSG00000169855,ENSG00000160808,ENSG00000049883,ENSG00000114251,ENSG00000164867,ENSG00000128917,ENSG00000179284,ENSG00000107779,ENSG00000066468,ENSG00000082014,ENSG00000109472…
GO:0005604	basement membrane	cellular_component	5.3828e-06	0.00041574	41	4783	93	22148	ENSG00000164318,ENSG00000187498,ENSG00000148357,ENSG00000204291,ENSG00000144810,ENSG00000120708,ENSG00000214274,ENSG00000188153,ENSG00000100234,ENSG00000215018,ENSG00000091409,ENSG00000166147,ENSG00000091128,ENSG00000134871,ENSG00000112769,ENSG00000091136,ENSG00000159166,ENSG00000182871,ENSG00000173402,ENSG00000138759,ENSG00000050555,ENSG00000091986,ENSG00000168743,ENSG00000105894,ENSG00000197565…
GO:0045597	positive regulation of cell differentiation	biological_process	5.4271e-06	0.0004175	237	4783	837	22148	ENSG00000096996,ENSG00000164690,ENSG00000198026,ENSG00000157404,ENSG00000182621,ENSG00000167711,ENSG00000128016,ENSG00000116106,ENSG00000145147,ENSG00000134532,ENSG00000133639,ENSG00000185650,ENSG00000156466,ENSG00000092969,ENSG00000124098,ENSG00000128482,ENSG00000162998,ENSG00000156427,ENSG00000117425,ENSG00000174059,ENSG00000168329,ENSG00000245848,ENSG00000189403,ENSG00000124151,ENSG00000125266…
GO:0045859	regulation of protein kinase activity	biological_process	5.4728e-06	0.00041936	229	4783	808	22148	ENSG00000120889,ENSG00000138166,ENSG00000152804,ENSG00000086991,ENSG00000138685,ENSG00000133878,ENSG00000162734,ENSG00000147082,ENSG00000214274,ENSG00000172232,ENSG00000092020,ENSG00000175920,ENSG00000155657,ENSG00000100526,ENSG00000169855,ENSG00000080644,ENSG00000277363,ENSG00000237693,ENSG00000081237,ENSG00000103888,ENSG00000123338,ENSG00000129355,ENSG00000173334,ENSG00000204673,ENSG00000167264…
GO:0043167	ion binding	molecular_function	5.5697e-06	0.00042511	1620	4783	6753	22148	ENSG00000179195,ENSG00000063180,ENSG00000184635,ENSG00000105146,ENSG00000106479,ENSG00000008516,ENSG00000130032,ENSG00000140538,ENSG00000171723,ENSG00000134146,ENSG00000179859,ENSG00000095951,ENSG00000100711,ENSG00000196230,ENSG00000156049,ENSG00000164867,ENSG00000185974,ENSG00000109654,ENSG00000105497,ENSG00000163795,ENSG00000186642,ENSG00000164318,ENSG00000131480,ENSG00000152270,ENSG00000185670…
GO:0060411	cardiac septum morphogenesis	biological_process	5.7686e-06	0.00043857	34	4783	74	22148	ENSG00000135679,ENSG00000120149,ENSG00000163513,ENSG00000180340,ENSG00000169855,ENSG00000066468,ENSG00000164867,ENSG00000114251,ENSG00000107779,ENSG00000131759,ENSG00000135547,ENSG00000184058,ENSG00000204217,ENSG00000092969,ENSG00000145147,ENSG00000075223,ENSG00000115738,ENSG00000179588,ENSG00000164532,ENSG00000168214,ENSG00000085741,ENSG00000128602,ENSG00000106799,ENSG00000069702,ENSG00000112175…
GO:0016202	regulation of striated muscle tissue development	biological_process	6.0865e-06	0.00046094	78	4783	225	22148	ENSG00000100625,ENSG00000129194,ENSG00000182621,ENSG00000177238,ENSG00000164690,ENSG00000133794,ENSG00000117152,ENSG00000130513,ENSG00000133639,ENSG00000185650,ENSG00000166225,ENSG00000137193,ENSG00000165887,ENSG00000116741,ENSG00000184058,ENSG00000135547,ENSG00000125266,ENSG00000066468,ENSG00000186951,ENSG00000169884,ENSG00000149596,ENSG00000163513,ENSG00000181790,ENSG00000141052,ENSG00000160539…
GO:0051247	positive regulation of protein metabolic process	biological_process	6.1624e-06	0.00046488	367	4783	1380	22148	ENSG00000102468,ENSG00000168283,ENSG00000124762,ENSG00000004660,ENSG00000046774,ENSG00000112293,ENSG00000114315,ENSG00000184349,ENSG00000112175,ENSG00000188886,ENSG00000141527,ENSG00000135272,ENSG00000064309,ENSG00000102760,ENSG00000150281,ENSG00000180353,ENSG00000143125,ENSG00000139174,ENSG00000153064,ENSG00000272398,ENSG00000181634,ENSG00000166848,ENSG00000217128,ENSG00000096717,ENSG00000197272…
GO:0009582	detection of abiotic stimulus	biological_process	6.1913e-06	0.00046526	54	4783	137	22148	ENSG00000122733,ENSG00000186862,ENSG00000129749,ENSG00000083067,ENSG00000196689,ENSG00000198400,ENSG00000134343,ENSG00000102468,ENSG00000010810,ENSG00000006128,ENSG00000125966,ENSG00000070729,ENSG00000185527,ENSG00000108684,ENSG00000112599,ENSG00000132932,ENSG00000125388,ENSG00000180245,ENSG00000198515,ENSG00000095464,ENSG00000158683,ENSG00000135919,ENSG00000116703,ENSG00000124818,ENSG00000173991…
GO:0032989	cellular component morphogenesis	biological_process	6.2759e-06	0.0004698	399	4783	1466	22148	ENSG00000114790,ENSG00000145675,ENSG00000148737,ENSG00000112902,ENSG00000091129,ENSG00000069702,ENSG00000125686,ENSG00000105989,ENSG00000115414,ENSG00000043143,ENSG00000010810,ENSG00000120063,ENSG00000162367,ENSG00000113296,ENSG00000128596,ENSG00000105976,ENSG00000092850,ENSG00000117155,ENSG00000138587,ENSG00000116132,ENSG00000151490,ENSG00000154277,ENSG00000151892,ENSG00000174684,ENSG00000285708…
GO:0000978	RNA polymerase II core promoter proximal region sequence-specific DNA binding	molecular_function	6.3728e-06	0.00047427	146	4783	488	22148	ENSG00000091010,ENSG00000137709,ENSG00000105997,ENSG00000101076,ENSG00000159479,ENSG00000185630,ENSG00000143995,ENSG00000125347,ENSG00000172273,ENSG00000005102,ENSG00000152804,ENSG00000132471,ENSG00000069667,ENSG00000172379,ENSG00000197063,ENSG00000165030,ENSG00000137203,ENSG00000100219,ENSG00000074047,ENSG00000066336,ENSG00000164532,ENSG00000134852,ENSG00000137265,ENSG00000160685,ENSG00000230797…
GO:0010627	regulation of intracellular protein kinase cascade	biological_process	6.3843e-06	0.00047427	324	4783	1201	22148	ENSG00000154803,ENSG00000140285,ENSG00000188906,ENSG00000112715,ENSG00000030304,ENSG00000167191,ENSG00000177283,ENSG00000189171,ENSG00000133216,ENSG00000101265,ENSG00000071575,ENSG00000174808,ENSG00000176945,ENSG00000184557,ENSG00000026103,ENSG00000169508,ENSG00000122694,ENSG00000075213,ENSG00000137752,ENSG00000143184,ENSG00000198947,ENSG00000128342,ENSG00000162999,ENSG00000177606,ENSG00000175197…
GO:0030099	myeloid cell differentiation	biological_process	6.6547e-06	0.00049247	133	4783	443	22148	ENSG00000197153,ENSG00000171223,ENSG00000105612,ENSG00000177606,ENSG00000198945,ENSG00000128342,ENSG00000169508,ENSG00000198719,ENSG00000277157,ENSG00000273983,ENSG00000170909,ENSG00000101265,ENSG00000115738,ENSG00000179588,ENSG00000171608,ENSG00000274267,ENSG00000183864,ENSG00000112715,ENSG00000123360,ENSG00000197837,ENSG00000270276,ENSG00000198125,ENSG00000100906,ENSG00000005961,ENSG00000105810…
GO:0031497	chromatin assembly	biological_process	6.8301e-06	0.00050354	59	4783	177	22148	ENSG00000276410,ENSG00000274267,ENSG00000270882,ENSG00000274183,ENSG00000274290,ENSG00000124635,ENSG00000184897,ENSG00000278705,ENSG00000123485,ENSG00000136938,ENSG00000197837,ENSG00000129534,ENSG00000118900,ENSG00000277775,ENSG00000188375,ENSG00000124575,ENSG00000187475,ENSG00000273703,ENSG00000189403,ENSG00000278637,ENSG00000197153,ENSG00000273542,ENSG00000178804,ENSG00000275379,ENSG00000184205…
GO:0002062	chondrocyte differentiation	biological_process	6.8717e-06	0.00050469	48	4783	119	22148	ENSG00000164920,ENSG00000163359,ENSG00000178573,ENSG00000111799,ENSG00000248592,ENSG00000125965,ENSG00000139219,ENSG00000196562,ENSG00000260428,ENSG00000125378,ENSG00000172071,ENSG00000111186,ENSG00000147862,ENSG00000006747,ENSG00000118523,ENSG00000106799,ENSG00000142173,ENSG00000077092,ENSG00000168646,ENSG00000112293,ENSG00000156427,ENSG00000124749,ENSG00000168077,ENSG00000187955,ENSG00000156466…
GO:0021536	diencephalon development	biological_process	7.0121e-06	0.00051307	49	4783	127	22148	ENSG00000075213,ENSG00000146216,ENSG00000176788,ENSG00000171956,ENSG00000166006,ENSG00000197971,ENSG00000173805,ENSG00000107779,ENSG00000087088,ENSG00000114251,ENSG00000277893,ENSG00000127561,ENSG00000074047,ENSG00000143178,ENSG00000164690,ENSG00000114450,ENSG00000148798,ENSG00000168214,ENSG00000160014,ENSG00000070193,ENSG00000105894,ENSG00000168505,ENSG00000128602,ENSG00000160716,ENSG00000125084…
GO:0043005	neuron projection	cellular_component	7.324e-06	0.00053388	333	4783	1189	22148	ENSG00000103496,ENSG00000170175,ENSG00000196689,ENSG00000171246,ENSG00000152822,ENSG00000101958,ENSG00000115977,ENSG00000018625,ENSG00000164929,ENSG00000260836,ENSG00000108684,ENSG00000151150,ENSG00000006128,ENSG00000146469,ENSG00000175866,ENSG00000125388,ENSG00000135407,ENSG00000150672,ENSG00000133019,ENSG00000166664,ENSG00000283154,ENSG00000198576,ENSG00000162188,ENSG00000184408,ENSG00000104783…
GO:0015081	sodium ion transmembrane transporter activity	molecular_function	7.8304e-06	0.00056867	57	4783	147	22148	ENSG00000183873,ENSG00000129244,ENSG00000130821,ENSG00000100652,ENSG00000111181,ENSG00000090020,ENSG00000050438,ENSG00000146950,ENSG00000138074,ENSG00000157765,ENSG00000018625,ENSG00000130529,ENSG00000108576,ENSG00000100170,ENSG00000108684,ENSG00000007314,ENSG00000164707,ENSG00000156222,ENSG00000080493,ENSG00000162753,ENSG00000197106,ENSG00000144290,ENSG00000142319,ENSG00000166257,ENSG00000112337…
GO:0045444	fat cell differentiation	biological_process	7.9041e-06	0.00057188	80	4783	235	22148	ENSG00000181092,ENSG00000245848,ENSG00000169252,ENSG00000204264,ENSG00000221818,ENSG00000135828,ENSG00000169884,ENSG00000099953,ENSG00000096717,ENSG00000143507,ENSG00000147246,ENSG00000128016,ENSG00000177565,ENSG00000133794,ENSG00000182621,ENSG00000126368,ENSG00000186480,ENSG00000116741,ENSG00000174705,ENSG00000136826,ENSG00000162998,ENSG00000185650,ENSG00000156466,ENSG00000095752,ENSG00000135636…
GO:0019336	phenol-containing compound catabolic process	biological_process	8.3212e-06	0.00059903	9	4783	10	22148	ENSG00000123454,ENSG00000211448,ENSG00000093010,ENSG00000079931,ENSG00000142319,ENSG00000189221,ENSG00000261052,ENSG00000069535,ENSG00000197406
GO:0007409	axonogenesis	biological_process	8.3408e-06	0.00059903	147	4783	468	22148	ENSG00000075213,ENSG00000196189,ENSG00000120332,ENSG00000131711,ENSG00000125848,ENSG00000251493,ENSG00000114251,ENSG00000112715,ENSG00000143355,ENSG00000170017,ENSG00000177169,ENSG00000184144,ENSG00000070886,ENSG00000189056,ENSG00000167680,ENSG00000006837,ENSG00000133216,ENSG00000134569,ENSG00000171608,ENSG00000163462,ENSG00000160469,ENSG00000198400,ENSG00000006652,ENSG00000100503,ENSG00000185924…
GO:0001501	skeletal system development	biological_process	8.6315e-06	0.00061763	149	4783	498	22148	ENSG00000006747,ENSG00000170961,ENSG00000179111,ENSG00000112293,ENSG00000196459,ENSG00000112116,ENSG00000112175,ENSG00000120068,ENSG00000196562,ENSG00000164920,ENSG00000178573,ENSG00000163132,ENSG00000125965,ENSG00000099139,ENSG00000139219,ENSG00000120742,ENSG00000111186,ENSG00000147862,ENSG00000116132,ENSG00000169884,ENSG00000162510,ENSG00000166341,ENSG00000144355,ENSG00000131759,ENSG00000124216…
GO:0072503	cellular divalent inorganic cation homeostasis	biological_process	8.7422e-06	0.00062326	143	4783	478	22148	ENSG00000133112,ENSG00000138448,ENSG00000101017,ENSG00000144481,ENSG00000153291,ENSG00000187258,ENSG00000153956,ENSG00000130203,ENSG00000119782,ENSG00000144648,ENSG00000004468,ENSG00000182687,ENSG00000134489,ENSG00000135124,ENSG00000164418,ENSG00000160951,ENSG00000087088,ENSG00000144230,ENSG00000092529,ENSG00000198626,ENSG00000124164,ENSG00000151882,ENSG00000070729,ENSG00000272398,ENSG00000120053…
GO:1901861	regulation of muscle tissue development	biological_process	8.8541e-06	0.00062893	78	4783	227	22148	ENSG00000169884,ENSG00000149596,ENSG00000181790,ENSG00000163513,ENSG00000141052,ENSG00000078401,ENSG00000160539,ENSG00000066468,ENSG00000125266,ENSG00000186951,ENSG00000133639,ENSG00000185650,ENSG00000130513,ENSG00000166225,ENSG00000137193,ENSG00000116741,ENSG00000165887,ENSG00000135547,ENSG00000184058,ENSG00000182621,ENSG00000129194,ENSG00000100625,ENSG00000177238,ENSG00000164690,ENSG00000117152…
GO:0051347	positive regulation of transferase activity	biological_process	9.0508e-06	0.00064057	181	4783	616	22148	ENSG00000136826,ENSG00000163840,ENSG00000156427,ENSG00000116106,ENSG00000092969,ENSG00000130513,ENSG00000147852,ENSG00000175344,ENSG00000157017,ENSG00000136848,ENSG00000157404,ENSG00000078401,ENSG00000141198,ENSG00000169252,ENSG00000136689,ENSG00000154188,ENSG00000163513,ENSG00000259207,ENSG00000138778,ENSG00000188064,ENSG00000099860,ENSG00000145335,ENSG00000089041,ENSG00000135914,ENSG00000203727…
GO:0045944	positive regulation of transcription from RNA polymerase II promoter	biological_process	9.4363e-06	0.00066543	327	4783	1230	22148	ENSG00000137273,ENSG00000172789,ENSG00000104856,ENSG00000137203,ENSG00000005102,ENSG00000179388,ENSG00000145287,ENSG00000143995,ENSG00000167074,ENSG00000091010,ENSG00000137709,ENSG00000197063,ENSG00000069667,ENSG00000138685,ENSG00000155846,ENSG00000129691,ENSG00000125740,ENSG00000262919,ENSG00000107485,ENSG00000124664,ENSG00000012048,ENSG00000143390,ENSG00000137265,ENSG00000066336,ENSG00000164532…
GO:0009952	anterior/posterior pattern specification	biological_process	9.5017e-06	0.00066762	73	4783	220	22148	ENSG00000125084,ENSG00000136754,ENSG00000115507,ENSG00000101346,ENSG00000112837,ENSG00000188290,ENSG00000078246,ENSG00000106799,ENSG00000198435,ENSG00000125378,ENSG00000107831,ENSG00000170689,ENSG00000198576,ENSG00000080815,ENSG00000108773,ENSG00000148204,ENSG00000144485,ENSG00000162782,ENSG00000107779,ENSG00000114251,ENSG00000152804,ENSG00000128714,ENSG00000175197,ENSG00000185630,ENSG00000171956…
GO:0000165	MAPK cascade	biological_process	9.538e-06	0.00066776	272	4783	984	22148	ENSG00000134242,ENSG00000123154,ENSG00000095370,ENSG00000070886,ENSG00000100234,ENSG00000104312,ENSG00000143556,ENSG00000114251,ENSG00000198369,ENSG00000164404,ENSG00000116285,ENSG00000167617,ENSG00000008294,ENSG00000158125,ENSG00000187678,ENSG00000172936,ENSG00000163362,ENSG00000163217,ENSG00000124602,ENSG00000162772,ENSG00000185527,ENSG00000148053,ENSG00000150991,ENSG00000009694,ENSG00000181104…
GO:0008076	voltage-gated potassium channel complex	cellular_component	9.6633e-06	0.00067411	40	4783	92	22148	ENSG00000135643,ENSG00000055118,ENSG00000116396,ENSG00000143473,ENSG00000168263,ENSG00000120049,ENSG00000157542,ENSG00000184408,ENSG00000082482,ENSG00000174469,ENSG00000150672,ENSG00000130226,ENSG00000215262,ENSG00000171385,ENSG00000159197,ENSG00000117013,ENSG00000160014,ENSG00000102057,ENSG00000131398,ENSG00000158445,ENSG00000182324,ENSG00000176076,ENSG00000184156,ENSG00000053918,ENSG00000182674…
GO:0046903	secretion	biological_process	9.7709e-06	0.00067825	459	4783	1777	22148	ENSG00000106538,ENSG00000143862,ENSG00000182578,ENSG00000175463,ENSG00000065361,ENSG00000100078,ENSG00000167996,ENSG00000104267,ENSG00000109270,ENSG00000127824,ENSG00000154143,ENSG00000076944,ENSG00000150995,ENSG00000121410,ENSG00000124766,ENSG00000070193,ENSG00000166569,ENSG00000135829,ENSG00000017427,ENSG00000132718,ENSG00000111670,ENSG00000167470,ENSG00000140678,ENSG00000113905,ENSG00000182621…
GO:0010628	positive regulation of gene expression	biological_process	9.8133e-06	0.00067825	474	4783	1847	22148	ENSG00000121454,ENSG00000179094,ENSG00000107290,ENSG00000012822,ENSG00000138380,ENSG00000164690,ENSG00000122420,ENSG00000126368,ENSG00000124920,ENSG00000129194,ENSG00000136826,ENSG00000107859,ENSG00000130783,ENSG00000095752,ENSG00000156466,ENSG00000011332,ENSG00000125630,ENSG00000189403,ENSG00000078401,ENSG00000169252,ENSG00000070404,ENSG00000144642,ENSG00000146592,ENSG00000198353,ENSG00000171116…
GO:0005344	oxygen transporter activity	molecular_function	9.8271e-06	0.00067825	11	4783	15	22148	ENSG00000086506,ENSG00000213931,ENSG00000244734,ENSG00000198125,ENSG00000284931,ENSG00000074706,ENSG00000165553,ENSG00000206172,ENSG00000161544,ENSG00000223609,ENSG00000188536
GO:0001508	regulation of action potential	biological_process	1.0402e-05	0.00071322	79	4783	224	22148	ENSG00000118193,ENSG00000075142,ENSG00000112414,ENSG00000114279,ENSG00000165995,ENSG00000139549,ENSG00000118507,ENSG00000102934,ENSG00000160716,ENSG00000157168,ENSG00000158445,ENSG00000018625,ENSG00000055118,ENSG00000172071,ENSG00000115840,ENSG00000006128,ENSG00000151150,ENSG00000184408,ENSG00000148053,ENSG00000169247,ENSG00000196557,ENSG00000177807,ENSG00000166086,ENSG00000145390,ENSG00000168356…
GO:0031399	regulation of protein modification process	biological_process	1.0407e-05	0.00071322	410	4783	1566	22148	ENSG00000171867,ENSG00000073756,ENSG00000243709,ENSG00000160460,ENSG00000115896,ENSG00000139946,ENSG00000136754,ENSG00000138193,ENSG00000105851,ENSG00000213949,ENSG00000162733,ENSG00000168675,ENSG00000177000,ENSG00000130829,ENSG00000158321,ENSG00000160685,ENSG00000157168,ENSG00000133101,ENSG00000068971,ENSG00000105974,ENSG00000004948,ENSG00000156535,ENSG00000172071,ENSG00000113721,ENSG00000176994…
GO:0050790	regulation of catalytic activity	biological_process	1.059e-05	0.00072323	600	4783	2359	22148	ENSG00000117601,ENSG00000166535,ENSG00000178125,ENSG00000145819,ENSG00000151617,ENSG00000105810,ENSG00000259571,ENSG00000076984,ENSG00000121933,ENSG00000109756,ENSG00000125730,ENSG00000049769,ENSG00000163710,ENSG00000160014,ENSG00000145386,ENSG00000176697,ENSG00000134571,ENSG00000225950,ENSG00000186834,ENSG00000166851,ENSG00000263020,ENSG00000188747,ENSG00000112715,ENSG00000023909,ENSG00000101265…
GO:0045121	membrane raft	cellular_component	1.0629e-05	0.00072331	101	4783	307	22148	ENSG00000144063,ENSG00000196230,ENSG00000164867,ENSG00000100292,ENSG00000170458,ENSG00000170989,ENSG00000163513,ENSG00000180509,ENSG00000149257,ENSG00000154188,ENSG00000204936,ENSG00000131238,ENSG00000053918,ENSG00000164690,ENSG00000121853,ENSG00000173402,ENSG00000261371,ENSG00000133107,ENSG00000117984,ENSG00000137573,ENSG00000156113,ENSG00000018236,ENSG00000168497,ENSG00000166888,ENSG00000079435…
GO:0007154	cell communication	biological_process	1.0707e-05	0.00072611	1750	4783	7497	22148	ENSG00000179583,ENSG00000100906,ENSG00000155816,ENSG00000103522,ENSG00000172935,ENSG00000079931,ENSG00000160716,ENSG00000137877,ENSG00000189067,ENSG00000139874,ENSG00000176697,ENSG00000225950,ENSG00000186834,ENSG00000166851,ENSG00000152409,ENSG00000014257,ENSG00000274750,ENSG00000145819,ENSG00000133246,ENSG00000070019,ENSG00000172530,ENSG00000157152,ENSG00000109756,ENSG00000075213,ENSG00000102935…
GO:0043169	cation binding	molecular_function	1.0892e-05	0.00073606	1125	4783	4600	22148	ENSG00000133874,ENSG00000276043,ENSG00000162298,ENSG00000112541,ENSG00000119121,ENSG00000163746,ENSG00000105854,ENSG00000151612,ENSG00000167600,ENSG00000182050,ENSG00000157404,ENSG00000182621,ENSG00000182463,ENSG00000171291,ENSG00000221818,ENSG00000167775,ENSG00000183166,ENSG00000177599,ENSG00000141750,ENSG00000107077,ENSG00000115380,ENSG00000130957,ENSG00000124203,ENSG00000113231,ENSG00000156639…
GO:0051960	regulation of nervous system development	biological_process	1.1035e-05	0.00074315	246	4783	861	22148	ENSG00000148677,ENSG00000137872,ENSG00000204217,ENSG00000183049,ENSG00000118707,ENSG00000080644,ENSG00000277363,ENSG00000110047,ENSG00000100697,ENSG00000105695,ENSG00000074047,ENSG00000131409,ENSG00000072071,ENSG00000187391,ENSG00000185630,ENSG00000010319,ENSG00000092421,ENSG00000150764,ENSG00000143995,ENSG00000169855,ENSG00000136244,ENSG00000026025,ENSG00000163220,ENSG00000001617,ENSG00000064300…
GO:0006342	chromatin silencing	biological_process	1.1262e-05	0.00075585	40	4783	107	22148	ENSG00000274267,ENSG00000270882,ENSG00000269897,ENSG00000089163,ENSG00000197837,ENSG00000277258,ENSG00000184897,ENSG00000278705,ENSG00000178409,ENSG00000124575,ENSG00000277775,ENSG00000187475,ENSG00000275379,ENSG00000278637,ENSG00000189403,ENSG00000273542,ENSG00000197153,ENSG00000178804,ENSG00000138336,ENSG00000184357,ENSG00000273983,ENSG00000230522,ENSG00000077463,ENSG00000096717,ENSG00000277157…
GO:0015711	organic anion transport	biological_process	1.1465e-05	0.00076679	140	4783	462	22148	ENSG00000171492,ENSG00000102100,ENSG00000080815,ENSG00000119899,ENSG00000177807,ENSG00000178752,ENSG00000149150,ENSG00000147606,ENSG00000181035,ENSG00000091138,ENSG00000160179,ENSG00000204385,ENSG00000164082,ENSG00000120659,ENSG00000140284,ENSG00000018625,ENSG00000091622,ENSG00000174238,ENSG00000196277,ENSG00000196689,ENSG00000206190,ENSG00000005469,ENSG00000135100,ENSG00000138308,ENSG00000004809…
GO:0048634	regulation of muscle organ development	biological_process	1.1529e-05	0.00076848	78	4783	229	22148	ENSG00000095587,ENSG00000065361,ENSG00000092529,ENSG00000285708,ENSG00000078900,ENSG00000134057,ENSG00000139174,ENSG00000117318,ENSG00000168214,ENSG00000017427,ENSG00000076770,ENSG00000064309,ENSG00000105989,ENSG00000170312,ENSG00000163380,ENSG00000186260,ENSG00000069702,ENSG00000176909,ENSG00000137193,ENSG00000165887,ENSG00000116741,ENSG00000184058,ENSG00000135547,ENSG00000130513,ENSG00000133639…
GO:0072507	divalent inorganic cation homeostasis	biological_process	1.2105e-05	0.00080409	148	4783	499	22148	ENSG00000149596,ENSG00000170989,ENSG00000147246,ENSG00000125384,ENSG00000176884,ENSG00000151577,ENSG00000078401,ENSG00000078589,ENSG00000134640,ENSG00000122543,ENSG00000189403,ENSG00000168329,ENSG00000165915,ENSG00000135914,ENSG00000089041,ENSG00000145335,ENSG00000133107,ENSG00000113739,ENSG00000143153,ENSG00000122420,ENSG00000177464,ENSG00000116039,ENSG00000157017,ENSG00000175344,ENSG00000102891…
GO:0072006	nephron development	biological_process	1.2359e-05	0.00081819	44	4783	109	22148	ENSG00000205213,ENSG00000113721,ENSG00000272398,ENSG00000107485,ENSG00000170962,ENSG00000162552,ENSG00000120156,ENSG00000125378,ENSG00000196562,ENSG00000151490,ENSG00000162738,ENSG00000005513,ENSG00000126562,ENSG00000138193,ENSG00000114315,ENSG00000169031,ENSG00000163884,ENSG00000104327,ENSG00000128602,ENSG00000261371,ENSG00000177464,ENSG00000187391,ENSG00000058262,ENSG00000162849,ENSG00000137573…
GO:0008277	regulation of G-protein coupled receptor protein signaling pathway	biological_process	1.2591e-05	0.0008307	52	4783	136	22148	ENSG00000188906,ENSG00000114124,ENSG00000180210,ENSG00000048545,ENSG00000010310,ENSG00000105971,ENSG00000116741,ENSG00000184144,ENSG00000182621,ENSG00000117152,ENSG00000102003,ENSG00000204422,ENSG00000180340,ENSG00000164024,ENSG00000078401,ENSG00000101890,ENSG00000151577,ENSG00000169252,ENSG00000148926,ENSG00000145335,ENSG00000113369,ENSG00000185974,ENSG00000114251,ENSG00000135914,ENSG00000115956…
GO:0034705	potassium channel complex	cellular_component	1.2834e-05	0.00084389	40	4783	93	22148	ENSG00000150672,ENSG00000157542,ENSG00000184408,ENSG00000082482,ENSG00000174469,ENSG00000168263,ENSG00000120049,ENSG00000135643,ENSG00000116396,ENSG00000055118,ENSG00000143473,ENSG00000131398,ENSG00000158445,ENSG00000160014,ENSG00000102057,ENSG00000117013,ENSG00000159197,ENSG00000215262,ENSG00000130226,ENSG00000171385,ENSG00000156113,ENSG00000168135,ENSG00000184144,ENSG00000053918,ENSG00000184156…
GO:0051899	membrane depolarization	biological_process	1.2918e-05	0.00084656	69	4783	187	22148	ENSG00000169684,ENSG00000189056,ENSG00000011465,ENSG00000148408,ENSG00000080644,ENSG00000183023,ENSG00000023909,ENSG00000108852,ENSG00000188906,ENSG00000063015,ENSG00000039987,ENSG00000167535,ENSG00000177098,ENSG00000177606,ENSG00000168356,ENSG00000166257,ENSG00000092020,ENSG00000196876,ENSG00000145362,ENSG00000198216,ENSG00000151150,ENSG00000105974,ENSG00000196338,ENSG00000175866,ENSG00000055118…
GO:0031667	response to nutrient levels	biological_process	1.3391e-05	0.00087459	182	4783	634	22148	ENSG00000176428,ENSG00000109424,ENSG00000139874,ENSG00000176387,ENSG00000185883,ENSG00000105894,ENSG00000198400,ENSG00000108576,ENSG00000141682,ENSG00000078237,ENSG00000116260,ENSG00000162772,ENSG00000176108,ENSG00000128272,ENSG00000130766,ENSG00000164938,ENSG00000185340,ENSG00000159167,ENSG00000010610,ENSG00000242252,ENSG00000117601,ENSG00000012504,ENSG00000198727,ENSG00000177606,ENSG00000146733…
GO:0055008	cardiac muscle tissue morphogenesis	biological_process	1.3716e-05	0.00089284	32	4783	71	22148	ENSG00000066468,ENSG00000107779,ENSG00000128917,ENSG00000114251,ENSG00000197616,ENSG00000077463,ENSG00000060718,ENSG00000049883,ENSG00000160808,ENSG00000155657,ENSG00000170989,ENSG00000179588,ENSG00000148677,ENSG00000135547,ENSG00000092969,ENSG00000101605,ENSG00000086967,ENSG00000105989,ENSG00000125686,ENSG00000069702,ENSG00000134571,ENSG00000092054,ENSG00000168214,ENSG00000164532,ENSG00000157168…
GO:0051147	regulation of muscle cell differentiation	biological_process	1.378e-05	0.00089382	73	4783	211	22148	ENSG00000166823,ENSG00000139174,ENSG00000117318,ENSG00000163132,ENSG00000285708,ENSG00000092529,ENSG00000064309,ENSG00000163380,ENSG00000176909,ENSG00000164850,ENSG00000168214,ENSG00000017427,ENSG00000076770,ENSG00000133794,ENSG00000117152,ENSG00000100625,ENSG00000182621,ENSG00000164690,ENSG00000177238,ENSG00000170558,ENSG00000116741,ENSG00000165887,ENSG00000184058,ENSG00000140795,ENSG00000135547…
GO:0003002	regionalization	biological_process	1.3823e-05	0.00089382	106	4783	346	22148	ENSG00000136944,ENSG00000179111,ENSG00000114315,ENSG00000159388,ENSG00000168646,ENSG00000064309,ENSG00000179981,ENSG00000105989,ENSG00000137834,ENSG00000136574,ENSG00000168283,ENSG00000182220,ENSG00000168214,ENSG00000103494,ENSG00000070193,ENSG00000168505,ENSG00000128602,ENSG00000130700,ENSG00000179029,ENSG00000143126,ENSG00000115844,ENSG00000138587,ENSG00000166823,ENSG00000163389,ENSG00000158683…
GO:0008016	regulation of heart contraction	biological_process	1.4234e-05	0.00091736	69	4783	194	22148	ENSG00000171303,ENSG00000163874,ENSG00000163794,ENSG00000198626,ENSG00000006283,ENSG00000120049,ENSG00000155962,ENSG00000130529,ENSG00000126351,ENSG00000134548,ENSG00000118523,ENSG00000151067,ENSG00000090020,ENSG00000159197,ENSG00000175084,ENSG00000136574,ENSG00000171385,ENSG00000129244,ENSG00000183873,ENSG00000092969,ENSG00000135547,ENSG00000143153,ENSG00000116741,ENSG00000113569,ENSG00000053918…
GO:0043549	regulation of kinase activity	biological_process	1.4304e-05	0.00091736	247	4783	889	22148	ENSG00000089041,ENSG00000145335,ENSG00000099860,ENSG00000203727,ENSG00000135914,ENSG00000187550,ENSG00000179222,ENSG00000245848,ENSG00000162595,ENSG00000135932,ENSG00000141198,ENSG00000138764,ENSG00000078401,ENSG00000154188,ENSG00000136689,ENSG00000169252,ENSG00000163513,ENSG00000143507,ENSG00000188064,ENSG00000138778,ENSG00000259207,ENSG00000175344,ENSG00000147852,ENSG00000157017,ENSG00000136848…
GO:0048667	cell morphogenesis involved in neuron differentiation	biological_process	1.4329e-05	0.00091736	178	4783	586	22148	ENSG00000107187,ENSG00000188517,ENSG00000260272,ENSG00000154310,ENSG00000169439,ENSG00000143434,ENSG00000167178,ENSG00000182578,ENSG00000004848,ENSG00000198753,ENSG00000157193,ENSG00000128602,ENSG00000137672,ENSG00000138347,ENSG00000185950,ENSG00000198211,ENSG00000116106,ENSG00000145147,ENSG00000136826,ENSG00000163554,ENSG00000164690,ENSG00000182704,ENSG00000197892,ENSG00000170381,ENSG00000075223…
GO:0051254	positive regulation of RNA metabolic process	biological_process	1.4938e-05	0.00095326	426	4783	1654	22148	ENSG00000064309,ENSG00000163565,ENSG00000135272,ENSG00000136574,ENSG00000112175,ENSG00000114315,ENSG00000177045,ENSG00000198300,ENSG00000090020,ENSG00000168505,ENSG00000166823,ENSG00000162552,ENSG00000147862,ENSG00000164920,ENSG00000163132,ENSG00000180353,ENSG00000184486,ENSG00000167941,ENSG00000163874,ENSG00000118972,ENSG00000102760,ENSG00000196628,ENSG00000168874,ENSG00000119403,ENSG00000167034…
GO:0051173	positive regulation of nitrogen compound metabolic process	biological_process	1.5236e-05	0.00096909	479	4783	1878	22148	ENSG00000137265,ENSG00000106799,ENSG00000078804,ENSG00000066336,ENSG00000164532,ENSG00000124882,ENSG00000135363,ENSG00000120659,ENSG00000101489,ENSG00000188909,ENSG00000102401,ENSG00000135100,ENSG00000160199,ENSG00000130427,ENSG00000069399,ENSG00000164342,ENSG00000137270,ENSG00000196689,ENSG00000205683,ENSG00000230797,ENSG00000161405,ENSG00000155846,ENSG00000129691,ENSG00000262919,ENSG00000125740…
GO:0060415	muscle tissue morphogenesis	biological_process	1.591e-05	0.0010078	35	4783	81	22148	ENSG00000148677,ENSG00000135547,ENSG00000184058,ENSG00000101605,ENSG00000092969,ENSG00000179588,ENSG00000077463,ENSG00000197616,ENSG00000060718,ENSG00000049883,ENSG00000170989,ENSG00000155657,ENSG00000160808,ENSG00000066468,ENSG00000114251,ENSG00000128917,ENSG00000107779,ENSG00000198626,ENSG00000173991,ENSG00000016082,ENSG00000163217,ENSG00000168542,ENSG00000101331,ENSG00000164532,ENSG00000168214…
GO:0048644	muscle organ morphogenesis	biological_process	1.5949e-05	0.0010078	37	4783	88	22148	ENSG00000134571,ENSG00000069702,ENSG00000125686,ENSG00000065534,ENSG00000105989,ENSG00000086967,ENSG00000179057,ENSG00000106799,ENSG00000157168,ENSG00000164532,ENSG00000092054,ENSG00000168214,ENSG00000101331,ENSG00000168542,ENSG00000120742,ENSG00000163217,ENSG00000016082,ENSG00000173991,ENSG00000198626,ENSG00000114251,ENSG00000128917,ENSG00000128342,ENSG00000107779,ENSG00000066468,ENSG00000170989…
GO:0042383	sarcolemma	cellular_component	1.7018e-05	0.0010719	51	4783	127	22148	ENSG00000145362,ENSG00000185053,ENSG00000198947,ENSG00000146147,ENSG00000178209,ENSG00000144681,ENSG00000128591,ENSG00000151320,ENSG00000181027,ENSG00000141750,ENSG00000113396,ENSG00000123096,ENSG00000182253,ENSG00000069431,ENSG00000170558,ENSG00000102683,ENSG00000188037,ENSG00000143153,ENSG00000135636,ENSG00000120729,ENSG00000240583,ENSG00000170421,ENSG00000105227,ENSG00000183023,ENSG00000153956…
GO:0048545	response to steroid hormone stimulus	biological_process	1.7488e-05	0.001098	133	4783	444	22148	ENSG00000189403,ENSG00000144191,ENSG00000060656,ENSG00000124151,ENSG00000186951,ENSG00000100292,ENSG00000188064,ENSG00000163513,ENSG00000136689,ENSG00000105409,ENSG00000125384,ENSG00000078401,ENSG00000126368,ENSG00000115884,ENSG00000122420,ENSG00000157017,ENSG00000124098,ENSG00000092969,ENSG00000185650,ENSG00000130783,ENSG00000145147,ENSG00000139287,ENSG00000077092,ENSG00000021826,ENSG00000100889…
GO:0051179	localization	biological_process	1.797e-05	0.0011246	1657	4783	7006	22148	ENSG00000116147,ENSG00000136688,ENSG00000160460,ENSG00000073756,ENSG00000144566,ENSG00000091622,ENSG00000134594,ENSG00000138722,ENSG00000158321,ENSG00000157168,ENSG00000144668,ENSG00000105327,ENSG00000162733,ENSG00000214510,ENSG00000008405,ENSG00000147606,ENSG00000108679,ENSG00000206561,ENSG00000159720,ENSG00000156535,ENSG00000169181,ENSG00000259916,ENSG00000170476,ENSG00000143013,ENSG00000143669…
GO:0097305	response to alcohol	biological_process	1.8247e-05	0.0011373	117	4783	383	22148	ENSG00000113739,ENSG00000124098,ENSG00000175592,ENSG00000130783,ENSG00000145147,ENSG00000137193,ENSG00000116741,ENSG00000140538,ENSG00000186480,ENSG00000183044,ENSG00000118785,ENSG00000173402,ENSG00000122420,ENSG00000121853,ENSG00000187840,ENSG00000117152,ENSG00000170458,ENSG00000163513,ENSG00000096717,ENSG00000004468,ENSG00000151577,ENSG00000176884,ENSG00000164136,ENSG00000078401,ENSG00000167034…
GO:0015849	organic acid transport	biological_process	1.8349e-05	0.0011373	104	4783	327	22148	ENSG00000173208,ENSG00000136997,ENSG00000125257,ENSG00000170323,ENSG00000100078,ENSG00000164707,ENSG00000151365,ENSG00000100372,ENSG00000108932,ENSG00000112394,ENSG00000117009,ENSG00000005471,ENSG00000183048,ENSG00000100652,ENSG00000168679,ENSG00000111181,ENSG00000185950,ENSG00000155850,ENSG00000138074,ENSG00000134548,ENSG00000162383,ENSG00000104888,ENSG00000117152,ENSG00000187094,ENSG00000104044…
GO:0046942	carboxylic acid transport	biological_process	1.8349e-05	0.0011373	104	4783	327	22148	ENSG00000125255,ENSG00000163817,ENSG00000130203,ENSG00000131389,ENSG00000135241,ENSG00000078401,ENSG00000198610,ENSG00000010379,ENSG00000172940,ENSG00000172345,ENSG00000151577,ENSG00000128271,ENSG00000136689,ENSG00000103316,ENSG00000136802,ENSG00000135124,ENSG00000124564,ENSG00000138079,ENSG00000089041,ENSG00000186951,ENSG00000113396,ENSG00000145335,ENSG00000168003,ENSG00000139155,ENSG00000174326…
GO:0097285	cell-type specific apoptotic process	biological_process	1.8483e-05	0.001142	152	4783	515	22148	ENSG00000256053,ENSG00000204217,ENSG00000204673,ENSG00000134121,ENSG00000089163,ENSG00000105695,ENSG00000137203,ENSG00000136244,ENSG00000154153,ENSG00000113742,ENSG00000106144,ENSG00000120149,ENSG00000106366,ENSG00000142867,ENSG00000091010,ENSG00000171956,ENSG00000153208,ENSG00000064300,ENSG00000090554,ENSG00000147465,ENSG00000107731,ENSG00000080815,ENSG00000172216,ENSG00000107485,ENSG00000107831…
GO:0006323	DNA packaging	biological_process	1.8694e-05	0.0011514	70	4783	222	22148	ENSG00000270276,ENSG00000102384,ENSG00000175279,ENSG00000278828,ENSG00000275663,ENSG00000179119,ENSG00000099284,ENSG00000131747,ENSG00000185130,ENSG00000197238,ENSG00000185420,ENSG00000109805,ENSG00000146047,ENSG00000274750,ENSG00000204256,ENSG00000178021,ENSG00000134398,ENSG00000275379,ENSG00000178804,ENSG00000197153,ENSG00000187475,ENSG00000155657,ENSG00000277157,ENSG00000159339,ENSG00000276180…
GO:0010524	positive regulation of calcium ion transport into cytosol	biological_process	1.8917e-05	0.0011614	21	4783	41	22148	ENSG00000181104,ENSG00000075142,ENSG00000078549,ENSG00000087088,ENSG00000089041,ENSG00000145335,ENSG00000164850,ENSG00000135124,ENSG00000176884,ENSG00000143184,ENSG00000169248,ENSG00000151320,ENSG00000105974,ENSG00000127533,ENSG00000187258,ENSG00000103888,ENSG00000010610,ENSG00000092529,ENSG00000180210,ENSG00000138741,ENSG00000083454
GO:0050767	regulation of neurogenesis	biological_process	1.9613e-05	0.001198	221	4783	768	22148	ENSG00000167178,ENSG00000118689,ENSG00000117318,ENSG00000115844,ENSG00000239672,ENSG00000157193,ENSG00000136997,ENSG00000198753,ENSG00000144579,ENSG00000260272,ENSG00000078900,ENSG00000143434,ENSG00000169439,ENSG00000146555,ENSG00000154310,ENSG00000077092,ENSG00000169750,ENSG00000044574,ENSG00000148482,ENSG00000165699,ENSG00000137672,ENSG00000128602,ENSG00000117399,ENSG00000170381,ENSG00000075223…
GO:0007411	axon guidance	biological_process	1.9736e-05	0.001198	89	4783	259	22148	ENSG00000147852,ENSG00000121454,ENSG00000164690,ENSG00000173402,ENSG00000075223,ENSG00000170381,ENSG00000163554,ENSG00000251246,ENSG00000033327,ENSG00000116106,ENSG00000145147,ENSG00000166225,ENSG00000125266,ENSG00000165588,ENSG00000130827,ENSG00000168621,ENSG00000135333,ENSG00000162490,ENSG00000155980,ENSG00000004848,ENSG00000182578,ENSG00000198753,ENSG00000145242,ENSG00000147862,ENSG00000115325…
GO:0019233	sensory perception of pain	biological_process	1.9747e-05	0.001198	40	4783	99	22148	ENSG00000167535,ENSG00000169432,ENSG00000135124,ENSG00000168356,ENSG00000166257,ENSG00000089041,ENSG00000154153,ENSG00000093010,ENSG00000176884,ENSG00000160113,ENSG00000136689,ENSG00000078401,ENSG00000163377,ENSG00000159224,ENSG00000079257,ENSG00000213199,ENSG00000130711,ENSG00000187094,ENSG00000090020,ENSG00000179148,ENSG00000122733,ENSG00000181104,ENSG00000073756,ENSG00000152822,ENSG00000196689…
GO:0010959	regulation of metal ion transport	biological_process	1.9759e-05	0.001198	116	4783	368	22148	ENSG00000185942,ENSG00000173805,ENSG00000177098,ENSG00000167535,ENSG00000166006,ENSG00000166257,ENSG00000184544,ENSG00000166592,ENSG00000026559,ENSG00000151320,ENSG00000144681,ENSG00000198947,ENSG00000143184,ENSG00000169248,ENSG00000145362,ENSG00000124134,ENSG00000176076,ENSG00000103888,ENSG00000164266,ENSG00000183023,ENSG00000148408,ENSG00000180210,ENSG00000002746,ENSG00000138741,ENSG00000184381…
GO:0009891	positive regulation of biosynthetic process	biological_process	2.0141e-05	0.0012174	499	4783	1972	22148	ENSG00000028277,ENSG00000162772,ENSG00000101493,ENSG00000130511,ENSG00000128272,ENSG00000167110,ENSG00000130766,ENSG00000164938,ENSG00000186198,ENSG00000125462,ENSG00000163217,ENSG00000115840,ENSG00000185420,ENSG00000185088,ENSG00000134371,ENSG00000005513,ENSG00000148832,ENSG00000137947,ENSG00000099326,ENSG00000150991,ENSG00000130164,ENSG00000117115,ENSG00000133398,ENSG00000175548,ENSG00000117000…
GO:0043270	positive regulation of ion transport	biological_process	2.0361e-05	0.0012269	62	4783	176	22148	ENSG00000184381,ENSG00000108691,ENSG00000018236,ENSG00000138741,ENSG00000180210,ENSG00000103888,ENSG00000187258,ENSG00000187094,ENSG00000075073,ENSG00000053918,ENSG00000176076,ENSG00000078401,ENSG00000168621,ENSG00000176884,ENSG00000145362,ENSG00000128271,ENSG00000151320,ENSG00000180509,ENSG00000143184,ENSG00000169248,ENSG00000187688,ENSG00000153246,ENSG00000087088,ENSG00000089041,ENSG00000166257…
GO:0048638	regulation of developmental growth	biological_process	2.1626e-05	0.0012991	79	4783	229	22148	ENSG00000179242,ENSG00000163217,ENSG00000206561,ENSG00000125378,ENSG00000182149,ENSG00000082482,ENSG00000185386,ENSG00000176697,ENSG00000116147,ENSG00000182175,ENSG00000106799,ENSG00000006652,ENSG00000108830,ENSG00000164532,ENSG00000006837,ENSG00000105695,ENSG00000167680,ENSG00000163462,ENSG00000030304,ENSG00000204217,ENSG00000112715,ENSG00000137872,ENSG00000001617,ENSG00000114251,ENSG00000138685…
GO:0016043	cellular component organization	biological_process	2.1926e-05	0.0013131	1579	4783	6668	22148	ENSG00000162367,ENSG00000152952,ENSG00000113296,ENSG00000179776,ENSG00000186710,ENSG00000163602,ENSG00000168137,ENSG00000163219,ENSG00000136014,ENSG00000174684,ENSG00000198553,ENSG00000145861,ENSG00000106477,ENSG00000166289,ENSG00000095587,ENSG00000114790,ENSG00000162599,ENSG00000145675,ENSG00000137834,ENSG00000120327,ENSG00000198561,ENSG00000105989,ENSG00000108219,ENSG00000239900,ENSG00000090447…
GO:0051093	negative regulation of developmental process	biological_process	2.2344e-05	0.001334	276	4783	1022	22148	ENSG00000106799,ENSG00000124882,ENSG00000160179,ENSG00000066336,ENSG00000137261,ENSG00000164438,ENSG00000185386,ENSG00000196689,ENSG00000164342,ENSG00000121236,ENSG00000042781,ENSG00000159556,ENSG00000107485,ENSG00000124664,ENSG00000120156,ENSG00000140807,ENSG00000143995,ENSG00000159339,ENSG00000001617,ENSG00000069667,ENSG00000064300,ENSG00000138685,ENSG00000166147,ENSG00000137872,ENSG00000278705…
GO:0008284	positive regulation of cell proliferation	biological_process	2.339e-05	0.0013922	268	4783	998	22148	ENSG00000163806,ENSG00000115414,ENSG00000150630,ENSG00000125657,ENSG00000066279,ENSG00000057935,ENSG00000135077,ENSG00000110092,ENSG00000183160,ENSG00000164850,ENSG00000170312,ENSG00000105989,ENSG00000125686,ENSG00000069702,ENSG00000112902,ENSG00000183873,ENSG00000160877,ENSG00000285708,ENSG00000134057,ENSG00000160712,ENSG00000102554,ENSG00000113296,ENSG00000116132,ENSG00000119888,ENSG00000169884…
GO:0097485	neuron projection guidance	biological_process	2.3656e-05	0.0014016	89	4783	260	22148	ENSG00000143355,ENSG00000170017,ENSG00000129116,ENSG00000204217,ENSG00000120729,ENSG00000112715,ENSG00000070886,ENSG00000137872,ENSG00000184144,ENSG00000157851,ENSG00000133216,ENSG00000134121,ENSG00000167680,ENSG00000074047,ENSG00000189056,ENSG00000171608,ENSG00000196189,ENSG00000169855,ENSG00000075213,ENSG00000092421,ENSG00000010319,ENSG00000091010,ENSG00000064300,ENSG00000001617,ENSG00000125848…
GO:0009611	response to wounding	biological_process	2.3692e-05	0.0014016	381	4783	1474	22148	ENSG00000105695,ENSG00000100219,ENSG00000079257,ENSG00000011465,ENSG00000143502,ENSG00000237693,ENSG00000113600,ENSG00000172232,ENSG00000078902,ENSG00000275379,ENSG00000152804,ENSG00000214860,ENSG00000120149,ENSG00000125347,ENSG00000136244,ENSG00000115718,ENSG00000101076,ENSG00000243708,ENSG00000007908,ENSG00000106366,ENSG00000171840,ENSG00000113721,ENSG00000073754,ENSG00000105974,ENSG00000156535…
GO:0010469	regulation of receptor activity	biological_process	2.4385e-05	0.0014354	167	4783	610	22148	ENSG00000120337,ENSG00000171303,ENSG00000163794,ENSG00000162891,ENSG00000170962,ENSG00000171631,ENSG00000184502,ENSG00000161958,ENSG00000120210,ENSG00000118523,ENSG00000017427,ENSG00000184995,ENSG00000070193,ENSG00000160097,ENSG00000058335,ENSG00000128564,ENSG00000139269,ENSG00000010704,ENSG00000172349,ENSG00000156427,ENSG00000108691,ENSG00000113739,ENSG00000130513,ENSG00000092969,ENSG00000095752…
GO:0003279	cardiac septum development	biological_process	2.4411e-05	0.0014354	43	4783	106	22148	ENSG00000162738,ENSG00000016082,ENSG00000143013,ENSG00000099139,ENSG00000049323,ENSG00000107485,ENSG00000107831,ENSG00000125378,ENSG00000106799,ENSG00000128602,ENSG00000085741,ENSG00000168214,ENSG00000164532,ENSG00000137868,ENSG00000124766,ENSG00000077092,ENSG00000114315,ENSG00000137834,ENSG00000069702,ENSG00000136574,ENSG00000112175,ENSG00000166225,ENSG00000145147,ENSG00000092969,ENSG00000204217…
GO:0042420	dopamine catabolic process	biological_process	2.4543e-05	0.0014388	7	4783	7	22148	ENSG00000093010,ENSG00000123454,ENSG00000261052,ENSG00000069535,ENSG00000142319,ENSG00000079931,ENSG00000189221
GO:0003230	cardiac atrium development	biological_process	2.5816e-05	0.0015089	19	4783	35	22148	ENSG00000128602,ENSG00000164532,ENSG00000135679,ENSG00000197616,ENSG00000145362,ENSG00000124766,ENSG00000128917,ENSG00000136574,ENSG00000114251,ENSG00000179284,ENSG00000105989,ENSG00000016082,ENSG00000204217,ENSG00000092969,ENSG00000135547,ENSG00000179588,ENSG00000101331,ENSG00000163217,ENSG00000166823
GO:0000977	RNA polymerase II regulatory region sequence-specific DNA binding	molecular_function	2.634e-05	0.001534	211	4783	768	22148	ENSG00000165030,ENSG00000137273,ENSG00000172789,ENSG00000137203,ENSG00000164463,ENSG00000104856,ENSG00000130711,ENSG00000100219,ENSG00000074047,ENSG00000137709,ENSG00000091010,ENSG00000105997,ENSG00000101076,ENSG00000160113,ENSG00000159479,ENSG00000167074,ENSG00000185630,ENSG00000125347,ENSG00000143995,ENSG00000179388,ENSG00000120149,ENSG00000172273,ENSG00000005102,ENSG00000152804,ENSG00000132471…
GO:0044464	cell part	cellular_component	2.6404e-05	0.001534	4174	4783	18892	22148	ENSG00000105085,ENSG00000171509,ENSG00000108679,ENSG00000143633,ENSG00000148671,ENSG00000080815,ENSG00000100302,ENSG00000134042,ENSG00000139946,ENSG00000100439,ENSG00000147576,ENSG00000162461,ENSG00000140451,ENSG00000123338,ENSG00000075073,ENSG00000171320,ENSG00000163885,ENSG00000204970,ENSG00000277258,ENSG00000143226,ENSG00000132471,ENSG00000152804,ENSG00000157150,ENSG00000215114,ENSG00000150764…
GO:0003007	heart morphogenesis	biological_process	2.6678e-05	0.0015454	85	4783	257	22148	ENSG00000162738,ENSG00000198626,ENSG00000173991,ENSG00000163132,ENSG00000139219,ENSG00000154734,ENSG00000101331,ENSG00000166823,ENSG00000168214,ENSG00000085741,ENSG00000128602,ENSG00000130700,ENSG00000170961,ENSG00000184113,ENSG00000114315,ENSG00000077092,ENSG00000168646,ENSG00000124766,ENSG00000105989,ENSG00000137834,ENSG00000136574,ENSG00000112175,ENSG00000125686,ENSG00000069702,ENSG00000092969…
GO:0006333	chromatin assembly or disassembly	biological_process	2.6783e-05	0.0015468	65	4783	205	22148	ENSG00000275663,ENSG00000117115,ENSG00000102384,ENSG00000270276,ENSG00000175279,ENSG00000278828,ENSG00000146047,ENSG00000274750,ENSG00000204256,ENSG00000178021,ENSG00000179119,ENSG00000152455,ENSG00000099284,ENSG00000185130,ENSG00000197238,ENSG00000185420,ENSG00000277157,ENSG00000159339,ENSG00000276180,ENSG00000184205,ENSG00000184357,ENSG00000273983,ENSG00000082014,ENSG00000275379,ENSG00000178804…
GO:0005623	cell	cellular_component	2.7097e-05	0.0015603	4181	4783	18928	22148	ENSG00000138758,ENSG00000131044,ENSG00000175600,ENSG00000147852,ENSG00000121152,ENSG00000214534,ENSG00000101003,ENSG00000060718,ENSG00000169252,ENSG00000109047,ENSG00000184270,ENSG00000143228,ENSG00000099860,ENSG00000150054,ENSG00000182759,ENSG00000197142,ENSG00000167178,ENSG00000255524,ENSG00000166105,ENSG00000212907,ENSG00000104901,ENSG00000197467,ENSG00000141642,ENSG00000120306,ENSG00000152137…
GO:0030030	cell projection organization	biological_process	2.73e-05	0.0015674	387	4783	1431	22148	ENSG00000116147,ENSG00000213949,ENSG00000160460,ENSG00000039139,ENSG00000136754,ENSG00000106278,ENSG00000171617,ENSG00000152208,ENSG00000144566,ENSG00000174238,ENSG00000182175,ENSG00000068971,ENSG00000166924,ENSG00000158321,ENSG00000007237,ENSG00000179242,ENSG00000107831,ENSG00000055163,ENSG00000115232,ENSG00000159720,ENSG00000196338,ENSG00000105974,ENSG00000138182,ENSG00000112333,ENSG00000165300…
GO:0006357	regulation of transcription from RNA polymerase II promoter	biological_process	2.7667e-05	0.0015837	682	4783	2774	22148	ENSG00000129691,ENSG00000155846,ENSG00000167785,ENSG00000012048,ENSG00000122778,ENSG00000107485,ENSG00000143390,ENSG00000197385,ENSG00000175329,ENSG00000171540,ENSG00000223547,ENSG00000164684,ENSG00000135363,ENSG00000164532,ENSG00000164438,ENSG00000160199,ENSG00000135100,ENSG00000102401,ENSG00000196689,ENSG00000171161,ENSG00000161405,ENSG00000130427,ENSG00000137270,ENSG00000137273,ENSG00000148677…
GO:0051290	protein heterotetramerization	biological_process	2.8034e-05	0.001599	25	4783	58	22148	ENSG00000070729,ENSG00000197238,ENSG00000134569,ENSG00000270882,ENSG00000274267,ENSG00000277775,ENSG00000274750,ENSG00000278705,ENSG00000197837,ENSG00000273542,ENSG00000197153,ENSG00000278637,ENSG00000270276,ENSG00000275379,ENSG00000278272,ENSG00000278828,ENSG00000148459,ENSG00000186395,ENSG00000276180,ENSG00000277157,ENSG00000176884,ENSG00000197409,ENSG00000275714,ENSG00000273983,ENSG00000168148
GO:0001525	angiogenesis	biological_process	2.8098e-05	0.001599	164	4783	559	22148	ENSG00000168329,ENSG00000137440,ENSG00000174059,ENSG00000161381,ENSG00000066468,ENSG00000125266,ENSG00000120708,ENSG00000076706,ENSG00000100292,ENSG00000259207,ENSG00000116678,ENSG00000181790,ENSG00000170989,ENSG00000163513,ENSG00000183287,ENSG00000154188,ENSG00000078401,ENSG00000170381,ENSG00000164690,ENSG00000239697,ENSG00000177464,ENSG00000136848,ENSG00000261371,ENSG00000157017,ENSG00000175344…
GO:0090066	regulation of anatomical structure size	biological_process	2.8356e-05	0.001609	140	4783	464	22148	ENSG00000204673,ENSG00000137872,ENSG00000204217,ENSG00000183023,ENSG00000105695,ENSG00000123338,ENSG00000010319,ENSG00000092421,ENSG00000158164,ENSG00000170214,ENSG00000001617,ENSG00000133019,ENSG00000135407,ENSG00000182149,ENSG00000122966,ENSG00000175866,ENSG00000105974,ENSG00000179242,ENSG00000099834,ENSG00000108684,ENSG00000138071,ENSG00000018625,ENSG00000128872,ENSG00000169213,ENSG00000144566…
GO:0007156	homophilic cell adhesion	biological_process	2.8942e-05	0.0016375	63	4783	168	22148	ENSG00000145526,ENSG00000138347,ENSG00000169851,ENSG00000196090,ENSG00000086570,ENSG00000204967,ENSG00000240764,ENSG00000255408,ENSG00000156453,ENSG00000187492,ENSG00000039068,ENSG00000165323,ENSG00000253873,ENSG00000143341,ENSG00000171587,ENSG00000120327,ENSG00000081853,ENSG00000149573,ENSG00000081842,ENSG00000146555,ENSG00000182985,ENSG00000253537,ENSG00000184226,ENSG00000143126,ENSG00000099834…
GO:0034728	nucleosome organization	biological_process	2.9181e-05	0.0016463	63	4783	199	22148	ENSG00000118900,ENSG00000277775,ENSG00000188375,ENSG00000129534,ENSG00000143401,ENSG00000124575,ENSG00000123485,ENSG00000278705,ENSG00000124635,ENSG00000184897,ENSG00000197837,ENSG00000136938,ENSG00000274290,ENSG00000274183,ENSG00000276410,ENSG00000187514,ENSG00000270882,ENSG00000274267,ENSG00000276180,ENSG00000159339,ENSG00000278588,ENSG00000277157,ENSG00000273983,ENSG00000184357,ENSG00000184205…
GO:0010463	mesenchymal cell proliferation	biological_process	3.0994e-05	0.0017434	23	4783	46	22148	ENSG00000125378,ENSG00000116132,ENSG00000136997,ENSG00000164690,ENSG00000147862,ENSG00000140285,ENSG00000163132,ENSG00000184058,ENSG00000196159,ENSG00000112715,ENSG00000285708,ENSG00000105989,ENSG00000066468,ENSG00000114251,ENSG00000107779,ENSG00000185950,ENSG00000147257,ENSG00000166341,ENSG00000085741,ENSG00000128602,ENSG00000107829,ENSG00000105894,ENSG00000163513
GO:0009308	amine metabolic process	biological_process	3.192e-05	0.0017904	67	4783	196	22148	ENSG00000115919,ENSG00000143797,ENSG00000112293,ENSG00000102230,ENSG00000170775,ENSG00000162692,ENSG00000137968,ENSG00000133321,ENSG00000153982,ENSG00000100078,ENSG00000143036,ENSG00000184788,ENSG00000087085,ENSG00000140287,ENSG00000117009,ENSG00000116771,ENSG00000150540,ENSG00000145335,ENSG00000016391,ENSG00000131480,ENSG00000135241,ENSG00000087237,ENSG00000131471,ENSG00000183044,ENSG00000131203…
GO:0003338	metanephros morphogenesis	biological_process	3.3898e-05	0.0018937	18	4783	33	22148	ENSG00000162849,ENSG00000005513,ENSG00000205213,ENSG00000113721,ENSG00000162552,ENSG00000125378,ENSG00000176788,ENSG00000008710,ENSG00000188064,ENSG00000248905,ENSG00000168621,ENSG00000128602,ENSG00000129654,ENSG00000104327,ENSG00000138759,ENSG00000070193,ENSG00000114315,ENSG00000128342
GO:0050982	detection of mechanical stimulus	biological_process	3.3956e-05	0.0018937	22	4783	42	22148	ENSG00000078795,ENSG00000010810,ENSG00000060718,ENSG00000008710,ENSG00000198400,ENSG00000134343,ENSG00000102468,ENSG00000155657,ENSG00000129749,ENSG00000167535,ENSG00000122733,ENSG00000186862,ENSG00000139304,ENSG00000135919,ENSG00000173991,ENSG00000158683,ENSG00000277481,ENSG00000154864,ENSG00000242866,ENSG00000157404,ENSG00000213199,ENSG00000108684
GO:0001503	ossification	biological_process	3.4566e-05	0.0019222	119	4783	393	22148	ENSG00000073756,ENSG00000139549,ENSG00000164188,ENSG00000162733,ENSG00000120659,ENSG00000105894,ENSG00000102174,ENSG00000168743,ENSG00000078804,ENSG00000188763,ENSG00000073282,ENSG00000197594,ENSG00000004948,ENSG00000172071,ENSG00000125378,ENSG00000120156,ENSG00000105810,ENSG00000006128,ENSG00000005513,ENSG00000172216,ENSG00000159167,ENSG00000012223,ENSG00000130522,ENSG00000242252,ENSG00000147655…
GO:0000902	cell morphogenesis	biological_process	3.4778e-05	0.0019285	370	4783	1371	22148	ENSG00000189056,ENSG00000157927,ENSG00000167680,ENSG00000115738,ENSG00000205221,ENSG00000133216,ENSG00000189171,ENSG00000134569,ENSG00000112715,ENSG00000173210,ENSG00000143355,ENSG00000109083,ENSG00000188906,ENSG00000142459,ENSG00000155760,ENSG00000138311,ENSG00000128342,ENSG00000198947,ENSG00000122694,ENSG00000167705,ENSG00000075213,ENSG00000120332,ENSG00000131711,ENSG00000214960,ENSG00000157654…
GO:0044253	positive regulation of multicellular organismal metabolic process	biological_process	3.5122e-05	0.0019343	18	4783	34	22148	ENSG00000118523,ENSG00000169252,ENSG00000109424,ENSG00000196689,ENSG00000026025,ENSG00000157613,ENSG00000181104,ENSG00000166173,ENSG00000102760,ENSG00000260428,ENSG00000163794,ENSG00000180210,ENSG00000166396,ENSG00000113721,ENSG00000167711,ENSG00000118513,ENSG00000162552,ENSG00000125378
GO:0010740	positive regulation of intracellular protein kinase cascade	biological_process	3.5144e-05	0.0019343	238	4783	865	22148	ENSG00000196711,ENSG00000135124,ENSG00000181092,ENSG00000156463,ENSG00000124493,ENSG00000139318,ENSG00000160856,ENSG00000145777,ENSG00000165757,ENSG00000177889,ENSG00000116717,ENSG00000161905,ENSG00000023287,ENSG00000166225,ENSG00000140538,ENSG00000101017,ENSG00000170558,ENSG00000184058,ENSG00000148737,ENSG00000114315,ENSG00000164850,ENSG00000145675,ENSG00000169047,ENSG00000170312,ENSG00000127946…
GO:0010942	positive regulation of cell death	biological_process	3.5268e-05	0.0019343	160	4783	552	22148	ENSG00000119922,ENSG00000108387,ENSG00000086991,ENSG00000213809,ENSG00000064300,ENSG00000168209,ENSG00000142867,ENSG00000120149,ENSG00000106144,ENSG00000136244,ENSG00000169896,ENSG00000137203,ENSG00000136002,ENSG00000102967,ENSG00000001460,ENSG00000172716,ENSG00000148677,ENSG00000183049,ENSG00000256053,ENSG00000100485,ENSG00000171867,ENSG00000073756,ENSG00000127084,ENSG00000164342,ENSG00000196689…
GO:0031960	response to corticosteroid stimulus	biological_process	3.5281e-05	0.0019343	59	4783	171	22148	ENSG00000156804,ENSG00000189403,ENSG00000116285,ENSG00000144191,ENSG00000148926,ENSG00000039600,ENSG00000181092,ENSG00000060656,ENSG00000188064,ENSG00000127318,ENSG00000123901,ENSG00000136244,ENSG00000136689,ENSG00000078401,ENSG00000168209,ENSG00000115884,ENSG00000121853,ENSG00000187840,ENSG00000164463,ENSG00000185650,ENSG00000175592,ENSG00000145147,ENSG00000172482,ENSG00000240583,ENSG00000140538…
GO:0006820	anion transport	biological_process	3.6493e-05	0.001994	172	4783	597	22148	ENSG00000240583,ENSG00000172482,ENSG00000004809,ENSG00000105641,ENSG00000139209,ENSG00000134917,ENSG00000215883,ENSG00000110244,ENSG00000187010,ENSG00000141526,ENSG00000174640,ENSG00000080189,ENSG00000105281,ENSG00000104783,ENSG00000155465,ENSG00000111886,ENSG00000101974,ENSG00000153246,ENSG00000112337,ENSG00000177807,ENSG00000119899,ENSG00000186510,ENSG00000080815,ENSG00000172216,ENSG00000102100…
GO:0071804	cellular potassium ion transport	biological_process	3.6678e-05	0.001994	72	4783	206	22148	ENSG00000117013,ENSG00000159197,ENSG00000090020,ENSG00000215262,ENSG00000171385,ENSG00000129244,ENSG00000131398,ENSG00000135519,ENSG00000152049,ENSG00000168263,ENSG00000120049,ENSG00000135643,ENSG00000116396,ENSG00000171303,ENSG00000157542,ENSG00000198553,ENSG00000283952,ENSG00000100433,ENSG00000074803,ENSG00000134640,ENSG00000135932,ENSG00000070985,ENSG00000153822,ENSG00000115041,ENSG00000185760…
GO:0071805	potassium ion transmembrane transport	biological_process	3.6678e-05	0.001994	72	4783	206	22148	ENSG00000215262,ENSG00000171385,ENSG00000129244,ENSG00000159197,ENSG00000117013,ENSG00000090020,ENSG00000152049,ENSG00000131398,ENSG00000135519,ENSG00000135643,ENSG00000116396,ENSG00000168263,ENSG00000120049,ENSG00000157542,ENSG00000198553,ENSG00000283952,ENSG00000100433,ENSG00000171303,ENSG00000153822,ENSG00000115041,ENSG00000185760,ENSG00000134640,ENSG00000135932,ENSG00000074803,ENSG00000070985…
GO:0043523	regulation of neuron apoptotic process	biological_process	3.7161e-05	0.0020147	69	4783	201	22148	ENSG00000158445,ENSG00000188763,ENSG00000095002,ENSG00000198400,ENSG00000105327,ENSG00000213949,ENSG00000176697,ENSG00000225950,ENSG00000152208,ENSG00000118193,ENSG00000181104,ENSG00000171867,ENSG00000107731,ENSG00000147465,ENSG00000016082,ENSG00000080815,ENSG00000172216,ENSG00000148053,ENSG00000128272,ENSG00000107485,ENSG00000107831,ENSG00000154153,ENSG00000113742,ENSG00000106144,ENSG00000173376…
GO:0051153	regulation of striated muscle cell differentiation	biological_process	3.7719e-05	0.0020298	59	4783	167	22148	ENSG00000117152,ENSG00000133794,ENSG00000030304,ENSG00000110047,ENSG00000177238,ENSG00000164690,ENSG00000182621,ENSG00000100219,ENSG00000100625,ENSG00000143119,ENSG00000171243,ENSG00000105388,ENSG00000184058,ENSG00000140795,ENSG00000165887,ENSG00000116741,ENSG00000166225,ENSG00000185650,ENSG00000133639,ENSG00000130513,ENSG00000090554,ENSG00000186951,ENSG00000125266,ENSG00000197168,ENSG00000175197…
GO:0052548	regulation of endopeptidase activity	biological_process	3.773e-05	0.0020298	134	4783	456	22148	ENSG00000214510,ENSG00000105327,ENSG00000073282,ENSG00000073756,ENSG00000105993,ENSG00000078081,ENSG00000135919,ENSG00000012223,ENSG00000148204,ENSG00000156535,ENSG00000172071,ENSG00000055163,ENSG00000160111,ENSG00000156574,ENSG00000106366,ENSG00000180953,ENSG00000142867,ENSG00000011422,ENSG00000196104,ENSG00000169855,ENSG00000157150,ENSG00000120889,ENSG00000055955,ENSG00000163220,ENSG00000064300…
GO:0051716	cellular response to stimulus	biological_process	3.7754e-05	0.0020298	1901	4783	8235	22148	ENSG00000276043,ENSG00000129173,ENSG00000162298,ENSG00000124098,ENSG00000112541,ENSG00000007968,ENSG00000107864,ENSG00000157404,ENSG00000182621,ENSG00000167600,ENSG00000120211,ENSG00000156097,ENSG00000145604,ENSG00000136848,ENSG00000204264,ENSG00000144407,ENSG00000002745,ENSG00000105856,ENSG00000259207,ENSG00000167775,ENSG00000188064,ENSG00000125266,ENSG00000141750,ENSG00000115380,ENSG00000124151…
GO:0042330	taxis	biological_process	3.9449e-05	0.0021151	188	4783	662	22148	ENSG00000141968,ENSG00000099377,ENSG00000021645,ENSG00000144857,ENSG00000176697,ENSG00000258947,ENSG00000117115,ENSG00000156234,ENSG00000123358,ENSG00000198400,ENSG00000081041,XLOC_000815,ENSG00000067141,ENSG00000137877,ENSG00000127129,ENSG00000170689,ENSG00000125378,ENSG00000214960,ENSG00000016082,ENSG00000134830,ENSG00000169429,ENSG00000125848,ENSG00000130150,ENSG00000251493,ENSG00000114251,ENS…
GO:0005251	delayed rectifier potassium channel activity	molecular_function	4.172e-05	0.0022308	17	4783	30	22148	ENSG00000182674,ENSG00000053918,ENSG00000184156,ENSG00000075043,ENSG00000143473,ENSG00000116396,ENSG00000055118,ENSG00000166006,ENSG00000159197,ENSG00000117013,ENSG00000026559,ENSG00000185760,ENSG00000131398,ENSG00000158445,ENSG00000180509,ENSG00000124134,ENSG00000171126
GO:0051338	regulation of transferase activity	biological_process	4.2307e-05	0.0022559	257	4783	943	22148	ENSG00000120129,ENSG00000185386,ENSG00000172575,ENSG00000152822,ENSG00000130427,ENSG00000118193,ENSG00000164342,ENSG00000055332,ENSG00000106799,ENSG00000120659,ENSG00000124882,ENSG00000108946,ENSG00000120156,ENSG00000129946,ENSG00000262919,ENSG00000162188,ENSG00000084734,ENSG00000147082,ENSG00000133878,ENSG00000086991,ENSG00000138685,ENSG00000100526,ENSG00000155657,ENSG00000175920,ENSG00000142867…
GO:0001012	RNA polymerase II regulatory region DNA binding	molecular_function	4.2656e-05	0.0022683	211	4783	773	22148	ENSG00000031698,ENSG00000181827,ENSG00000188290,ENSG00000141579,ENSG00000189067,ENSG00000198517,ENSG00000009950,ENSG00000123358,ENSG00000205143,ENSG00000016082,ENSG00000012504,ENSG00000144485,ENSG00000161940,ENSG00000043039,ENSG00000130522,ENSG00000181418,ENSG00000005513,ENSG00000137947,ENSG00000099326,ENSG00000170689,ENSG00000162772,ENSG00000028277,ENSG00000128272,ENSG00000169635,ENSG00000130511…
GO:0001763	morphogenesis of a branching structure	biological_process	4.5504e-05	0.0024132	70	4783	208	22148	ENSG00000147655,ENSG00000244405,ENSG00000005513,ENSG00000151617,ENSG00000107831,ENSG00000125378,ENSG00000198435,ENSG00000073282,ENSG00000164532,ENSG00000066336,ENSG00000168743,ENSG00000103067,ENSG00000125084,ENSG00000137270,ENSG00000188906,ENSG00000112715,ENSG00000103811,ENSG00000204580,ENSG00000140285,ENSG00000074047,ENSG00000075213,ENSG00000008710,ENSG00000157227,ENSG00000120149,ENSG00000184557…
GO:0010038	response to metal ion	biological_process	4.6378e-05	0.0024528	113	4783	371	22148	ENSG00000143627,ENSG00000101460,ENSG00000157404,ENSG00000164690,ENSG00000115884,ENSG00000138380,ENSG00000139287,ENSG00000171723,ENSG00000143858,ENSG00000183044,ENSG00000074317,ENSG00000048545,ENSG00000161905,ENSG00000156113,ENSG00000165915,ENSG00000100292,ENSG00000144550,ENSG00000089041,ENSG00000145335,ENSG00000245848,ENSG00000135124,ENSG00000144191,ENSG00000078401,ENSG00000169504,ENSG00000164708…
GO:0045935	positive regulation of nucleobase-containing compound metabolic process	biological_process	4.6623e-05	0.0024591	462	4783	1825	22148	ENSG00000157613,ENSG00000185022,ENSG00000107779,ENSG00000114251,ENSG00000251493,ENSG00000138035,ENSG00000204569,ENSG00000239605,ENSG00000135374,ENSG00000082014,ENSG00000022840,ENSG00000178913,ENSG00000180340,ENSG00000198719,ENSG00000146147,ENSG00000106018,ENSG00000198298,ENSG00000171786,ENSG00000179588,ENSG00000145088,ENSG00000104312,ENSG00000101577,ENSG00000106952,ENSG00000181104,ENSG00000117115…
GO:0006935	chemotaxis	biological_process	4.7878e-05	0.002513	187	4783	660	22148	ENSG00000179242,ENSG00000113721,ENSG00000107485,ENSG00000055163,ENSG00000107831,ENSG00000107731,ENSG00000166086,ENSG00000143669,ENSG00000159556,ENSG00000145824,ENSG00000105851,ENSG00000103496,ENSG00000213949,ENSG00000136960,ENSG00000120129,ENSG00000116147,ENSG00000169403,ENSG00000136688,ENSG00000160460,ENSG00000183134,ENSG00000099617,ENSG00000129048,ENSG00000157168,ENSG00000144668,ENSG00000120659…
GO:0042221	response to chemical stimulus	biological_process	4.7902e-05	0.002513	1105	4783	4717	22148	ENSG00000078081,ENSG00000086506,ENSG00000198471,ENSG00000198838,ENSG00000107485,ENSG00000186912,ENSG00000091138,ENSG00000198805,ENSG00000102174,ENSG00000135363,ENSG00000124882,ENSG00000076201,ENSG00000285082,ENSG00000055332,ENSG00000196689,ENSG00000116574,ENSG00000215788,ENSG00000135100,ENSG00000185386,ENSG00000103067,ENSG00000120129,ENSG00000173334,ENSG00000148677,ENSG00000184163,ENSG00000277775…
GO:0061138	morphogenesis of a branching epithelium	biological_process	4.8098e-05	0.0025165	66	4783	194	22148	ENSG00000106004,ENSG00000196159,ENSG00000166225,ENSG00000137573,ENSG00000145147,ENSG00000167642,ENSG00000100625,ENSG00000075223,ENSG00000170381,ENSG00000173402,ENSG00000164690,ENSG00000166341,ENSG00000168621,ENSG00000169504,ENSG00000078401,ENSG00000163513,ENSG00000066468,ENSG00000087088,ENSG00000128917,ENSG00000179222,ENSG00000167034,ENSG00000147257,ENSG00000162738,ENSG00000146374,ENSG00000136997…
GO:0007611	learning or memory	biological_process	4.8271e-05	0.0025188	86	4783	259	22148	ENSG00000146216,ENSG00000171956,ENSG00000093010,ENSG00000161642,ENSG00000177606,ENSG00000123360,ENSG00000109083,ENSG00000110881,ENSG00000184144,ENSG00000184381,ENSG00000133216,ENSG00000189056,ENSG00000160469,ENSG00000118160,ENSG00000075073,ENSG00000030304,ENSG00000106236,ENSG00000188763,ENSG00000018625,ENSG00000110076,ENSG00000198400,ENSG00000105894,ENSG00000160716,ENSG00000138071,ENSG00000176697…
GO:0097193	intrinsic apoptotic signaling pathway	biological_process	4.8585e-05	0.0025284	93	4783	298	22148	ENSG00000165887,ENSG00000263528,ENSG00000153094,ENSG00000116062,ENSG00000162298,ENSG00000110108,ENSG00000133112,ENSG00000176046,ENSG00000142224,ENSG00000007968,ENSG00000273841,ENSG00000128886,ENSG00000165943,ENSG00000136848,ENSG00000256500,ENSG00000136603,ENSG00000035664,ENSG00000096717,ENSG00000136305,ENSG00000124216,ENSG00000087088,ENSG00000100292,ENSG00000213190,ENSG00000167034,ENSG00000083799…
GO:0010714	positive regulation of collagen metabolic process	biological_process	4.9037e-05	0.0025383	15	4783	26	22148	ENSG00000260428,ENSG00000102760,ENSG00000180210,ENSG00000163794,ENSG00000118523,ENSG00000166396,ENSG00000113721,ENSG00000167711,ENSG00000118513,ENSG00000026025,ENSG00000157613,ENSG00000162552,ENSG00000181104,ENSG00000125378,ENSG00000166173
GO:0032967	positive regulation of collagen biosynthetic process	biological_process	4.9037e-05	0.0025383	15	4783	26	22148	ENSG00000162552,ENSG00000118513,ENSG00000026025,ENSG00000157613,ENSG00000166173,ENSG00000125378,ENSG00000181104,ENSG00000167711,ENSG00000113721,ENSG00000118523,ENSG00000166396,ENSG00000260428,ENSG00000102760,ENSG00000163794,ENSG00000180210
GO:0051402	neuron apoptotic process	biological_process	5.0108e-05	0.0025869	76	4783	228	22148	ENSG00000091592,ENSG00000175197,ENSG00000064300,ENSG00000177606,ENSG00000173376,ENSG00000106144,ENSG00000113742,ENSG00000154153,ENSG00000112096,ENSG00000171956,ENSG00000091010,ENSG00000105695,ENSG00000134121,ENSG00000137203,ENSG00000023909,ENSG00000204673,ENSG00000225950,ENSG00000176697,ENSG00000213949,ENSG00000118193,ENSG00000181104,ENSG00000171867,ENSG00000152208,ENSG00000095002,ENSG00000198400…
GO:0023052	signaling	biological_process	5.0991e-05	0.0026255	1705	4783	7340	22148	ENSG00000204264,ENSG00000144407,ENSG00000002745,ENSG00000105856,ENSG00000259207,ENSG00000188064,ENSG00000167775,ENSG00000125266,ENSG00000141750,ENSG00000115380,ENSG00000124151,ENSG00000123496,ENSG00000060656,ENSG00000106113,ENSG00000183251,ENSG00000105929,ENSG00000116544,ENSG00000197971,ENSG00000144191,ENSG00000174059,ENSG00000008277,ENSG00000129173,ENSG00000162298,ENSG00000112541,ENSG00000107864…
GO:0034976	response to endoplasmic reticulum stress	biological_process	5.2606e-05	0.0027015	59	4783	169	22148	ENSG00000139324,ENSG00000116761,ENSG00000134398,ENSG00000101255,ENSG00000155304,ENSG00000135842,ENSG00000127191,ENSG00000169429,ENSG00000172216,ENSG00000124164,ENSG00000130766,ENSG00000087074,ENSG00000120742,ENSG00000162772,ENSG00000113296,ENSG00000128272,ENSG00000141682,ENSG00000051108,ENSG00000172071,ENSG00000058335,ENSG00000055332,ENSG00000178607,ENSG00000113811,ENSG00000105647,ENSG00000105327…
GO:1901505	carbohydrate derivative transporter activity	molecular_function	5.2903e-05	0.0027096	21	4783	42	22148	ENSG00000124564,ENSG00000112337,ENSG00000164638,ENSG00000160179,ENSG00000130958,ENSG00000197506,ENSG00000181035,ENSG00000147852,ENSG00000119899,ENSG00000124568,ENSG00000106086,ENSG00000112759,ENSG00000283761,ENSG00000181240,ENSG00000205060,ENSG00000174669,ENSG00000100372,ENSG00000156222,ENSG00000102100,ENSG00000146039,ENSG00000137700
GO:0009790	embryo development	biological_process	5.3626e-05	0.0027394	274	4783	1022	22148	ENSG00000074047,ENSG00000197121,ENSG00000091536,ENSG00000204217,ENSG00000064655,ENSG00000277258,ENSG00000172379,ENSG00000090554,ENSG00000120149,ENSG00000172273,ENSG00000105997,ENSG00000101076,ENSG00000156574,ENSG00000185630,ENSG00000071655,ENSG00000107831,ENSG00000115232,ENSG00000105656,ENSG00000138182,ENSG00000143013,ENSG00000108773,ENSG00000204644,ENSG00000080815,ENSG00000172216,ENSG00000115507…
GO:0005902	microvillus	cellular_component	5.3783e-05	0.0027403	46	4783	118	22148	ENSG00000169504,ENSG00000138823,ENSG00000176945,ENSG00000164199,ENSG00000154188,ENSG00000166866,ENSG00000125255,ENSG00000259207,ENSG00000128567,ENSG00000131100,ENSG00000142765,ENSG00000099992,ENSG00000107736,ENSG00000134376,ENSG00000131471,ENSG00000273777,ENSG00000188906,ENSG00000138448,ENSG00000109083,ENSG00000080031,ENSG00000091536,ENSG00000006611,ENSG00000108622,ENSG00000071909,ENSG00000008323…
GO:0007389	pattern specification process	biological_process	5.5645e-05	0.0028277	133	4783	459	22148	ENSG00000039139,ENSG00000136754,ENSG00000101346,ENSG00000115507,ENSG00000243709,ENSG00000106799,ENSG00000073282,ENSG00000078246,ENSG00000164532,ENSG00000066336,ENSG00000169126,ENSG00000107831,ENSG00000198576,ENSG00000108773,ENSG00000148204,ENSG00000080815,ENSG00000180875,ENSG00000152804,ENSG00000120149,ENSG00000005102,ENSG00000176788,ENSG00000140807,ENSG00000169855,ENSG00000105997,ENSG00000185630…
GO:0042180	cellular ketone metabolic process	biological_process	5.8874e-05	0.0029794	74	4783	225	22148	ENSG00000148926,ENSG00000155465,ENSG00000214456,ENSG00000180304,ENSG00000110244,ENSG00000198099,ENSG00000109576,ENSG00000093010,ENSG00000089163,ENSG00000184163,ENSG00000167910,ENSG00000005882,ENSG00000090857,ENSG00000277893,ENSG00000009950,ENSG00000073756,ENSG00000104826,ENSG00000115520,ENSG00000140254,ENSG00000082196,ENSG00000012048,ENSG00000167186,ENSG00000107485,ENSG00000130766,ENSG00000105974…
GO:0001656	metanephros development	biological_process	5.8936e-05	0.0029794	36	4783	90	22148	ENSG00000114315,ENSG00000128602,ENSG00000104327,ENSG00000070193,ENSG00000138759,ENSG00000162552,ENSG00000136997,ENSG00000125378,ENSG00000117318,ENSG00000205213,ENSG00000107831,ENSG00000113721,ENSG00000107485,ENSG00000005513,ENSG00000164920,ENSG00000128342,ENSG00000181092,ENSG00000251493,ENSG00000147257,ENSG00000174059,ENSG00000167034,ENSG00000129654,ENSG00000168621,ENSG00000176788,ENSG00000008710…
GO:0016323	basolateral plasma membrane	cellular_component	5.9766e-05	0.0030135	77	4783	228	22148	ENSG00000166006,ENSG00000155465,ENSG00000157890,ENSG00000145362,ENSG00000176945,ENSG00000138823,ENSG00000008710,ENSG00000165272,ENSG00000181885,ENSG00000118160,ENSG00000148943,ENSG00000164007,ENSG00000174669,ENSG00000105388,ENSG00000204217,ENSG00000091409,ENSG00000240583,ENSG00000033122,ENSG00000149742,ENSG00000100427,ENSG00000103496,ENSG00000101842,ENSG00000144668,ENSG00000111450,ENSG00000120156…
GO:0043194	axon initial segment	cellular_component	6.0143e-05	0.0030247	13	4783	19	22148	ENSG00000196876,ENSG00000134369,ENSG00000145362,ENSG00000075043,ENSG00000151150,ENSG00000144191,ENSG00000163531,ENSG00000160460,ENSG00000184156,ENSG00000163462,ENSG00000091129,ENSG00000187094,ENSG00000033122
GO:0000976	transcription regulatory region sequence-specific DNA binding	molecular_function	6.1339e-05	0.0030709	223	4783	826	22148	ENSG00000163565,ENSG00000137834,ENSG00000136574,ENSG00000125686,ENSG00000119950,ENSG00000196793,ENSG00000179111,ENSG00000114315,ENSG00000148737,ENSG00000100105,ENSG00000177045,ENSG00000162599,ENSG00000131931,ENSG00000090447,ENSG00000168505,ENSG00000059728,ENSG00000116132,ENSG00000166823,ENSG00000153879,ENSG00000102554,ENSG00000162367,ENSG00000147862,ENSG00000198963,ENSG00000164920,ENSG00000178573…
GO:0007268	synaptic transmission	biological_process	6.1383e-05	0.0030709	235	4783	834	22148	ENSG00000176697,ENSG00000131095,ENSG00000165995,ENSG00000225950,ENSG00000021645,ENSG00000114279,ENSG00000160716,ENSG00000111450,ENSG00000105894,ENSG00000160014,ENSG00000198400,ENSG00000079931,ENSG00000179520,ENSG00000108576,ENSG00000157152,ENSG00000109756,ENSG00000122012,ENSG00000173227,ENSG00000166405,ENSG00000123454,ENSG00000077063,ENSG00000147434,ENSG00000148053,ENSG00000092051,ENSG00000135604…
GO:0060548	negative regulation of cell death	biological_process	6.1534e-05	0.0030709	259	4783	966	22148	ENSG00000164418,ENSG00000103460,ENSG00000261052,ENSG00000105639,ENSG00000128271,ENSG00000004468,ENSG00000168621,ENSG00000144355,ENSG00000185507,ENSG00000130203,ENSG00000074219,ENSG00000273841,ENSG00000137642,ENSG00000100867,ENSG00000166349,ENSG00000100625,ENSG00000121853,ENSG00000119457,ENSG00000140538,ENSG00000133112,ENSG00000023287,ENSG00000078549,ENSG00000170312,ENSG00000133105,ENSG00000125686…
GO:0018108	peptidyl-tyrosine phosphorylation	biological_process	6.1717e-05	0.0030721	120	4783	393	22148	ENSG00000138496,ENSG00000111679,ENSG00000170962,ENSG00000157193,ENSG00000182578,ENSG00000102010,ENSG00000272398,ENSG00000105976,ENSG00000113296,ENSG00000153064,ENSG00000145242,ENSG00000160712,ENSG00000010671,ENSG00000065361,ENSG00000120337,ENSG00000180353,ENSG00000130758,ENSG00000162891,ENSG00000150281,ENSG00000176444,ENSG00000118972,ENSG00000070759,ENSG00000184349,ENSG00000114315,ENSG00000162594…
GO:0003179	heart valve morphogenesis	biological_process	6.2015e-05	0.0030746	23	4783	47	22148	ENSG00000169855,ENSG00000163513,ENSG00000130700,ENSG00000166341,ENSG00000135679,ENSG00000164532,ENSG00000137868,ENSG00000124766,ENSG00000107779,ENSG00000137834,ENSG00000128917,ENSG00000136574,ENSG00000164867,ENSG00000163638,ENSG00000145147,ENSG00000260428,ENSG00000092969,ENSG00000204217,ENSG00000135547,ENSG00000049540,ENSG00000179588,ENSG00000107485,ENSG00000125378
GO:0050678	regulation of epithelial cell proliferation	biological_process	6.2208e-05	0.0030746	95	4783	302	22148	ENSG00000124882,ENSG00000105894,ENSG00000103175,ENSG00000106799,ENSG00000073282,ENSG00000119138,ENSG00000123358,ENSG00000103067,ENSG00000134371,ENSG00000016082,ENSG00000134830,ENSG00000125378,ENSG00000198435,ENSG00000120156,ENSG00000105974,ENSG00000156535,ENSG00000146469,ENSG00000107485,ENSG00000105810,ENSG00000156574,ENSG00000158125,ENSG00000169855,ENSG00000179388,ENSG00000177606,ENSG00000114251…
GO:0051384	response to glucocorticoid stimulus	biological_process	6.224e-05	0.0030746	55	4783	159	22148	ENSG00000115884,ENSG00000121853,ENSG00000164463,ENSG00000187840,ENSG00000172482,ENSG00000145147,ENSG00000240583,ENSG00000185650,ENSG00000175592,ENSG00000140538,ENSG00000153094,ENSG00000139287,ENSG00000116285,ENSG00000148926,ENSG00000156804,ENSG00000189403,ENSG00000060656,ENSG00000181092,ENSG00000136244,ENSG00000123901,ENSG00000127318,ENSG00000188064,ENSG00000078401,ENSG00000168209,ENSG00000136689…
GO:1901214	regulation of neuron death	biological_process	6.2482e-05	0.0030787	94	4783	297	22148	ENSG00000158445,ENSG00000188763,ENSG00000198400,ENSG00000095002,ENSG00000105327,ENSG00000213949,ENSG00000176697,ENSG00000225950,ENSG00000152208,ENSG00000171867,ENSG00000118193,ENSG00000181104,ENSG00000130427,ENSG00000004139,ENSG00000147465,ENSG00000107731,ENSG00000016082,ENSG00000080815,ENSG00000172216,ENSG00000148053,ENSG00000128272,ENSG00000107485,ENSG00000107831,ENSG00000078237,ENSG00000148925…
GO:0060401	cytosolic calcium ion transport	biological_process	6.2804e-05	0.0030867	51	4783	138	22148	ENSG00000167535,ENSG00000175197,ENSG00000135124,ENSG00000135914,ENSG00000184544,ENSG00000138685,ENSG00000087088,ENSG00000145335,ENSG00000089041,ENSG00000153898,ENSG00000149596,ENSG00000169248,ENSG00000143184,ENSG00000198947,ENSG00000151320,ENSG00000119782,ENSG00000147246,ENSG00000176884,ENSG00000145362,ENSG00000187258,ENSG00000081237,ENSG00000183023,ENSG00000153956,ENSG00000103888,ENSG00000138741…
GO:0043069	negative regulation of programmed cell death	biological_process	6.3196e-05	0.0030982	240	4783	888	22148	ENSG00000131652,ENSG00000137203,ENSG00000105695,ENSG00000100219,ENSG00000074047,ENSG00000123338,ENSG00000187325,ENSG00000089163,ENSG00000134121,ENSG00000204389,ENSG00000204580,ENSG00000197256,ENSG00000076248,ENSG00000163631,ENSG00000103811,ENSG00000242028,ENSG00000100385,ENSG00000196781,ENSG00000183049,ENSG00000204388,ENSG00000240583,ENSG00000143479,ENSG00000090554,ENSG00000085276,ENSG00000172379…
GO:0044700	single organism signaling	biological_process	6.3358e-05	0.0030983	1703	4783	7338	22148	ENSG00000120053,ENSG00000169933,ENSG00000111186,ENSG00000155093,ENSG00000117155,ENSG00000126583,ENSG00000015285,ENSG00000133317,ENSG00000138835,ENSG00000120500,ENSG00000154277,ENSG00000184384,ENSG00000011347,ENSG00000179111,ENSG00000070190,ENSG00000106069,ENSG00000075391,ENSG00000091129,ENSG00000112902,ENSG00000128165,ENSG00000133105,ENSG00000147416,ENSG00000213625,ENSG00000123612,ENSG00000169618…
GO:0046872	metal ion binding	molecular_function	6.5442e-05	0.0031922	1095	4783	4511	22148	ENSG00000204616,ENSG00000143556,ENSG00000139985,ENSG00000145808,ENSG00000182871,ENSG00000106733,ENSG00000180479,ENSG00000198719,ENSG00000198216,ENSG00000188536,ENSG00000141314,ENSG00000113595,ENSG00000134007,ENSG00000185088,ENSG00000168916,ENSG00000049323,ENSG00000077009,ENSG00000131979,ENSG00000123989,ENSG00000159403,ENSG00000225614,ENSG00000115840,ENSG00000197594,ENSG00000198598,ENSG00000005961…
GO:0044246	regulation of multicellular organismal metabolic process	biological_process	6.8311e-05	0.0033238	25	4783	56	22148	ENSG00000118513,ENSG00000162552,ENSG00000125378,ENSG00000161544,ENSG00000120053,ENSG00000113721,ENSG00000167711,ENSG00000078098,ENSG00000166396,ENSG00000260428,ENSG00000102760,ENSG00000180210,ENSG00000163794,ENSG00000157613,ENSG00000026025,ENSG00000196689,ENSG00000181104,ENSG00000166173,ENSG00000116285,ENSG00000109424,ENSG00000118523,ENSG00000169252,ENSG00000163273,ENSG00000136244,ENSG00000179583
GO:0052547	regulation of peptidase activity	biological_process	6.9252e-05	0.0033612	138	4783	477	22148	ENSG00000135679,ENSG00000146216,ENSG00000026103,ENSG00000101443,ENSG00000158125,ENSG00000137752,ENSG00000090512,ENSG00000166145,ENSG00000091592,ENSG00000091106,ENSG00000131467,ENSG00000136938,ENSG00000100234,ENSG00000104312,ENSG00000112715,ENSG00000164266,ENSG00000265190,ENSG00000163710,ENSG00000169031,ENSG00000102109,ENSG00000103175,ENSG00000123358,ENSG00000181104,ENSG00000177076,ENSG00000117601…
GO:0040008	regulation of growth	biological_process	7.0037e-05	0.0033864	201	4783	725	22148	ENSG00000078900,ENSG00000163794,ENSG00000143434,ENSG00000167178,ENSG00000150938,ENSG00000170035,ENSG00000004848,ENSG00000127831,ENSG00000113905,ENSG00000128564,ENSG00000017427,ENSG00000118523,ENSG00000128602,ENSG00000139437,ENSG00000168214,ENSG00000085741,ENSG00000168243,ENSG00000145147,ENSG00000113739,ENSG00000130513,ENSG00000092969,ENSG00000133639,ENSG00000162998,ENSG00000144847,ENSG00000136848…
GO:1901605	alpha-amino acid metabolic process	biological_process	7.0119e-05	0.0033864	86	4783	267	22148	ENSG00000060982,ENSG00000117009,ENSG00000116771,ENSG00000086205,ENSG00000140287,ENSG00000120053,ENSG00000152952,ENSG00000113492,ENSG00000047230,XLOC_065681,ENSG00000159650,ENSG00000198380,ENSG00000081181,ENSG00000131067,ENSG00000159423,ENSG00000203797,ENSG00000021826,ENSG00000124713,ENSG00000129521,ENSG00000086619,ENSG00000142623,ENSG00000115919,ENSG00000084110,ENSG00000130005,ENSG00000136010,ENS…
GO:0006942	regulation of striated muscle contraction	biological_process	7.0484e-05	0.0033931	40	4783	100	22148	ENSG00000163874,ENSG00000163794,ENSG00000159167,ENSG00000006283,ENSG00000198626,ENSG00000155962,ENSG00000163217,ENSG00000055118,ENSG00000018625,ENSG00000118523,ENSG00000160014,ENSG00000151067,ENSG00000092054,ENSG00000090020,ENSG00000159197,ENSG00000105851,ENSG00000134571,ENSG00000114279,ENSG00000136574,ENSG00000183873,ENSG00000116783,ENSG00000075142,ENSG00000143153,ENSG00000116741,ENSG00000113569…
GO:0045598	regulation of fat cell differentiation	biological_process	7.0606e-05	0.0033931	49	4783	135	22148	ENSG00000148671,ENSG00000163874,ENSG00000101255,ENSG00000172216,ENSG00000107485,ENSG00000111186,ENSG00000102554,ENSG00000106538,ENSG00000133317,ENSG00000197594,ENSG00000160685,ENSG00000102468,ENSG00000160097,ENSG00000130529,ENSG00000104901,ENSG00000176845,ENSG00000164850,ENSG00000125084,ENSG00000151468,ENSG00000114315,ENSG00000073756,ENSG00000180011,ENSG00000185650,ENSG00000174705,ENSG00000186480…
GO:0003148	outflow tract septum morphogenesis	biological_process	7.371e-05	0.0035335	16	4783	27	22148	ENSG00000164532,ENSG00000120149,ENSG00000169855,ENSG00000163513,ENSG00000066468,ENSG00000137834,ENSG00000107779,ENSG00000077092,ENSG00000131759,ENSG00000184058,ENSG00000092969,ENSG00000204217,ENSG00000016082,ENSG00000125378,ENSG00000075223,ENSG00000107831
GO:0030183	B cell differentiation	biological_process	7.4468e-05	0.0035611	46	4783	128	22148	ENSG00000115232,ENSG00000111679,ENSG00000028277,ENSG00000153879,ENSG00000187997,ENSG00000010671,ENSG00000285708,ENSG00000048052,ENSG00000161405,ENSG00000069399,ENSG00000145675,ENSG00000184995,ENSG00000168214,ENSG00000188763,ENSG00000172175,ENSG00000162692,ENSG00000095002,ENSG00000198400,ENSG00000105369,ENSG00000081237,ENSG00000160856,ENSG00000157404,ENSG00000100219,ENSG00000115738,ENSG00000166349…
GO:0043583	ear development	biological_process	7.548e-05	0.0036006	74	4783	224	22148	ENSG00000245848,ENSG00000139304,ENSG00000066468,ENSG00000166341,ENSG00000078401,ENSG00000060718,ENSG00000100625,ENSG00000053918,ENSG00000164690,ENSG00000153291,ENSG00000116039,ENSG00000077943,ENSG00000242866,ENSG00000196159,ENSG00000006611,ENSG00000092969,ENSG00000186480,ENSG00000153094,ENSG00000140538,ENSG00000135547,ENSG00000162998,ENSG00000184058,ENSG00000114315,ENSG00000117013,ENSG00000179981…
GO:0008285	negative regulation of cell proliferation	biological_process	7.7094e-05	0.0036686	210	4783	763	22148	ENSG00000129654,ENSG00000164136,ENSG00000077463,ENSG00000181790,ENSG00000143507,ENSG00000163513,ENSG00000121210,ENSG00000100292,ENSG00000060656,ENSG00000066468,ENSG00000125266,ENSG00000137440,ENSG00000111077,ENSG00000179222,ENSG00000245848,ENSG00000136826,ENSG00000162998,ENSG00000140105,ENSG00000010361,ENSG00000176046,ENSG00000133639,ENSG00000117595,ENSG00000092969,ENSG00000257365,ENSG00000197329…
GO:0032675	regulation of interleukin-6 production	biological_process	7.7713e-05	0.0036891	49	4783	137	22148	ENSG00000082196,ENSG00000135829,ENSG00000132718,ENSG00000124882,ENSG00000135077,ENSG00000113811,ENSG00000168961,ENSG00000164251,ENSG00000181104,ENSG00000164342,ENSG00000112116,ENSG00000136688,ENSG00000172458,ENSG00000169403,ENSG00000131871,ENSG00000172216,ENSG00000196664,ENSG00000163794,ENSG00000068001,ENSG00000016082,ENSG00000012504,ENSG00000135334,ENSG00000163874,ENSG00000127528,ENSG00000134830…
GO:0032270	positive regulation of cellular protein metabolic process	biological_process	7.8691e-05	0.0037264	326	4783	1244	22148	ENSG00000130829,ENSG00000158321,ENSG00000157168,ENSG00000160685,ENSG00000162733,ENSG00000169403,ENSG00000138193,ENSG00000213949,ENSG00000105851,ENSG00000139946,ENSG00000136754,ENSG00000243709,ENSG00000182175,ENSG00000171867,ENSG00000073756,ENSG00000159692,ENSG00000108773,ENSG00000100302,ENSG00000080815,ENSG00000012223,ENSG00000134398,ENSG00000188215,ENSG00000113721,ENSG00000055163,ENSG00000004948…
GO:0071496	cellular response to external stimulus	biological_process	8.0386e-05	0.0037974	148	4783	513	22148	ENSG00000188282,ENSG00000109270,ENSG00000164695,ENSG00000260428,ENSG00000100330,ENSG00000116954,ENSG00000149212,ENSG00000106617,ENSG00000155090,ENSG00000044574,ENSG00000010704,ENSG00000080546,ENSG00000165699,ENSG00000178607,ENSG00000085741,ENSG00000170345,ENSG00000179958,ENSG00000070540,ENSG00000145604,ENSG00000116039,ENSG00000089041,ENSG00000100292,ENSG00000177453,ENSG00000160200,ENSG00000164136…
GO:0060428	lung epithelium development	biological_process	8.0786e-05	0.0038053	19	4783	37	22148	ENSG00000125378,ENSG00000124664,ENSG00000164690,ENSG00000147862,ENSG00000140285,ENSG00000106004,ENSG00000285708,ENSG00000127528,ENSG00000105989,ENSG00000066468,ENSG00000116285,ENSG00000137868,ENSG00000070193,ENSG00000168214,ENSG00000129654,ENSG00000008710,ENSG00000197859,ENSG00000188064,ENSG00000126351
GO:0006813	potassium ion transport	biological_process	8.1183e-05	0.0038053	79	4783	237	22148	ENSG00000215262,ENSG00000171385,ENSG00000129244,ENSG00000117013,ENSG00000159197,ENSG00000090020,ENSG00000152049,ENSG00000165699,ENSG00000135519,ENSG00000131398,ENSG00000102468,ENSG00000135643,ENSG00000116396,ENSG00000168263,ENSG00000120049,ENSG00000157542,ENSG00000283952,ENSG00000198553,ENSG00000100433,ENSG00000171303,ENSG00000153822,ENSG00000115041,ENSG00000185760,ENSG00000164867,ENSG00000134640…
GO:0000975	regulatory region DNA binding	molecular_function	8.1333e-05	0.0038053	256	4783	965	22148	ENSG00000198353,ENSG00000167771,ENSG00000132005,ENSG00000189403,ENSG00000145335,ENSG00000107859,ENSG00000163320,ENSG00000136826,ENSG00000138380,ENSG00000126368,ENSG00000179094,ENSG00000107290,ENSG00000012822,ENSG00000105967,ENSG00000168214,ENSG00000085741,ENSG00000170345,ENSG00000155090,ENSG00000185002,ENSG00000187098,ENSG00000107187,ENSG00000078900,ENSG00000182759,ENSG00000204103,ENSG00000136997…
GO:0044212	transcription regulatory region DNA binding	molecular_function	8.1333e-05	0.0038053	256	4783	965	22148	ENSG00000138380,ENSG00000126368,ENSG00000179094,ENSG00000107290,ENSG00000012822,ENSG00000163320,ENSG00000107859,ENSG00000136826,ENSG00000132005,ENSG00000189403,ENSG00000145335,ENSG00000198353,ENSG00000167771,ENSG00000171116,ENSG00000136997,ENSG00000131196,ENSG00000239672,ENSG00000107187,ENSG00000078900,ENSG00000182759,ENSG00000204103,ENSG00000155090,ENSG00000185002,ENSG00000187098,ENSG00000105967…
GO:0032844	regulation of homeostatic process	biological_process	8.1796e-05	0.0038177	152	4783	525	22148	ENSG00000076984,ENSG00000105810,ENSG00000166407,ENSG00000115840,ENSG00000147421,ENSG00000055118,ENSG00000127533,ENSG00000242252,ENSG00000092051,ENSG00000012504,ENSG00000164111,ENSG00000010610,ENSG00000001626,ENSG00000114279,ENSG00000181104,ENSG00000075142,ENSG00000257949,ENSG00000182782,ENSG00000160014,ENSG00000179588,ENSG00000198355,ENSG00000115738,ENSG00000171608,ENSG00000188906,ENSG00000023909…
GO:0002573	myeloid leukocyte differentiation	biological_process	8.3215e-05	0.0038747	72	4783	221	22148	ENSG00000171223,ENSG00000177606,ENSG00000198945,ENSG00000128342,ENSG00000169508,ENSG00000170909,ENSG00000101265,ENSG00000115738,ENSG00000179588,ENSG00000104856,ENSG00000171608,ENSG00000183864,ENSG00000166147,ENSG00000112715,ENSG00000123360,ENSG00000173334,ENSG00000164342,ENSG00000099617,ENSG00000168062,ENSG00000160219,ENSG00000159189,ENSG00000137265,ENSG00000066336,ENSG00000120659,ENSG00000107485…
GO:0045177	apical part of cell	cellular_component	8.5525e-05	0.0039727	121	4783	396	22148	ENSG00000170927,ENSG00000162692,ENSG00000164638,ENSG00000115414,ENSG00000139437,ENSG00000146950,ENSG00000152049,ENSG00000066279,ENSG00000186204,ENSG00000155850,ENSG00000010704,ENSG00000090020,ENSG00000129244,ENSG00000004838,ENSG00000076944,ENSG00000132744,ENSG00000151490,ENSG00000162738,ENSG00000128641,ENSG00000005471,ENSG00000104267,ENSG00000154310,ENSG00000147614,ENSG00000065361,ENSG00000078098…
GO:1901701	cellular response to oxygen-containing compound	biological_process	8.6748e-05	0.0040199	289	4783	1092	22148	ENSG00000127191,ENSG00000106070,ENSG00000108819,ENSG00000134057,ENSG00000155093,ENSG00000138031,ENSG00000166986,ENSG00000198963,ENSG00000120053,ENSG00000102554,ENSG00000111186,ENSG00000105976,ENSG00000115607,ENSG00000135077,ENSG00000090447,ENSG00000134318,ENSG00000010810,ENSG00000213625,ENSG00000125686,ENSG00000170312,ENSG00000105989,ENSG00000147416,ENSG00000062282,ENSG00000039068,ENSG00000145675…
GO:0051148	negative regulation of muscle cell differentiation	biological_process	8.8829e-05	0.0041066	30	4783	73	22148	ENSG00000160539,ENSG00000076770,ENSG00000124882,ENSG00000141052,ENSG00000198719,ENSG00000186951,ENSG00000155760,ENSG00000176697,ENSG00000175197,ENSG00000136688,ENSG00000163132,ENSG00000135547,ENSG00000005513,ENSG00000184481,ENSG00000105388,ENSG00000116741,ENSG00000165887,ENSG00000145824,ENSG00000166225,ENSG00000285708,ENSG00000166831,ENSG00000117152,ENSG00000125378,ENSG00000139174,ENSG00000117318…
GO:0018212	peptidyl-tyrosine modification	biological_process	8.9168e-05	0.0041125	120	4783	396	22148	ENSG00000010810,ENSG00000070193,ENSG00000017427,ENSG00000102468,ENSG00000113905,ENSG00000070759,ENSG00000184349,ENSG00000162594,ENSG00000114315,ENSG00000065361,ENSG00000010671,ENSG00000120337,ENSG00000180353,ENSG00000130758,ENSG00000162891,ENSG00000150281,ENSG00000176444,ENSG00000118972,ENSG00000138496,ENSG00000111679,ENSG00000170962,ENSG00000157193,ENSG00000182578,ENSG00000102010,ENSG00000272398…
GO:0019220	regulation of phosphate metabolic process	biological_process	9.1798e-05	0.0042238	510	4783	2006	22148	ENSG00000004660,ENSG00000124762,ENSG00000102468,ENSG00000064309,ENSG00000135549,ENSG00000158571,ENSG00000135272,ENSG00000141527,ENSG00000112175,ENSG00000171587,ENSG00000184349,ENSG00000114315,ENSG00000169047,ENSG00000112293,ENSG00000198626,ENSG00000143125,ENSG00000180353,ENSG00000150281,ENSG00000163874,ENSG00000102760,ENSG00000121749,ENSG00000166848,ENSG00000181634,ENSG00000162552,ENSG00000156475…
GO:0032965	regulation of collagen biosynthetic process	biological_process	9.2561e-05	0.0042489	21	4783	44	22148	ENSG00000116285,ENSG00000026025,ENSG00000157613,ENSG00000166173,ENSG00000181104,ENSG00000179583,ENSG00000163273,ENSG00000136244,ENSG00000118523,ENSG00000161544,ENSG00000120053,ENSG00000167711,ENSG00000113721,ENSG00000162552,ENSG00000118513,ENSG00000125378,ENSG00000102760,ENSG00000260428,ENSG00000180210,ENSG00000163794,ENSG00000166396
GO:0051174	regulation of phosphorus metabolic process	biological_process	9.3704e-05	0.0042912	512	4783	2015	22148	ENSG00000116329,ENSG00000058335,ENSG00000143333,ENSG00000203668,ENSG00000172175,ENSG00000184545,ENSG00000185950,ENSG00000106617,ENSG00000010704,ENSG00000163794,ENSG00000078900,ENSG00000111679,ENSG00000171631,ENSG00000088756,ENSG00000170962,ENSG00000157193,ENSG00000154188,ENSG00000078401,ENSG00000138764,ENSG00000143507,ENSG00000147246,ENSG00000135914,ENSG00000145335,ENSG00000162595,ENSG00000135932…
GO:0043408	regulation of MAPK cascade	biological_process	9.5483e-05	0.0043535	227	4783	829	22148	ENSG00000105647,ENSG00000103154,ENSG00000070193,ENSG00000017427,ENSG00000118523,ENSG00000178607,ENSG00000168961,ENSG00000163491,ENSG00000164251,ENSG00000139269,ENSG00000184545,ENSG00000101255,ENSG00000065361,ENSG00000154310,ENSG00000196660,ENSG00000162738,ENSG00000078900,ENSG00000109270,ENSG00000171631,ENSG00000111679,ENSG00000182578,ENSG00000136997,ENSG00000170962,ENSG00000135898,ENSG00000175463…
GO:0001067	regulatory region nucleic acid binding	molecular_function	9.5512e-05	0.0043535	256	4783	967	22148	ENSG00000128886,ENSG00000100625,ENSG00000273841,ENSG00000133794,ENSG00000118513,ENSG00000179361,ENSG00000074219,ENSG00000184635,ENSG00000166888,ENSG00000175592,ENSG00000147274,ENSG00000116717,ENSG00000183337,ENSG00000103460,ENSG00000095951,ENSG00000115041,ENSG00000165588,ENSG00000124216,ENSG00000067082,ENSG00000132510,ENSG00000163795,ENSG00000105497,ENSG00000185507,ENSG00000144355,ENSG00000198963…
GO:0044106	cellular amine metabolic process	biological_process	9.5772e-05	0.0043551	63	4783	187	22148	ENSG00000153982,ENSG00000107485,ENSG00000133321,ENSG00000121316,ENSG00000116771,ENSG00000012504,ENSG00000142319,ENSG00000117009,ENSG00000129673,ENSG00000140287,ENSG00000130164,ENSG00000183077,ENSG00000100078,ENSG00000143036,ENSG00000148832,ENSG00000184788,ENSG00000123454,ENSG00000087085,ENSG00000142920,ENSG00000112293,ENSG00000102230,ENSG00000136960,ENSG00000115919,ENSG00000088826,ENSG00000143797…
GO:0070997	neuron death	biological_process	9.7457e-05	0.0044215	103	4783	334	22148	ENSG00000129521,ENSG00000044574,ENSG00000159388,ENSG00000090020,ENSG00000010810,ENSG00000170345,ENSG00000165699,ENSG00000090861,ENSG00000126583,ENSG00000118689,ENSG00000065361,ENSG00000127191,ENSG00000196660,ENSG00000125965,ENSG00000163794,ENSG00000117009,ENSG00000164418,ENSG00000125266,ENSG00000087088,ENSG00000109654,ENSG00000186951,ENSG00000145335,ENSG00000261052,ENSG00000103460,ENSG00000100292…
GO:0071900	regulation of protein serine/threonine kinase activity	biological_process	0.00010115	0.0045781	149	4783	519	22148	ENSG00000170312,ENSG00000123080,ENSG00000135549,ENSG00000143971,ENSG00000141527,ENSG00000135272,ENSG00000163806,ENSG00000102468,ENSG00000110092,ENSG00000090447,ENSG00000124762,ENSG00000272398,ENSG00000138835,ENSG00000161202,ENSG00000090376,ENSG00000181634,ENSG00000130758,ENSG00000102760,ENSG00000154277,ENSG00000134057,ENSG00000143125,ENSG00000145861,ENSG00000127191,ENSG00000156194,ENSG00000197019…
GO:0071417	cellular response to organonitrogen compound	biological_process	0.00010382	0.0046884	153	4783	530	22148	ENSG00000145147,ENSG00000130513,ENSG00000185650,ENSG00000147162,ENSG00000136826,ENSG00000116039,ENSG00000053918,ENSG00000107864,ENSG00000157017,ENSG00000105550,ENSG00000180509,ENSG00000078401,ENSG00000136689,ENSG00000105929,ENSG00000106113,ENSG00000145335,ENSG00000089041,ENSG00000109270,ENSG00000127528,ENSG00000069275,ENSG00000241360,ENSG00000149212,ENSG00000143632,ENSG00000116954,ENSG00000101255…
GO:0043066	negative regulation of apoptotic process	biological_process	0.0001051	0.0047351	235	4783	874	22148	ENSG00000164111,ENSG00000005513,ENSG00000148053,ENSG00000150991,ENSG00000116761,ENSG00000134371,ENSG00000016082,ENSG00000012504,ENSG00000145779,ENSG00000125378,ENSG00000162894,ENSG00000141582,ENSG00000185686,ENSG00000155816,ENSG00000100906,ENSG00000198400,ENSG00000095002,ENSG00000181104,ENSG00000166851,ENSG00000221995,ENSG00000176697,ENSG00000125084,ENSG00000225950,ENSG00000078747,ENSG00000070886…
GO:0060047	heart contraction	biological_process	0.00010616	0.004772	74	4783	223	22148	ENSG00000164867,ENSG00000184719,ENSG00000135124,ENSG00000105409,ENSG00000078401,ENSG00000185053,ENSG00000119782,ENSG00000180509,ENSG00000160808,ENSG00000153956,ENSG00000117152,ENSG00000053918,ENSG00000113569,ENSG00000116741,ENSG00000135547,ENSG00000143153,ENSG00000092969,ENSG00000171385,ENSG00000136574,ENSG00000129244,ENSG00000183873,ENSG00000175084,ENSG00000090020,ENSG00000159197,ENSG00000151067…
GO:0003015	heart process	biological_process	0.00010868	0.0048737	76	4783	230	22148	ENSG00000143153,ENSG00000135547,ENSG00000116741,ENSG00000092969,ENSG00000117152,ENSG00000153956,ENSG00000113569,ENSG00000053918,ENSG00000185053,ENSG00000078401,ENSG00000105409,ENSG00000180509,ENSG00000160808,ENSG00000119782,ENSG00000164867,ENSG00000135124,ENSG00000184719,ENSG00000173991,ENSG00000198626,ENSG00000006283,ENSG00000171303,ENSG00000163874,ENSG00000163794,ENSG00000120049,ENSG00000155962…
GO:0032635	interleukin-6 production	biological_process	0.00010903	0.0048784	52	4783	149	22148	ENSG00000197971,ENSG00000189403,ENSG00000101916,ENSG00000089041,ENSG00000114251,ENSG00000136244,ENSG00000163362,ENSG00000172936,ENSG00000172247,ENSG00000142867,ENSG00000129654,ENSG00000136689,ENSG00000163606,ENSG00000121853,ENSG00000145777,ENSG00000123338,ENSG00000100219,ENSG00000134242,ENSG00000157017,ENSG00000142224,ENSG00000104312,ENSG00000131871,ENSG00000169403,ENSG00000136688,ENSG00000172458…
GO:0031594	neuromuscular junction	cellular_component	0.00010952	0.0048888	30	4783	68	22148	ENSG00000108946,ENSG00000121440,ENSG00000113296,ENSG00000151150,ENSG00000134569,ENSG00000030304,ENSG00000158528,ENSG00000116396,ENSG00000206561,ENSG00000102003,ENSG00000162520,ENSG00000116106,ENSG00000150672,ENSG00000135919,ENSG00000080815,ENSG00000127561,ENSG00000087085,ENSG00000175084,ENSG00000188153,ENSG00000165917,ENSG00000181104,ENSG00000099617,ENSG00000170175,ENSG00000089041,ENSG00000157168…
GO:0007169	transmembrane receptor protein tyrosine kinase signaling pathway	biological_process	0.00011084	0.0049364	204	4783	722	22148	ENSG00000196159,ENSG00000033327,ENSG00000138448,ENSG00000137573,ENSG00000251246,ENSG00000166225,ENSG00000140538,ENSG00000152292,ENSG00000156140,ENSG00000013588,ENSG00000165757,ENSG00000177238,ENSG00000121853,ENSG00000187840,ENSG00000096717,ENSG00000141052,ENSG00000053108,ENSG00000167034,ENSG00000105639,ENSG00000181092,ENSG00000196628,ENSG00000165588,ENSG00000183423,ENSG00000131100,ENSG00000173269…
GO:0060402	calcium ion transport into cytosol	biological_process	0.00011122	0.0049423	50	4783	137	22148	ENSG00000167535,ENSG00000175197,ENSG00000135124,ENSG00000135914,ENSG00000184544,ENSG00000138685,ENSG00000089041,ENSG00000087088,ENSG00000145335,ENSG00000153898,ENSG00000169248,ENSG00000149596,ENSG00000143184,ENSG00000198947,ENSG00000151320,ENSG00000119782,ENSG00000147246,ENSG00000176884,ENSG00000145362,ENSG00000187258,ENSG00000081237,ENSG00000153956,ENSG00000183023,ENSG00000103888,ENSG00000138741…
GO:0006937	regulation of muscle contraction	biological_process	0.00011196	0.0049601	58	4783	166	22148	ENSG00000153956,ENSG00000183023,ENSG00000080644,ENSG00000075073,ENSG00000121853,ENSG00000113569,ENSG00000182674,ENSG00000176076,ENSG00000053918,ENSG00000183044,ENSG00000143153,ENSG00000116741,ENSG00000166257,ENSG00000170214,ENSG00000177098,ENSG00000135124,ENSG00000196296,ENSG00000078401,ENSG00000169252,ENSG00000141052,ENSG00000115353,ENSG00000145362,ENSG00000111678,ENSG00000119782,ENSG00000160808…
GO:0045664	regulation of neuron differentiation	biological_process	0.00011213	0.0049601	178	4783	614	22148	ENSG00000108576,ENSG00000125378,ENSG00000109756,ENSG00000132932,ENSG00000170396,ENSG00000116990,ENSG00000005513,ENSG00000111962,ENSG00000148053,ENSG00000004139,ENSG00000016082,ENSG00000106460,ENSG00000033122,ENSG00000131095,ENSG00000176697,ENSG00000225950,ENSG00000140254,ENSG00000108830,ENSG00000160716,ENSG00000185924,ENSG00000105894,ENSG00000100503,ENSG00000198400,ENSG00000006652,ENSG00000160469…
GO:0048741	skeletal muscle fiber development	biological_process	0.00011696	0.0051621	58	4783	167	22148	ENSG00000175197,ENSG00000167535,ENSG00000188153,ENSG00000182389,ENSG00000090554,ENSG00000181790,ENSG00000157227,ENSG00000198719,ENSG00000169884,ENSG00000160539,ENSG00000187498,ENSG00000141052,ENSG00000121440,ENSG00000177238,ENSG00000143119,ENSG00000100625,ENSG00000171243,ENSG00000182621,ENSG00000100219,ENSG00000162430,ENSG00000110047,ENSG00000164976,ENSG00000134569,ENSG00000030304,ENSG00000188906…
GO:0070493	thrombin receptor signaling pathway	biological_process	0.00011736	0.0051677	9	4783	12	22148	ENSG00000145335,ENSG00000127533,ENSG00000164251,ENSG00000181104,ENSG00000105976,ENSG00000164120,ENSG00000145214,ENSG00000115956,ENSG00000164220
GO:0042476	odontogenesis	biological_process	0.00011859	0.00521	46	4783	127	22148	ENSG00000164920,ENSG00000163132,ENSG00000104267,ENSG00000147655,ENSG00000242252,ENSG00000125378,ENSG00000115844,ENSG00000107831,ENSG00000154736,ENSG00000117318,ENSG00000070193,ENSG00000120659,ENSG00000128602,ENSG00000073282,ENSG00000167522,ENSG00000183873,ENSG00000168646,ENSG00000153094,ENSG00000183337,ENSG00000184058,ENSG00000108950,ENSG00000091409,ENSG00000092969,ENSG00000240583,ENSG00000134569…
GO:0004867	serine-type endopeptidase inhibitor activity	molecular_function	0.000119	0.0052163	37	4783	97	22148	ENSG00000102109,ENSG00000113905,ENSG00000103175,ENSG00000253309,ENSG00000214510,ENSG00000124116,ENSG00000105825,ENSG00000204909,ENSG00000145879,ENSG00000162267,ENSG00000122711,ENSG00000166535,ENSG00000117601,ENSG00000135919,ENSG00000163359,ENSG00000150938,ENSG00000160111,ENSG00000156535,ENSG00000166401,ENSG00000101443,ENSG00000166634,ENSG00000106366,ENSG00000149257,ENSG00000055955,ENSG00000166145…
GO:0031328	positive regulation of cellular biosynthetic process	biological_process	0.0001206	0.0052746	484	4783	1940	22148	ENSG00000070404,ENSG00000146592,ENSG00000144642,ENSG00000198353,ENSG00000147246,ENSG00000169252,ENSG00000078401,ENSG00000189403,ENSG00000135914,ENSG00000100292,ENSG00000145335,ENSG00000011332,ENSG00000156466,ENSG00000095752,ENSG00000130783,ENSG00000107859,ENSG00000155893,ENSG00000136826,ENSG00000129194,ENSG00000124920,ENSG00000126368,ENSG00000164690,ENSG00000138380,ENSG00000012822,ENSG00000107290…
GO:0051259	protein oligomerization	biological_process	0.000123	0.0053674	170	4783	612	22148	ENSG00000176884,ENSG00000113657,ENSG00000104447,ENSG00000277443,ENSG00000100292,ENSG00000089041,ENSG00000051341,ENSG00000273542,ENSG00000135932,ENSG00000278637,ENSG00000263528,ENSG00000101782,ENSG00000151364,ENSG00000119121,ENSG00000138758,ENSG00000072201,ENSG00000100209,ENSG00000275714,ENSG00000116329,ENSG00000110799,ENSG00000179958,ENSG00000132718,ENSG00000102780,ENSG00000165699,ENSG00000104081…
GO:0044710	single-organism metabolic process	biological_process	0.00012421	0.0054014	929	4783	3843	22148	ENSG00000165449,ENSG00000168781,ENSG00000136826,ENSG00000139287,ENSG00000112763,ENSG00000155893,ENSG00000135636,ENSG00000156413,ENSG00000162512,ENSG00000122591,ENSG00000147852,ENSG00000121152,ENSG00000159224,ENSG00000179761,ENSG00000126012,ENSG00000169252,ENSG00000109047,ENSG00000025423,ENSG00000109182,ENSG00000135324,ENSG00000100292,ENSG00000204740,ENSG00000165195,ENSG00000111077,ENSG00000100350…
GO:0050878	regulation of body fluid levels	biological_process	0.00012433	0.0054014	150	4783	527	22148	ENSG00000161642,ENSG00000104783,ENSG00000275379,ENSG00000197063,ENSG00000106366,ENSG00000115718,ENSG00000101076,ENSG00000153208,ENSG00000171956,ENSG00000179477,ENSG00000125347,ENSG00000136244,ENSG00000011422,ENSG00000165272,ENSG00000110047,ENSG00000102967,ENSG00000130158,ENSG00000204580,ENSG00000137501,ENSG00000240583,ENSG00000277775,ENSG00000127324,ENSG00000121057,ENSG00000144566,ENSG00000278828…
GO:0010557	positive regulation of macromolecule biosynthetic process	biological_process	0.0001283	0.0055615	460	4783	1837	22148	ENSG00000117115,ENSG00000125084,ENSG00000073861,ENSG00000133398,ENSG00000117000,ENSG00000175548,ENSG00000181104,ENSG00000006459,ENSG00000105261,ENSG00000198517,ENSG00000106153,ENSG00000141579,ENSG00000101493,ENSG00000128272,ENSG00000130511,ENSG00000028277,ENSG00000162772,ENSG00000125462,ENSG00000186198,ENSG00000167110,ENSG00000130766,ENSG00000164938,ENSG00000163217,ENSG00000185420,ENSG00000185088…
GO:0050919	negative chemotaxis	biological_process	0.00012959	0.0056047	21	4783	40	22148	ENSG00000167680,ENSG00000170381,ENSG00000075223,ENSG00000137872,ENSG00000143434,ENSG00000145147,ENSG00000138448,ENSG00000112902,ENSG00000114251,ENSG00000001617,ENSG00000125848,ENSG00000130827,ENSG00000184349,ENSG00000010319,ENSG00000135333,ENSG00000169855,ENSG00000196189,ENSG00000092421,ENSG00000157168,ENSG00000075213,ENSG00000259207
GO:0002921	negative regulation of humoral immune response	biological_process	0.0001304	0.0056276	9	4783	12	22148	ENSG00000197721,ENSG00000129654,ENSG00000085063,ENSG00000203710,ENSG00000123843,ENSG00000149131,ENSG00000123838,ENSG00000111679,ENSG00000284969
GO:0050873	brown fat cell differentiation	biological_process	0.00013164	0.0056684	20	4783	42	22148	ENSG00000101493,ENSG00000112769,ENSG00000091409,ENSG00000116741,ENSG00000166821,ENSG00000172216,ENSG00000170323,ENSG00000245848,ENSG00000176845,ENSG00000109424,ENSG00000073756,ENSG00000181092,ENSG00000198125,ENSG00000160685,ENSG00000143507,ENSG00000145287,ENSG00000096717,ENSG00000160097,ENSG00000221818,ENSG00000169252
GO:0010712	regulation of collagen metabolic process	biological_process	0.0001322	0.0056801	22	4783	48	22148	ENSG00000125378,ENSG00000162552,ENSG00000118513,ENSG00000167711,ENSG00000113721,ENSG00000120053,ENSG00000161544,ENSG00000166396,ENSG00000078098,ENSG00000163794,ENSG00000180210,ENSG00000260428,ENSG00000102760,ENSG00000166173,ENSG00000181104,ENSG00000157613,ENSG00000026025,ENSG00000116285,ENSG00000118523,ENSG00000179583,ENSG00000163273,ENSG00000136244
GO:0035976	AP1 complex	cellular_component	0.00013351	0.0057236	5	4783	5	22148	ENSG00000175197,ENSG00000171223,ENSG00000130522,ENSG00000170345,ENSG00000177606
GO:0036293	response to decreased oxygen levels	biological_process	0.00013461	0.0057578	97	4783	317	22148	ENSG00000177000,ENSG00000155816,ENSG00000106153,ENSG00000145386,ENSG00000105894,ENSG00000105327,ENSG00000160716,ENSG00000176387,ENSG00000073756,ENSG00000130427,ENSG00000198125,ENSG00000112759,ENSG00000150991,ENSG00000184408,ENSG00000151617,ENSG00000082482,ENSG00000159167,ENSG00000152455,ENSG00000107159,ENSG00000105974,ENSG00000078237,ENSG00000120156,ENSG00000141682,ENSG00000108576,ENSG00000165272…
GO:0060070	canonical Wnt receptor signaling pathway	biological_process	0.0001349	0.0057578	92	4783	292	22148	ENSG00000073536,ENSG00000002746,ENSG00000196781,ENSG00000188906,ENSG00000109083,ENSG00000165879,ENSG00000134569,ENSG00000167191,ENSG00000177283,ENSG00000171243,ENSG00000197616,ENSG00000180340,ENSG00000150764,ENSG00000140807,ENSG00000114251,ENSG00000155760,ENSG00000133067,ENSG00000184675,ENSG00000175197,ENSG00000080815,ENSG00000016082,ENSG00000147655,ENSG00000105974,ENSG00000198435,ENSG00000197380…
GO:0035295	tube development	biological_process	0.00014127	0.0060164	147	4783	509	22148	ENSG00000078246,ENSG00000073282,ENSG00000177000,ENSG00000168743,ENSG00000066336,ENSG00000164532,ENSG00000102174,ENSG00000103067,ENSG00000126562,ENSG00000182175,ENSG00000138182,ENSG00000143013,ENSG00000080815,ENSG00000108773,ENSG00000244405,ENSG00000107485,ENSG00000171509,ENSG00000113721,ENSG00000107831,ENSG00000124664,ENSG00000176788,ENSG00000120149,ENSG00000128567,ENSG00000142867,ENSG00000156574…
GO:0051270	regulation of cellular component movement	biological_process	0.00014215	0.0060407	283	4783	1051	22148	ENSG00000120337,ENSG00000006283,ENSG00000143434,ENSG00000170703,ENSG00000170962,ENSG00000136997,ENSG00000171631,ENSG00000127831,ENSG00000085741,ENSG00000185885,ENSG00000151067,ENSG00000162407,ENSG00000168961,ENSG00000187098,ENSG00000164251,ENSG00000159197,ENSG00000044574,ENSG00000185950,ENSG00000136826,ENSG00000145147,ENSG00000092969,ENSG00000135636,ENSG00000167642,ENSG00000164690,ENSG00000170381…
GO:0032940	secretion by cell	biological_process	0.00014309	0.0060673	416	4783	1640	22148	ENSG00000118523,ENSG00000151067,ENSG00000168214,ENSG00000110799,ENSG00000115155,ENSG00000168961,ENSG00000128564,ENSG00000163815,ENSG00000085265,ENSG00000073150,ENSG00000185002,ENSG00000164251,ENSG00000010704,ENSG00000115107,ENSG00000112299,ENSG00000185950,ENSG00000120306,ENSG00000162009,ENSG00000173391,ENSG00000163131,ENSG00000087085,ENSG00000258227,ENSG00000006283,ENSG00000182759,ENSG00000164713…
GO:0044236	multicellular organismal metabolic process	biological_process	0.00014453	0.0060997	44	4783	121	22148	ENSG00000162552,ENSG00000125378,ENSG00000120053,ENSG00000161544,ENSG00000152952,ENSG00000113721,ENSG00000163131,ENSG00000196611,ENSG00000078098,ENSG00000102760,ENSG00000260428,ENSG00000163794,ENSG00000196689,ENSG00000181104,ENSG00000196415,ENSG00000166173,ENSG00000197467,ENSG00000109424,ENSG00000118523,ENSG00000090530,ENSG00000179583,ENSG00000118513,ENSG00000137673,ENSG00000167711,ENSG00000143387…
GO:0043010	camera-type eye development	biological_process	0.0001446	0.0060997	95	4783	307	22148	ENSG00000104888,ENSG00000129757,ENSG00000111554,ENSG00000164690,ENSG00000182704,ENSG00000140538,ENSG00000115159,ENSG00000136826,ENSG00000092969,ENSG00000138829,ENSG00000119608,ENSG00000107859,ENSG00000166225,ENSG00000115380,ENSG00000128917,ENSG00000087088,ENSG00000175544,ENSG00000134640,ENSG00000131759,ENSG00000169504,ENSG00000136603,ENSG00000002745,ENSG00000188064,ENSG00000163795,ENSG00000163513…
GO:0003175	tricuspid valve development	biological_process	0.00014479	0.0060997	6	4783	6	22148	ENSG00000204217,ENSG00000163513,ENSG00000179588,ENSG00000164532,ENSG00000107779,ENSG00000135547
GO:0042135	neurotransmitter catabolic process	biological_process	0.0001476	0.0061941	9	4783	12	22148	ENSG00000093010,ENSG00000077616,ENSG00000183044,ENSG00000087085,ENSG00000189221,ENSG00000069535,ENSG00000150540,ENSG00000206561,ENSG00000112294
GO:0048858	cell projection morphogenesis	biological_process	0.00014767	0.0061941	249	4783	892	22148	ENSG00000129654,ENSG00000146038,ENSG00000135905,ENSG00000135333,ENSG00000176884,ENSG00000162490,ENSG00000181790,ENSG00000164675,ENSG00000188064,ENSG00000196659,ENSG00000139537,ENSG00000125266,ENSG00000066468,ENSG00000126861,ENSG00000163554,ENSG00000136826,ENSG00000010361,ENSG00000138758,ENSG00000145147,ENSG00000116106,ENSG00000242498,ENSG00000147852,ENSG00000121454,ENSG00000198026,ENSG00000164690…
GO:0055117	regulation of cardiac muscle contraction	biological_process	0.00015308	0.0064072	35	4783	86	22148	ENSG00000145362,ENSG00000198947,ENSG00000180509,ENSG00000119782,ENSG00000166257,ENSG00000170214,ENSG00000135124,ENSG00000177098,ENSG00000116741,ENSG00000143153,ENSG00000183023,ENSG00000153956,ENSG00000176076,ENSG00000053918,ENSG00000113569,ENSG00000160014,ENSG00000151067,ENSG00000118523,ENSG00000018625,ENSG00000075142,ENSG00000116783,ENSG00000183873,ENSG00000136574,ENSG00000114279,ENSG00000105851…
GO:0048598	embryonic morphogenesis	biological_process	0.00015413	0.0064376	176	4783	635	22148	ENSG00000197971,ENSG00000066468,ENSG00000135914,ENSG00000115380,ENSG00000163513,ENSG00000186866,ENSG00000259207,ENSG00000188064,ENSG00000198353,ENSG00000078401,ENSG00000002745,ENSG00000060718,ENSG00000198492,ENSG00000165617,ENSG00000136689,ENSG00000164690,ENSG00000116039,ENSG00000167642,ENSG00000171310,ENSG00000185650,ENSG00000092969,ENSG00000162998,ENSG00000136826,ENSG00000010361,ENSG00000124766…
GO:0072132	mesenchyme morphogenesis	biological_process	0.00015527	0.0064712	19	4783	39	22148	ENSG00000136997,ENSG00000107831,ENSG00000163132,ENSG00000143632,ENSG00000092969,ENSG00000016082,ENSG00000107779,ENSG00000164867,ENSG00000112175,ENSG00000124216,ENSG00000163017,ENSG00000130700,ENSG00000168214,ENSG00000166341,ENSG00000135679,ENSG00000164532,ENSG00000169855,ENSG00000163513,ENSG00000120149
GO:0016324	apical plasma membrane	cellular_component	0.00015677	0.0065196	102	4783	329	22148	ENSG00000148204,ENSG00000159167,ENSG00000154556,ENSG00000042781,ENSG00000082482,ENSG00000170498,ENSG00000124568,ENSG00000068001,ENSG00000164220,ENSG00000112759,ENSG00000257335,ENSG00000159720,ENSG00000137491,ENSG00000109756,ENSG00000120156,ENSG00000099834,ENSG00000168060,ENSG00000091138,ENSG00000196743,ENSG00000186912,ENSG00000113721,ENSG00000162733,ENSG00000142583,ENSG00000204385,ENSG00000144410…
GO:0019614	catechol-containing compound catabolic process	biological_process	0.00016001	0.0066262	7	4783	8	22148	ENSG00000123454,ENSG00000261052,ENSG00000069535,ENSG00000093010,ENSG00000142319,ENSG00000079931,ENSG00000189221
GO:0042424	catecholamine catabolic process	biological_process	0.00016001	0.0066262	7	4783	8	22148	ENSG00000189221,ENSG00000142319,ENSG00000079931,ENSG00000093010,ENSG00000069535,ENSG00000261052,ENSG00000123454
GO:0048146	positive regulation of fibroblast proliferation	biological_process	0.00016233	0.0067078	24	4783	54	22148	ENSG00000134057,ENSG00000240583,ENSG00000257365,ENSG00000136997,ENSG00000170962,ENSG00000156860,ENSG00000105810,ENSG00000113721,ENSG00000135829,ENSG00000124762,ENSG00000017427,ENSG00000124882,ENSG00000174808,ENSG00000162733,ENSG00000145386,ENSG00000070193,ENSG00000077463,ENSG00000115414,ENSG00000168283,ENSG00000114251,ENSG00000177606,ENSG00000105989,ENSG00000197956,ENSG00000125084
GO:0030219	megakaryocyte differentiation	biological_process	0.00016334	0.0067355	36	4783	100	22148	ENSG00000278272,ENSG00000270276,ENSG00000136754,ENSG00000125686,ENSG00000278828,ENSG00000123405,ENSG00000005961,ENSG00000197409,ENSG00000275714,ENSG00000006747,ENSG00000162367,ENSG00000197238,ENSG00000183598,ENSG00000111679,ENSG00000088992,ENSG00000129691,ENSG00000274750,ENSG00000198890,ENSG00000275379,ENSG00000278637,ENSG00000197153,ENSG00000273542,ENSG00000161642,ENSG00000147883,ENSG00000277157…
GO:0006814	sodium ion transport	biological_process	0.00016369	0.0067357	73	4783	217	22148	ENSG00000080493,ENSG00000164707,ENSG00000007314,ENSG00000143761,ENSG00000138074,ENSG00000146950,ENSG00000050438,ENSG00000090020,ENSG00000100652,ENSG00000129244,ENSG00000183873,ENSG00000018236,ENSG00000139180,ENSG00000143153,ENSG00000213199,ENSG00000104888,ENSG00000269897,ENSG00000179094,ENSG00000125255,ENSG00000105409,ENSG00000169252,ENSG00000172139,ENSG00000151577,ENSG00000137731,ENSG00000124564…
GO:0097190	apoptotic signaling pathway	biological_process	0.0001672	0.0068654	174	4783	630	22148	ENSG00000151929,ENSG00000136305,ENSG00000035664,ENSG00000100292,ENSG00000089041,ENSG00000213190,ENSG00000179222,ENSG00000168329,ENSG00000162298,ENSG00000263528,ENSG00000165887,ENSG00000176046,ENSG00000092969,ENSG00000142224,ENSG00000007968,ENSG00000239697,ENSG00000164690,ENSG00000256500,ENSG00000136848,ENSG00000165943,ENSG00000017427,ENSG00000177374,ENSG00000070193,ENSG00000168961,ENSG00000178607…
GO:0048640	negative regulation of developmental growth	biological_process	0.00016899	0.0069243	29	4783	67	22148	ENSG00000285708,ENSG00000137872,ENSG00000118785,ENSG00000116741,ENSG00000095587,ENSG00000143434,ENSG00000006837,ENSG00000167680,ENSG00000170381,ENSG00000075223,ENSG00000105695,ENSG00000163462,ENSG00000117152,ENSG00000125378,ENSG00000196189,ENSG00000092421,ENSG00000006652,ENSG00000075213,ENSG00000010319,ENSG00000135333,ENSG00000162490,ENSG00000001617,ENSG00000116147,ENSG00000053108,ENSG00000130827…
GO:0007417	central nervous system development	biological_process	0.00017119	0.0069997	270	4783	1000	22148	ENSG00000010810,ENSG00000066279,ENSG00000169059,ENSG00000105989,ENSG00000123080,ENSG00000125686,ENSG00000198561,ENSG00000183873,ENSG00000073050,ENSG00000091129,ENSG00000112902,ENSG00000176597,ENSG00000039068,ENSG00000108819,ENSG00000285708,ENSG00000130287,ENSG00000162367,ENSG00000184254,ENSG00000128271,ENSG00000168621,ENSG00000144355,ENSG00000132510,ENSG00000165588,ENSG00000128917,ENSG00000112981…
GO:0015085	calcium ion transmembrane transporter activity	molecular_function	0.00017209	0.0070197	50	4783	133	22148	ENSG00000198216,ENSG00000078795,ENSG00000176884,ENSG00000186642,ENSG00000119782,ENSG00000008710,ENSG00000149596,ENSG00000153898,ENSG00000182389,ENSG00000187688,ENSG00000168003,ENSG00000166762,ENSG00000196296,ENSG00000167535,ENSG00000151062,ENSG00000007402,ENSG00000144481,ENSG00000116032,ENSG00000138448,ENSG00000138741,ENSG00000133107,ENSG00000119121,ENSG00000175344,ENSG00000153956,ENSG00000183023…
GO:0010565	regulation of cellular ketone metabolic process	biological_process	0.0001724	0.0070197	55	4783	161	22148	ENSG00000104901,ENSG00000140254,ENSG00000082196,ENSG00000142784,ENSG00000112175,ENSG00000156521,ENSG00000009950,ENSG00000124713,ENSG00000050165,ENSG00000073756,ENSG00000062282,ENSG00000169047,ENSG00000131871,ENSG00000185950,ENSG00000106617,ENSG00000145214,ENSG00000145861,ENSG00000108773,ENSG00000101255,ENSG00000205060,ENSG00000176444,ENSG00000147465,ENSG00000012504,ENSG00000173208,ENSG00000162552…
GO:0061337	cardiac conduction	biological_process	0.00017323	0.0070387	31	4783	73	22148	ENSG00000171303,ENSG00000198626,ENSG00000006283,ENSG00000143153,ENSG00000053918,ENSG00000176076,ENSG00000113569,ENSG00000105974,ENSG00000183023,ENSG00000153956,ENSG00000055118,ENSG00000099337,ENSG00000130529,ENSG00000018625,ENSG00000119782,ENSG00000180509,ENSG00000160014,ENSG00000151067,ENSG00000105409,ENSG00000145362,ENSG00000160460,ENSG00000165995,ENSG00000090020,ENSG00000177098,ENSG00000159197…
GO:0045445	myoblast differentiation	biological_process	0.00017443	0.007073	34	4783	88	22148	ENSG00000129194,ENSG00000182621,ENSG00000171243,ENSG00000115884,ENSG00000164690,ENSG00000185650,ENSG00000133639,ENSG00000148677,ENSG00000165887,ENSG00000175197,ENSG00000090554,ENSG00000169884,ENSG00000198719,ENSG00000172273,ENSG00000141052,ENSG00000077009,ENSG00000139174,ENSG00000117318,ENSG00000125378,ENSG00000016082,ENSG00000092529,ENSG00000145824,ENSG00000005513,ENSG00000148737,ENSG00000111241…
GO:0050840	extracellular matrix binding	molecular_function	0.00017543	0.0070871	25	4783	57	22148	ENSG00000196104,ENSG00000259207,ENSG00000060718,ENSG00000005961,ENSG00000144668,ENSG00000162745,ENSG00000185585,ENSG00000112414,ENSG00000120708,ENSG00000138448,ENSG00000145147,ENSG00000107742,ENSG00000112715,ENSG00000091409,ENSG00000118785,ENSG00000172061,ENSG00000087085,ENSG00000163131,ENSG00000011465,ENSG00000154736,ENSG00000164690,ENSG00000113296,ENSG00000173402,ENSG00000049540,ENSG00000142910
GO:0010464	regulation of mesenchymal cell proliferation	biological_process	0.00017551	0.0070871	18	4783	35	22148	ENSG00000185950,ENSG00000066468,ENSG00000105989,ENSG00000107779,ENSG00000114251,ENSG00000163513,ENSG00000085741,ENSG00000105894,ENSG00000107829,ENSG00000128602,ENSG00000147862,ENSG00000164690,ENSG00000116132,ENSG00000125378,ENSG00000136997,ENSG00000285708,ENSG00000112715,ENSG00000184058
GO:0042803	protein homodimerization activity	molecular_function	0.00017933	0.0072262	238	4783	880	22148	ENSG00000245848,ENSG00000165915,ENSG00000066468,ENSG00000089041,ENSG00000100292,ENSG00000117322,ENSG00000079112,ENSG00000103316,ENSG00000160200,ENSG00000169252,ENSG00000182621,ENSG00000157404,ENSG00000167711,ENSG00000136848,ENSG00000261371,ENSG00000131435,ENSG00000196420,ENSG00000175344,ENSG00000113739,ENSG00000092969,ENSG00000130513,ENSG00000156466,ENSG00000145147,ENSG00000134389,ENSG00000140105…
GO:0048583	regulation of response to stimulus	biological_process	0.00018366	0.0073856	1135	4783	4776	22148	ENSG00000189403,ENSG00000135324,ENSG00000100292,ENSG00000099860,ENSG00000051341,ENSG00000150054,ENSG00000248099,ENSG00000070404,ENSG00000169252,ENSG00000134986,ENSG00000159224,ENSG00000130513,ENSG00000165887,ENSG00000244414,ENSG00000135116,ENSG00000168646,ENSG00000185002,ENSG00000164251,ENSG00000162692,ENSG00000104901,ENSG00000118523,ENSG00000103154,ENSG00000085741,ENSG00000182985,ENSG00000136997…
GO:0006796	phosphate-containing compound metabolic process	biological_process	0.00018498	0.0074234	860	4783	3534	22148	ENSG00000137841,ENSG00000186642,ENSG00000130052,ENSG00000117266,ENSG00000154822,ENSG00000004468,ENSG00000105639,ENSG00000112294,ENSG00000112981,ENSG00000164867,ENSG00000185974,ENSG00000170581,ENSG00000261052,ENSG00000124357,ENSG00000120318,ENSG00000166225,ENSG00000160208,ENSG00000183283,ENSG00000013588,ENSG00000140538,ENSG00000130755,ENSG00000171723,ENSG00000134516,ENSG00000105219,ENSG00000162852…
GO:0003197	endocardial cushion development	biological_process	0.00018613	0.0074539	21	4783	45	22148	ENSG00000124216,ENSG00000107779,ENSG00000136574,ENSG00000164867,ENSG00000112175,ENSG00000168214,ENSG00000164532,ENSG00000135679,ENSG00000166341,ENSG00000130700,ENSG00000120149,ENSG00000169855,ENSG00000163513,ENSG00000125378,ENSG00000107831,ENSG00000065361,ENSG00000163132,ENSG00000163703,ENSG00000092969,ENSG00000016082,ENSG00000204217
GO:0090090	negative regulation of canonical Wnt receptor signaling pathway	biological_process	0.00018693	0.0074707	49	4783	137	22148	ENSG00000140807,ENSG00000121210,ENSG00000120738,ENSG00000130203,ENSG00000144642,ENSG00000162490,ENSG00000167985,ENSG00000165617,ENSG00000147257,ENSG00000175197,ENSG00000184675,ENSG00000083799,ENSG00000114251,ENSG00000060656,ENSG00000196781,ENSG00000002746,ENSG00000183579,ENSG00000162998,ENSG00000065717,ENSG00000170558,ENSG00000010361,ENSG00000164690,ENSG00000136848,ENSG00000135299,ENSG00000171243…
GO:0048568	embryonic organ development	biological_process	0.00018787	0.0074929	126	4783	438	22148	ENSG00000132932,ENSG00000125378,ENSG00000107485,ENSG00000107831,ENSG00000071655,ENSG00000172216,ENSG00000080815,ENSG00000169429,ENSG00000148204,ENSG00000137270,ENSG00000125084,ENSG00000105993,ENSG00000186862,ENSG00000115507,ENSG00000204385,ENSG00000164532,ENSG00000156150,ENSG00000078246,ENSG00000106799,ENSG00000070031,ENSG00000137561,ENSG00000115705,ENSG00000100714,ENSG00000166831,ENSG00000071909…
GO:0031492	nucleosomal DNA binding	molecular_function	0.00019086	0.0075967	23	4783	58	22148	ENSG00000178804,ENSG00000197153,ENSG00000278272,ENSG00000275379,ENSG00000278828,ENSG00000187475,ENSG00000197409,ENSG00000275714,ENSG00000124610,ENSG00000273983,ENSG00000168148,ENSG00000184357,ENSG00000189060,ENSG00000071655,ENSG00000183598,ENSG00000274267,ENSG00000118418,ENSG00000188375,ENSG00000277775,ENSG00000274750,ENSG00000182952,ENSG00000124575,ENSG00000184897
GO:0048870	cell motility	biological_process	0.00019259	0.007634	455	4783	1790	22148	ENSG00000143153,ENSG00000010361,ENSG00000108691,ENSG00000156427,ENSG00000116106,ENSG00000242498,ENSG00000151388,ENSG00000136848,ENSG00000261371,ENSG00000075223,ENSG00000182621,ENSG00000162928,ENSG00000128322,ENSG00000157404,ENSG00000129654,ENSG00000157856,ENSG00000136689,ENSG00000113657,ENSG00000172139,ENSG00000135905,ENSG00000183287,ENSG00000035664,ENSG00000170989,ENSG00000259207,ENSG00000060656…
GO:0051674	localization of cell	biological_process	0.00019259	0.007634	455	4783	1790	22148	ENSG00000114251,ENSG00000110876,ENSG00000107779,ENSG00000125848,ENSG00000184489,ENSG00000112096,ENSG00000139626,ENSG00000223443,ENSG00000152580,ENSG00000173376,ENSG00000169248,ENSG00000157227,ENSG00000196189,ENSG00000008294,ENSG00000134242,ENSG00000171608,ENSG00000158486,ENSG00000173530,ENSG00000163462,ENSG00000140623,ENSG00000182871,ENSG00000184144,ENSG00000114841,ENSG00000143556,ENSG00000125409…
GO:0001666	response to hypoxia	biological_process	0.00019384	0.0076682	95	4783	312	22148	ENSG00000272398,ENSG00000161544,ENSG00000118689,ENSG00000152952,ENSG00000196365,ENSG00000136997,ENSG00000134057,ENSG00000140939,ENSG00000175564,ENSG00000171303,ENSG00000102760,ENSG00000198626,ENSG00000198786,ENSG00000150995,ENSG00000154582,ENSG00000090020,ENSG00000129521,ENSG00000122861,ENSG00000073050,ENSG00000069702,ENSG00000173846,ENSG00000162692,ENSG00000239900,ENSG00000168214,ENSG00000116329…
GO:0003170	heart valve development	biological_process	0.00019648	0.0077567	24	4783	53	22148	ENSG00000124766,ENSG00000163638,ENSG00000136574,ENSG00000164867,ENSG00000128917,ENSG00000107779,ENSG00000137834,ENSG00000163513,ENSG00000169855,ENSG00000135679,ENSG00000164532,ENSG00000137868,ENSG00000166341,ENSG00000168214,ENSG00000130700,ENSG00000107485,ENSG00000179588,ENSG00000049540,ENSG00000125378,ENSG00000204217,ENSG00000092969,ENSG00000145147,ENSG00000260428,ENSG00000135547
GO:0070059	intrinsic apoptotic signaling pathway in response to endoplasmic reticulum stress	biological_process	0.00021176	0.0083429	28	4783	68	22148	ENSG00000096717,ENSG00000178607,ENSG00000113811,ENSG00000105327,ENSG00000196296,ENSG00000150995,ENSG00000175197,ENSG00000131871,ENSG00000120889,ENSG00000128965,ENSG00000087088,ENSG00000157613,ENSG00000188906,ENSG00000101255,ENSG00000134398,ENSG00000153094,ENSG00000172216,ENSG00000127191,ENSG00000162298,ENSG00000100219,ENSG00000087074,ENSG00000204389,ENSG00000136848,ENSG00000128272,ENSG00000141682…
GO:0002063	chondrocyte development	biological_process	0.00021295	0.0083729	21	4783	44	22148	ENSG00000172071,ENSG00000205221,ENSG00000156427,ENSG00000111799,ENSG00000163359,ENSG00000124749,ENSG00000168077,ENSG00000187955,ENSG00000204217,ENSG00000196562,ENSG00000178882,ENSG00000171310,ENSG00000137573,ENSG00000142173,ENSG00000168646,ENSG00000149257,ENSG00000060718,ENSG00000120149,ENSG00000163513,ENSG00000162510,ENSG00000101203
GO:0003209	cardiac atrium morphogenesis	biological_process	0.00021579	0.0084652	16	4783	31	22148	ENSG00000163217,ENSG00000166823,ENSG00000101331,ENSG00000179588,ENSG00000135547,ENSG00000204217,ENSG00000016082,ENSG00000092969,ENSG00000105989,ENSG00000114251,ENSG00000136574,ENSG00000128917,ENSG00000124766,ENSG00000164532,ENSG00000197616,ENSG00000128602
GO:0006816	calcium ion transport	biological_process	0.00021617	0.0084652	124	4783	418	22148	ENSG00000070985,ENSG00000135124,ENSG00000164867,ENSG00000187688,ENSG00000182389,ENSG00000087088,ENSG00000089041,ENSG00000145335,ENSG00000166762,ENSG00000168003,ENSG00000135914,ENSG00000141750,ENSG00000119782,ENSG00000147246,ENSG00000186642,ENSG00000149596,ENSG00000109047,ENSG00000167995,ENSG00000078795,ENSG00000176884,ENSG00000128271,ENSG00000160856,ENSG00000016490,ENSG00000162430,ENSG00000153956…
GO:0072604	interleukin-6 secretion	biological_process	0.00021814	0.0085254	19	4783	40	22148	ENSG00000163874,ENSG00000134830,ENSG00000068001,ENSG00000134242,ENSG00000153064,ENSG00000100219,ENSG00000135829,ENSG00000132718,ENSG00000172247,ENSG00000163606,ENSG00000082196,ENSG00000113811,ENSG00000168961,ENSG00000101916,ENSG00000112116,ENSG00000181104,ENSG00000164251,ENSG00000197971,ENSG00000189403
GO:0070482	response to oxygen levels	biological_process	0.00022187	0.0086537	102	4783	341	22148	ENSG00000078237,ENSG00000105974,ENSG00000120156,ENSG00000141682,ENSG00000159720,ENSG00000108576,ENSG00000198899,ENSG00000113721,ENSG00000107159,ENSG00000152455,ENSG00000184408,ENSG00000150991,ENSG00000151617,ENSG00000082482,ENSG00000159167,ENSG00000112759,ENSG00000073756,ENSG00000130427,ENSG00000198125,ENSG00000176387,ENSG00000145386,ENSG00000106153,ENSG00000105894,ENSG00000105327,ENSG00000160716…
GO:0032963	collagen metabolic process	biological_process	0.00022831	0.0088693	41	4783	112	22148	ENSG00000118523,ENSG00000090530,ENSG00000179583,ENSG00000181104,ENSG00000196415,ENSG00000166173,ENSG00000197467,ENSG00000163131,ENSG00000196611,ENSG00000078098,ENSG00000102760,ENSG00000260428,ENSG00000163794,ENSG00000162552,ENSG00000125378,ENSG00000120053,ENSG00000161544,ENSG00000152952,ENSG00000113721,ENSG00000149257,ENSG00000136244,ENSG00000163273,ENSG00000157227,ENSG00000099953,ENSG00000204291…
GO:0044259	multicellular organismal macromolecule metabolic process	biological_process	0.00022831	0.0088693	41	4783	112	22148	ENSG00000137745,ENSG00000026025,ENSG00000157613,ENSG00000089041,ENSG00000116285,ENSG00000166670,ENSG00000111077,ENSG00000149257,ENSG00000099953,ENSG00000204291,ENSG00000157227,ENSG00000163273,ENSG00000136244,ENSG00000118513,ENSG00000143387,ENSG00000167711,ENSG00000137673,ENSG00000166396,ENSG00000156140,ENSG00000138316,ENSG00000180210,ENSG00000117984,ENSG00000166173,ENSG00000196415,ENSG00000181104…
GO:0045814	negative regulation of gene expression, epigenetic	biological_process	0.00023718	0.0091958	43	4783	129	22148	ENSG00000183598,ENSG00000197238,ENSG00000071655,ENSG00000119969,ENSG00000099284,ENSG00000274750,ENSG00000278828,ENSG00000270276,ENSG00000278272,ENSG00000189060,ENSG00000196589,ENSG00000275714,ENSG00000197409,ENSG00000066336,ENSG00000124610,ENSG00000168283,ENSG00000270882,ENSG00000269897,ENSG00000274267,ENSG00000089163,ENSG00000277258,ENSG00000197837,ENSG00000278705,ENSG00000178409,ENSG00000184897…
GO:0045499	chemorepellent activity	molecular_function	0.00024502	0.0094808	15	4783	26	22148	ENSG00000001617,ENSG00000125848,ENSG00000170381,ENSG00000075223,ENSG00000167680,ENSG00000184349,ENSG00000112902,ENSG00000196189,ENSG00000157168,ENSG00000092421,ENSG00000075213,ENSG00000137872,ENSG00000010319,ENSG00000143434,ENSG00000135333
GO:0032990	cell part morphogenesis	biological_process	0.00024595	0.0094977	252	4783	911	22148	ENSG00000138035,ENSG00000251493,ENSG00000114251,ENSG00000138311,ENSG00000142459,ENSG00000125848,ENSG00000122970,ENSG00000131711,ENSG00000167705,ENSG00000103351,ENSG00000075213,ENSG00000198947,ENSG00000044090,ENSG00000120332,ENSG00000196189,ENSG00000134569,ENSG00000171608,ENSG00000132640,ENSG00000163462,ENSG00000160469,ENSG00000140623,ENSG00000189056,ENSG00000167680,ENSG00000006837,ENSG00000154997…
GO:0045745	positive regulation of G-protein coupled receptor protein signaling pathway	biological_process	0.00024779	0.0095499	14	4783	26	22148	ENSG00000128872,ENSG00000114251,ENSG00000125730,ENSG00000183134,ENSG00000164850,ENSG00000185527,ENSG00000105971,ENSG00000151577,ENSG00000103154,ENSG00000184144,ENSG00000180340,ENSG00000188906,ENSG00000014257,ENSG00000180210
GO:0030900	forebrain development	biological_process	0.0002504	0.0096314	132	4783	451	22148	ENSG00000159388,ENSG00000169750,ENSG00000044574,ENSG00000132692,ENSG00000077092,ENSG00000135049,ENSG00000165699,ENSG00000128602,ENSG00000103494,ENSG00000168214,ENSG00000070193,ENSG00000157193,ENSG00000119487,ENSG00000136997,ENSG00000182578,ENSG00000004848,ENSG00000115844,ENSG00000239672,ENSG00000107187,ENSG00000197971,ENSG00000066468,ENSG00000188064,ENSG00000176884,ENSG00000162490,ENSG00000182704…
GO:0050794	regulation of cellular process	biological_process	0.00025601	0.009828	2702	4783	11969	22148	ENSG00000109654,ENSG00000164867,ENSG00000185974,ENSG00000164418,ENSG00000156049,ENSG00000099992,ENSG00000117266,ENSG00000164024,ENSG00000144355,ENSG00000164318,ENSG00000171992,ENSG00000105146,ENSG00000106479,ENSG00000105219,ENSG00000113569,ENSG00000179195,ENSG00000112406,ENSG00000013588,ENSG00000134516,ENSG00000140538,ENSG00000160208,ENSG00000243207,ENSG00000137834,ENSG00000198561,ENSG00000102098…
GO:0006793	phosphorus metabolic process	biological_process	0.00026027	0.0099718	876	4783	3613	22148	ENSG00000138413,ENSG00000198400,ENSG00000095002,ENSG00000104497,ENSG00000134058,ENSG00000165752,ENSG00000009950,ENSG00000167103,ENSG00000213853,ENSG00000134668,ENSG00000088992,ENSG00000119729,ENSG00000016082,ENSG00000196664,ENSG00000010610,ENSG00000169900,ENSG00000116748,ENSG00000133805,ENSG00000112599,ENSG00000138039,ENSG00000087074,ENSG00000055118,ENSG00000185338,ENSG00000173545,ENSG00000125378…
GO:0048839	inner ear development	biological_process	0.00026407	0.010097	65	4783	197	22148	ENSG00000132932,ENSG00000125378,ENSG00000113721,ENSG00000107485,ENSG00000107831,ENSG00000042781,ENSG00000116990,ENSG00000145824,ENSG00000082482,ENSG00000186862,ENSG00000115507,ENSG00000125084,ENSG00000145386,ENSG00000204385,ENSG00000179520,ENSG00000137203,ENSG00000071909,ENSG00000133216,ENSG00000074047,ENSG00000136938,ENSG00000091536,ENSG00000109083,ENSG00000114251,ENSG00000107736,ENSG00000091010…
GO:0045926	negative regulation of growth	biological_process	0.0002676	0.010212	79	4783	254	22148	ENSG00000182175,ENSG00000116147,ENSG00000149547,ENSG00000105327,ENSG00000006652,ENSG00000103175,ENSG00000125378,ENSG00000197594,ENSG00000197380,ENSG00000108576,ENSG00000163217,ENSG00000130766,ENSG00000188215,ENSG00000125144,ENSG00000135919,ENSG00000204614,ENSG00000068001,ENSG00000138035,ENSG00000114251,ENSG00000137648,ENSG00000113645,ENSG00000164404,ENSG00000001617,ENSG00000101076,ENSG00000180953…
GO:0030308	negative regulation of cell growth	biological_process	0.00026862	0.010231	63	4783	191	22148	ENSG00000114251,ENSG00000186951,ENSG00000130827,ENSG00000053108,ENSG00000164404,ENSG00000197019,ENSG00000001617,ENSG00000101076,ENSG00000162490,ENSG00000135333,ENSG00000180953,ENSG00000010319,ENSG00000131238,ENSG00000184205,ENSG00000075213,ENSG00000092421,ENSG00000096717,ENSG00000196189,ENSG00000117152,ENSG00000163462,ENSG00000105695,ENSG00000145088,ENSG00000167680,ENSG00000170381,ENSG00000075223…
GO:0006939	smooth muscle contraction	biological_process	0.00026941	0.010241	38	4783	101	22148	ENSG00000160716,ENSG00000168743,ENSG00000134318,ENSG00000102468,ENSG00000018625,ENSG00000196689,ENSG00000133392,ENSG00000065534,ENSG00000181104,ENSG00000073756,ENSG00000169403,ENSG00000138193,ENSG00000164850,ENSG00000151617,ENSG00000196562,ENSG00000133019,ENSG00000105974,ENSG00000127129,ENSG00000078401,ENSG00000168621,ENSG00000115353,ENSG00000004468,ENSG00000169252,ENSG00000141052,ENSG00000119782…
GO:0035004	phosphatidylinositol 3-kinase activity	molecular_function	0.00027096	0.01028	32	4783	79	22148	ENSG00000124882,ENSG00000070193,ENSG00000105647,ENSG00000010810,ENSG00000157168,ENSG00000145675,ENSG00000105851,ENSG00000169047,ENSG00000141968,ENSG00000070388,ENSG00000185950,ENSG00000111241,ENSG00000065361,ENSG00000118972,ENSG00000139144,ENSG00000107831,ENSG00000105976,ENSG00000113721,ENSG00000174808,ENSG00000138685,ENSG00000133056,ENSG00000090554,ENSG00000113070,ENSG00000196468,ENSG00000066468…
GO:0031644	regulation of neurological system process	biological_process	0.00027159	0.010284	130	4783	438	22148	ENSG00000189056,ENSG00000133216,ENSG00000102003,ENSG00000160469,ENSG00000108852,ENSG00000188906,ENSG00000184381,ENSG00000184144,ENSG00000168297,ENSG00000173267,ENSG00000172137,ENSG00000163377,ENSG00000022840,ENSG00000173227,ENSG00000109756,ENSG00000108576,ENSG00000115840,ENSG00000092051,ENSG00000014257,ENSG00000148053,ENSG00000225950,ENSG00000131095,ENSG00000176697,ENSG00000181104,ENSG00000198400…
GO:0015701	bicarbonate transport	biological_process	0.00027841	0.010522	20	4783	43	22148	ENSG00000155850,ENSG00000167995,ENSG00000164879,ENSG00000244734,ENSG00000185015,ENSG00000050438,ENSG00000188536,ENSG00000001626,ENSG00000080493,ENSG00000135502,ENSG00000113073,ENSG00000104267,ENSG00000144290,ENSG00000240583,ENSG00000215883,ENSG00000147606,ENSG00000107159,ENSG00000112077,ENSG00000091138,ENSG00000206172
GO:0007626	locomotory behavior	biological_process	0.00028275	0.010665	68	4783	203	22148	ENSG00000063015,ENSG00000184144,ENSG00000123360,ENSG00000091536,ENSG00000188906,ENSG00000148408,ENSG00000128973,ENSG00000080644,ENSG00000167191,ENSG00000115738,ENSG00000134121,ENSG00000143995,ENSG00000105088,ENSG00000161642,ENSG00000159208,ENSG00000173267,ENSG00000107736,ENSG00000184408,ENSG00000123454,ENSG00000244405,ENSG00000100302,ENSG00000142319,ENSG00000177807,ENSG00000144290,ENSG00000185565…
GO:0051057	positive regulation of small GTPase mediated signal transduction	biological_process	0.00028547	0.010747	27	4783	63	22148	ENSG00000078589,ENSG00000017427,ENSG00000070193,ENSG00000169855,ENSG00000158321,ENSG00000157168,ENSG00000058335,ENSG00000198400,ENSG00000144230,ENSG00000165694,ENSG00000172575,ENSG00000064309,ENSG00000130427,ENSG00000181104,ENSG00000164251,ENSG00000204882,ENSG00000078549,ENSG00000147145,ENSG00000178623,ENSG00000100485,ENSG00000164220,ENSG00000127533,ENSG00000177464,ENSG00000189056,ENSG00000113721…
GO:0008305	integrin complex	cellular_component	0.00028979	0.010885	17	4783	33	22148	ENSG00000213949,ENSG00000115221,ENSG00000135424,ENSG00000198542,ENSG00000156886,ENSG00000259207,ENSG00000140678,ENSG00000169896,ENSG00000168743,ENSG00000139626,ENSG00000137809,ENSG00000005961,ENSG00000144668,ENSG00000077943,ENSG00000115232,ENSG00000091409,ENSG00000138448
GO:0010975	regulation of neuron projection development	biological_process	0.00029025	0.010885	137	4783	457	22148	ENSG00000196338,ENSG00000088899,ENSG00000175866,ENSG00000107485,ENSG00000179242,ENSG00000198576,ENSG00000080815,ENSG00000112333,ENSG00000135407,ENSG00000182149,ENSG00000130427,ENSG00000182175,ENSG00000171617,ENSG00000152208,ENSG00000116147,ENSG00000137261,ENSG00000138071,ENSG00000068971,ENSG00000080644,ENSG00000110047,ENSG00000277363,ENSG00000105695,ENSG00000187391,ENSG00000148677,ENSG00000137872…
GO:0071560	cellular response to transforming growth factor beta stimulus	biological_process	0.0002922	0.010937	78	4783	248	22148	ENSG00000150991,ENSG00000049323,ENSG00000068001,ENSG00000147465,ENSG00000119681,ENSG00000105974,ENSG00000170801,ENSG00000197594,ENSG00000156535,ENSG00000168542,ENSG00000138615,ENSG00000168743,ENSG00000106799,ENSG00000168675,ENSG00000243709,ENSG00000125084,ENSG00000154803,ENSG00000148677,ENSG00000105971,ENSG00000204217,ENSG00000166147,ENSG00000134871,ENSG00000127578,ENSG00000172572,ENSG00000204389…
GO:0005516	calmodulin binding	molecular_function	0.00029619	0.011065	67	4783	198	22148	ENSG00000184381,ENSG00000123360,ENSG00000091536,ENSG00000183049,ENSG00000183023,ENSG00000118160,ENSG00000143603,ENSG00000148700,ENSG00000179841,ENSG00000075043,ENSG00000064666,ENSG00000184156,ENSG00000197616,ENSG00000026103,ENSG00000155657,ENSG00000166592,ENSG00000064300,ENSG00000104783,ENSG00000151023,ENSG00000115252,ENSG00000116761,ENSG00000143473,ENSG00000198838,ENSG00000140015,ENSG00000092054…
GO:0032964	collagen biosynthetic process	biological_process	0.00029694	0.011072	23	4783	53	22148	ENSG00000163273,ENSG00000136244,ENSG00000179583,ENSG00000118523,ENSG00000149257,ENSG00000116285,ENSG00000157613,ENSG00000026025,ENSG00000181104,ENSG00000166173,ENSG00000102760,ENSG00000260428,ENSG00000180210,ENSG00000163794,ENSG00000156140,ENSG00000166396,ENSG00000161544,ENSG00000120053,ENSG00000113721,ENSG00000167711,ENSG00000118513,ENSG00000162552,ENSG00000125378
GO:0072073	kidney epithelium development	biological_process	0.00030205	0.011241	31	4783	78	22148	ENSG00000174059,ENSG00000126562,ENSG00000147257,ENSG00000114315,ENSG00000128342,ENSG00000181092,ENSG00000161270,ENSG00000176788,ENSG00000163884,ENSG00000188064,ENSG00000198719,ENSG00000248905,ENSG00000008710,ENSG00000128567,ENSG00000104327,ENSG00000168621,ENSG00000128602,ENSG00000129654,ENSG00000085741,ENSG00000205213,ENSG00000261371,ENSG00000187391,ENSG00000272398,ENSG00000107485,ENSG00000162552…
GO:0007420	brain development	biological_process	0.00030291	0.011251	208	4783	755	22148	ENSG00000115507,ENSG00000136960,ENSG00000116147,ENSG00000039139,ENSG00000126267,ENSG00000152208,ENSG00000069535,ENSG00000118193,ENSG00000099617,ENSG00000157168,ENSG00000078246,ENSG00000070031,ENSG00000169126,ENSG00000071655,ENSG00000099284,ENSG00000107831,ENSG00000159720,ENSG00000175866,ENSG00000171540,ENSG00000112333,ENSG00000147465,ENSG00000165300,ENSG00000080815,ENSG00000108773,ENSG00000135919…
GO:1901681	sulfur compound binding	molecular_function	0.000309	0.011456	71	4783	223	22148	ENSG00000113657,ENSG00000060718,ENSG00000130203,ENSG00000064205,ENSG00000066468,ENSG00000261052,ENSG00000137440,ENSG00000174059,ENSG00000156140,ENSG00000145147,ENSG00000172987,ENSG00000127507,ENSG00000099937,ENSG00000070193,ENSG00000091986,ENSG00000124610,ENSG00000118523,ENSG00000197093,ENSG00000113905,ENSG00000115414,ENSG00000163815,ENSG00000069702,ENSG00000112902,ENSG00000197467,ENSG00000198626…
GO:0061053	somite development	biological_process	0.0003118	0.011537	35	4783	96	22148	ENSG00000198435,ENSG00000162552,ENSG00000166823,ENSG00000148204,ENSG00000108773,ENSG00000080815,ENSG00000173991,ENSG00000163389,ENSG00000144485,ENSG00000260428,ENSG00000114315,ENSG00000179111,ENSG00000136754,ENSG00000125084,ENSG00000101346,ENSG00000168646,ENSG00000188290,ENSG00000085741,ENSG00000168214,ENSG00000128602,ENSG00000100714,ENSG00000075223,ENSG00000100625,ENSG00000164690,ENSG00000162998…
GO:0044283	small molecule biosynthetic process	biological_process	0.00031392	0.011594	168	4783	608	22148	ENSG00000274276,ENSG00000012048,ENSG00000171451,ENSG00000198805,ENSG00000196557,ENSG00000077616,ENSG00000110048,ENSG00000147465,ENSG00000241935,ENSG00000073756,ENSG00000128965,ENSG00000142619,ENSG00000135100,ENSG00000179148,ENSG00000169403,ENSG00000160179,ENSG00000204385,ENSG00000108839,ENSG00000140284,ENSG00000177000,ENSG00000115520,ENSG00000104826,ENSG00000148334,ENSG00000153395,ENSG00000100219…
GO:0051482	elevation of cytosolic calcium ion concentration involved in phospholipase C-activating G-protein coupled signaling pathway	biological_process	0.00031585	0.011643	16	4783	32	22148	ENSG00000170498,ENSG00000164220,ENSG00000178623,ENSG00000177464,ENSG00000135898,ENSG00000127533,ENSG00000147246,ENSG00000170989,ENSG00000078589,ENSG00000078401,ENSG00000144230,ENSG00000152822,ENSG00000181104,ENSG00000164251,ENSG00000147145,ENSG00000204882
GO:0050974	detection of mechanical stimulus involved in sensory perception	biological_process	0.00031671	0.011652	15	4783	27	22148	ENSG00000129749,ENSG00000242866,ENSG00000154864,ENSG00000157404,ENSG00000213199,ENSG00000167535,ENSG00000108684,ENSG00000186862,ENSG00000122733,ENSG00000139304,ENSG00000135919,ENSG00000010810,ENSG00000060718,ENSG00000198400,ENSG00000102468
GO:0010675	regulation of cellular carbohydrate metabolic process	biological_process	0.00031775	0.01166	58	4783	174	22148	ENSG00000017427,ENSG00000082196,ENSG00000138030,ENSG00000049769,ENSG00000102468,ENSG00000167470,ENSG00000124713,ENSG00000009950,ENSG00000073050,ENSG00000158571,ENSG00000078549,ENSG00000062282,ENSG00000112293,ENSG00000169403,ENSG00000131871,ENSG00000169047,ENSG00000175548,ENSG00000164850,ENSG00000106617,ENSG00000185950,ENSG00000177076,ENSG00000108773,ENSG00000145861,ENSG00000145214,ENSG00000176444…
GO:0032835	glomerulus development	biological_process	0.00031811	0.01166	26	4783	61	22148	ENSG00000154188,ENSG00000129654,ENSG00000120738,ENSG00000128567,ENSG00000163884,ENSG00000176788,ENSG00000161270,ENSG00000169031,ENSG00000181092,ENSG00000114315,ENSG00000138193,ENSG00000174059,ENSG00000166396,ENSG00000137573,ENSG00000162738,ENSG00000151490,ENSG00000196562,ENSG00000125378,ENSG00000120156,ENSG00000170962,ENSG00000272398,ENSG00000113721,ENSG00000187391,ENSG00000177464,ENSG00000261371…
GO:0070252	actin-mediated cell contraction	biological_process	0.00032152	0.011725	35	4783	89	22148	ENSG00000213853,ENSG00000183873,ENSG00000136574,ENSG00000086967,ENSG00000075142,ENSG00000159197,ENSG00000090020,ENSG00000114279,ENSG00000134571,ENSG00000175084,ENSG00000092054,ENSG00000151067,ENSG00000018625,ENSG00000055118,ENSG00000127831,ENSG00000173991,ENSG00000159167,ENSG00000006283,ENSG00000198626,ENSG00000143632,ENSG00000026025,ENSG00000166257,ENSG00000183091,ENSG00000177098,ENSG00000145362…
GO:0050730	regulation of peptidyl-tyrosine phosphorylation	biological_process	0.00032154	0.011725	75	4783	239	22148	ENSG00000157017,ENSG00000187094,ENSG00000261371,ENSG00000145777,ENSG00000157404,ENSG00000013588,ENSG00000101017,ENSG00000116106,ENSG00000018236,ENSG00000095752,ENSG00000181092,ENSG00000196711,ENSG00000087589,ENSG00000164136,ENSG00000154188,ENSG00000135333,ENSG00000259207,ENSG00000170962,ENSG00000157193,ENSG00000182578,ENSG00000138496,ENSG00000111679,ENSG00000153064,ENSG00000113296,ENSG00000160712…
GO:0016303	1-phosphatidylinositol-3-kinase activity	molecular_function	0.0003217	0.011725	21	4783	46	22148	ENSG00000171608,ENSG00000107831,ENSG00000140285,ENSG00000156427,ENSG00000139144,ENSG00000166225,ENSG00000033327,ENSG00000118972,ENSG00000066468,ENSG00000196468,ENSG00000138685,ENSG00000090554,ENSG00000133056,ENSG00000185950,ENSG00000070388,ENSG00000111241,ENSG00000169047,ENSG00000105851,ENSG00000145675,ENSG00000070193,ENSG00000105647
GO:0071320	cellular response to cAMP	biological_process	0.00032753	0.011916	24	4783	54	22148	ENSG00000151320,ENSG00000186642,ENSG00000180509,ENSG00000169884,ENSG00000164588,ENSG00000086991,ENSG00000181092,ENSG00000001626,ENSG00000169403,ENSG00000021826,ENSG00000118507,ENSG00000105851,ENSG00000044574,ENSG00000159167,ENSG00000129673,ENSG00000105641,ENSG00000147465,ENSG00000240583,ENSG00000185650,ENSG00000197594,ENSG00000183023,ENSG00000109756,ENSG00000091138,ENSG00000053918
GO:0060538	skeletal muscle organ development	biological_process	0.00032993	0.01198	95	4783	313	22148	ENSG00000125378,ENSG00000185420,ENSG00000105974,ENSG00000143473,ENSG00000206561,ENSG00000105204,ENSG00000249715,ENSG00000077009,ENSG00000162772,ENSG00000151150,ENSG00000145824,ENSG00000196557,ENSG00000244405,ENSG00000005513,ENSG00000132819,ENSG00000043039,ENSG00000181104,ENSG00000048052,ENSG00000123358,ENSG00000165995,ENSG00000125084,ENSG00000136688,ENSG00000164188,ENSG00000176697,ENSG00000144857…
GO:0035270	endocrine system development	biological_process	0.0003362	0.012171	45	4783	131	22148	ENSG00000163132,ENSG00000107187,ENSG00000142319,ENSG00000016082,ENSG00000184486,ENSG00000172071,ENSG00000162552,ENSG00000171540,ENSG00000125378,ENSG00000105810,ENSG00000160712,ENSG00000107485,ENSG00000107831,ENSG00000128602,ENSG00000085741,ENSG00000134852,ENSG00000168214,ENSG00000070193,ENSG00000137868,ENSG00000126351,ENSG00000106799,ENSG00000185002,ENSG00000112175,ENSG00000050165,ENSG00000135100…
GO:0001654	eye development	biological_process	0.00033645	0.012171	106	4783	356	22148	ENSG00000148053,ENSG00000080815,ENSG00000005513,ENSG00000112333,ENSG00000132932,ENSG00000198570,ENSG00000125378,ENSG00000095464,ENSG00000113721,ENSG00000107485,ENSG00000160111,ENSG00000050555,ENSG00000105894,ENSG00000179520,ENSG00000078246,ENSG00000123307,ENSG00000106799,ENSG00000149489,ENSG00000160199,ENSG00000197406,ENSG00000134376,ENSG00000141161,ENSG00000118707,ENSG00000166147,ENSG00000112715…
GO:0030968	endoplasmic reticulum unfolded protein response	biological_process	0.00033952	0.01223	23	4783	54	22148	ENSG00000110092,ENSG00000178607,ENSG00000055332,ENSG00000157613,ENSG00000087088,ENSG00000131871,ENSG00000145675,ENSG00000175197,ENSG00000044574,ENSG00000155304,ENSG00000162298,ENSG00000012174,ENSG00000116761,ENSG00000113739,ENSG00000172071,ENSG00000164463,ENSG00000099958,ENSG00000105550,ENSG00000051108,ENSG00000162772,ENSG00000124164,ENSG00000100219,ENSG00000120742
GO:0050731	positive regulation of peptidyl-tyrosine phosphorylation	biological_process	0.00033966	0.01223	60	4783	184	22148	ENSG00000157168,ENSG00000102468,ENSG00000010810,ENSG00000070193,ENSG00000017427,ENSG00000124882,ENSG00000136754,ENSG00000184349,ENSG00000162594,ENSG00000114315,ENSG00000136960,ENSG00000171867,ENSG00000130427,ENSG00000162891,ENSG00000150281,ENSG00000016082,ENSG00000111859,ENSG00000065361,ENSG00000010610,ENSG00000145214,ENSG00000120337,ENSG00000180353,ENSG00000272398,ENSG00000153064,ENSG00000113296…
GO:0006493	protein O-linked glycosylation	biological_process	0.00033994	0.01223	39	4783	105	22148	ENSG00000176945,ENSG00000080189,ENSG00000138336,ENSG00000140835,ENSG00000180509,ENSG00000186866,ENSG00000181027,ENSG00000173950,ENSG00000187676,ENSG00000143641,ENSG00000147162,ENSG00000139629,ENSG00000178234,ENSG00000141429,ENSG00000145113,ENSG00000172986,ENSG00000169550,ENSG00000182870,ENSG00000181143,ENSG00000136840,ENSG00000174473,ENSG00000257594,ENSG00000173702,ENSG00000169876,ENSG00000119514…
GO:0044765	single-organism transport	biological_process	0.00034221	0.012289	1170	4783	4944	22148	ENSG00000110108,ENSG00000186222,ENSG00000156113,ENSG00000138448,ENSG00000170011,ENSG00000153956,ENSG00000137731,ENSG00000172345,ENSG00000135241,ENSG00000131100,ENSG00000059804,ENSG00000113396,ENSG00000087088,ENSG00000173221,ENSG00000188428,ENSG00000131759,ENSG00000167034,ENSG00000180353,ENSG00000265972,ENSG00000075826,ENSG00000102760,ENSG00000198515,ENSG00000145242,ENSG00000120049,ENSG00000101199…
GO:0022603	regulation of anatomical structure morphogenesis	biological_process	0.00034451	0.012348	307	4783	1163	22148	ENSG00000166225,ENSG00000120318,ENSG00000161905,ENSG00000170558,ENSG00000183337,ENSG00000101017,ENSG00000140538,ENSG00000173402,ENSG00000117228,ENSG00000100625,ENSG00000128886,ENSG00000165757,ENSG00000100065,ENSG00000158528,ENSG00000138771,ENSG00000119782,ENSG00000130203,ENSG00000168621,ENSG00000128585,ENSG00000152270,ENSG00000147257,ENSG00000169330,ENSG00000170581,ENSG00000164867,ENSG00000128917…
GO:2001056	positive regulation of cysteine-type endopeptidase activity	biological_process	0.00034601	0.012379	55	4783	164	22148	ENSG00000153094,ENSG00000104312,ENSG00000136938,ENSG00000103811,ENSG00000256053,ENSG00000170236,ENSG00000187094,ENSG00000196954,ENSG00000164741,ENSG00000176884,ENSG00000156574,ENSG00000142867,ENSG00000180953,ENSG00000137752,ENSG00000158125,ENSG00000136305,ENSG00000096717,ENSG00000146216,ENSG00000026103,ENSG00000169855,ENSG00000120889,ENSG00000087088,ENSG00000145335,ENSG00000189403,ENSG00000091592…
GO:0043068	positive regulation of programmed cell death	biological_process	0.00035011	0.012503	137	4783	481	22148	ENSG00000092969,ENSG00000133639,ENSG00000176046,ENSG00000107859,ENSG00000145147,ENSG00000108691,ENSG00000162998,ENSG00000143199,ENSG00000136848,ENSG00000165943,ENSG00000217442,ENSG00000113319,ENSG00000135333,ENSG00000176884,ENSG00000213190,ENSG00000189403,ENSG00000145335,ENSG00000089041,ENSG00000099860,ENSG00000100292,ENSG00000078900,ENSG00000117318,ENSG00000118689,ENSG00000168961,ENSG00000104081…
GO:0008083	growth factor activity	molecular_function	0.00035518	0.012661	54	4783	167	22148	ENSG00000156466,ENSG00000112715,ENSG00000092969,ENSG00000130513,ENSG00000180210,ENSG00000095752,ENSG00000130755,ENSG00000156427,ENSG00000140285,ENSG00000105550,ENSG00000167775,ENSG00000136244,ENSG00000156574,ENSG00000168621,ENSG00000174808,ENSG00000164404,ENSG00000196468,ENSG00000115380,ENSG00000138685,ENSG00000113070,ENSG00000128342,ENSG00000185267,ENSG00000118972,ENSG00000171303,ENSG00000143125…
GO:0030282	bone mineralization	biological_process	0.00036351	0.012934	39	4783	107	22148	ENSG00000085741,ENSG00000102174,ENSG00000105894,ENSG00000017427,ENSG00000162733,ENSG00000188763,ENSG00000130529,ENSG00000073756,ENSG00000163815,ENSG00000183160,ENSG00000155090,ENSG00000168646,ENSG00000164920,ENSG00000012223,ENSG00000147655,ENSG00000118972,ENSG00000242252,ENSG00000125378,ENSG00000172071,ENSG00000162552,ENSG00000197594,ENSG00000205213,ENSG00000169252,ENSG00000169884,ENSG00000170989…
GO:0048678	response to axon injury	biological_process	0.00036497	0.012962	28	4783	69	22148	ENSG00000118785,ENSG00000136826,ENSG00000140538,ENSG00000082482,ENSG00000116106,ENSG00000004139,ENSG00000166086,ENSG00000010310,ENSG00000016082,ENSG00000168374,ENSG00000189058,ENSG00000228716,ENSG00000173402,ENSG00000159224,ENSG00000105695,ENSG00000185924,ENSG00000134986,ENSG00000113657,ENSG00000119782,ENSG00000198400,ENSG00000087088,ENSG00000182175,ENSG00000130427,ENSG00000177606,ENSG00000170312…
GO:0050771	negative regulation of axonogenesis	biological_process	0.00037009	0.01312	30	4783	73	22148	ENSG00000162490,ENSG00000135333,ENSG00000010319,ENSG00000185924,ENSG00000092421,ENSG00000006652,ENSG00000075213,ENSG00000196189,ENSG00000182175,ENSG00000112902,ENSG00000114251,ENSG00000130827,ENSG00000126861,ENSG00000053108,ENSG00000001617,ENSG00000064300,ENSG00000116147,ENSG00000143434,ENSG00000137872,ENSG00000080815,ENSG00000118785,ENSG00000116106,ENSG00000134569,ENSG00000163462,ENSG00000167680…
GO:0045637	regulation of myeloid cell differentiation	biological_process	0.00037192	0.013161	80	4783	269	22148	ENSG00000070404,ENSG00000185507,ENSG00000278637,ENSG00000189403,ENSG00000273542,ENSG00000131759,ENSG00000181092,ENSG00000124098,ENSG00000106004,ENSG00000185650,ENSG00000128016,ENSG00000270882,ENSG00000123405,ENSG00000197409,ENSG00000006747,ENSG00000170345,ENSG00000275714,ENSG00000162594,ENSG00000155090,ENSG00000278272,ENSG00000145675,ENSG00000125686,ENSG00000187098,ENSG00000162891,ENSG00000120068…
GO:0009101	glycoprotein biosynthetic process	biological_process	0.00039582	0.013982	110	4783	372	22148	ENSG00000148488,ENSG00000080815,ENSG00000111962,ENSG00000109586,ENSG00000070526,ENSG00000119523,ENSG00000131446,ENSG00000167311,ENSG00000251287,ENSG00000205277,ENSG00000214960,ENSG00000123989,ENSG00000128039,ENSG00000167110,ENSG00000186198,ENSG00000117643,ENSG00000171451,ENSG00000257594,ENSG00000174473,ENSG00000131459,ENSG00000169876,ENSG00000173702,ENSG00000177076,ENSG00000175548,ENSG00000101346…
GO:0000785	chromatin	cellular_component	0.00040599	0.014315	152	4783	567	22148	ENSG00000066336,ENSG00000137265,ENSG00000073282,ENSG00000120802,ENSG00000136982,ENSG00000278828,ENSG00000196787,ENSG00000141446,ENSG00000171617,ENSG00000205683,ENSG00000230797,ENSG00000108773,ENSG00000172216,ENSG00000129691,ENSG00000182149,ENSG00000168495,ENSG00000105656,ENSG00000099284,ENSG00000107485,ENSG00000176994,ENSG00000071655,ENSG00000276368,ENSG00000184357,ENSG00000276180,ENSG00000125347…
GO:0005901	caveola	cellular_component	0.00040711	0.014328	33	4783	84	22148	ENSG00000169047,ENSG00000100427,ENSG00000039068,ENSG00000184349,ENSG00000183873,ENSG00000073756,ENSG00000181104,ENSG00000078549,ENSG00000102468,ENSG00000018625,ENSG00000128602,ENSG00000170681,ENSG00000157193,ENSG00000105974,ENSG00000142319,ENSG00000130300,ENSG00000107779,ENSG00000170214,ENSG00000100292,ENSG00000164867,ENSG00000163513,ENSG00000151320,ENSG00000007908,ENSG00000129910,ENSG00000164741…
GO:0003208	cardiac ventricle morphogenesis	biological_process	0.00041307	0.014492	29	4783	73	22148	ENSG00000163217,ENSG00000166823,ENSG00000101331,ENSG00000107485,ENSG00000075223,ENSG00000135547,ENSG00000198626,ENSG00000016082,ENSG00000092969,ENSG00000125686,ENSG00000136574,ENSG00000069702,ENSG00000128917,ENSG00000107779,ENSG00000066468,ENSG00000124766,ENSG00000082014,ENSG00000134571,ENSG00000109472,ENSG00000060718,ENSG00000164532,ENSG00000197616,ENSG00000092054,ENSG00000168214,ENSG00000160808…
GO:0032147	activation of protein kinase activity	biological_process	0.00041329	0.014492	102	4783	341	22148	ENSG00000188906,ENSG00000112715,ENSG00000104312,ENSG00000123338,ENSG00000081237,ENSG00000167191,ENSG00000080644,ENSG00000008294,ENSG00000163362,ENSG00000092020,ENSG00000176945,ENSG00000121716,ENSG00000137818,ENSG00000214274,ENSG00000162999,ENSG00000162734,ENSG00000114251,ENSG00000138685,ENSG00000138166,ENSG00000120889,ENSG00000145214,ENSG00000080815,ENSG00000150991,ENSG00000162188,ENSG00000134398…
GO:0005783	endoplasmic reticulum	cellular_component	0.0004157	0.014492	517	4783	2092	22148	ENSG00000170262,ENSG00000149257,ENSG00000176884,ENSG00000156471,ENSG00000160796,ENSG00000160282,ENSG00000092758,ENSG00000181027,ENSG00000165915,ENSG00000113739,ENSG00000116106,ENSG00000164976,ENSG00000172296,ENSG00000186204,ENSG00000178607,ENSG00000160131,ENSG00000150995,ENSG00000203722,ENSG00000180730,ENSG00000130948,ENSG00000132958,ENSG00000138823,ENSG00000102805,ENSG00000105131,ENSG00000104324…
GO:0009581	detection of external stimulus	biological_process	0.00041598	0.014492	53	4783	154	22148	ENSG00000122733,ENSG00000186862,ENSG00000129749,ENSG00000196689,ENSG00000083067,ENSG00000134343,ENSG00000198400,ENSG00000102468,ENSG00000010810,ENSG00000070729,ENSG00000185527,ENSG00000125966,ENSG00000112599,ENSG00000108684,ENSG00000132932,ENSG00000180245,ENSG00000125388,ENSG00000198515,ENSG00000095464,ENSG00000158683,ENSG00000116703,ENSG00000135919,ENSG00000124818,ENSG00000173991,ENSG00000151062…
GO:0000790	nuclear chromatin	cellular_component	0.00041652	0.014492	106	4783	377	22148	ENSG00000278705,ENSG00000178409,ENSG00000197837,ENSG00000277258,ENSG00000278677,ENSG00000117036,ENSG00000277775,ENSG00000143401,ENSG00000171320,ENSG00000136807,ENSG00000274267,ENSG00000163374,ENSG00000274183,ENSG00000182568,ENSG00000184357,ENSG00000276368,ENSG00000273983,ENSG00000276180,ENSG00000125347,ENSG00000277157,ENSG00000196866,ENSG00000177606,ENSG00000132471,ENSG00000161642,ENSG00000157613…
GO:0006048	UDP-N-acetylglucosamine biosynthetic process	biological_process	0.00041658	0.014492	8	4783	11	22148	ENSG00000197355,ENSG00000102032,ENSG00000117143,ENSG00000162066,ENSG00000198380,ENSG00000131459,ENSG00000124357,ENSG00000013375
GO:0005262	calcium channel activity	molecular_function	0.00041697	0.014492	44	4783	117	22148	ENSG00000166762,ENSG00000187688,ENSG00000182389,ENSG00000153898,ENSG00000167535,ENSG00000151062,ENSG00000078795,ENSG00000198216,ENSG00000176884,ENSG00000149596,ENSG00000008710,ENSG00000119782,ENSG00000186642,ENSG00000148408,ENSG00000153956,ENSG00000277481,ENSG00000175344,ENSG00000116032,ENSG00000144481,ENSG00000007402,ENSG00000119121,ENSG00000138741,ENSG00000133107,ENSG00000138448,ENSG00000129749…
GO:0048771	tissue remodeling	biological_process	0.00041977	0.014563	54	4783	162	22148	ENSG00000135898,ENSG00000107831,ENSG00000113296,ENSG00000205213,ENSG00000105974,ENSG00000146374,ENSG00000115008,ENSG00000182578,ENSG00000135926,ENSG00000197594,ENSG00000155846,ENSG00000011347,ENSG00000104267,ENSG00000140939,ENSG00000242252,ENSG00000123454,ENSG00000125965,ENSG00000225190,ENSG00000188909,ENSG00000135100,ENSG00000181104,ENSG00000099617,ENSG00000187098,ENSG00000113905,ENSG00000168214…
GO:0043065	positive regulation of apoptotic process	biological_process	0.00042114	0.01458	135	4783	475	22148	ENSG00000137203,ENSG00000001460,ENSG00000102967,ENSG00000136002,ENSG00000148677,ENSG00000256053,ENSG00000100485,ENSG00000183049,ENSG00000086991,ENSG00000108387,ENSG00000119922,ENSG00000064300,ENSG00000213809,ENSG00000142867,ENSG00000136244,ENSG00000120149,ENSG00000106144,ENSG00000115232,ENSG00000124664,ENSG00000113721,ENSG00000080815,ENSG00000188215,ENSG00000196689,ENSG00000127084,ENSG00000164342…
GO:0043410	positive regulation of MAPK cascade	biological_process	0.00042175	0.01458	165	4783	594	22148	ENSG00000080224,ENSG00000108691,ENSG00000156427,ENSG00000116106,ENSG00000156466,ENSG00000092969,ENSG00000130513,ENSG00000095752,ENSG00000175344,ENSG00000047936,ENSG00000105550,ENSG00000157017,ENSG00000136848,ENSG00000167711,ENSG00000157404,ENSG00000182621,ENSG00000002745,ENSG00000078401,ENSG00000169252,ENSG00000135333,ENSG00000154188,ENSG00000136689,ENSG00000147246,ENSG00000188064,ENSG00000099860…
GO:0003203	endocardial cushion morphogenesis	biological_process	0.00043447	0.014992	16	4783	32	22148	ENSG00000107831,ENSG00000092969,ENSG00000016082,ENSG00000163132,ENSG00000124216,ENSG00000107779,ENSG00000164867,ENSG00000112175,ENSG00000120149,ENSG00000163513,ENSG00000169855,ENSG00000168214,ENSG00000135679,ENSG00000164532,ENSG00000166341,ENSG00000130700
GO:0060993	kidney morphogenesis	biological_process	0.00043521	0.014992	24	4783	57	22148	ENSG00000205213,ENSG00000113721,ENSG00000162552,ENSG00000125378,ENSG00000162849,ENSG00000188906,ENSG00000162738,ENSG00000176928,ENSG00000005513,ENSG00000126562,ENSG00000147257,ENSG00000124766,ENSG00000114315,ENSG00000128342,ENSG00000176788,ENSG00000188064,ENSG00000248905,ENSG00000008710,ENSG00000104327,ENSG00000128602,ENSG00000129654,ENSG00000168621,ENSG00000138759,ENSG00000070193
GO:0007178	transmembrane receptor protein serine/threonine kinase signaling pathway	biological_process	0.00043953	0.015114	105	4783	358	22148	ENSG00000166831,ENSG00000127578,ENSG00000134569,ENSG00000204389,ENSG00000187391,ENSG00000171243,ENSG00000105971,ENSG00000154803,ENSG00000166147,ENSG00000118707,ENSG00000204217,ENSG00000107779,ENSG00000026025,ENSG00000122176,ENSG00000114251,ENSG00000177606,ENSG00000251493,ENSG00000180875,ENSG00000164404,ENSG00000137575,ENSG00000156574,ENSG00000197616,ENSG00000101076,ENSG00000135253,ENSG00000102935…
GO:0001933	negative regulation of protein phosphorylation	biological_process	0.00044224	0.015181	103	4783	349	22148	ENSG00000147894,ENSG00000081237,ENSG00000277363,ENSG00000134242,ENSG00000164266,ENSG00000071575,ENSG00000101265,ENSG00000133216,ENSG00000129355,ENSG00000185133,ENSG00000173334,ENSG00000167264,ENSG00000204673,ENSG00000188906,ENSG00000138166,ENSG00000198369,ENSG00000177606,ENSG00000133878,ENSG00000162999,ENSG00000152804,ENSG00000126775,ENSG00000116285,ENSG00000155307,ENSG00000184557,ENSG00000168209…
GO:0032870	cellular response to hormone stimulus	biological_process	0.00044635	0.015286	159	4783	576	22148	ENSG00000131759,ENSG00000105639,ENSG00000167034,ENSG00000131100,ENSG00000181092,ENSG00000096717,ENSG00000169884,ENSG00000135828,ENSG00000198610,ENSG00000152270,ENSG00000177238,ENSG00000121853,ENSG00000187840,ENSG00000143627,ENSG00000070669,ENSG00000118785,ENSG00000153094,ENSG00000169047,ENSG00000198840,ENSG00000112293,ENSG00000090020,ENSG00000145675,ENSG00000164850,ENSG00000184349,ENSG00000125686…
GO:0060601	lateral sprouting from an epithelium	biological_process	0.00044687	0.015286	9	4783	13	22148	ENSG00000070193,ENSG00000162738,ENSG00000137573,ENSG00000073282,ENSG00000114251,ENSG00000125378,ENSG00000066468,ENSG00000164690,ENSG00000074047
GO:0046934	phosphatidylinositol-4,5-bisphosphate 3-kinase activity	molecular_function	0.00044878	0.015324	28	4783	68	22148	ENSG00000124882,ENSG00000174808,ENSG00000070193,ENSG00000105647,ENSG00000010810,ENSG00000157168,ENSG00000138685,ENSG00000113070,ENSG00000066468,ENSG00000196468,ENSG00000145675,ENSG00000169047,ENSG00000105851,ENSG00000141968,ENSG00000111241,ENSG00000185950,ENSG00000070388,ENSG00000156427,ENSG00000065361,ENSG00000140285,ENSG00000118972,ENSG00000166225,ENSG00000171608,ENSG00000155629,ENSG00000157404…
GO:2000027	regulation of organ morphogenesis	biological_process	0.00045328	0.01545	66	4783	206	22148	ENSG00000125686,ENSG00000105989,ENSG00000173218,ENSG00000114315,ENSG00000128602,ENSG00000130700,ENSG00000070193,ENSG00000085741,ENSG00000168214,ENSG00000162552,ENSG00000136997,ENSG00000166823,ENSG00000161202,ENSG00000146374,ENSG00000143126,ENSG00000139174,ENSG00000147862,ENSG00000205213,ENSG00000163132,ENSG00000162738,ENSG00000196562,ENSG00000066468,ENSG00000147257,ENSG00000174059,ENSG00000179222…
GO:0032388	positive regulation of intracellular transport	biological_process	0.00045956	0.015637	68	4783	214	22148	ENSG00000145675,ENSG00000039068,ENSG00000148737,ENSG00000164850,ENSG00000125686,ENSG00000173846,ENSG00000078549,ENSG00000170312,ENSG00000128602,ENSG00000079332,ENSG00000135829,ENSG00000017427,ENSG00000105647,ENSG00000010810,ENSG00000102898,ENSG00000083454,ENSG00000163874,ENSG00000092529,ENSG00000180353,ENSG00000177427,ENSG00000135124,ENSG00000087088,ENSG00000145335,ENSG00000089041,ENSG00000151929…
GO:0000791	euchromatin	cellular_component	0.00046039	0.015638	16	4783	34	22148	ENSG00000253368,ENSG00000165887,ENSG00000136826,ENSG00000276043,ENSG00000012504,ENSG00000147274,ENSG00000188375,ENSG00000129691,ENSG00000160208,ENSG00000124575,ENSG00000173894,ENSG00000124610,ENSG00000189060,ENSG00000096717,ENSG00000177606,ENSG00000122565
GO:0090183	regulation of kidney development	biological_process	0.00046297	0.015689	23	4783	55	22148	ENSG00000125378,ENSG00000162552,ENSG00000170962,ENSG00000136997,ENSG00000107485,ENSG00000272398,ENSG00000100625,ENSG00000113721,ENSG00000164690,ENSG00000205213,ENSG00000154803,ENSG00000166396,ENSG00000005513,ENSG00000196159,ENSG00000112715,ENSG00000181092,ENSG00000251493,ENSG00000128342,ENSG00000179222,ENSG00000128602,ENSG00000168621,ENSG00000120738,ENSG00000176788
GO:0090092	regulation of transmembrane receptor protein serine/threonine kinase signaling pathway	biological_process	0.0004635	0.015689	77	4783	250	22148	ENSG00000154803,ENSG00000105971,ENSG00000204217,ENSG00000166147,ENSG00000166831,ENSG00000127578,ENSG00000171243,ENSG00000187391,ENSG00000204389,ENSG00000156574,ENSG00000102935,ENSG00000120149,ENSG00000135253,ENSG00000251493,ENSG00000114251,ENSG00000107779,ENSG00000137575,ENSG00000180875,ENSG00000164404,ENSG00000150991,ENSG00000148204,ENSG00000049323,ENSG00000125378,ENSG00000105974,ENSG00000163217…
GO:0045638	negative regulation of myeloid cell differentiation	biological_process	0.00046708	0.015782	32	4783	90	22148	ENSG00000183864,ENSG00000185650,ENSG00000166147,ENSG00000106004,ENSG00000278705,ENSG00000173334,ENSG00000197837,ENSG00000179588,ENSG00000128016,ENSG00000270882,ENSG00000276180,ENSG00000198719,ENSG00000070404,ENSG00000277157,ENSG00000143995,ENSG00000273542,ENSG00000278637,ENSG00000131759,ENSG00000181092,ENSG00000120068,ENSG00000134371,ENSG00000204103,ENSG00000135898,ENSG00000105810,ENSG00000239672…
GO:0030048	actin filament-based movement	biological_process	0.00047157	0.015907	42	4783	114	22148	ENSG00000197616,ENSG00000145362,ENSG00000198947,ENSG00000115935,ENSG00000180509,ENSG00000155657,ENSG00000160808,ENSG00000171475,ENSG00000183091,ENSG00000166257,ENSG00000026025,ENSG00000177098,ENSG00000139926,ENSG00000153956,ENSG00000176076,ENSG00000053918,ENSG00000113569,ENSG00000122574,ENSG00000092054,ENSG00000151067,ENSG00000018625,ENSG00000086967,ENSG00000075142,ENSG00000183873,ENSG00000213853…
GO:0071559	response to transforming growth factor beta stimulus	biological_process	0.0004747	0.015985	79	4783	255	22148	ENSG00000197594,ENSG00000170801,ENSG00000156535,ENSG00000105974,ENSG00000168542,ENSG00000138615,ENSG00000049323,ENSG00000150991,ENSG00000147465,ENSG00000119681,ENSG00000068001,ENSG00000243709,ENSG00000125084,ENSG00000168743,ENSG00000106799,ENSG00000168675,ENSG00000127578,ENSG00000172572,ENSG00000204389,ENSG00000105971,ENSG00000154803,ENSG00000148677,ENSG00000134871,ENSG00000204217,ENSG00000166147…
GO:0007519	skeletal muscle tissue development	biological_process	0.00047676	0.016	92	4783	305	22148	ENSG00000169884,ENSG00000120738,ENSG00000160808,ENSG00000181790,ENSG00000141052,ENSG00000160539,ENSG00000188153,ENSG00000182389,ENSG00000130513,ENSG00000133639,ENSG00000185650,ENSG00000176046,ENSG00000165887,ENSG00000171723,ENSG00000184058,ENSG00000100625,ENSG00000182621,ENSG00000049540,ENSG00000177238,ENSG00000164690,ENSG00000164976,ENSG00000133794,ENSG00000162430,ENSG00000138435,ENSG00000170345…
GO:0046546	development of primary male sexual characteristics	biological_process	0.00047714	0.016	52	4783	156	22148	ENSG00000162552,ENSG00000138039,ENSG00000107831,ENSG00000113721,ENSG00000107485,ENSG00000130948,ENSG00000205213,ENSG00000005513,ENSG00000129473,ENSG00000147465,ENSG00000260428,ENSG00000164342,ENSG00000133105,ENSG00000136574,ENSG00000112175,ENSG00000144747,ENSG00000139549,ENSG00000100105,ENSG00000143552,ENSG00000070193,ENSG00000066279,ENSG00000129295,ENSG00000110092,ENSG00000198400,ENSG00000095002…
GO:0070293	renal absorption	biological_process	0.00047763	0.016	10	4783	16	22148	ENSG00000126562,ENSG00000189143,ENSG00000135100,ENSG00000053918,ENSG00000170961,ENSG00000181092,ENSG00000244734,ENSG00000068001,ENSG00000165272,ENSG00000102316
GO:0055024	regulation of cardiac muscle tissue development	biological_process	0.000481	0.016086	37	4783	99	22148	ENSG00000106799,ENSG00000157168,ENSG00000017427,ENSG00000164532,ENSG00000168214,ENSG00000185386,ENSG00000069702,ENSG00000105989,ENSG00000170312,ENSG00000134057,ENSG00000078900,ENSG00000285708,ENSG00000108773,ENSG00000082482,ENSG00000065361,ENSG00000139174,ENSG00000107831,ENSG00000163217,ENSG00000125378,ENSG00000143995,ENSG00000151320,ENSG00000163513,ENSG00000149596,ENSG00000198719,ENSG00000078401…
GO:0044706	multi-multicellular organism process	biological_process	0.00048203	0.016092	77	4783	255	22148	ENSG00000163794,ENSG00000099139,ENSG00000108819,ENSG00000189143,ENSG00000183668,ENSG00000162552,ENSG00000119973,ENSG00000101846,ENSG00000114491,ENSG00000126351,ENSG00000168961,ENSG00000123612,ENSG00000104901,ENSG00000164120,ENSG00000135077,ENSG00000203797,ENSG00000170345,ENSG00000010704,ENSG00000128335,ENSG00000125686,ENSG00000175592,ENSG00000113739,ENSG00000118785,ENSG00000131203,ENSG00000116741…
GO:0002066	columnar/cuboidal epithelial cell development	biological_process	0.00048514	0.016168	18	4783	38	22148	ENSG00000106004,ENSG00000181704,ENSG00000124664,ENSG00000105810,ENSG00000102554,ENSG00000125378,ENSG00000047936,ENSG00000078237,ENSG00000133794,ENSG00000198719,ENSG00000101076,ENSG00000134852,ENSG00000128602,ENSG00000124762,ENSG00000077092,ENSG00000131759,ENSG00000112175,ENSG00000114251
GO:0050795	regulation of behavior	biological_process	0.0004964	0.016515	84	4783	279	22148	ENSG00000106538,ENSG00000170962,ENSG00000105976,ENSG00000113296,ENSG00000160712,ENSG00000143434,ENSG00000163794,ENSG00000151490,ENSG00000164251,ENSG00000112902,ENSG00000171587,ENSG00000172349,ENSG00000150630,ENSG00000137868,ENSG00000070193,ENSG00000168961,ENSG00000113905,ENSG00000157017,ENSG00000187094,ENSG00000166349,ENSG00000170381,ENSG00000075223,ENSG00000121853,ENSG00000140538,ENSG00000156427…
GO:1901215	negative regulation of neuron death	biological_process	0.0005053	0.016758	62	4783	192	22148	ENSG00000107831,ENSG00000126583,ENSG00000078237,ENSG00000107731,ENSG00000147465,ENSG00000016082,ENSG00000163794,ENSG00000125965,ENSG00000172216,ENSG00000127191,ENSG00000080815,ENSG00000196660,ENSG00000065361,ENSG00000148053,ENSG00000176697,ENSG00000159388,ENSG00000225950,ENSG00000118193,ENSG00000181104,ENSG00000130427,ENSG00000188763,ENSG00000095002,ENSG00000090861,ENSG00000198400,ENSG00000010810…
GO:1901699	cellular response to nitrogen compound	biological_process	0.00050542	0.016758	169	4783	612	22148	ENSG00000125084,ENSG00000001626,ENSG00000123358,ENSG00000197565,ENSG00000198400,ENSG00000179583,ENSG00000145386,ENSG00000185883,ENSG00000168542,ENSG00000130766,ENSG00000146678,ENSG00000185338,ENSG00000109756,ENSG00000198917,ENSG00000197594,ENSG00000108576,ENSG00000186666,ENSG00000012504,ENSG00000119729,ENSG00000242252,ENSG00000084636,ENSG00000129673,ENSG00000148053,ENSG00000159167,ENSG00000164111…
GO:0071944	cell periphery	cellular_component	0.00050657	0.016768	1500	4783	6430	22148	ENSG00000175920,ENSG00000140807,ENSG00000176788,ENSG00000124134,ENSG00000105281,ENSG00000171126,ENSG00000128536,ENSG00000001617,ENSG00000055955,ENSG00000064300,ENSG00000182885,ENSG00000168356,ENSG00000153246,ENSG00000086991,ENSG00000170214,ENSG00000010310,ENSG00000011132,ENSG00000204580,ENSG00000105641,ENSG00000256574,ENSG00000105499,ENSG00000131378,ENSG00000072071,ENSG00000136002,ENSG00000163295…
GO:0006047	UDP-N-acetylglucosamine metabolic process	biological_process	0.00051285	0.016935	10	4783	16	22148	ENSG00000131459,ENSG00000198380,ENSG00000131446,ENSG00000162066,ENSG00000117143,ENSG00000102032,ENSG00000167080,ENSG00000197355,ENSG00000013375,ENSG00000124357
GO:0003283	atrial septum development	biological_process	0.00051336	0.016935	12	4783	21	22148	ENSG00000179588,ENSG00000124766,ENSG00000136574,ENSG00000179284,ENSG00000092969,ENSG00000016082,ENSG00000204217,ENSG00000135547,ENSG00000128602,ENSG00000145362,ENSG00000164532,ENSG00000135679
GO:0086065	cell communication involved in cardiac conduction	biological_process	0.00051715	0.017031	23	4783	51	22148	ENSG00000143153,ENSG00000006283,ENSG00000198626,ENSG00000183023,ENSG00000153956,ENSG00000105974,ENSG00000113569,ENSG00000176076,ENSG00000053918,ENSG00000160014,ENSG00000105409,ENSG00000151067,ENSG00000145362,ENSG00000119782,ENSG00000018625,ENSG00000130529,ENSG00000129244,ENSG00000183873,ENSG00000166257,ENSG00000075142,ENSG00000116783,ENSG00000177098,ENSG00000165995
GO:0045892	negative regulation of transcription, DNA-dependent	biological_process	0.00052208	0.017144	323	4783	1282	22148	ENSG00000138496,ENSG00000116132,ENSG00000163602,ENSG00000102554,ENSG00000162367,ENSG00000205213,ENSG00000198963,ENSG00000178573,ENSG00000170323,ENSG00000160877,ENSG00000130758,ENSG00000170786,ENSG00000092529,ENSG00000285708,ENSG00000161011,ENSG00000102349,ENSG00000146587,ENSG00000125686,ENSG00000179111,ENSG00000148737,ENSG00000100105,ENSG00000162599,ENSG00000131931,ENSG00000110092,ENSG00000090447…
GO:0003281	ventricular septum development	biological_process	0.00052234	0.017144	29	4783	72	22148	ENSG00000125378,ENSG00000107485,ENSG00000115738,ENSG00000179588,ENSG00000049323,ENSG00000135547,ENSG00000092969,ENSG00000143013,ENSG00000204217,ENSG00000166225,ENSG00000145147,ENSG00000162738,ENSG00000066468,ENSG00000137834,ENSG00000136574,ENSG00000164867,ENSG00000069702,ENSG00000114251,ENSG00000179284,ENSG00000114315,ENSG00000124766,ENSG00000168214,ENSG00000085741,ENSG00000135679,ENSG00000137868…
GO:0044711	single-organism biosynthetic process	biological_process	0.00052427	0.017156	171	4783	626	22148	ENSG00000135423,ENSG00000139180,ENSG00000183044,ENSG00000168781,ENSG00000138109,ENSG00000138115,ENSG00000152904,ENSG00000126368,ENSG00000159224,ENSG00000176095,ENSG00000160200,ENSG00000156471,ENSG00000078401,ENSG00000166123,ENSG00000204740,ENSG00000145335,ENSG00000132423,ENSG00000101255,ENSG00000087085,ENSG00000060982,ENSG00000117009,ENSG00000131069,ENSG00000171631,ENSG00000130948,ENSG00000164120…
GO:0043025	neuronal cell body	cellular_component	0.00052448	0.017156	144	4783	503	22148	ENSG00000155252,ENSG00000104783,ENSG00000214274,ENSG00000166006,ENSG00000012124,ENSG00000161642,ENSG00000102967,ENSG00000182674,ENSG00000118160,ENSG00000143603,ENSG00000189058,ENSG00000080644,ENSG00000147894,ENSG00000148408,ENSG00000277363,ENSG00000204217,ENSG00000120729,ENSG00000277893,ENSG00000157851,ENSG00000142920,ENSG00000213949,ENSG00000160460,ENSG00000171617,ENSG00000196689,ENSG00000099617…
GO:0065007	biological regulation	biological_process	0.00052699	0.017209	2998	4783	13372	22148	ENSG00000175065,ENSG00000123737,ENSG00000213316,ENSG00000136867,ENSG00000261150,ENSG00000099953,ENSG00000166634,ENSG00000160951,ENSG00000119403,ENSG00000053108,ENSG00000130827,ENSG00000168453,ENSG00000010030,ENSG00000133710,ENSG00000155545,ENSG00000070669,ENSG00000250722,ENSG00000153094,ENSG00000137193,ENSG00000270898,ENSG00000162430,ENSG00000197852,ENSG00000106052,ENSG00000171649,ENSG00000153291…
GO:0002712	regulation of B cell mediated immunity	biological_process	0.0005334	0.017361	22	4783	52	22148	ENSG00000129654,ENSG00000095002,ENSG00000143184,ENSG00000176208,ENSG00000161955,ENSG00000203710,ENSG00000073861,ENSG00000123843,ENSG00000157212,ENSG00000076248,ENSG00000187997,ENSG00000116062,ENSG00000101017,ENSG00000171984,ENSG00000010671,ENSG00000166888,ENSG00000110169,ENSG00000123838,ENSG00000150637,ENSG00000111679,ENSG00000125730,ENSG00000081237
GO:0002889	regulation of immunoglobulin mediated immune response	biological_process	0.0005334	0.017361	22	4783	52	22148	ENSG00000123838,ENSG00000111679,ENSG00000150637,ENSG00000081237,ENSG00000125730,ENSG00000166888,ENSG00000110169,ENSG00000187997,ENSG00000076248,ENSG00000116062,ENSG00000101017,ENSG00000010671,ENSG00000171984,ENSG00000161955,ENSG00000203710,ENSG00000073861,ENSG00000123843,ENSG00000157212,ENSG00000176208,ENSG00000095002,ENSG00000143184,ENSG00000129654
GO:0009100	glycoprotein metabolic process	biological_process	0.00053917	0.017505	121	4783	417	22148	ENSG00000106692,ENSG00000156162,ENSG00000167889,ENSG00000168374,ENSG00000103489,ENSG00000138496,ENSG00000130287,ENSG00000013375,ENSG00000118017,ENSG00000120742,ENSG00000136542,ENSG00000139219,ENSG00000172728,ENSG00000167080,ENSG00000133424,ENSG00000196562,ENSG00000162738,ENSG00000113532,ENSG00000174684,ENSG00000163389,ENSG00000176928,ENSG00000073050,ENSG00000038427,ENSG00000114646,ENSG00000176597…
GO:0015739	sialic acid transport	biological_process	0.00053965	0.017505	5	4783	5	22148	ENSG00000124564,ENSG00000119899,ENSG00000124568,ENSG00000146039,ENSG00000112337
GO:0010950	positive regulation of endopeptidase activity	biological_process	0.00054563	0.017649	58	4783	179	22148	ENSG00000163565,ENSG00000127946,ENSG00000181104,ENSG00000129521,ENSG00000177076,ENSG00000164850,ENSG00000147488,ENSG00000010810,ENSG00000103313,ENSG00000105327,ENSG00000118523,ENSG00000090447,ENSG00000123612,ENSG00000168961,ENSG00000169031,ENSG00000141682,ENSG00000181634,ENSG00000172071,ENSG00000136997,ENSG00000055163,ENSG00000259571,ENSG00000127191,ENSG00000185088,ENSG00000135334,ENSG00000120889…
GO:0008201	heparin binding	molecular_function	0.00054591	0.017649	57	4783	176	22148	ENSG00000197467,ENSG00000163815,ENSG00000156234,ENSG00000069702,ENSG00000115414,ENSG00000113905,ENSG00000124610,ENSG00000091986,ENSG00000070193,ENSG00000101670,ENSG00000163710,ENSG00000118523,ENSG00000105894,ENSG00000185924,ENSG00000144152,ENSG00000154734,ENSG00000113296,ENSG00000154736,ENSG00000146374,ENSG00000125378,ENSG00000206561,ENSG00000167941,ENSG00000009694,ENSG00000188517,ENSG00000147655…
GO:0042165	neurotransmitter binding	molecular_function	0.00055223	0.017824	12	4783	21	22148	ENSG00000133019,ENSG00000160716,ENSG00000087085,ENSG00000166664,ENSG00000010379,ENSG00000116032,ENSG00000176884,ENSG00000138435,ENSG00000111181,ENSG00000170175,ENSG00000175344,ENSG00000080644
GO:0030111	regulation of Wnt receptor signaling pathway	biological_process	0.00055326	0.017828	96	4783	316	22148	ENSG00000112837,ENSG00000185883,ENSG00000162946,ENSG00000019995,ENSG00000188763,ENSG00000234616,ENSG00000155755,ENSG00000135100,ENSG00000080815,ENSG00000134371,ENSG00000147655,ENSG00000016082,ENSG00000198435,ENSG00000105974,ENSG00000197380,ENSG00000146678,ENSG00000205269,ENSG00000140807,ENSG00000150764,ENSG00000269113,ENSG00000152804,ENSG00000114251,ENSG00000175197,ENSG00000155760,ENSG00000133067…
GO:0060412	ventricular septum morphogenesis	biological_process	0.00055428	0.017831	20	4783	44	22148	ENSG00000135547,ENSG00000204217,ENSG00000092969,ENSG00000162738,ENSG00000145147,ENSG00000125378,ENSG00000115738,ENSG00000179588,ENSG00000085741,ENSG00000168214,ENSG00000106799,ENSG00000163513,ENSG00000180340,ENSG00000169855,ENSG00000066468,ENSG00000114251,ENSG00000164867,ENSG00000069702,ENSG00000114315,ENSG00000124766
GO:0060374	mast cell differentiation	biological_process	0.00056035	0.017997	5	4783	5	22148	ENSG00000171608,ENSG00000162367,ENSG00000179588,ENSG00000107485,ENSG00000157404
GO:0002027	regulation of heart rate	biological_process	0.00056198	0.018012	37	4783	99	22148	ENSG00000119782,ENSG00000180509,ENSG00000075213,ENSG00000198947,ENSG00000078401,ENSG00000135679,ENSG00000197616,ENSG00000145362,ENSG00000177098,ENSG00000148926,ENSG00000184719,ENSG00000166257,ENSG00000135547,ENSG00000053918,ENSG00000176076,ENSG00000183023,ENSG00000153956,ENSG00000117152,ENSG00000134548,ENSG00000130529,ENSG00000160014,ENSG00000151067,ENSG00000092054,ENSG00000159197,ENSG00000160460…
GO:0035356	cellular triglyceride homeostasis	biological_process	0.00056267	0.018012	6	4783	7	22148	ENSG00000012504,ENSG00000100219,ENSG00000096717,ENSG00000153291,ENSG00000082196,ENSG00000062282
GO:0001657	ureteric bud development	biological_process	0.00056721	0.018128	36	4783	98	22148	ENSG00000114315,ENSG00000077092,ENSG00000125084,ENSG00000137834,ENSG00000081181,ENSG00000085741,ENSG00000168743,ENSG00000128602,ENSG00000104327,ENSG00000107831,ENSG00000107485,ENSG00000205213,ENSG00000125378,ENSG00000162552,ENSG00000136997,ENSG00000005513,ENSG00000179222,ENSG00000147257,ENSG00000131759,ENSG00000066468,ENSG00000251493,ENSG00000138685,ENSG00000119888,ENSG00000248905,ENSG00000176788…
GO:0032102	negative regulation of response to external stimulus	biological_process	0.00056823	0.01813	78	4783	253	22148	ENSG00000108691,ENSG00000118785,ENSG00000136826,ENSG00000116106,ENSG00000145147,ENSG00000187094,ENSG00000128016,ENSG00000157017,ENSG00000170381,ENSG00000075223,ENSG00000121853,ENSG00000176884,ENSG00000128271,ENSG00000151577,ENSG00000158747,ENSG00000130203,ENSG00000261150,ENSG00000143507,ENSG00000181092,ENSG00000100292,ENSG00000186951,ENSG00000144230,ENSG00000168078,ENSG00000130827,ENSG00000143434…
GO:0031224	intrinsic to membrane	cellular_component	0.00057021	0.018164	1619	4783	7040	22148	ENSG00000152578,ENSG00000070985,ENSG00000165195,ENSG00000135324,ENSG00000100292,ENSG00000109182,ENSG00000179363,ENSG00000181790,ENSG00000257704,ENSG00000169252,ENSG00000205755,ENSG00000185053,ENSG00000016490,ENSG00000053918,ENSG00000116514,ENSG00000147852,ENSG00000157693,ENSG00000162512,ENSG00000049656,ENSG00000021300,ENSG00000158882,ENSG00000049249,ENSG00000120306,ENSG00000173926,ENSG00000197467…
GO:0050789	regulation of biological process	biological_process	0.00057437	0.018266	2872	4783	12795	22148	ENSG00000136305,ENSG00000113657,ENSG00000188177,ENSG00000148143,ENSG00000134640,ENSG00000184719,ENSG00000126861,ENSG00000213190,ENSG00000245848,ENSG00000139537,ENSG00000152475,ENSG00000173535,ENSG00000116106,ENSG00000273217,ENSG00000101782,ENSG00000128322,ENSG00000250571,ENSG00000096996,ENSG00000159256,ENSG00000137802,ENSG00000143199,ENSG00000072657,ENSG00000166569,ENSG00000184995,ENSG00000225663…
GO:0086003	cardiac muscle cell contraction	biological_process	0.00057693	0.018318	20	4783	42	22148	ENSG00000114279,ENSG00000159197,ENSG00000177098,ENSG00000090020,ENSG00000075142,ENSG00000183873,ENSG00000166257,ENSG00000136574,ENSG00000180509,ENSG00000018625,ENSG00000145362,ENSG00000151067,ENSG00000176076,ENSG00000053918,ENSG00000113569,ENSG00000055118,ENSG00000153956,ENSG00000198626,ENSG00000006283,ENSG00000159167
GO:0071840	cellular component organization or biogenesis	biological_process	0.00058659	0.018594	1597	4783	6862	22148	ENSG00000006459,ENSG00000250151,ENSG00000172183,ENSG00000038945,ENSG00000108830,ENSG00000067141,ENSG00000106153,ENSG00000175311,ENSG00000144857,ENSG00000102384,ENSG00000141968,ENSG00000117000,ENSG00000183775,ENSG00000186889,ENSG00000119681,ENSG00000115956,ENSG00000129566,ENSG00000140403,ENSG00000164283,ENSG00000133028,ENSG00000164877,ENSG00000198890,ENSG00000167110,ENSG00000164938,ENSG00000130766…
GO:0005737	cytoplasm	cellular_component	0.00058849	0.018605	2816	4783	12479	22148	ENSG00000135679,ENSG00000197119,ENSG00000124302,ENSG00000138653,ENSG00000102316,ENSG00000105383,ENSG00000044090,ENSG00000174951,ENSG00000146216,ENSG00000172137,ENSG00000196876,ENSG00000125826,ENSG00000090857,ENSG00000143412,ENSG00000104312,ENSG00000133401,ENSG00000102524,ENSG00000184507,ENSG00000101577,ENSG00000134242,ENSG00000155629,ENSG00000163374,ENSG00000128524,ENSG00000123154,ENSG00000006837…
GO:0019932	second-messenger-mediated signaling	biological_process	0.00058886	0.018605	100	4783	336	22148	ENSG00000081237,ENSG00000164266,ENSG00000183023,ENSG00000183813,ENSG00000072071,ENSG00000172572,ENSG00000005882,ENSG00000175471,ENSG00000010310,ENSG00000112715,ENSG00000188906,ENSG00000240583,ENSG00000108551,ENSG00000012124,ENSG00000166006,ENSG00000172232,ENSG00000152402,ENSG00000148926,ENSG00000155957,ENSG00000145362,ENSG00000101890,ENSG00000007908,ENSG00000243708,ENSG00000173376,ENSG00000169248…
GO:0048846	axon extension involved in axon guidance	biological_process	0.00060375	0.019014	18	4783	36	22148	ENSG00000137872,ENSG00000143434,ENSG00000170017,ENSG00000145147,ENSG00000204217,ENSG00000112715,ENSG00000075223,ENSG00000170381,ENSG00000167680,ENSG00000010319,ENSG00000196189,ENSG00000075213,ENSG00000092421,ENSG00000171587,ENSG00000114251,ENSG00000112902,ENSG00000001617,ENSG00000130827
GO:1902284	neuron projection extension involved in neuron projection guidance	biological_process	0.00060375	0.019014	18	4783	36	22148	ENSG00000167680,ENSG00000075223,ENSG00000170381,ENSG00000204217,ENSG00000112715,ENSG00000170017,ENSG00000145147,ENSG00000143434,ENSG00000137872,ENSG00000130827,ENSG00000001617,ENSG00000114251,ENSG00000171587,ENSG00000112902,ENSG00000075213,ENSG00000092421,ENSG00000196189,ENSG00000010319
GO:0042326	negative regulation of phosphorylation	biological_process	0.00061132	0.019221	105	4783	360	22148	ENSG00000186834,ENSG00000009950,ENSG00000167103,ENSG00000166851,ENSG00000171867,ENSG00000131771,ENSG00000120129,ENSG00000160014,ENSG00000168675,ENSG00000130829,ENSG00000197594,ENSG00000156535,ENSG00000125378,ENSG00000185420,ENSG00000185338,ENSG00000105974,ENSG00000105810,ENSG00000176994,ENSG00000176108,ENSG00000108946,ENSG00000145214,ENSG00000080815,ENSG00000169900,ENSG00000088992,ENSG00000068001…
GO:0001816	cytokine production	biological_process	0.00061892	0.019429	223	4783	849	22148	ENSG00000197971,ENSG00000174059,ENSG00000189403,ENSG00000168329,ENSG00000100292,ENSG00000089041,ENSG00000135914,ENSG00000205755,ENSG00000129654,ENSG00000164136,ENSG00000172247,ENSG00000183287,ENSG00000136689,ENSG00000056736,ENSG00000154188,ENSG00000096996,ENSG00000137802,ENSG00000182621,ENSG00000157404,ENSG00000167711,ENSG00000197329,ENSG00000179094,ENSG00000175344,ENSG00000128016,ENSG00000142224…
GO:0044297	cell body	cellular_component	0.0006237	0.019517	161	4783	575	22148	ENSG00000136868,ENSG00000101017,ENSG00000171992,ENSG00000077943,ENSG00000182324,ENSG00000158528,ENSG00000187094,ENSG00000153291,ENSG00000128271,ENSG00000167281,ENSG00000155980,ENSG00000130203,ENSG00000165694,ENSG00000187688,ENSG00000183423,ENSG00000196230,ENSG00000164418,ENSG00000135124,ENSG00000163017,ENSG00000165553,ENSG00000108819,ENSG00000154277,ENSG00000139112,ENSG00000011347,ENSG00000161544…
GO:0003006	developmental process involved in reproduction	biological_process	0.00062372	0.019517	153	4783	560	22148	ENSG00000110092,ENSG00000158806,ENSG00000066279,ENSG00000137868,ENSG00000125686,ENSG00000136574,ENSG00000112175,ENSG00000133105,ENSG00000078549,ENSG00000177045,ENSG00000100105,ENSG00000163661,ENSG00000183160,ENSG00000116254,ENSG00000108819,ENSG00000134057,ENSG00000115008,ENSG00000162552,ENSG00000184903,ENSG00000205213,ENSG00000128596,ENSG00000196074,ENSG00000141052,ENSG00000096717,ENSG00000087088…
GO:0000302	response to reactive oxygen species	biological_process	0.00062846	0.019626	69	4783	224	22148	ENSG00000170312,ENSG00000173846,ENSG00000143878,ENSG00000080546,ENSG00000147485,ENSG00000170345,ENSG00000010810,ENSG00000137672,ENSG00000140092,ENSG00000244734,ENSG00000170962,ENSG00000105976,ENSG00000115607,ENSG00000118689,ENSG00000265972,ENSG00000010671,ENSG00000149212,ENSG00000198786,ENSG00000127191,ENSG00000127528,ENSG00000175564,ENSG00000100292,ENSG00000164867,ENSG00000184470,ENSG00000078401…
GO:0090288	negative regulation of cellular response to growth factor stimulus	biological_process	0.00063009	0.019626	44	4783	127	22148	ENSG00000157613,ENSG00000152804,ENSG00000114251,ENSG00000179284,ENSG00000242265,ENSG00000136603,ENSG00000187678,ENSG00000092421,ENSG00000158125,ENSG00000163513,ENSG00000096717,ENSG00000127578,ENSG00000151388,ENSG00000168140,ENSG00000204389,ENSG00000136848,ENSG00000011465,ENSG00000010361,ENSG00000105971,ENSG00000166147,ENSG00000138829,ENSG00000173714,ENSG00000137573,ENSG00000145147,ENSG00000171310…
GO:0097306	cellular response to alcohol	biological_process	0.00063061	0.019626	47	4783	138	22148	ENSG00000128602,ENSG00000090447,ENSG00000105894,ENSG00000102174,ENSG00000066336,ENSG00000134318,ENSG00000145386,ENSG00000112293,ENSG00000139874,ENSG00000039068,ENSG00000136960,ENSG00000100427,ENSG00000164850,ENSG00000125686,ENSG00000100889,ENSG00000119138,ENSG00000101958,ENSG00000242252,ENSG00000118972,ENSG00000147465,ENSG00000108819,ENSG00000118689,ENSG00000012048,ENSG00000164938,ENSG00000157193…
GO:0045916	negative regulation of complement activation	biological_process	0.00063253	0.019626	7	4783	9	22148	ENSG00000197721,ENSG00000085063,ENSG00000149131,ENSG00000123843,ENSG00000203710,ENSG00000123838,ENSG00000284969
GO:2000258	negative regulation of protein activation cascade	biological_process	0.00063253	0.019626	7	4783	9	22148	ENSG00000284969,ENSG00000123838,ENSG00000203710,ENSG00000123843,ENSG00000149131,ENSG00000197721,ENSG00000085063
GO:0021700	developmental maturation	biological_process	0.00063326	0.019626	82	4783	270	22148	ENSG00000164266,ENSG00000102003,ENSG00000219435,ENSG00000072071,ENSG00000172572,ENSG00000143553,ENSG00000100219,ENSG00000189056,ENSG00000115738,ENSG00000145491,ENSG00000070886,ENSG00000184144,ENSG00000063015,ENSG00000188906,ENSG00000112715,ENSG00000114251,ENSG00000198945,ENSG00000108387,ENSG00000112029,ENSG00000175197,ENSG00000214274,ENSG00000115257,ENSG00000163273,ENSG00000102805,ENSG00000120149…
GO:1902105	regulation of leukocyte differentiation	biological_process	0.00063691	0.019708	89	4783	301	22148	ENSG00000115738,ENSG00000074047,ENSG00000123338,ENSG00000101265,ENSG00000100219,ENSG00000179588,ENSG00000081237,ENSG00000124508,ENSG00000166147,ENSG00000183864,ENSG00000104312,ENSG00000173334,ENSG00000177606,ENSG00000128342,ENSG00000101974,ENSG00000090554,ENSG00000157227,ENSG00000092020,ENSG00000168685,ENSG00000179388,ENSG00000125347,ENSG00000107485,ENSG00000198805,ENSG00000105810,ENSG00000122378…
GO:0006355	regulation of transcription, DNA-dependent	biological_process	0.00063795	0.019708	889	4783	3766	22148	ENSG00000144354,ENSG00000171116,ENSG00000157193,ENSG00000131196,ENSG00000163794,ENSG00000069275,ENSG00000078900,ENSG00000148513,ENSG00000072401,ENSG00000197054,ENSG00000126787,ENSG00000163877,ENSG00000080561,ENSG00000155090,ENSG00000159388,ENSG00000164649,ENSG00000010704,ENSG00000106031,ENSG00000187098,ENSG00000167550,ENSG00000077080,ENSG00000234602,ENSG00000172175,ENSG00000168961,ENSG00000116329…
GO:0006941	striated muscle contraction	biological_process	0.00064188	0.019777	51	4783	150	22148	ENSG00000113569,ENSG00000176076,ENSG00000053918,ENSG00000153956,ENSG00000183023,ENSG00000143153,ENSG00000116741,ENSG00000135124,ENSG00000177098,ENSG00000196296,ENSG00000170214,ENSG00000166257,ENSG00000182253,ENSG00000180509,ENSG00000155657,ENSG00000160808,ENSG00000119782,ENSG00000198947,ENSG00000164708,ENSG00000197616,ENSG00000145362,ENSG00000111678,ENSG00000155962,ENSG00000055118,ENSG00000163217…
GO:0052742	phosphatidylinositol kinase activity	molecular_function	0.00064218	0.019777	23	4783	54	22148	ENSG00000140285,ENSG00000156427,ENSG00000139144,ENSG00000166225,ENSG00000033327,ENSG00000118972,ENSG00000171608,ENSG00000281028,ENSG00000107831,ENSG00000070193,ENSG00000105647,ENSG00000090554,ENSG00000138685,ENSG00000133056,ENSG00000066468,ENSG00000196468,ENSG00000105851,ENSG00000169047,ENSG00000145675,ENSG00000155252,ENSG00000070388,ENSG00000185950,ENSG00000111241
GO:0055007	cardiac muscle cell differentiation	biological_process	0.00065007	0.019988	48	4783	139	22148	ENSG00000179057,ENSG00000157168,ENSG00000165699,ENSG00000017427,ENSG00000168214,ENSG00000090020,ENSG00000077092,ENSG00000134571,ENSG00000136574,ENSG00000133392,ENSG00000170312,ENSG00000086967,ENSG00000134057,ENSG00000016082,ENSG00000285708,ENSG00000108773,ENSG00000154556,ENSG00000173991,ENSG00000136383,ENSG00000139174,ENSG00000113721,ENSG00000163217,ENSG00000166823,ENSG00000125378,ENSG00000151320…
GO:0003186	tricuspid valve morphogenesis	biological_process	0.00065131	0.019995	5	4783	5	22148	ENSG00000163513,ENSG00000179588,ENSG00000204217,ENSG00000107779,ENSG00000135547
GO:0003018	vascular process in circulatory system	biological_process	0.00065944	0.020212	47	4783	140	22148	ENSG00000163273,ENSG00000186642,ENSG00000130203,ENSG00000078401,ENSG00000004468,ENSG00000128271,ENSG00000154188,ENSG00000112096,ENSG00000169252,ENSG00000148926,ENSG00000184489,ENSG00000172232,ENSG00000170214,ENSG00000164867,ENSG00000059377,ENSG00000135914,ENSG00000148680,ENSG00000145147,ENSG00000023909,ENSG00000204217,ENSG00000140795,ENSG00000116741,ENSG00000172572,ENSG00000167711,ENSG00000183023…
GO:0030246	carbohydrate binding	molecular_function	0.00066347	0.020288	87	4783	291	22148	ENSG00000132692,ENSG00000163661,ENSG00000154645,ENSG00000129521,ENSG00000038427,ENSG00000085265,ENSG00000163815,ENSG00000140263,ENSG00000168961,ENSG00000156510,ENSG00000090530,ENSG00000188883,ENSG00000179914,ENSG00000136542,ENSG00000111729,ENSG00000152952,ENSG00000111713,ENSG00000133317,ENSG00000130287,ENSG00000129450,ENSG00000125772,ENSG00000260314,ENSG00000173391,ENSG00000258227,ENSG00000117143…
GO:0007548	sex differentiation	biological_process	0.00066399	0.020288	84	4783	282	22148	ENSG00000164690,ENSG00000115884,ENSG00000100625,ENSG00000137075,ENSG00000129194,ENSG00000157404,ENSG00000153094,ENSG00000176046,ENSG00000145147,ENSG00000092969,ENSG00000087088,ENSG00000164867,ENSG00000092758,ENSG00000131759,ENSG00000167034,ENSG00000138769,ENSG00000196074,ENSG00000135409,ENSG00000096717,ENSG00000070404,ENSG00000136997,ENSG00000162552,ENSG00000184903,ENSG00000118689,ENSG00000205213…
GO:0060572	morphogenesis of an epithelial bud	biological_process	0.00066542	0.020299	10	4783	16	22148	ENSG00000070193,ENSG00000073282,ENSG00000137573,ENSG00000125378,ENSG00000066468,ENSG00000105989,ENSG00000114251,ENSG00000074047,ENSG00000171243,ENSG00000164690
GO:0048742	regulation of skeletal muscle fiber development	biological_process	0.00066946	0.020391	38	4783	108	22148	ENSG00000175197,ENSG00000090554,ENSG00000181790,ENSG00000157227,ENSG00000198719,ENSG00000160539,ENSG00000141052,ENSG00000177238,ENSG00000100625,ENSG00000171243,ENSG00000143119,ENSG00000182621,ENSG00000100219,ENSG00000110047,ENSG00000030304,ENSG00000130513,ENSG00000133639,ENSG00000185650,ENSG00000105388,ENSG00000165887,ENSG00000176697,ENSG00000144857,ENSG00000176909,ENSG00000164188,ENSG00000136688…
GO:0048841	regulation of axon extension involved in axon guidance	biological_process	0.0006774	0.0206	16	4783	31	22148	ENSG00000204217,ENSG00000112715,ENSG00000143434,ENSG00000137872,ENSG00000075223,ENSG00000167680,ENSG00000170381,ENSG00000075213,ENSG00000092421,ENSG00000196189,ENSG00000010319,ENSG00000130827,ENSG00000001617,ENSG00000114251,ENSG00000171587,ENSG00000112902
GO:0033627	cell adhesion mediated by integrin	biological_process	0.00068873	0.020912	41	4783	113	22148	ENSG00000154162,ENSG00000050030,ENSG00000167711,ENSG00000166689,ENSG00000123338,ENSG00000070886,ENSG00000170558,ENSG00000138448,ENSG00000166147,ENSG00000092969,ENSG00000149781,ENSG00000198542,ENSG00000114251,ENSG00000060656,ENSG00000115221,ENSG00000128536,ENSG00000106366,ENSG00000139626,ENSG00000152270,ENSG00000129910,ENSG00000079112,ENSG00000119888,ENSG00000259207,ENSG00000128567,ENSG00000111679…
GO:0046661	male sex differentiation	biological_process	0.00069128	0.020957	53	4783	162	22148	ENSG00000130948,ENSG00000205213,ENSG00000107485,ENSG00000113721,ENSG00000107831,ENSG00000138039,ENSG00000162552,ENSG00000260428,ENSG00000147465,ENSG00000129473,ENSG00000005513,ENSG00000100105,ENSG00000144747,ENSG00000139549,ENSG00000136574,ENSG00000112175,ENSG00000133105,ENSG00000164342,ENSG00000104826,ENSG00000095002,ENSG00000106799,ENSG00000198400,ENSG00000110092,ENSG00000129295,ENSG00000066279…
GO:0030217	T cell differentiation	biological_process	0.00069713	0.021102	76	4783	249	22148	ENSG00000164690,ENSG00000096996,ENSG00000119457,ENSG00000166349,ENSG00000157404,ENSG00000118513,ENSG00000166888,ENSG00000185650,ENSG00000133710,ENSG00000134516,ENSG00000172673,ENSG00000131759,ENSG00000105639,ENSG00000189403,ENSG00000083799,ENSG00000203710,ENSG00000128917,ENSG00000163513,ENSG00000143507,ENSG00000121210,ENSG00000197272,ENSG00000116678,ENSG00000120738,ENSG00000164136,ENSG00000129654…
GO:0030178	negative regulation of Wnt receptor signaling pathway	biological_process	0.00069876	0.021118	55	4783	166	22148	ENSG00000060656,ENSG00000114251,ENSG00000184675,ENSG00000147257,ENSG00000175197,ENSG00000083799,ENSG00000165617,ENSG00000167985,ENSG00000162490,ENSG00000121210,ENSG00000269113,ENSG00000140807,ENSG00000144642,ENSG00000120738,ENSG00000130203,ENSG00000134569,ENSG00000182704,ENSG00000136848,ENSG00000164690,ENSG00000135299,ENSG00000171243,ENSG00000065717,ENSG00000162998,ENSG00000010361,ENSG00000170558…
GO:0048754	branching morphogenesis of an epithelial tube	biological_process	0.00070932	0.021404	53	4783	162	22148	ENSG00000185630,ENSG00000187498,ENSG00000166341,ENSG00000169504,ENSG00000078401,ENSG00000168621,ENSG00000120149,ENSG00000157227,ENSG00000008710,ENSG00000163513,ENSG00000251493,ENSG00000066468,ENSG00000087088,ENSG00000138685,ENSG00000114251,ENSG00000128917,ENSG00000167034,ENSG00000179222,ENSG00000147257,ENSG00000204580,ENSG00000103811,ENSG00000112715,ENSG00000106004,ENSG00000196159,ENSG00000145147…
GO:0051291	protein heterooligomerization	biological_process	0.00072616	0.021878	46	4783	142	22148	ENSG00000270882,ENSG00000274267,ENSG00000134569,ENSG00000206172,ENSG00000187391,ENSG00000223609,ENSG00000197837,ENSG00000278705,ENSG00000138758,ENSG00000277775,ENSG00000186395,ENSG00000148459,ENSG00000181092,ENSG00000275379,ENSG00000197153,ENSG00000273542,ENSG00000135932,ENSG00000166006,ENSG00000188536,ENSG00000278637,ENSG00000142867,ENSG00000273983,ENSG00000104447,ENSG00000176884,ENSG00000277157…
GO:0005515	protein binding	molecular_function	0.00072841	0.021884	2883	4783	12818	22148	ENSG00000146376,ENSG00000072195,ENSG00000117226,ENSG00000120738,ENSG00000117480,ENSG00000102048,ENSG00000135124,ENSG00000016391,ENSG00000176049,ENSG00000241404,ENSG00000185760,ENSG00000133056,ENSG00000148773,ENSG00000155890,ENSG00000144063,ENSG00000129534,ENSG00000188375,ENSG00000111331,ENSG00000101460,ENSG00000162302,ENSG00000170927,ENSG00000135519,ENSG00000158806,ENSG00000150961,ENSG00000196793…
GO:0010721	negative regulation of cell development	biological_process	0.00072988	0.021884	67	4783	211	22148	ENSG00000053108,ENSG00000130827,ENSG00000126861,ENSG00000143507,ENSG00000135333,ENSG00000162490,ENSG00000167985,ENSG00000151577,ENSG00000144355,ENSG00000170381,ENSG00000075223,ENSG00000117228,ENSG00000136848,ENSG00000168140,ENSG00000137642,ENSG00000116106,ENSG00000107859,ENSG00000178882,ENSG00000140538,ENSG00000010361,ENSG00000162998,ENSG00000118785,ENSG00000184349,ENSG00000114315,ENSG00000112175…
GO:0050890	cognition	biological_process	0.00073069	0.021884	92	4783	303	22148	ENSG00000163794,ENSG00000100433,ENSG00000165186,ENSG00000152495,ENSG00000108819,ENSG00000168374,ENSG00000126583,ENSG00000138031,ENSG00000126351,ENSG00000102468,ENSG00000058335,ENSG00000104327,ENSG00000137868,ENSG00000170345,ENSG00000010810,ENSG00000159388,ENSG00000184113,ENSG00000094914,ENSG00000175592,ENSG00000121853,ENSG00000157404,ENSG00000182621,ENSG00000166349,ENSG00000159224,ENSG00000104888…
GO:0006366	transcription from RNA polymerase II promoter	biological_process	0.00073168	0.021884	699	4783	2931	22148	ENSG00000189190,ENSG00000167034,ENSG00000196152,ENSG00000197019,ENSG00000131759,ENSG00000168874,ENSG00000087088,ENSG00000173276,ENSG00000120738,ENSG00000147883,ENSG00000096717,ENSG00000158747,ENSG00000129535,ENSG00000141052,ENSG00000136603,ENSG00000162302,ENSG00000129534,ENSG00000108509,ENSG00000135547,ENSG00000196793,ENSG00000157657,ENSG00000198300,ENSG00000177045,ENSG00000243660,ENSG00000064309…
GO:0002009	morphogenesis of an epithelium	biological_process	0.00073397	0.021884	136	4783	483	22148	ENSG00000107831,ENSG00000107485,ENSG00000244405,ENSG00000108773,ENSG00000080815,ENSG00000143013,ENSG00000138182,ENSG00000137270,ENSG00000182175,ENSG00000126562,ENSG00000103067,ENSG00000066336,ENSG00000164532,ENSG00000168743,ENSG00000177000,ENSG00000078246,ENSG00000073282,ENSG00000137203,ENSG00000164741,ENSG00000074047,ENSG00000187391,ENSG00000204580,ENSG00000103811,ENSG00000137273,ENSG00000138685…
GO:0016053	organic acid biosynthetic process	biological_process	0.00073474	0.021884	111	4783	386	22148	ENSG00000161653,ENSG00000009950,ENSG00000107317,ENSG00000128965,ENSG00000143942,ENSG00000006625,ENSG00000073756,ENSG00000135100,ENSG00000179148,ENSG00000117115,ENSG00000166532,ENSG00000142619,ENSG00000099377,ENSG00000108839,ENSG00000005187,ENSG00000140284,ENSG00000177000,ENSG00000115840,ENSG00000166796,ENSG00000131979,ENSG00000274276,ENSG00000012048,ENSG00000171451,ENSG00000127129,ENSG00000111962…
GO:0046394	carboxylic acid biosynthetic process	biological_process	0.00073474	0.021884	111	4783	386	22148	ENSG00000117009,ENSG00000060982,ENSG00000101255,ENSG00000086205,ENSG00000184254,ENSG00000120053,ENSG00000152952,ENSG00000113492,ENSG00000130287,ENSG00000131069,ENSG00000173208,ENSG00000131067,ENSG00000142784,ENSG00000118514,XLOC_065681,ENSG00000164120,ENSG00000132692,ENSG00000106617,ENSG00000021826,XLOC_013990,ENSG00000142623,ENSG00000038427,ENSG00000115919,ENSG00000114646,ENSG00000138109,ENSG000…
GO:0050896	response to stimulus	biological_process	0.00073536	0.021884	2335	4783	10328	22148	ENSG00000197721,ENSG00000124102,ENSG00000256574,ENSG00000105641,ENSG00000278705,ENSG00000198855,ENSG00000139330,ENSG00000136002,ENSG00000204389,ENSG00000183023,ENSG00000132334,ENSG00000148408,ENSG00000204422,ENSG00000155657,ENSG00000102962,ENSG00000171956,ENSG00000055955,ENSG00000069667,ENSG00000161955,ENSG00000084734,ENSG00000180875,ENSG00000196468,ENSG00000182885,ENSG00000168356,ENSG00000099849…
GO:0045202	synapse	cellular_component	0.00073729	0.021908	242	4783	878	22148	ENSG00000175471,ENSG00000011132,ENSG00000110881,ENSG00000204217,ENSG00000183023,ENSG00000115194,ENSG00000080644,ENSG00000170236,ENSG00000277363,ENSG00000179841,ENSG00000198822,ENSG00000072071,ENSG00000187391,ENSG00000121440,ENSG00000100167,ENSG00000131409,ENSG00000169684,ENSG00000093010,ENSG00000144283,ENSG00000175920,ENSG00000152910,ENSG00000113742,ENSG00000187123,ENSG00000108387,ENSG00000124785…
GO:0051238	sequestering of metal ion	biological_process	0.00073851	0.021911	46	4783	134	22148	ENSG00000164850,ENSG00000150995,ENSG00000196689,ENSG00000181104,ENSG00000075142,ENSG00000102468,ENSG00000018625,ENSG00000105327,ENSG00000151067,ENSG00000160014,ENSG00000155962,ENSG00000087086,ENSG00000111679,ENSG00000127533,ENSG00000198838,ENSG00000140939,ENSG00000092529,ENSG00000167996,ENSG00000092051,ENSG00000164111,ENSG00000158014,ENSG00000198626,ENSG00000163220,ENSG00000175197,ENSG00000145335…
GO:0010952	positive regulation of peptidase activity	biological_process	0.00074041	0.021934	61	4783	192	22148	ENSG00000104312,ENSG00000153094,ENSG00000136938,ENSG00000131467,ENSG00000103811,ENSG00000256053,ENSG00000170236,ENSG00000187094,ENSG00000164741,ENSG00000196954,ENSG00000156574,ENSG00000176884,ENSG00000142867,ENSG00000180953,ENSG00000137752,ENSG00000158125,ENSG00000026103,ENSG00000169855,ENSG00000096717,ENSG00000136305,ENSG00000146216,ENSG00000120889,ENSG00000145335,ENSG00000087088,ENSG00000091592…
GO:0030517	negative regulation of axon extension	biological_process	0.0007458	0.02206	19	4783	41	22148	ENSG00000163462,ENSG00000075223,ENSG00000167680,ENSG00000170381,ENSG00000105695,ENSG00000006837,ENSG00000143434,ENSG00000137872,ENSG00000112902,ENSG00000114251,ENSG00000130827,ENSG00000001617,ENSG00000116147,ENSG00000162490,ENSG00000010319,ENSG00000092421,ENSG00000006652,ENSG00000075213,ENSG00000196189
GO:0002053	positive regulation of mesenchymal cell proliferation	biological_process	0.00076019	0.022452	14	4783	27	22148	ENSG00000163513,ENSG00000112715,ENSG00000285708,ENSG00000184058,ENSG00000128602,ENSG00000107829,ENSG00000164690,ENSG00000185950,ENSG00000107779,ENSG00000136997,ENSG00000114251,ENSG00000116132,ENSG00000066468,ENSG00000105989
GO:0006109	regulation of carbohydrate metabolic process	biological_process	0.00076317	0.022505	59	4783	183	22148	ENSG00000170525,ENSG00000005882,ENSG00000140105,ENSG00000147162,ENSG00000184163,ENSG00000126368,ENSG00000092330,ENSG00000116678,ENSG00000096717,ENSG00000077463,ENSG00000168209,ENSG00000123213,ENSG00000189403,ENSG00000084734,ENSG00000069667,ENSG00000181092,ENSG00000186951,ENSG00000089041,ENSG00000145335,ENSG00000205060,ENSG00000115956,ENSG00000176444,ENSG00000108773,ENSG00000145214,ENSG00000145861…
GO:0045604	regulation of epidermal cell differentiation	biological_process	0.00076706	0.022586	23	4783	57	22148	ENSG00000125686,ENSG00000185022,ENSG00000124151,ENSG00000114315,ENSG00000197063,ENSG00000116285,ENSG00000134318,ENSG00000120149,ENSG00000165272,ENSG00000073282,ENSG00000198719,ENSG00000125378,ENSG00000156535,ENSG00000143387,ENSG00000099284,ENSG00000126337,ENSG00000134317,ENSG00000117425,ENSG00000116990,ENSG00000135547,ENSG00000185650,ENSG00000162891,ENSG00000175707
GO:0019209	kinase activator activity	molecular_function	0.00076928	0.022617	33	4783	88	22148	ENSG00000143971,ENSG00000130427,ENSG00000184349,ENSG00000106617,ENSG00000136754,ENSG00000160014,ENSG00000085741,ENSG00000124762,ENSG00000163806,ENSG00000157168,ENSG00000111291,ENSG00000172175,ENSG00000272398,ENSG00000012223,ENSG00000065361,ENSG00000145214,ENSG00000102760,ENSG00000109270,ENSG00000162999,ENSG00000135932,ENSG00000167034,ENSG00000189403,ENSG00000196711,ENSG00000137818,ENSG00000142867…
GO:0042417	dopamine metabolic process	biological_process	0.00077638	0.022792	17	4783	36	22148	ENSG00000131979,ENSG00000074317,ENSG00000142319,ENSG00000092969,ENSG00000123360,ENSG00000183044,ENSG00000123454,ENSG00000069535,ENSG00000145335,ENSG00000261052,ENSG00000189221,ENSG00000079931,ENSG00000169896,ENSG00000093010,ENSG00000151577,ENSG00000160716,ENSG00000170775
GO:0031214	biomineral tissue development	biological_process	0.00078576	0.023032	51	4783	155	22148	ENSG00000128272,ENSG00000205213,ENSG00000125378,ENSG00000172071,ENSG00000197594,ENSG00000162552,ENSG00000147655,ENSG00000118972,ENSG00000242252,ENSG00000164920,ENSG00000012223,ENSG00000172216,ENSG00000155090,ENSG00000183160,ENSG00000168646,ENSG00000073756,ENSG00000163815,ENSG00000188763,ENSG00000130529,ENSG00000085741,ENSG00000102174,ENSG00000134318,ENSG00000017427,ENSG00000105894,ENSG00000162733…
GO:0048645	organ formation	biological_process	0.00079932	0.023394	25	4783	62	22148	ENSG00000107779,ENSG00000114251,ENSG00000066468,ENSG00000105989,ENSG00000168646,ENSG00000082014,ENSG00000225950,ENSG00000114315,ENSG00000130700,ENSG00000168621,ENSG00000168214,ENSG00000105997,ENSG00000070193,ENSG00000163513,ENSG00000169855,ENSG00000073282,ENSG00000166823,ENSG00000125378,ENSG00000164690,ENSG00000074047,ENSG00000174021,ENSG00000107831,ENSG00000166225,ENSG00000137573,ENSG00000016082
GO:0051928	positive regulation of calcium ion transport	biological_process	0.00080178	0.023431	31	4783	84	22148	ENSG00000137672,ENSG00000145362,ENSG00000176884,ENSG00000151320,ENSG00000143184,ENSG00000169248,ENSG00000145335,ENSG00000087088,ENSG00000089041,ENSG00000187688,ENSG00000065534,ENSG00000181104,ENSG00000078549,ENSG00000075142,ENSG00000135124,ENSG00000164850,ENSG00000165995,ENSG00000159167,ENSG00000010610,ENSG00000108691,ENSG00000083454,ENSG00000180210,ENSG00000163794,ENSG00000092529,ENSG00000138741…
GO:0035994	response to muscle stretch	biological_process	0.00080604	0.023468	11	4783	19	22148	ENSG00000173991,ENSG00000078401,ENSG00000198626,ENSG00000148677,ENSG00000170345,ENSG00000155657,ENSG00000100906,ENSG00000198947,ENSG00000183023,ENSG00000177606,ENSG00000090020
GO:0086004	regulation of cardiac muscle cell contraction	biological_process	0.00080676	0.023468	19	4783	40	22148	ENSG00000075142,ENSG00000136574,ENSG00000183873,ENSG00000166257,ENSG00000114279,ENSG00000177098,ENSG00000159197,ENSG00000151067,ENSG00000145362,ENSG00000018625,ENSG00000180509,ENSG00000153956,ENSG00000055118,ENSG00000053918,ENSG00000176076,ENSG00000113569,ENSG00000006283,ENSG00000198626,ENSG00000159167
GO:2000648	positive regulation of stem cell proliferation	biological_process	0.00080772	0.023468	25	4783	61	22148	ENSG00000119888,ENSG00000163513,ENSG00000066279,ENSG00000077463,ENSG00000150630,ENSG00000162946,ENSG00000107829,ENSG00000128602,ENSG00000185950,ENSG00000168329,ENSG00000082014,ENSG00000066468,ENSG00000105989,ENSG00000107779,ENSG00000114251,ENSG00000285708,ENSG00000112715,ENSG00000112333,ENSG00000184058,ENSG00000198026,ENSG00000164690,ENSG00000081237,ENSG00000116132,ENSG00000136997,ENSG00000171540
GO:0045653	negative regulation of megakaryocyte differentiation	biological_process	0.00080906	0.023468	9	4783	18	22148	ENSG00000278705,ENSG00000197837,ENSG00000276180,ENSG00000277157,ENSG00000197238,ENSG00000270882,ENSG00000273542,ENSG00000278637,ENSG00000270276
GO:0044344	cellular response to fibroblast growth factor stimulus	biological_process	0.00080907	0.023468	48	4783	145	22148	ENSG00000184058,ENSG00000156427,ENSG00000108691,ENSG00000140285,ENSG00000010361,ENSG00000137573,ENSG00000166225,ENSG00000185650,ENSG00000196159,ENSG00000023909,ENSG00000105550,ENSG00000128016,ENSG00000107290,ENSG00000179388,ENSG00000187678,ENSG00000114251,ENSG00000138685,ENSG00000183423,ENSG00000128917,ENSG00000157613,ENSG00000145335,ENSG00000066468,ENSG00000196468,ENSG00000198369,ENSG00000165588…
GO:0048762	mesenchymal cell differentiation	biological_process	0.00081418	0.023581	68	4783	217	22148	ENSG00000125378,ENSG00000197380,ENSG00000107831,ENSG00000151617,ENSG00000005513,ENSG00000148204,ENSG00000016082,ENSG00000019144,ENSG00000164188,ENSG00000157168,ENSG00000106799,ENSG00000168675,ENSG00000167680,ENSG00000137872,ENSG00000137273,ENSG00000107779,ENSG00000114251,ENSG00000137575,ENSG00000001617,ENSG00000184675,ENSG00000010319,ENSG00000092421,ENSG00000120149,ENSG00000122694,ENSG00000075213…
GO:0045137	development of primary sexual characteristics	biological_process	0.00081739	0.023639	76	4783	252	22148	ENSG00000260428,ENSG00000136997,ENSG00000162552,ENSG00000184903,ENSG00000118689,ENSG00000130948,ENSG00000205213,ENSG00000154734,ENSG00000110092,ENSG00000081051,ENSG00000066279,ENSG00000129295,ENSG00000137868,ENSG00000070193,ENSG00000143552,ENSG00000128564,ENSG00000112175,ENSG00000136574,ENSG00000133105,ENSG00000078549,ENSG00000102230,ENSG00000100105,ENSG00000163661,ENSG00000153094,ENSG00000176046…
GO:0042402	cellular biogenic amine catabolic process	biological_process	0.00082759	0.023898	12	4783	22	22148	ENSG00000109576,ENSG00000117009,ENSG00000131203,ENSG00000141504,ENSG00000183077,ENSG00000148832,ENSG00000016391,ENSG00000132837,ENSG00000088826,ENSG00000115919,ENSG00000150540,ENSG00000130066
GO:0060968	regulation of gene silencing	biological_process	0.00084364	0.024326	34	4783	104	22148	ENSG00000277775,ENSG00000124575,ENSG00000184897,ENSG00000278705,ENSG00000197837,ENSG00000274267,ENSG00000270882,ENSG00000276180,ENSG00000277157,ENSG00000096717,ENSG00000077463,ENSG00000138336,ENSG00000184357,ENSG00000273983,ENSG00000278637,ENSG00000178804,ENSG00000273542,ENSG00000197153,ENSG00000275379,ENSG00000187475,ENSG00000274750,ENSG00000206557,ENSG00000197238,ENSG00000183598,ENSG00000186666…
GO:0060048	cardiac muscle contraction	biological_process	0.00084968	0.024463	41	4783	115	22148	ENSG00000155962,ENSG00000163217,ENSG00000055118,ENSG00000163794,ENSG00000163874,ENSG00000198626,ENSG00000006283,ENSG00000159167,ENSG00000173991,ENSG00000134571,ENSG00000114279,ENSG00000090020,ENSG00000159197,ENSG00000105851,ENSG00000116783,ENSG00000075142,ENSG00000136574,ENSG00000183873,ENSG00000018625,ENSG00000160014,ENSG00000151067,ENSG00000092054,ENSG00000118523,ENSG00000176076,ENSG00000053918…
GO:0009792	embryo development ending in birth or egg hatching	biological_process	0.00085591	0.024607	166	4783	616	22148	ENSG00000180340,ENSG00000092621,ENSG00000157227,ENSG00000198719,ENSG00000119042,ENSG00000092607,ENSG00000008710,ENSG00000184557,ENSG00000148926,ENSG00000171223,ENSG00000166145,ENSG00000107779,ENSG00000185022,ENSG00000128342,ENSG00000114251,ENSG00000112715,ENSG00000154803,ENSG00000133454,ENSG00000100714,ENSG00000157765,ENSG00000095002,ENSG00000156150,ENSG00000188290,ENSG00000173320,ENSG00000125084…
GO:0032535	regulation of cellular component size	biological_process	0.00086913	0.02495	105	4783	355	22148	ENSG00000009694,ENSG00000135407,ENSG00000115956,ENSG00000182149,ENSG00000152409,ENSG00000179242,ENSG00000099834,ENSG00000175866,ENSG00000122966,ENSG00000250151,ENSG00000006652,ENSG00000155816,ENSG00000138071,ENSG00000137877,ENSG00000108830,ENSG00000141968,ENSG00000160460,ENSG00000176697,ENSG00000116147,ENSG00000182175,ENSG00000144566,ENSG00000169213,ENSG00000128872,ENSG00000112715,ENSG00000204217…
GO:0048739	cardiac muscle fiber development	biological_process	0.0008723	0.025001	11	4783	19	22148	ENSG00000179057,ENSG00000155657,ENSG00000101605,ENSG00000112715,ENSG00000173991,ENSG00000197616,ENSG00000134571,ENSG00000133454,ENSG00000133392,ENSG00000125378,ENSG00000086967
GO:0003407	neural retina development	biological_process	0.0008735	0.025001	24	4783	58	22148	ENSG00000198963,ENSG00000179431,ENSG00000132932,ENSG00000137203,ENSG00000104888,ENSG00000095464,ENSG00000092969,ENSG00000005513,ENSG00000080815,ENSG00000146555,ENSG00000175544,ENSG00000149489,ENSG00000197406,ENSG00000157890,ENSG00000082014,ENSG00000171587,ENSG00000128917,ENSG00000123307,ENSG00000106144,ENSG00000179520,ENSG00000164588,ENSG00000104237,ENSG00000105894,ENSG00000104327
GO:0010522	regulation of calcium ion transport into cytosol	biological_process	0.00088027	0.025158	33	4783	88	22148	ENSG00000135124,ENSG00000087088,ENSG00000145335,ENSG00000089041,ENSG00000184544,ENSG00000151320,ENSG00000119782,ENSG00000198947,ENSG00000143184,ENSG00000169248,ENSG00000145362,ENSG00000176884,ENSG00000183023,ENSG00000103888,ENSG00000187258,ENSG00000180210,ENSG00000138741,ENSG00000164850,ENSG00000181104,ENSG00000130427,ENSG00000078549,ENSG00000075142,ENSG00000018625,ENSG00000160014,ENSG00000151067…
GO:0051592	response to calcium ion	biological_process	0.0008906	0.025416	51	4783	152	22148	ENSG00000139287,ENSG00000143858,ENSG00000161905,ENSG00000156113,ENSG00000110975,ENSG00000138741,ENSG00000048545,ENSG00000010310,ENSG00000138668,ENSG00000115884,ENSG00000198829,ENSG00000138380,ENSG00000132965,ENSG00000169504,ENSG00000138823,ENSG00000078401,ENSG00000170667,ENSG00000155657,ENSG00000165272,ENSG00000114251,ENSG00000144550,ENSG00000198727,ENSG00000089041,ENSG00000177606,ENSG00000171223…
GO:0003014	renal system process	biological_process	0.00089455	0.025491	42	4783	121	22148	ENSG00000165272,ENSG00000102316,ENSG00000078401,ENSG00000145244,ENSG00000174808,ENSG00000128271,ENSG00000151577,ENSG00000093010,ENSG00000174059,ENSG00000148926,ENSG00000076706,ENSG00000181092,ENSG00000240583,ENSG00000156113,ENSG00000137573,ENSG00000198829,ENSG00000053918,ENSG00000167711,ENSG00000132465,ENSG00000080644,ENSG00000127412,ENSG00000244734,ENSG00000134548,ENSG00000160716,ENSG00000186204…
GO:0002065	columnar/cuboidal epithelial cell differentiation	biological_process	0.00090643	0.025792	36	4783	99	22148	ENSG00000134852,ENSG00000085741,ENSG00000124762,ENSG00000130700,ENSG00000128602,ENSG00000073282,ENSG00000185002,ENSG00000136574,ENSG00000112175,ENSG00000187098,ENSG00000114315,ENSG00000077092,ENSG00000124766,ENSG00000078237,ENSG00000125378,ENSG00000162552,ENSG00000181704,ENSG00000107831,ENSG00000124664,ENSG00000102554,ENSG00000105810,ENSG00000156574,ENSG00000101076,ENSG00000198719,ENSG00000066468…
GO:0048608	reproductive structure development	biological_process	0.00090791	0.025797	88	4783	301	22148	ENSG00000129757,ENSG00000100625,ENSG00000137075,ENSG00000129194,ENSG00000157404,ENSG00000164690,ENSG00000115884,ENSG00000153094,ENSG00000092969,ENSG00000166225,ENSG00000176046,ENSG00000145147,ENSG00000137573,ENSG00000092758,ENSG00000066468,ENSG00000087088,ENSG00000164867,ENSG00000167034,ENSG00000131759,ENSG00000141052,ENSG00000196074,ENSG00000135409,ENSG00000070404,ENSG00000096717,ENSG00000184903…
GO:0043009	chordate embryonic development	biological_process	0.00091143	0.025859	161	4783	596	22148	ENSG00000140807,ENSG00000005102,ENSG00000172273,ENSG00000142867,ENSG00000197616,ENSG00000171956,ENSG00000185630,ENSG00000156574,ENSG00000105997,ENSG00000197063,ENSG00000172379,ENSG00000011132,ENSG00000073536,ENSG00000172789,ENSG00000277258,ENSG00000074047,ENSG00000164741,ENSG00000137203,ENSG00000137561,ENSG00000078246,ENSG00000106799,ENSG00000177000,ENSG00000135100,ENSG00000101346,ENSG00000136754…
GO:0070838	divalent metal ion transport	biological_process	0.00091518	0.025928	125	4783	436	22148	ENSG00000107736,ENSG00000167535,ENSG00000151062,ENSG00000196296,ENSG00000175197,ENSG00000104783,ENSG00000173805,ENSG00000102452,ENSG00000184544,ENSG00000166592,ENSG00000138685,ENSG00000153898,ENSG00000008710,ENSG00000143184,ENSG00000169248,ENSG00000198947,ENSG00000144681,ENSG00000151320,ENSG00000198216,ENSG00000145362,ENSG00000148408,ENSG00000081237,ENSG00000164266,ENSG00000103888,ENSG00000183023…
GO:2001141	regulation of RNA biosynthetic process	biological_process	0.00092665	0.026162	889	4783	3778	22148	ENSG00000108773,ENSG00000159692,ENSG00000160888,ENSG00000244405,ENSG00000172216,ENSG00000153896,ENSG00000012223,ENSG00000170684,ENSG00000068001,ENSG00000147789,ENSG00000164338,ENSG00000172071,ENSG00000105974,ENSG00000071655,ENSG00000175105,ENSG00000107831,ENSG00000196378,ENSG00000099284,ENSG00000160224,ENSG00000196946,ENSG00000134852,ENSG00000007237,ENSG00000133101,ENSG00000068971,ENSG00000198315…
GO:0006979	response to oxidative stress	biological_process	0.00092708	0.026162	123	4783	441	22148	ENSG00000136244,ENSG00000110244,ENSG00000157227,ENSG00000148346,ENSG00000135679,ENSG00000112096,ENSG00000188536,ENSG00000166006,ENSG00000086991,ENSG00000153246,ENSG00000177606,ENSG00000138035,ENSG00000130508,ENSG00000240583,ENSG00000188906,ENSG00000023909,ENSG00000204388,ENSG00000277258,ENSG00000005882,ENSG00000143556,ENSG00000204389,ENSG00000206172,ENSG00000223609,ENSG00000183023,ENSG00000115705…
GO:0061458	reproductive system development	biological_process	0.00092774	0.026162	89	4783	305	22148	ENSG00000114251,ENSG00000116455,ENSG00000178597,ENSG00000164404,ENSG00000106013,ENSG00000128714,ENSG00000214274,ENSG00000153208,ENSG00000176788,ENSG00000157227,ENSG00000106144,ENSG00000008710,ENSG00000075213,ENSG00000074047,ENSG00000145088,ENSG00000136492,ENSG00000277893,ENSG00000143355,ENSG00000100290,ENSG00000112715,ENSG00000137273,ENSG00000164342,ENSG00000135100,ENSG00000139549,ENSG00000144747…
GO:0035239	tube morphogenesis	biological_process	0.00092885	0.026162	102	4783	351	22148	ENSG00000196159,ENSG00000092969,ENSG00000106004,ENSG00000145147,ENSG00000153094,ENSG00000010361,ENSG00000184058,ENSG00000170381,ENSG00000100625,ENSG00000164690,ENSG00000173402,ENSG00000136848,ENSG00000074219,ENSG00000167642,ENSG00000151388,ENSG00000248905,ENSG00000147050,ENSG00000163513,ENSG00000138771,ENSG00000166341,ENSG00000169504,ENSG00000078401,ENSG00000168621,ENSG00000167034,ENSG00000179222…
GO:0033267	axon part	cellular_component	0.00093047	0.02617	70	4783	217	22148	ENSG00000160460,ENSG00000131095,ENSG00000144857,ENSG00000033122,ENSG00000144566,ENSG00000075142,ENSG00000179520,ENSG00000100503,ENSG00000115977,ENSG00000133636,ENSG00000134369,ENSG00000151150,ENSG00000159720,ENSG00000143473,ENSG00000133019,ENSG00000150672,ENSG00000148053,ENSG00000082482,ENSG00000174469,ENSG00000125848,ENSG00000166006,ENSG00000198947,ENSG00000196876,ENSG00000120332,ENSG00000145362…
GO:2000116	regulation of cysteine-type endopeptidase activity	biological_process	0.00094977	0.026674	80	4783	267	22148	ENSG00000197168,ENSG00000003400,ENSG00000163220,ENSG00000064300,ENSG00000091106,ENSG00000091592,ENSG00000120889,ENSG00000146216,ENSG00000169855,ENSG00000026103,ENSG00000137752,ENSG00000158125,ENSG00000011422,ENSG00000142867,ENSG00000180953,ENSG00000135679,ENSG00000156574,ENSG00000129355,ENSG00000196954,ENSG00000164741,ENSG00000170236,ENSG00000256053,ENSG00000240583,ENSG00000073536,ENSG00000112715…
GO:1901616	organic hydroxy compound catabolic process	biological_process	0.0009561	0.026784	33	4783	91	22148	ENSG00000198074,ENSG00000128039,ENSG00000123454,ENSG00000130164,ENSG00000118972,ENSG00000142319,ENSG00000140263,ENSG00000069535,ENSG00000136960,ENSG00000197406,ENSG00000099377,ENSG00000186204,ENSG00000079931,ENSG00000132837,ENSG00000115159,ENSG00000167910,ENSG00000186529,ENSG00000103066,ENSG00000100253,ENSG00000185133,ENSG00000136699,ENSG00000261052,ENSG00000272325,ENSG00000016391,ENSG00000137124…
GO:0005975	carbohydrate metabolic process	biological_process	0.00095642	0.026784	216	4783	820	22148	ENSG00000171989,ENSG00000100889,ENSG00000185950,ENSG00000106617,ENSG00000131871,ENSG00000017427,ENSG00000162066,ENSG00000111670,ENSG00000136840,ENSG00000175264,ENSG00000167470,ENSG00000240038,ENSG00000198380,ENSG00000156510,ENSG00000171631,ENSG00000166105,ENSG00000136997,ENSG00000168374,ENSG00000136542,ENSG00000111713,ENSG00000013375,ENSG00000118017,ENSG00000167080,ENSG00000133424,ENSG00000154415…
GO:0051145	smooth muscle cell differentiation	biological_process	0.00096518	0.02699	22	4783	53	22148	ENSG00000186260,ENSG00000066468,ENSG00000148926,ENSG00000082014,ENSG00000164850,ENSG00000114315,ENSG00000124882,ENSG00000168743,ENSG00000070193,ENSG00000141052,ENSG00000105088,ENSG00000096717,ENSG00000166823,ENSG00000166831,ENSG00000162552,ENSG00000077943,ENSG00000125378,ENSG00000164690,ENSG00000135547,ENSG00000184481,ENSG00000131634,ENSG00000112715
GO:0060433	bronchus development	biological_process	0.00096803	0.027031	8	4783	12	22148	ENSG00000078246,ENSG00000197859,ENSG00000188064,ENSG00000285708,ENSG00000106004,ENSG00000163513,ENSG00000125378,ENSG00000124664
GO:0044723	single-organism carbohydrate metabolic process	biological_process	0.00098052	0.027341	186	4783	695	22148	ENSG00000017427,ENSG00000111670,ENSG00000136840,ENSG00000175264,ENSG00000167470,ENSG00000156510,ENSG00000198380,ENSG00000100889,ENSG00000106617,ENSG00000185950,ENSG00000131871,ENSG00000167080,ENSG00000133424,ENSG00000163389,ENSG00000176444,ENSG00000205060,ENSG00000171631,ENSG00000136997,ENSG00000168374,ENSG00000136542,ENSG00000111713,ENSG00000013375,ENSG00000118017,ENSG00000077463,ENSG00000138336…
GO:0004115	3',5'-cyclic-AMP phosphodiesterase activity	molecular_function	0.0009915	0.027607	10	4783	15	22148	ENSG00000152270,ENSG00000113231,ENSG00000205268,ENSG00000112541,ENSG00000065989,ENSG00000115252,ENSG00000186642,ENSG00000123360,ENSG00000172572,ENSG00000171408
GO:0034142	toll-like receptor 4 signaling pathway	biological_process	0.00099456	0.027653	17	4783	37	22148	ENSG00000104312,ENSG00000012223,ENSG00000012504,ENSG00000197329,ENSG00000155629,ENSG00000134242,ENSG00000136848,ENSG00000126368,ENSG00000125999,ENSG00000243414,ENSG00000169896,ENSG00000100906,ENSG00000285082,ENSG00000170458,ENSG00000164251,ENSG00000154589,ENSG00000189403
GO:0003149	membranous septum morphogenesis	biological_process	0.00099676	0.027675	7	4783	10	22148	ENSG00000125378,ENSG00000066468,ENSG00000162738,ENSG00000180340,ENSG00000163513,ENSG00000092969,ENSG00000115738
GO:0072511	divalent inorganic cation transport	biological_process	0.0010056	0.027881	126	4783	441	22148	ENSG00000016490,ENSG00000160856,ENSG00000162430,ENSG00000153956,ENSG00000277481,ENSG00000175344,ENSG00000117152,ENSG00000187258,ENSG00000138448,ENSG00000133107,ENSG00000119121,ENSG00000133112,ENSG00000135636,ENSG00000113739,ENSG00000116032,ENSG00000108691,ENSG00000144481,ENSG00000070985,ENSG00000135124,ENSG00000187688,ENSG00000164867,ENSG00000182389,ENSG00000089041,ENSG00000087088,ENSG00000145335…
GO:0015758	glucose transport	biological_process	0.0010076	0.027896	37	4783	105	22148	ENSG00000078401,ENSG00000135828,ENSG00000077463,ENSG00000162734,ENSG00000181092,ENSG00000147257,ENSG00000064300,ENSG00000184163,ENSG00000159399,ENSG00000105550,ENSG00000153291,ENSG00000159224,ENSG00000179914,ENSG00000017427,ENSG00000105647,ENSG00000163884,ENSG00000165699,ENSG00000145675,ENSG00000135100,ENSG00000131871,ENSG00000169047,ENSG00000106617,ENSG00000185950,ENSG00000145861,ENSG00000151617…
GO:0060828	regulation of canonical Wnt receptor signaling pathway	biological_process	0.0010119	0.027974	75	4783	242	22148	ENSG00000140807,ENSG00000155760,ENSG00000133067,ENSG00000184675,ENSG00000175197,ENSG00000114251,ENSG00000002746,ENSG00000073536,ENSG00000196781,ENSG00000188906,ENSG00000109083,ENSG00000165879,ENSG00000171243,ENSG00000134569,ENSG00000167191,ENSG00000188763,ENSG00000112837,ENSG00000234616,ENSG00000147655,ENSG00000016082,ENSG00000080815,ENSG00000146678,ENSG00000205269,ENSG00000105974,ENSG00000198435…
GO:0048144	fibroblast proliferation	biological_process	0.001025	0.028296	33	4783	91	22148	ENSG00000134057,ENSG00000134371,ENSG00000167996,ENSG00000170962,ENSG00000136997,ENSG00000156860,ENSG00000105810,ENSG00000164938,ENSG00000113721,ENSG00000162733,ENSG00000124882,ENSG00000124762,ENSG00000135829,ENSG00000017427,ENSG00000070193,ENSG00000145386,ENSG00000168283,ENSG00000115414,ENSG00000105989,ENSG00000125084,ENSG00000240583,ENSG00000176046,ENSG00000257365,ENSG00000159256,ENSG00000136848…
GO:0005178	integrin binding	molecular_function	0.0010281	0.028343	45	4783	130	22148	ENSG00000118523,ENSG00000017427,ENSG00000110799,ENSG00000168743,ENSG00000169031,ENSG00000162692,ENSG00000115414,ENSG00000157168,ENSG00000140092,ENSG00000213853,ENSG00000127324,ENSG00000131095,ENSG00000078098,ENSG00000084636,ENSG00000166086,ENSG00000164283,ENSG00000150637,ENSG00000113296,ENSG00000140545,ENSG00000154736,ENSG00000105376,ENSG00000168542,ENSG00000073670,ENSG00000204936,ENSG00000079112…
GO:0071396	cellular response to lipid	biological_process	0.001032	0.028385	145	4783	534	22148	ENSG00000185420,ENSG00000125378,ENSG00000108576,ENSG00000134371,ENSG00000016082,ENSG00000012504,ENSG00000088992,ENSG00000242252,ENSG00000130164,ENSG00000159167,ENSG00000169429,ENSG00000100427,ENSG00000109424,ENSG00000139874,ENSG00000154589,ENSG00000119138,ENSG00000123358,ENSG00000156234,ENSG00000134070,ENSG00000081041,ENSG00000100906,ENSG00000145386,ENSG00000189067,ENSG00000105894,ENSG00000160323…
GO:0043949	regulation of cAMP-mediated signaling	biological_process	0.0010326	0.028385	18	4783	41	22148	ENSG00000186642,ENSG00000070031,ENSG00000169248,ENSG00000160014,ENSG00000152270,ENSG00000078549,ENSG00000133105,ENSG00000065989,ENSG00000112541,ENSG00000010310,ENSG00000163794,ENSG00000100302,ENSG00000124678,ENSG00000116741,ENSG00000156097,ENSG00000172572,ENSG00000159224,ENSG00000109756
GO:0006082	organic acid metabolic process	biological_process	0.0010347	0.028404	298	4783	1160	22148	ENSG00000124568,ENSG00000012504,ENSG00000116761,ENSG00000106105,ENSG00000111962,ENSG00000186205,ENSG00000125730,ENSG00000116005,ENSG00000031698,ENSG00000138413,ENSG00000132763,ENSG00000005187,ENSG00000197580,ENSG00000099377,ENSG00000180011,ENSG00000006625,ENSG00000130821,ENSG00000009950,ENSG00000134864,ENSG00000108825,ENSG00000023909,ENSG00000103066,ENSG00000167910,ENSG00000186529,ENSG00000173610…
GO:0052813	phosphatidylinositol bisphosphate kinase activity	molecular_function	0.0010436	0.028608	28	4783	71	22148	ENSG00000113721,ENSG00000107831,ENSG00000157404,ENSG00000105976,ENSG00000171608,ENSG00000155629,ENSG00000166225,ENSG00000118972,ENSG00000140285,ENSG00000065361,ENSG00000156427,ENSG00000169047,ENSG00000105851,ENSG00000145675,ENSG00000185950,ENSG00000111241,ENSG00000070388,ENSG00000141968,ENSG00000113070,ENSG00000138685,ENSG00000066468,ENSG00000196468,ENSG00000157168,ENSG00000124882,ENSG00000174808…
GO:0051385	response to mineralocorticoid stimulus	biological_process	0.0010465	0.028633	14	4783	30	22148	ENSG00000164850,ENSG00000118689,ENSG00000069535,ENSG00000175592,ENSG00000125740,ENSG00000147465,ENSG00000160014,ENSG00000140538,ENSG00000129673,ENSG00000170345,ENSG00000118523,ENSG00000110092,ENSG00000124762,ENSG00000078401
GO:0008081	phosphoric diester hydrolase activity	molecular_function	0.0010475	0.028633	37	4783	100	22148	ENSG00000100292,ENSG00000101333,ENSG00000130055,ENSG00000154822,ENSG00000152270,ENSG00000186642,ENSG00000137841,ENSG00000172572,ENSG00000171408,ENSG00000182621,ENSG00000205268,ENSG00000198855,ENSG00000123360,ENSG00000136699,ENSG00000112541,ENSG00000284762,ENSG00000136960,ENSG00000138193,ENSG00000112293,ENSG00000115896,ENSG00000182836,ENSG00000095464,ENSG00000197594,ENSG00000185269,ENSG00000172594…
GO:0015276	ligand-gated ion channel activity	molecular_function	0.0010612	0.028917	54	4783	159	22148	ENSG00000175938,ENSG00000159197,ENSG00000150995,ENSG00000170175,ENSG00000152208,ENSG00000196689,ENSG00000129749,ENSG00000101958,ENSG00000104490,ENSG00000160716,ENSG00000137672,ENSG00000146950,ENSG00000138435,ENSG00000108684,ENSG00000070729,ENSG00000055118,ENSG00000198515,ENSG00000198838,ENSG00000083454,ENSG00000092051,ENSG00000177807,ENSG00000166664,ENSG00000157542,ENSG00000147434,ENSG00000198626…
GO:0022834	ligand-gated channel activity	molecular_function	0.0010612	0.028917	54	4783	159	22148	ENSG00000152578,ENSG00000144191,ENSG00000135124,ENSG00000111886,ENSG00000161509,ENSG00000164418,ENSG00000153822,ENSG00000153898,ENSG00000089041,ENSG00000022355,ENSG00000164588,ENSG00000099337,ENSG00000149596,ENSG00000119782,ENSG00000176884,ENSG00000260458,ENSG00000169684,ENSG00000213199,ENSG00000157551,ENSG00000080644,ENSG00000182324,ENSG00000175344,ENSG00000104888,ENSG00000110881,ENSG00000138741…
GO:0002294	CD4-positive, alpha-beta T cell differentiation involved in immune response	biological_process	0.0010623	0.028917	24	4783	59	22148	ENSG00000160685,ENSG00000169508,ENSG00000137265,ENSG00000172175,ENSG00000196189,ENSG00000197272,ENSG00000136244,ENSG00000168961,ENSG00000069399,ENSG00000189403,ENSG00000162594,ENSG00000073861,ENSG00000069667,ENSG00000131759,ENSG00000105639,ENSG00000104312,ENSG00000285708,ENSG00000163874,ENSG00000166888,ENSG00000104856,ENSG00000118513,ENSG00000107485,ENSG00000179588,ENSG00000096996
GO:0016048	detection of temperature stimulus	biological_process	0.0010675	0.029019	11	4783	19	22148	ENSG00000134343,ENSG00000198400,ENSG00000102468,ENSG00000144481,ENSG00000160113,ENSG00000213199,ENSG00000079257,ENSG00000125966,ENSG00000130711,ENSG00000196689,ENSG00000083067
GO:0006541	glutamine metabolic process	biological_process	0.001083	0.029399	13	4783	25	22148	ENSG00000089163,ENSG00000112294,ENSG00000021826,ENSG00000178921,ENSG00000047230,ENSG00000171793,ENSG00000092621,ENSG00000198380,ENSG00000131459,ENSG00000012504,ENSG00000166840,ENSG00000070669,ENSG00000135423
GO:0046323	glucose import	biological_process	0.0010861	0.029442	31	4783	84	22148	ENSG00000153291,ENSG00000130766,ENSG00000136997,ENSG00000197594,ENSG00000106538,ENSG00000105550,ENSG00000167578,ENSG00000170476,ENSG00000159399,ENSG00000119729,ENSG00000012504,ENSG00000184163,ENSG00000145861,ENSG00000106070,ENSG00000064300,ENSG00000169047,ENSG00000145675,ENSG00000135100,ENSG00000131871,ENSG00000147257,ENSG00000106617,ENSG00000185950,ENSG00000162734,ENSG00000181092,ENSG00000163884…
GO:0019228	regulation of action potential in neuron	biological_process	0.0010881	0.029455	50	4783	148	22148	ENSG00000185668,ENSG00000184144,ENSG00000140538,ENSG00000008277,ENSG00000122591,ENSG00000100697,ENSG00000105227,ENSG00000173402,ENSG00000124920,ENSG00000105695,ENSG00000022840,ENSG00000145362,ENSG00000196876,ENSG00000164418,ENSG00000144063,ENSG00000168356,ENSG00000197971,ENSG00000135124,ENSG00000131759,ENSG00000169432,ENSG00000136546,ENSG00000169247,ENSG00000196557,ENSG00000184408,ENSG00000148053…
GO:0048705	skeletal system morphogenesis	biological_process	0.0011234	0.030367	75	4783	250	22148	ENSG00000053254,ENSG00000137745,ENSG00000204248,ENSG00000008710,ENSG00000157227,ENSG00000119042,ENSG00000120149,ENSG00000092607,ENSG00000101203,ENSG00000172007,ENSG00000163273,ENSG00000105997,ENSG00000156574,ENSG00000205221,ENSG00000137203,ENSG00000100714,ENSG00000204217,ENSG00000073536,ENSG00000144655,ENSG00000124749,ENSG00000277258,ENSG00000142173,ENSG00000111241,ENSG00000167522,ENSG00000106799…
GO:0014031	mesenchymal cell development	biological_process	0.0011303	0.030511	64	4783	204	22148	ENSG00000019144,ENSG00000157168,ENSG00000168675,ENSG00000106799,ENSG00000125378,ENSG00000197380,ENSG00000107831,ENSG00000151617,ENSG00000005513,ENSG00000148204,ENSG00000016082,ENSG00000107779,ENSG00000114251,ENSG00000137575,ENSG00000001617,ENSG00000010319,ENSG00000120149,ENSG00000092421,ENSG00000075213,ENSG00000122694,ENSG00000196189,ENSG00000044090,ENSG00000167680,ENSG00000137872,ENSG00000137273…
GO:0030935	sheet-forming collagen	cellular_component	0.0011396	0.030722	6	4783	7	22148	ENSG00000134871,ENSG00000169031,ENSG00000144810,ENSG00000188153,ENSG00000197565,ENSG00000187498
GO:0030424	axon	cellular_component	0.0011443	0.030804	147	4783	511	22148	ENSG00000116396,ENSG00000157193,ENSG00000104833,ENSG00000007314,ENSG00000164061,ENSG00000104267,ENSG00000163794,ENSG00000184113,ENSG00000138347,ENSG00000088325,ENSG00000103154,ENSG00000166569,ENSG00000244731,ENSG00000116329,ENSG00000104327,ENSG00000132718,ENSG00000104722,ENSG00000107290,ENSG00000157017,ENSG00000104888,ENSG00000197892,ENSG00000136848,ENSG00000143199,ENSG00000008277,ENSG00000163554…
GO:0045669	positive regulation of osteoblast differentiation	biological_process	0.0011506	0.030931	24	4783	60	22148	ENSG00000172216,ENSG00000130522,ENSG00000012223,ENSG00000138829,ENSG00000204217,ENSG00000162552,ENSG00000125378,ENSG00000160712,ENSG00000017427,ENSG00000130055,ENSG00000162733,ENSG00000168743,ENSG00000185885,ENSG00000163273,ENSG00000136244,ENSG00000073282,ENSG00000120149,ENSG00000188064,ENSG00000169884,ENSG00000107779,ENSG00000112029,ENSG00000174306,ENSG00000245848,ENSG00000183160
GO:0051046	regulation of secretion	biological_process	0.0011531	0.030956	208	4783	790	22148	ENSG00000092969,ENSG00000095752,ENSG00000174123,ENSG00000183044,ENSG00000137802,ENSG00000126368,ENSG00000159224,ENSG00000053918,ENSG00000182621,ENSG00000157017,ENSG00000147246,ENSG00000186866,ENSG00000172247,ENSG00000205755,ENSG00000078401,ENSG00000145244,ENSG00000154188,ENSG00000056736,ENSG00000136689,ENSG00000151577,ENSG00000174059,ENSG00000197971,ENSG00000189403,ENSG00000134640,ENSG00000089041…
GO:0003416	endochondral bone growth	biological_process	0.0011668	0.03128	19	4783	43	22148	ENSG00000162733,ENSG00000120149,ENSG00000163513,ENSG00000163273,ENSG00000101203,ENSG00000162510,ENSG00000137745,ENSG00000066468,ENSG00000142173,ENSG00000077092,ENSG00000131759,ENSG00000163359,ENSG00000111799,ENSG00000159167,ENSG00000124749,ENSG00000168077,ENSG00000187955,ENSG00000173068,ENSG00000205221
GO:0071941	nitrogen cycle metabolic process	biological_process	0.0011799	0.031589	9	4783	15	22148	ENSG00000102743,ENSG00000081181,ENSG00000012504,ENSG00000138109,ENSG00000021826,ENSG00000249319,ENSG00000245848,ENSG00000161653,ENSG00000139531
GO:0048872	homeostasis of number of cells	biological_process	0.0011932	0.031901	79	4783	266	22148	ENSG00000185650,ENSG00000124098,ENSG00000106004,ENSG00000163554,ENSG00000153094,ENSG00000170558,ENSG00000119457,ENSG00000157404,ENSG00000166349,ENSG00000136603,ENSG00000135905,ENSG00000105639,ENSG00000083799,ENSG00000189403,ENSG00000164867,ENSG00000100292,ENSG00000089041,ENSG00000087088,ENSG00000127528,ENSG00000176928,ENSG00000180353,ENSG00000137700,ENSG00000183018,ENSG00000204103,ENSG00000117020…
GO:2001257	regulation of cation channel activity	biological_process	0.0012017	0.032083	37	4783	102	22148	ENSG00000167535,ENSG00000134640,ENSG00000173805,ENSG00000141750,ENSG00000166592,ENSG00000026559,ENSG00000182389,ENSG00000198947,ENSG00000149596,ENSG00000180509,ENSG00000144681,ENSG00000151320,ENSG00000119782,ENSG00000124134,ENSG00000145362,ENSG00000176076,ENSG00000153956,ENSG00000162430,ENSG00000135636,ENSG00000184381,ENSG00000114279,ENSG00000175548,ENSG00000165995,ENSG00000118507,ENSG00000159197…
GO:0045577	regulation of B cell differentiation	biological_process	0.0012165	0.032418	13	4783	26	22148	ENSG00000161405,ENSG00000101974,ENSG00000081237,ENSG00000111679,ENSG00000123338,ENSG00000115738,ENSG00000160856,ENSG00000083799,ENSG00000100219,ENSG00000010671,ENSG00000092020,ENSG00000157227,ENSG00000185650
GO:0043436	oxoacid metabolic process	biological_process	0.0012176	0.032418	293	4783	1142	22148	ENSG00000171451,ENSG00000178752,ENSG00000274276,ENSG00000105974,ENSG00000147465,ENSG00000241935,ENSG00000166347,ENSG00000183077,ENSG00000077616,ENSG00000108578,ENSG00000142920,ENSG00000005469,ENSG00000147576,ENSG00000011198,ENSG00000073756,ENSG00000131459,ENSG00000177000,ENSG00000131373,ENSG00000176454,ENSG00000011465,ENSG00000255835,ENSG00000089163,ENSG00000100219,ENSG00000125430,ENSG00000148334…
GO:0005004	GPI-linked ephrin receptor activity	molecular_function	0.0012265	0.032612	6	4783	7	22148	ENSG00000070886,ENSG00000140538,ENSG00000135333,ENSG00000145242,ENSG00000116106,ENSG00000198400
GO:0035094	response to nicotine	biological_process	0.001243	0.032958	22	4783	55	22148	ENSG00000108819,ENSG00000147434,ENSG00000163132,ENSG00000183044,ENSG00000142319,ENSG00000147465,ENSG00000080644,ENSG00000175344,ENSG00000169684,ENSG00000198695,ENSG00000138435,ENSG00000150551,ENSG00000160716,ENSG00000078401,ENSG00000198400,ENSG00000162692,ENSG00000018625,ENSG00000170175,ENSG00000186951,ENSG00000100292,ENSG00000214415,ENSG00000131771
GO:0042472	inner ear morphogenesis	biological_process	0.0012433	0.032958	37	4783	105	22148	ENSG00000180340,ENSG00000091010,ENSG00000060718,ENSG00000139304,ENSG00000114251,ENSG00000066468,ENSG00000091536,ENSG00000006611,ENSG00000162998,ENSG00000184058,ENSG00000186480,ENSG00000133216,ENSG00000116039,ENSG00000100625,ENSG00000074047,ENSG00000137203,ENSG00000071909,ENSG00000242866,ENSG00000077943,ENSG00000168505,ENSG00000070193,ENSG00000204385,ENSG00000186862,ENSG00000115507,ENSG00000117013…
GO:0051969	regulation of transmission of nerve impulse	biological_process	0.0012446	0.032958	119	4783	409	22148	ENSG00000077092,ENSG00000164850,ENSG00000122733,ENSG00000114646,ENSG00000143761,ENSG00000058335,ENSG00000102468,ENSG00000166569,ENSG00000117399,ENSG00000104327,ENSG00000132718,ENSG00000188822,ENSG00000058404,ENSG00000135643,ENSG00000116396,ENSG00000153902,ENSG00000157193,ENSG00000104267,ENSG00000163794,ENSG00000179603,ENSG00000161011,ENSG00000108819,ENSG00000087085,ENSG00000134640,ENSG00000106113…
GO:0048610	cellular process involved in reproduction	biological_process	0.0012588	0.033287	171	4783	641	22148	ENSG00000239642,ENSG00000162407,ENSG00000117399,ENSG00000017427,ENSG00000156970,ENSG00000143552,ENSG00000118689,ENSG00000122986,ENSG00000175305,ENSG00000182134,ENSG00000134249,ENSG00000260428,ENSG00000141255,ENSG00000079393,ENSG00000100078,ENSG00000177138,ENSG00000169689,ENSG00000143228,ENSG00000164825,ENSG00000166762,ENSG00000066468,ENSG00000198492,ENSG00000115884,ENSG00000164690,ENSG00000182621…
GO:0010769	regulation of cell morphogenesis involved in differentiation	biological_process	0.0012624	0.033339	116	4783	396	22148	ENSG00000130827,ENSG00000126861,ENSG00000087589,ENSG00000053108,ENSG00000124216,ENSG00000187688,ENSG00000130203,ENSG00000163513,ENSG00000186866,ENSG00000119782,ENSG00000167985,ENSG00000162490,ENSG00000176884,ENSG00000135333,ENSG00000168621,ENSG00000136603,ENSG00000170381,ENSG00000128886,ENSG00000075223,ENSG00000197892,ENSG00000136848,ENSG00000173402,ENSG00000117228,ENSG00000158528,ENSG00000168140…
GO:0016021	integral to membrane	cellular_component	0.001265	0.033362	1580	4783	6894	22148	ENSG00000177098,ENSG00000141314,ENSG00000178033,ENSG00000176834,ENSG00000095932,ENSG00000157613,ENSG00000235750,ENSG00000198719,ENSG00000180340,ENSG00000008294,ENSG00000177752,ENSG00000172057,ENSG00000198216,ENSG00000103534,ENSG00000005486,ENSG00000183034,ENSG00000106636,ENSG00000026751,ENSG00000100290,ENSG00000206077,ENSG00000146039,ENSG00000197653,ENSG00000139985,ENSG00000181847,ENSG00000183542…
GO:2001233	regulation of apoptotic signaling pathway	biological_process	0.0012675	0.033381	115	4783	412	22148	ENSG00000081237,ENSG00000100219,ENSG00000096092,ENSG00000204389,ENSG00000187325,ENSG00000129355,ENSG00000184381,ENSG00000277258,ENSG00000131467,ENSG00000103811,ENSG00000064655,ENSG00000091409,ENSG00000073536,ENSG00000204388,ENSG00000100290,ENSG00000023909,ENSG00000109861,ENSG00000188906,ENSG00000256053,ENSG00000187556,ENSG00000176208,ENSG00000120889,ENSG00000108387,ENSG00000157613,ENSG00000161642…
GO:0034097	response to cytokine stimulus	biological_process	0.0012748	0.033529	296	4783	1191	22148	ENSG00000111679,ENSG00000136997,ENSG00000157193,ENSG00000162891,ENSG00000188282,ENSG00000183625,ENSG00000162645,ENSG00000117009,ENSG00000260314,ENSG00000120337,ENSG00000185950,ENSG00000049249,ENSG00000278272,ENSG00000044574,ENSG00000164251,ENSG00000162692,ENSG00000168961,ENSG00000116329,ENSG00000170345,ENSG00000185885,ENSG00000115884,ENSG00000239697,ENSG00000142224,ENSG00000197329,ENSG00000095752…
GO:0043524	negative regulation of neuron apoptotic process	biological_process	0.0013	0.034145	48	4783	145	22148	ENSG00000188763,ENSG00000198400,ENSG00000095002,ENSG00000090861,ENSG00000010810,ENSG00000159388,ENSG00000176697,ENSG00000225950,ENSG00000118193,ENSG00000181104,ENSG00000147465,ENSG00000107731,ENSG00000016082,ENSG00000080815,ENSG00000196660,ENSG00000172216,ENSG00000125965,ENSG00000065361,ENSG00000148053,ENSG00000107831,ENSG00000126583,ENSG00000154153,ENSG00000113742,ENSG00000130203,ENSG00000173376…
GO:0032370	positive regulation of lipid transport	biological_process	0.0013104	0.034374	22	4783	56	22148	ENSG00000096717,ENSG00000100906,ENSG00000130203,ENSG00000120659,ENSG00000078401,ENSG00000101670,ENSG00000160179,ENSG00000135124,ENSG00000144747,ENSG00000167034,ENSG00000153246,ENSG00000089041,ENSG00000181092,ENSG00000005471,ENSG00000163794,ENSG00000118785,ENSG00000184381,ENSG00000006128,ENSG00000118513,ENSG00000178752,ENSG00000157017,ENSG00000132932
GO:0008483	transaminase activity	molecular_function	0.0013194	0.034496	12	4783	23	22148	ENSG00000164089,ENSG00000135069,ENSG00000172296,ENSG00000113492,ENSG00000120053,ENSG00000183044,ENSG00000109576,ENSG00000060982,ENSG00000172482,ENSG00000166123,ENSG00000198380,ENSG00000131459
GO:0006598	polyamine catabolic process	biological_process	0.0013203	0.034496	4	4783	4	22148	ENSG00000148832,ENSG00000141504,ENSG00000130066,ENSG00000088826
GO:2001234	negative regulation of apoptotic signaling pathway	biological_process	0.0013204	0.034496	66	4783	217	22148	ENSG00000129473,ENSG00000080815,ENSG00000107731,ENSG00000116761,ENSG00000135926,ENSG00000125378,ENSG00000012048,ENSG00000106799,ENSG00000165490,ENSG00000130427,ENSG00000073756,ENSG00000277258,ENSG00000131467,ENSG00000064655,ENSG00000188906,ENSG00000023909,ENSG00000091409,ENSG00000204388,ENSG00000187325,ENSG00000204389,ENSG00000129355,ENSG00000100219,ENSG00000106366,ENSG00000112096,ENSG00000135679…
GO:0055090	acylglycerol homeostasis	biological_process	0.0013284	0.034611	16	4783	36	22148	ENSG00000012504,ENSG00000153291,ENSG00000130766,ENSG00000100219,ENSG00000159224,ENSG00000167772,ENSG00000087237,ENSG00000096717,ENSG00000110244,ENSG00000130203,ENSG00000082196,ENSG00000101076,ENSG00000084734,ENSG00000069667,ENSG00000009950,ENSG00000062282
GO:0070328	triglyceride homeostasis	biological_process	0.0013284	0.034611	16	4783	36	22148	ENSG00000012504,ENSG00000167772,ENSG00000087237,ENSG00000153291,ENSG00000159224,ENSG00000130766,ENSG00000100219,ENSG00000101076,ENSG00000082196,ENSG00000110244,ENSG00000096717,ENSG00000130203,ENSG00000009950,ENSG00000062282,ENSG00000069667,ENSG00000084734
GO:0071902	positive regulation of protein serine/threonine kinase activity	biological_process	0.0013446	0.034986	99	4783	342	22148	ENSG00000103888,ENSG00000177283,ENSG00000081237,ENSG00000237693,ENSG00000104312,ENSG00000188906,ENSG00000108950,ENSG00000112715,ENSG00000138685,ENSG00000086991,ENSG00000114251,ENSG00000162734,ENSG00000162999,ENSG00000120889,ENSG00000138166,ENSG00000176945,ENSG00000169855,ENSG00000008294,ENSG00000008710,ENSG00000163362,ENSG00000109756,ENSG00000129946,ENSG00000076984,ENSG00000185527,ENSG00000113721…
GO:0045652	regulation of megakaryocyte differentiation	biological_process	0.0013479	0.035026	27	4783	78	22148	ENSG00000278828,ENSG00000197153,ENSG00000273542,ENSG00000278637,ENSG00000270276,ENSG00000275379,ENSG00000278272,ENSG00000006747,ENSG00000275714,ENSG00000197409,ENSG00000273983,ENSG00000005961,ENSG00000276180,ENSG00000123405,ENSG00000277157,ENSG00000183598,ENSG00000197238,ENSG00000270882,ENSG00000274267,ENSG00000179588,ENSG00000198890,ENSG00000278705,ENSG00000197837,ENSG00000277775,ENSG00000274750…
GO:0031674	I band	cellular_component	0.0013524	0.035095	50	4783	147	22148	ENSG00000078114,ENSG00000151929,ENSG00000166317,ENSG00000197616,ENSG00000145362,ENSG00000119782,ENSG00000128591,ENSG00000196876,ENSG00000155657,ENSG00000180509,ENSG00000160808,ENSG00000149596,ENSG00000198947,ENSG00000166257,ENSG00000183091,ENSG00000130957,ENSG00000156804,ENSG00000148677,ENSG00000165887,ENSG00000129116,ENSG00000170421,ENSG00000101605,ENSG00000147166,ENSG00000120729,ENSG00000183023…
GO:0071774	response to fibroblast growth factor stimulus	biological_process	0.0013579	0.035148	49	4783	152	22148	ENSG00000107290,ENSG00000128016,ENSG00000105550,ENSG00000184058,ENSG00000010361,ENSG00000140285,ENSG00000108691,ENSG00000156427,ENSG00000166225,ENSG00000137573,ENSG00000023909,ENSG00000185650,ENSG00000196159,ENSG00000145335,ENSG00000157613,ENSG00000114251,ENSG00000138685,ENSG00000183423,ENSG00000128917,ENSG00000165588,ENSG00000198369,ENSG00000066468,ENSG00000196468,ENSG00000137440,ENSG00000125848…
GO:0002287	alpha-beta T cell activation involved in immune response	biological_process	0.0013598	0.035148	24	4783	60	22148	ENSG00000163874,ENSG00000166888,ENSG00000285708,ENSG00000104312,ENSG00000096996,ENSG00000179588,ENSG00000107485,ENSG00000118513,ENSG00000104856,ENSG00000168961,ENSG00000172175,ENSG00000197272,ENSG00000136244,ENSG00000196189,ENSG00000137265,ENSG00000169508,ENSG00000160685,ENSG00000105639,ENSG00000069667,ENSG00000131759,ENSG00000162594,ENSG00000073861,ENSG00000189403,ENSG00000069399
GO:0002293	alpha-beta T cell differentiation involved in immune response	biological_process	0.0013598	0.035148	24	4783	60	22148	ENSG00000104312,ENSG00000166888,ENSG00000163874,ENSG00000285708,ENSG00000118513,ENSG00000104856,ENSG00000179588,ENSG00000096996,ENSG00000107485,ENSG00000172175,ENSG00000197272,ENSG00000136244,ENSG00000196189,ENSG00000168961,ENSG00000160685,ENSG00000137265,ENSG00000169508,ENSG00000069399,ENSG00000069667,ENSG00000131759,ENSG00000105639,ENSG00000189403,ENSG00000162594,ENSG00000073861
GO:0036092	phosphatidylinositol-3-phosphate biosynthetic process	biological_process	0.0013756	0.035496	22	4783	53	22148	ENSG00000145675,ENSG00000105851,ENSG00000169047,ENSG00000185950,ENSG00000111241,ENSG00000070388,ENSG00000109452,ENSG00000138685,ENSG00000133056,ENSG00000090554,ENSG00000196468,ENSG00000066468,ENSG00000070193,ENSG00000105647,ENSG00000107831,ENSG00000171608,ENSG00000033327,ENSG00000118972,ENSG00000166225,ENSG00000139144,ENSG00000156427,ENSG00000140285
GO:0048584	positive regulation of response to stimulus	biological_process	0.001377	0.035496	610	4783	2520	22148	ENSG00000132274,ENSG00000065361,ENSG00000109270,ENSG00000162738,ENSG00000083454,ENSG00000163389,ENSG00000118689,ENSG00000135829,ENSG00000017427,ENSG00000105647,ENSG00000177374,ENSG00000070193,ENSG00000244731,ENSG00000113905,ENSG00000165699,ENSG00000139269,ENSG00000105372,ENSG00000176907,ENSG00000157212,ENSG00000080224,ENSG00000163840,ENSG00000168785,ENSG00000172673,ENSG00000156427,ENSG00000108691…
GO:0048265	response to pain	biological_process	0.0013806	0.035543	14	4783	29	22148	ENSG00000006128,ENSG00000189056,ENSG00000169432,ENSG00000135124,ENSG00000113296,ENSG00000148408,ENSG00000131979,ENSG00000126583,ENSG00000196689,ENSG00000198400,ENSG00000163794,ENSG00000093010,ENSG00000115353,ENSG00000123454
GO:0051098	regulation of binding	biological_process	0.0013977	0.035937	94	4783	326	22148	ENSG00000173714,ENSG00000123485,ENSG00000075413,ENSG00000134389,ENSG00000163554,ENSG00000163840,ENSG00000135547,ENSG00000136848,ENSG00000137642,ENSG00000154822,ENSG00000141052,ENSG00000169252,ENSG00000221818,ENSG00000154188,ENSG00000165617,ENSG00000148143,ENSG00000083799,ENSG00000189403,ENSG00000167034,ENSG00000131759,ENSG00000181092,ENSG00000100292,ENSG00000087088,ENSG00000165694,ENSG00000186951…
GO:0030728	ovulation	biological_process	0.0014371	0.036879	12	4783	23	22148	ENSG00000154734,ENSG00000118689,ENSG00000073756,ENSG00000184903,ENSG00000136997,ENSG00000164867,ENSG00000123610,ENSG00000096717,ENSG00000116741,ENSG00000081051,ENSG00000124882,ENSG00000164120
GO:0001773	myeloid dendritic cell activation	biological_process	0.0014396	0.036879	15	4783	32	22148	ENSG00000168062,ENSG00000104856,ENSG00000100867,ENSG00000090554,ENSG00000189403,ENSG00000213809,ENSG00000134516,ENSG00000168214,ENSG00000123685,ENSG00000066336,ENSG00000080815,ENSG00000135077,ENSG00000152495,ENSG00000137265,ENSG00000163513
GO:0040012	regulation of locomotion	biological_process	0.0014401	0.036879	277	4783	1068	22148	ENSG00000140285,ENSG00000154803,ENSG00000188906,ENSG00000112715,ENSG00000091409,ENSG00000183813,ENSG00000198829,ENSG00000167680,ENSG00000189056,ENSG00000064666,ENSG00000174808,ENSG00000133121,ENSG00000143322,ENSG00000115353,ENSG00000120332,ENSG00000075213,ENSG00000169508,ENSG00000122694,ENSG00000143184,ENSG00000177606,ENSG00000130150,ENSG00000164111,ENSG00000130300,ENSG00000010610,ENSG00000134830…
GO:0006576	cellular biogenic amine metabolic process	biological_process	0.0014596	0.037209	49	4783	152	22148	ENSG00000189221,ENSG00000109576,ENSG00000135241,ENSG00000100288,ENSG00000110244,ENSG00000243708,ENSG00000141504,ENSG00000016391,ENSG00000180304,ENSG00000150540,ENSG00000101577,ENSG00000136699,ENSG00000131203,ENSG00000184381,ENSG00000103066,ENSG00000105499,ENSG00000129353,ENSG00000153395,ENSG00000132837,ENSG00000087237,ENSG00000130066,ENSG00000079931,ENSG00000137968,ENSG00000176454,ENSG00000204385…
GO:0033280	response to vitamin D	biological_process	0.00146	0.037209	16	4783	36	22148	ENSG00000165272,ENSG00000019186,ENSG00000102174,ENSG00000164136,ENSG00000105894,ENSG00000073756,ENSG00000125686,ENSG00000113739,ENSG00000242252,ENSG00000118972,ENSG00000010610,ENSG00000137193,ENSG00000197256,ENSG00000159167,ENSG00000118785,ENSG00000129355
GO:0048588	developmental cell growth	biological_process	0.0014615	0.037209	66	4783	207	22148	ENSG00000170381,ENSG00000075223,ENSG00000117152,ENSG00000145147,ENSG00000140538,ENSG00000116741,ENSG00000118785,ENSG00000130827,ENSG00000053108,ENSG00000187688,ENSG00000186951,ENSG00000130203,ENSG00000163513,ENSG00000077463,ENSG00000162490,ENSG00000135333,ENSG00000078401,ENSG00000144868,ENSG00000167178,ENSG00000285708,ENSG00000143434,ENSG00000184349,ENSG00000171587,ENSG00000136574,ENSG00000112902…
GO:0090257	regulation of muscle system process	biological_process	0.0014624	0.037209	74	4783	242	22148	ENSG00000092054,ENSG00000168743,ENSG00000160014,ENSG00000018625,ENSG00000073756,ENSG00000181104,ENSG00000075142,ENSG00000116783,ENSG00000105851,ENSG00000169403,ENSG00000138193,ENSG00000114279,ENSG00000134571,ENSG00000159167,ENSG00000133019,ENSG00000055118,ENSG00000163217,ENSG00000105974,ENSG00000127129,ENSG00000115353,ENSG00000145362,ENSG00000111678,ENSG00000151320,ENSG00000198947,ENSG00000146147…
GO:0004222	metalloendopeptidase activity	molecular_function	0.0014625	0.037209	43	4783	125	22148	ENSG00000139985,ENSG00000145808,ENSG00000156140,ENSG00000141434,ENSG00000008277,ENSG00000012174,ENSG00000136378,ENSG00000149451,ENSG00000138316,ENSG00000038295,ENSG00000171551,ENSG00000134917,ENSG00000008516,ENSG00000151388,ENSG00000160323,ENSG00000114948,ENSG00000016490,ENSG00000137673,ENSG00000271447,ENSG00000284917,ENSG00000123213,ENSG00000169035,ENSG00000269113,ENSG00000099953,ENSG00000157227…
GO:0007596	blood coagulation	biological_process	0.0014644	0.037209	103	4783	364	22148	ENSG00000078098,ENSG00000083454,ENSG00000111679,ENSG00000183598,ENSG00000126583,ENSG00000015285,ENSG00000134215,ENSG00000105825,ENSG00000120063,ENSG00000275714,ENSG00000197409,ENSG00000010810,ENSG00000110799,ENSG00000130700,ENSG00000102780,ENSG00000137672,ENSG00000110756,ENSG00000123405,ENSG00000113905,ENSG00000136267,ENSG00000244734,ENSG00000143278,ENSG00000111252,ENSG00000164251,ENSG00000136574…
GO:0061035	regulation of cartilage development	biological_process	0.001474	0.037368	26	4783	67	22148	ENSG00000074047,ENSG00000143387,ENSG00000151388,ENSG00000163217,ENSG00000125378,ENSG00000100399,ENSG00000136378,ENSG00000134532,ENSG00000178882,ENSG00000260428,ENSG00000156466,ENSG00000204217,ENSG00000125965,ENSG00000162998,ENSG00000178573,ENSG00000156427,ENSG00000168646,ENSG00000131759,ENSG00000077092,ENSG00000114251,ENSG00000115380,ENSG00000106799,ENSG00000118523,ENSG00000104447,ENSG00000085741…
GO:0060562	epithelial tube morphogenesis	biological_process	0.0014745	0.037368	96	4783	333	22148	ENSG00000161202,ENSG00000166823,ENSG00000136997,ENSG00000162552,ENSG00000182578,ENSG00000105976,ENSG00000205213,ENSG00000139174,ENSG00000198626,ENSG00000206557,ENSG00000162738,ENSG00000105989,ENSG00000143878,ENSG00000136574,ENSG00000125686,ENSG00000112175,ENSG00000114315,ENSG00000124766,ENSG00000168214,ENSG00000085741,ENSG00000120063,ENSG00000070193,ENSG00000168505,ENSG00000128602,ENSG00000165699…
GO:0043034	costamere	cellular_component	0.0014847	0.037568	11	4783	19	22148	ENSG00000145362,ENSG00000154330,ENSG00000128591,ENSG00000170421,ENSG00000178209,ENSG00000198947,ENSG00000182253,ENSG00000035403,ENSG00000151150,ENSG00000185567,ENSG00000173402
GO:0009409	response to cold	biological_process	0.0014863	0.037568	20	4783	49	22148	ENSG00000172071,ENSG00000153291,ENSG00000101493,ENSG00000144481,ENSG00000099622,ENSG00000175564,ENSG00000102317,ENSG00000176845,ENSG00000090020,ENSG00000109424,ENSG00000148926,ENSG00000170345,ENSG00000169252,ENSG00000128564,ENSG00000162390,ENSG00000145287,ENSG00000137198,ENSG00000100906,ENSG00000126351,ENSG00000102109
GO:0050680	negative regulation of epithelial cell proliferation	biological_process	0.0014902	0.037618	43	4783	127	22148	ENSG00000147883,ENSG00000169855,ENSG00000261150,ENSG00000143507,ENSG00000130203,ENSG00000169884,ENSG00000158125,ENSG00000116455,ENSG00000147257,ENSG00000167034,ENSG00000179222,ENSG00000114251,ENSG00000168874,ENSG00000066468,ENSG00000125266,ENSG00000137573,ENSG00000092969,ENSG00000105971,ENSG00000136848,ENSG00000092330,ENSG00000145088,ENSG00000129757,ENSG00000170477,ENSG00000157017,ENSG00000103175…
GO:0016477	cell migration	biological_process	0.001495	0.03769	409	4783	1636	22148	ENSG00000183625,ENSG00000114631,ENSG00000183018,ENSG00000143434,ENSG00000173391,ENSG00000120337,ENSG00000137700,ENSG00000127831,ENSG00000171631,ENSG00000111679,ENSG00000136997,ENSG00000170962,ENSG00000168961,ENSG00000162407,ENSG00000162692,ENSG00000185885,ENSG00000085741,ENSG00000118523,ENSG00000146950,ENSG00000185950,ENSG00000044574,ENSG00000154721,ENSG00000072422,ENSG00000164251,ENSG00000187098…
GO:0010517	regulation of phospholipase activity	biological_process	0.0014997	0.037759	27	4783	71	22148	ENSG00000176697,ENSG00000169403,ENSG00000214274,ENSG00000225950,ENSG00000138685,ENSG00000153246,ENSG00000145335,ENSG00000078549,ENSG00000066468,ENSG00000135914,ENSG00000137841,ENSG00000102468,ENSG00000264230,ENSG00000131238,ENSG00000143322,ENSG00000120063,ENSG00000007908,ENSG00000157404,ENSG00000113721,ENSG00000135898,ENSG00000168374,ENSG00000171631,ENSG00000265190,ENSG00000151617,ENSG00000140538…
GO:0072089	stem cell proliferation	biological_process	0.0015135	0.038059	50	4783	152	22148	ENSG00000125378,ENSG00000116132,ENSG00000171540,ENSG00000136997,ENSG00000147862,ENSG00000163132,ENSG00000285708,ENSG00000175707,ENSG00000206557,ENSG00000112333,ENSG00000105989,ENSG00000125084,ENSG00000185950,ENSG00000150630,ENSG00000085741,ENSG00000066279,ENSG00000128602,ENSG00000105894,ENSG00000162946,ENSG00000123307,ENSG00000055332,ENSG00000188763,ENSG00000081237,ENSG00000164690,ENSG00000198026…
GO:0003839	gamma-glutamylcyclotransferase activity	molecular_function	0.0015315	0.03846	4	4783	4	22148	ENSG00000281039,ENSG00000006625,ENSG00000143942,ENSG00000128965
GO:0035025	positive regulation of Rho protein signal transduction	biological_process	0.0015629	0.039197	14	4783	29	22148	ENSG00000168542,ENSG00000113721,ENSG00000135898,ENSG00000177464,ENSG00000127533,ENSG00000204882,ENSG00000147145,ENSG00000181104,ENSG00000164251,ENSG00000144230,ENSG00000164220,ENSG00000169855,ENSG00000178623,ENSG00000078589
GO:0005179	hormone activity	molecular_function	0.0015648	0.039197	39	4783	129	22148	ENSG00000176845,ENSG00000122218,ENSG00000129965,ENSG00000128165,ENSG00000139269,ENSG00000251503,ENSG00000130427,ENSG00000134548,ENSG00000104826,ENSG00000160097,ENSG00000133636,ENSG00000070031,ENSG00000128564,ENSG00000017427,ENSG00000184502,ENSG00000146469,ENSG00000127129,ENSG00000120210,ENSG00000163217,ENSG00000178752,ENSG00000163794,ENSG00000159167,ENSG00000189052,ENSG00000148926,ENSG00000172410…
GO:0043565	sequence-specific DNA binding	molecular_function	0.0015673	0.03921	287	4783	1156	22148	ENSG00000164684,ENSG00000137265,ENSG00000066336,ENSG00000164532,ENSG00000135363,ENSG00000188909,ENSG00000164438,ENSG00000160199,ENSG00000135100,ENSG00000137270,ENSG00000230797,ENSG00000161405,ENSG00000125740,ENSG00000173230,ENSG00000159556,ENSG00000107485,ENSG00000124664,ENSG00000143390,ENSG00000175329,ENSG00000171540,ENSG00000005102,ENSG00000179388,ENSG00000143995,ENSG00000171956,ENSG00000167074…
GO:0035905	ascending aorta development	biological_process	0.0015875	0.03961	4	4783	4	22148	ENSG00000135547,ENSG00000092969,ENSG00000114315,ENSG00000124766
GO:0035910	ascending aorta morphogenesis	biological_process	0.0015875	0.03961	4	4783	4	22148	ENSG00000124766,ENSG00000092969,ENSG00000114315,ENSG00000135547
GO:0031344	regulation of cell projection organization	biological_process	0.0015895	0.03961	173	4783	620	22148	ENSG00000184486,ENSG00000151490,ENSG00000058404,ENSG00000102554,ENSG00000116132,ENSG00000138587,ENSG00000015285,ENSG00000143761,ENSG00000115414,ENSG00000010810,ENSG00000184349,ENSG00000154645,ENSG00000171587,ENSG00000112175,ENSG00000112902,ENSG00000091129,ENSG00000006611,ENSG00000140538,ENSG00000116741,ENSG00000170558,ENSG00000118785,ENSG00000158528,ENSG00000130203,ENSG00000119782,ENSG00000145934…
GO:0042093	T-helper cell differentiation	biological_process	0.0015915	0.03961	23	4783	57	22148	ENSG00000096996,ENSG00000179588,ENSG00000107485,ENSG00000118513,ENSG00000104856,ENSG00000163874,ENSG00000166888,ENSG00000285708,ENSG00000104312,ENSG00000069667,ENSG00000131759,ENSG00000105639,ENSG00000189403,ENSG00000162594,ENSG00000073861,ENSG00000069399,ENSG00000172175,ENSG00000136244,ENSG00000197272,ENSG00000196189,ENSG00000160685,ENSG00000169508,ENSG00000137265
GO:0019752	carboxylic acid metabolic process	biological_process	0.0015947	0.039639	264	4783	1026	22148	ENSG00000106105,ENSG00000111962,ENSG00000012504,ENSG00000116761,ENSG00000125730,ENSG00000116005,ENSG00000132763,ENSG00000005187,ENSG00000031698,ENSG00000138413,ENSG00000180011,ENSG00000006625,ENSG00000130821,ENSG00000134864,ENSG00000009950,ENSG00000108825,ENSG00000197580,ENSG00000099377,ENSG00000167910,ENSG00000186529,ENSG00000103066,ENSG00000023909,ENSG00000117305,ENSG00000129167,ENSG00000100714…
GO:0035051	cardiocyte differentiation	biological_process	0.0015974	0.039644	53	4783	164	22148	ENSG00000113721,ENSG00000139174,ENSG00000125378,ENSG00000163217,ENSG00000166823,ENSG00000016082,ENSG00000285708,ENSG00000134057,ENSG00000136383,ENSG00000108773,ENSG00000173991,ENSG00000154556,ENSG00000114315,ENSG00000134571,ENSG00000077092,ENSG00000164850,ENSG00000090020,ENSG00000170312,ENSG00000086967,ENSG00000069702,ENSG00000136574,ENSG00000133392,ENSG00000157168,ENSG00000165699,ENSG00000179057…
GO:0008652	cellular amino acid biosynthetic process	biological_process	0.001599	0.039644	45	4783	136	22148	XLOC_065681,ENSG00000131067,ENSG00000177000,ENSG00000143942,ENSG00000128965,ENSG00000161653,ENSG00000142623,ENSG00000006625,ENSG00000117115,ENSG00000021826,XLOC_013990,ENSG00000142619,ENSG00000166532,ENSG00000086205,ENSG00000077616,ENSG00000116761,ENSG00000060982,ENSG00000115840,ENSG00000274276,ENSG00000131979,ENSG00000120053,ENSG00000152952,ENSG00000113492,ENSG00000156471,ENSG00000104879,ENSG000…
GO:0070449	elongin complex	cellular_component	0.0016037	0.03971	6	4783	9	22148	ENSG00000154582,ENSG00000278674,ENSG00000183791,ENSG00000274744,ENSG00000275553,ENSG00000206181
GO:0044703	multi-organism reproductive process	biological_process	0.0016061	0.039719	75	4783	257	22148	ENSG00000159167,ENSG00000135919,ENSG00000084636,ENSG00000125740,ENSG00000108576,ENSG00000170848,ENSG00000171509,ENSG00000006128,ENSG00000146469,ENSG00000111405,ENSG00000085465,ENSG00000213853,ENSG00000073756,ENSG00000130427,ENSG00000166863,ENSG00000169403,ENSG00000173320,ENSG00000131771,ENSG00000176387,ENSG00000187266,ENSG00000105499,ENSG00000062716,ENSG00000204580,ENSG00000184381,ENSG00000124102…
GO:0019935	cyclic-nucleotide-mediated signaling	biological_process	0.0016097	0.039757	34	4783	95	22148	ENSG00000070031,ENSG00000160014,ENSG00000133105,ENSG00000112414,ENSG00000078549,ENSG00000065989,ENSG00000163794,ENSG00000145214,ENSG00000124678,ENSG00000100302,ENSG00000145242,ENSG00000108946,ENSG00000109756,ENSG00000163273,ENSG00000147246,ENSG00000186642,ENSG00000151320,ENSG00000130203,ENSG00000169248,ENSG00000101890,ENSG00000152270,ENSG00000148926,ENSG00000164825,ENSG00000134640,ENSG00000166006…
GO:0061384	heart trabecula morphogenesis	biological_process	0.001616	0.039864	16	4783	35	22148	ENSG00000168214,ENSG00000170989,ENSG00000106799,ENSG00000157168,ENSG00000125686,ENSG00000069702,ENSG00000112175,ENSG00000128917,ENSG00000107779,ENSG00000112414,ENSG00000135547,ENSG00000092969,ENSG00000163217,ENSG00000120156,ENSG00000101331,ENSG00000154734
GO:0030278	regulation of ossification	biological_process	0.0016275	0.040096	60	4783	196	22148	ENSG00000134569,ENSG00000129167,ENSG00000137203,ENSG00000183023,ENSG00000115738,ENSG00000101265,ENSG00000136929,ENSG00000183337,ENSG00000138829,ENSG00000092969,ENSG00000183864,ENSG00000204217,ENSG00000178882,ENSG00000112029,ENSG00000066468,ENSG00000089041,ENSG00000107779,ENSG00000114251,ENSG00000245848,ENSG00000174306,ENSG00000185630,ENSG00000169252,ENSG00000130055,ENSG00000188064,ENSG00000120149…
GO:0010896	regulation of triglyceride catabolic process	biological_process	0.0016344	0.040189	7	4783	11	22148	ENSG00000105851,ENSG00000110244,ENSG00000112293,ENSG00000177666,ENSG00000214456,ENSG00000011198,ENSG00000105550
GO:0060713	labyrinthine layer morphogenesis	biological_process	0.0016364	0.040189	11	4783	21	22148	ENSG00000188064,ENSG00000185650,ENSG00000184557,ENSG00000148926,ENSG00000105993,ENSG00000166145,ENSG00000112175,ENSG00000167642,ENSG00000146374,ENSG00000137270,ENSG00000066468
GO:0006629	lipid metabolic process	biological_process	0.0016375	0.040189	385	4783	1542	22148	ENSG00000178752,ENSG00000105974,ENSG00000196743,ENSG00000107831,ENSG00000113721,ENSG00000164898,ENSG00000147465,ENSG00000144566,ENSG00000011198,ENSG00000073756,ENSG00000174238,ENSG00000100439,ENSG00000151468,ENSG00000139549,ENSG00000115896,ENSG00000005469,ENSG00000138193,ENSG00000105851,ENSG00000135437,ENSG00000176454,ENSG00000131373,ENSG00000101670,ENSG00000157168,ENSG00000091622,ENSG00000148334…
GO:0030295	protein kinase activator activity	molecular_function	0.0016511	0.040425	30	4783	81	22148	ENSG00000124762,ENSG00000141198,ENSG00000085741,ENSG00000160014,ENSG00000111291,ENSG00000157168,ENSG00000163806,ENSG00000162999,ENSG00000130427,ENSG00000143971,ENSG00000137818,ENSG00000196711,ENSG00000106617,ENSG00000136754,ENSG00000189403,ENSG00000167034,ENSG00000135932,ENSG00000184349,ENSG00000145214,ENSG00000013588,ENSG00000065361,ENSG00000012223,ENSG00000102760,ENSG00000183283,ENSG00000108950…
GO:0032602	chemokine production	biological_process	0.0016512	0.040425	31	4783	89	22148	ENSG00000145777,ENSG00000160712,ENSG00000179588,ENSG00000189058,ENSG00000182578,ENSG00000012504,ENSG00000185187,ENSG00000196664,ENSG00000104312,ENSG00000136826,ENSG00000137700,ENSG00000172232,ENSG00000189403,ENSG00000163220,ENSG00000181092,ENSG00000164342,ENSG00000164251,ENSG00000114251,ENSG00000100292,ENSG00000153898,ENSG00000120738,ENSG00000172936,ENSG00000055332,ENSG00000081181,ENSG00000168961…
GO:0030509	BMP signaling pathway	biological_process	0.0016575	0.040528	50	4783	156	22148	ENSG00000180875,ENSG00000164404,ENSG00000147257,ENSG00000251493,ENSG00000114251,ENSG00000179284,ENSG00000107779,ENSG00000120738,ENSG00000070404,ENSG00000102935,ENSG00000120149,ENSG00000135253,ENSG00000135409,ENSG00000197616,ENSG00000156574,ENSG00000158747,ENSG00000136603,ENSG00000175065,ENSG00000144355,ENSG00000171243,ENSG00000134569,ENSG00000166831,ENSG00000204217,ENSG00000156466,ENSG00000130513…
GO:0051047	positive regulation of secretion	biological_process	0.0016631	0.040613	116	4783	420	22148	ENSG00000183044,ENSG00000118785,ENSG00000175591,ENSG00000092969,ENSG00000170011,ENSG00000033327,ENSG00000157017,ENSG00000187094,ENSG00000118513,ENSG00000159224,ENSG00000145777,ENSG00000182621,ENSG00000056736,ENSG00000004468,ENSG00000128271,ENSG00000151577,ENSG00000204936,ENSG00000172247,ENSG00000078401,ENSG00000168621,ENSG00000205755,ENSG00000170458,ENSG00000135914,ENSG00000089041,ENSG00000145335…
GO:0006547	histidine metabolic process	biological_process	0.0017009	0.041483	7	4783	10	22148	ENSG00000084110,ENSG00000156017,ENSG00000160282,ENSG00000159650,ENSG00000140287,ENSG00000150540,ENSG00000100714
GO:0014075	response to amine stimulus	biological_process	0.0017153	0.041783	20	4783	48	22148	ENSG00000123360,ENSG00000110881,ENSG00000178445,ENSG00000123454,ENSG00000108819,ENSG00000116741,ENSG00000160323,ENSG00000107614,ENSG00000117152,ENSG00000239672,ENSG00000188822,ENSG00000176884,ENSG00000160014,ENSG00000151577,ENSG00000128271,ENSG00000131771,ENSG00000021826,ENSG00000166006,ENSG00000048052,ENSG00000170312
GO:0060571	morphogenesis of an epithelial fold	biological_process	0.0017213	0.041877	13	4783	26	22148	ENSG00000128714,ENSG00000171243,ENSG00000074047,ENSG00000164690,ENSG00000105989,ENSG00000125378,ENSG00000066468,ENSG00000114251,ENSG00000112175,ENSG00000073282,ENSG00000137573,ENSG00000070193,ENSG00000156574
GO:0048843	negative regulation of axon extension involved in axon guidance	biological_process	0.0017241	0.041892	13	4783	25	22148	ENSG00000075213,ENSG00000092421,ENSG00000196189,ENSG00000143434,ENSG00000010319,ENSG00000137872,ENSG00000130827,ENSG00000167680,ENSG00000170381,ENSG00000075223,ENSG00000001617,ENSG00000114251,ENSG00000112902
GO:0019887	protein kinase regulator activity	molecular_function	0.0017361	0.042128	62	4783	202	22148	ENSG00000185338,ENSG00000176994,ENSG00000175305,ENSG00000272398,ENSG00000108946,ENSG00000145214,ENSG00000065361,ENSG00000012223,ENSG00000101255,ENSG00000175224,ENSG00000134057,ENSG00000088992,ENSG00000102760,ENSG00000068001,ENSG00000262919,ENSG00000186834,ENSG00000143971,ENSG00000123080,ENSG00000135549,ENSG00000263020,ENSG00000130427,ENSG00000131771,ENSG00000106617,ENSG00000136754,ENSG00000184349…
GO:0050808	synapse organization	biological_process	0.0017381	0.042128	80	4783	255	22148	ENSG00000107742,ENSG00000138758,ENSG00000169139,ENSG00000074317,ENSG00000171723,ENSG00000170558,ENSG00000140538,ENSG00000136848,ENSG00000121853,ENSG00000100625,ENSG00000170381,ENSG00000175344,ENSG00000157017,ENSG00000158528,ENSG00000181790,ENSG00000188064,ENSG00000139211,ENSG00000130203,ENSG00000135333,ENSG00000176884,ENSG00000188153,ENSG00000182389,ENSG00000145335,ENSG00000164061,ENSG00000146555…
GO:1901566	organonitrogen compound biosynthetic process	biological_process	0.0017404	0.04213	206	4783	788	22148	ENSG00000103489,ENSG00000136997,ENSG00000047230,ENSG00000239672,ENSG00000136542,ENSG00000087085,ENSG00000133424,ENSG00000163082,ENSG00000169439,ENSG00000117009,ENSG00000060982,ENSG00000112186,ENSG00000115919,ENSG00000228253,ENSG00000142623,ENSG00000038427,ENSG00000163590,ENSG00000102230,ENSG00000021826,ENSG00000132692,ENSG00000106617,ENSG00000137968,ENSG00000162407,ENSG00000175264,ENSG00000115884…
GO:0070588	calcium ion transmembrane transport	biological_process	0.001745	0.042191	57	4783	173	22148	ENSG00000186642,ENSG00000008710,ENSG00000078795,ENSG00000198216,ENSG00000070985,ENSG00000135124,ENSG00000167535,ENSG00000151062,ENSG00000196296,ENSG00000187688,ENSG00000182389,ENSG00000153898,ENSG00000089041,ENSG00000166762,ENSG00000102452,ENSG00000138448,ENSG00000138741,ENSG00000110881,ENSG00000119121,ENSG00000133107,ENSG00000135636,ENSG00000007402,ENSG00000116032,ENSG00000108691,ENSG00000144481…
GO:0048145	regulation of fibroblast proliferation	biological_process	0.0017509	0.04228	32	4783	90	22148	ENSG00000136848,ENSG00000159256,ENSG00000176046,ENSG00000240583,ENSG00000257365,ENSG00000087088,ENSG00000114251,ENSG00000177606,ENSG00000197956,ENSG00000108590,ENSG00000174808,ENSG00000077463,ENSG00000136997,ENSG00000156860,ENSG00000170962,ENSG00000105810,ENSG00000113721,ENSG00000164938,ENSG00000134057,ENSG00000167996,ENSG00000134371,ENSG00000105989,ENSG00000125084,ENSG00000124762,ENSG00000135829…
GO:0004653	polypeptide N-acetylgalactosaminyltransferase activity	molecular_function	0.0017546	0.042318	11	4783	19	22148	ENSG00000178234,ENSG00000139629,ENSG00000109586,ENSG00000257594,ENSG00000174473,ENSG00000141429,ENSG00000185274,ENSG00000182870,ENSG00000119514,ENSG00000143641,ENSG00000136542
GO:0045078	positive regulation of interferon-gamma biosynthetic process	biological_process	0.0017645	0.042503	8	4783	13	22148	ENSG00000196664,ENSG00000197272,ENSG00000105246,ENSG00000153879,ENSG00000179588,ENSG00000164342,ENSG00000103855,ENSG00000101916
GO:0007599	hemostasis	biological_process	0.0017739	0.042638	104	4783	370	22148	ENSG00000105974,ENSG00000127533,ENSG00000107485,ENSG00000108946,ENSG00000168542,ENSG00000145214,ENSG00000164111,ENSG00000135919,ENSG00000117601,ENSG00000115956,ENSG00000164220,ENSG00000274750,ENSG00000121057,ENSG00000127324,ENSG00000181104,ENSG00000196415,ENSG00000144566,ENSG00000278828,ENSG00000035403,ENSG00000105851,ENSG00000141968,ENSG00000005961,ENSG00000108839,ENSG00000198517,ENSG00000213931…
GO:0060964	regulation of gene silencing by miRNA	biological_process	0.0017745	0.042638	24	4783	70	22148	ENSG00000278272,ENSG00000275379,ENSG00000270276,ENSG00000278637,ENSG00000197153,ENSG00000273542,ENSG00000278828,ENSG00000277157,ENSG00000276180,ENSG00000135829,ENSG00000273983,ENSG00000275714,ENSG00000197409,ENSG00000274267,ENSG00000186666,ENSG00000270882,ENSG00000181222,ENSG00000197238,ENSG00000183598,ENSG00000206557,ENSG00000274750,ENSG00000277775,ENSG00000197837,ENSG00000278705
GO:0032642	regulation of chemokine production	biological_process	0.0017847	0.042831	29	4783	82	22148	ENSG00000182578,ENSG00000189058,ENSG00000179588,ENSG00000160712,ENSG00000145777,ENSG00000136826,ENSG00000137700,ENSG00000104312,ENSG00000012504,ENSG00000185187,ENSG00000196664,ENSG00000114251,ENSG00000100292,ENSG00000153898,ENSG00000164342,ENSG00000181092,ENSG00000164251,ENSG00000189403,ENSG00000172232,ENSG00000103313,ENSG00000135077,ENSG00000082196,ENSG00000081181,ENSG00000168961,ENSG00000136244…
GO:0060513	prostatic bud formation	biological_process	0.0018025	0.043205	7	4783	10	22148	ENSG00000074047,ENSG00000073282,ENSG00000137573,ENSG00000164690,ENSG00000070193,ENSG00000125378,ENSG00000114251
GO:0050768	negative regulation of neurogenesis	biological_process	0.0018179	0.043519	49	4783	150	22148	ENSG00000116147,ENSG00000114315,ENSG00000112902,ENSG00000182175,ENSG00000006652,ENSG00000137672,ENSG00000105894,ENSG00000185924,ENSG00000144579,ENSG00000115844,ENSG00000109756,ENSG00000112333,ENSG00000080815,ENSG00000143434,ENSG00000001617,ENSG00000064300,ENSG00000130827,ENSG00000126861,ENSG00000053108,ENSG00000107779,ENSG00000114251,ENSG00000196189,ENSG00000143507,ENSG00000136244,ENSG00000092421…
GO:0030856	regulation of epithelial cell differentiation	biological_process	0.0018444	0.044099	45	4783	139	22148	ENSG00000133794,ENSG00000134317,ENSG00000143387,ENSG00000135547,ENSG00000162998,ENSG00000117425,ENSG00000185650,ENSG00000196159,ENSG00000133639,ENSG00000185022,ENSG00000124151,ENSG00000128342,ENSG00000163638,ENSG00000168874,ENSG00000181092,ENSG00000116285,ENSG00000197063,ENSG00000168621,ENSG00000106366,ENSG00000129654,ENSG00000156574,ENSG00000165272,ENSG00000120149,ENSG00000198719,ENSG00000158125…
GO:0060350	endochondral bone morphogenesis	biological_process	0.0018479	0.04413	29	4783	78	22148	ENSG00000120156,ENSG00000125378,ENSG00000205221,ENSG00000163359,ENSG00000156427,ENSG00000111799,ENSG00000159167,ENSG00000124749,ENSG00000168077,ENSG00000139219,ENSG00000187955,ENSG00000204217,ENSG00000173068,ENSG00000260428,ENSG00000137745,ENSG00000066468,ENSG00000142173,ENSG00000077092,ENSG00000131759,ENSG00000168646,ENSG00000197467,ENSG00000149257,ENSG00000162733,ENSG00000120149,ENSG00000157227…
GO:0045661	regulation of myoblast differentiation	biological_process	0.001864	0.044459	21	4783	54	22148	ENSG00000165887,ENSG00000145824,ENSG00000005513,ENSG00000133639,ENSG00000185650,ENSG00000092529,ENSG00000125378,ENSG00000182621,ENSG00000171243,ENSG00000077009,ENSG00000139174,ENSG00000117318,ENSG00000141052,ENSG00000076770,ENSG00000198719,ENSG00000064309,ENSG00000090554,ENSG00000164188,ENSG00000136688,ENSG00000144857,ENSG00000175197
GO:0055010	ventricular cardiac muscle tissue morphogenesis	biological_process	0.0018678	0.044495	20	4783	48	22148	ENSG00000163217,ENSG00000101331,ENSG00000198626,ENSG00000135547,ENSG00000016082,ENSG00000092969,ENSG00000066468,ENSG00000125686,ENSG00000069702,ENSG00000128917,ENSG00000107779,ENSG00000134571,ENSG00000092054,ENSG00000197616,ENSG00000168214,ENSG00000060718,ENSG00000106799,ENSG00000049883,ENSG00000157168,ENSG00000160808
GO:0045682	regulation of epidermis development	biological_process	0.0018916	0.045009	29	4783	82	22148	ENSG00000133710,ENSG00000135547,ENSG00000116990,ENSG00000117425,ENSG00000175707,ENSG00000185650,ENSG00000162891,ENSG00000092969,ENSG00000156535,ENSG00000125378,ENSG00000134317,ENSG00000126337,ENSG00000143387,ENSG00000099284,ENSG00000128602,ENSG00000134318,ENSG00000169884,ENSG00000120149,ENSG00000165272,ENSG00000073282,ENSG00000198719,ENSG00000114251,ENSG00000125686,ENSG00000185022,ENSG00000124151…
GO:0086019	cell-cell signaling involved in cardiac conduction	biological_process	0.0019016	0.045191	13	4783	25	22148	ENSG00000130529,ENSG00000151067,ENSG00000145362,ENSG00000006283,ENSG00000198626,ENSG00000165995,ENSG00000176076,ENSG00000053918,ENSG00000113569,ENSG00000177098,ENSG00000153956,ENSG00000183873,ENSG00000166257
GO:0030934	anchoring collagen	cellular_component	0.0019166	0.045464	7	4783	10	22148	ENSG00000187955,ENSG00000084636,ENSG00000011465,ENSG00000092758,ENSG00000111799,ENSG00000049089,ENSG00000163359
GO:0044092	negative regulation of molecular function	biological_process	0.001919	0.045464	295	4783	1174	22148	ENSG00000121101,ENSG00000112715,ENSG00000188906,ENSG00000265190,ENSG00000164266,ENSG00000071575,ENSG00000115738,ENSG00000133216,ENSG00000184557,ENSG00000143184,ENSG00000185745,ENSG00000180304,ENSG00000177606,ENSG00000090512,ENSG00000162999,ENSG00000166145,ENSG00000175197,ENSG00000168297,ENSG00000169900,ENSG00000178623,ENSG00000164111,ENSG00000012504,ENSG00000016082,ENSG00000134668,ENSG00000088992…
GO:0005911	cell-cell junction	cellular_component	0.0019201	0.045464	132	4783	465	22148	ENSG00000162738,ENSG00000241360,ENSG00000184226,ENSG00000182985,ENSG00000111679,ENSG00000188158,ENSG00000168952,ENSG00000184697,ENSG00000165269,ENSG00000139437,ENSG00000146950,ENSG00000137672,ENSG00000103494,ENSG00000137221,ENSG00000197467,ENSG00000154721,ENSG00000184113,ENSG00000175084,ENSG00000073150,ENSG00000154143,ENSG00000133107,ENSG00000143153,ENSG00000126259,ENSG00000172673,ENSG00000261371…
GO:0051283	negative regulation of sequestering of calcium ion	biological_process	0.0019275	0.045582	40	4783	116	22148	ENSG00000187258,ENSG00000081237,ENSG00000103888,ENSG00000183023,ENSG00000180210,ENSG00000175197,ENSG00000184544,ENSG00000135914,ENSG00000138685,ENSG00000145335,ENSG00000087088,ENSG00000089041,ENSG00000153898,ENSG00000143184,ENSG00000149596,ENSG00000169248,ENSG00000198947,ENSG00000151320,ENSG00000119782,ENSG00000147246,ENSG00000145362,ENSG00000155962,ENSG00000198838,ENSG00000127533,ENSG00000111679…
GO:0060675	ureteric bud morphogenesis	biological_process	0.0019354	0.045715	25	4783	66	22148	ENSG00000005513,ENSG00000196159,ENSG00000112715,ENSG00000162849,ENSG00000125378,ENSG00000162552,ENSG00000136997,ENSG00000107831,ENSG00000107485,ENSG00000100625,ENSG00000164690,ENSG00000205213,ENSG00000166341,ENSG00000168743,ENSG00000085741,ENSG00000185630,ENSG00000168621,ENSG00000128602,ENSG00000248905,ENSG00000251493,ENSG00000138685,ENSG00000114315,ENSG00000125084,ENSG00000179222,ENSG00000147257
GO:0044463	cell projection part	cellular_component	0.0019427	0.045831	320	4783	1228	22148	ENSG00000148053,ENSG00000082482,ENSG00000077063,ENSG00000174469,ENSG00000092051,XLOC_000205,ENSG00000115956,ENSG00000131979,ENSG00000132002,ENSG00000169604,ENSG00000186471,ENSG00000185527,ENSG00000107159,ENSG00000128272,ENSG00000179520,ENSG00000174898,ENSG00000186889,ENSG00000075142,ENSG00000131089,ENSG00000152767,ENSG00000155755,ENSG00000131095,ENSG00000144857,ENSG00000131771,ENSG00000114841,ENS…
GO:0044454	nuclear chromosome part	cellular_component	0.0019649	0.046299	156	4783	596	22148	ENSG00000256514,ENSG00000130522,ENSG00000146047,ENSG00000134371,ENSG00000274750,ENSG00000012504,ENSG00000147421,ENSG00000197238,ENSG00000257949,ENSG00000014138,ENSG00000095002,ENSG00000100242,ENSG00000166851,ENSG00000270276,ENSG00000100479,ENSG00000117036,ENSG00000197837,ENSG00000278677,ENSG00000143401,ENSG00000274267,ENSG00000136807,ENSG00000163374,ENSG00000198765,ENSG00000274183,ENSG00000273983…
GO:1900165	negative regulation of interleukin-6 secretion	biological_process	0.0019674	0.046301	7	4783	10	22148	ENSG00000134830,ENSG00000163874,ENSG00000153064,ENSG00000132718,ENSG00000082196,ENSG00000134242,ENSG00000163606
GO:0051253	negative regulation of RNA metabolic process	biological_process	0.0019879	0.046721	334	4783	1355	22148	ENSG00000112715,ENSG00000143355,ENSG00000184897,ENSG00000154803,ENSG00000115738,ENSG00000183570,ENSG00000138433,ENSG00000177283,ENSG00000136807,ENSG00000274267,ENSG00000148200,ENSG00000119042,ENSG00000102935,ENSG00000092607,ENSG00000143184,ENSG00000277157,ENSG00000273983,ENSG00000122565,ENSG00000103275,ENSG00000171223,ENSG00000175197,ENSG00000177606,ENSG00000108551,ENSG00000166925,ENSG00000144485…
GO:0061180	mammary gland epithelium development	biological_process	0.00199	0.046721	28	4783	75	22148	ENSG00000169855,ENSG00000188064,ENSG00000120149,ENSG00000170430,ENSG00000110092,ENSG00000120659,ENSG00000128602,ENSG00000171956,ENSG00000070193,ENSG00000135374,ENSG00000087088,ENSG00000125686,ENSG00000114251,ENSG00000066468,ENSG00000105989,ENSG00000166888,ENSG00000106004,ENSG00000117595,ENSG00000172216,ENSG00000163132,ENSG00000244405,ENSG00000204580,ENSG00000171243,ENSG00000107485,ENSG00000115738…
GO:0072111	cell proliferation involved in kidney development	biological_process	0.0020024	0.046956	10	4783	18	22148	ENSG00000107485,ENSG00000113721,ENSG00000147257,ENSG00000164690,ENSG00000125378,ENSG00000136997,ENSG00000170962,ENSG00000120738,ENSG00000154803,ENSG00000166396
GO:0061311	cell surface receptor signaling pathway involved in heart development	biological_process	0.0020091	0.047056	14	4783	30	22148	ENSG00000124216,ENSG00000125378,ENSG00000107779,ENSG00000166823,ENSG00000128917,ENSG00000114251,ENSG00000168214,ENSG00000178234,ENSG00000163132,ENSG00000130700,ENSG00000135547,ENSG00000120149,ENSG00000169855,ENSG00000162738
[truncated: 13,559 more rows]
