# Supplementary material for: RNA-Seq Technology Reveals the Mechanism of SDT Combined With Novel Nanobubbles Against HCC
Source: Front Mol Biosci. 2022 Feb 7;8:791331. doi: 10.3389/fmolb.2021.791331 (PMC8859324; doi:10.3389/fmolb.2021.791331)
Supplement: Supplementary file 5 [file Table9.XLSX]

## Sheet: Sheet1
Category	Term	Count	%	PValue	Genes	List Total	Pop Hits	Pop Total	Fold Enrichment	Bonferroni	Benjamini	FDR
KEGG_PATHWAY	hsa05322:Systemic lupus erythematosus	65	1.57997	1.65214e-12	ENSG00000180573, ENSG00000274618, ENSG00000166278, ENSG00000197409, ENSG00000184260, ENSG00000276966, ENSG00000124635, ENSG00000275713, ENSG00000278828, ENSG00000181218, ENSG00000277775, ENSG00000276368, ENSG00000182326, ENSG00000130402, ENSG00000197561, ENSG00000113648, ENSG00000241106, ENSG00000244731, ENSG00000275126, ENSG00000188375, ENSG00000274750, ENSG00000203811, ENSG00000203812, ENSG0000…	1428	134	6879	2.33671	4.80768e-10	4.80772e-10	4.69207e-10
KEGG_PATHWAY	hsa05034:Alcoholism	78	1.89596	3.73648e-12	ENSG00000180573, ENSG00000133703, ENSG00000274618, ENSG00000172354, ENSG00000197409, ENSG00000184260, ENSG00000276966, ENSG00000124635, ENSG00000275713, ENSG00000278828, ENSG00000160014, ENSG00000181218, ENSG00000102882, ENSG00000277775, ENSG00000276368, ENSG00000127588, ENSG00000176884, ENSG00000113648, ENSG00000169032, ENSG00000111664, ENSG00000131771, ENSG00000116478, ENSG00000275126, ENSG0000…	1428	177	6879	2.12285	1.08731e-09	5.43658e-10	5.3058e-10
KEGG_PATHWAY	hsa05231:Choline metabolism in cancer	35	0.850754	0.00160379	ENSG00000103197, ENSG00000105499, ENSG00000105851, ENSG00000175003, ENSG00000110721, ENSG00000197375, ENSG00000133703, ENSG00000153933, ENSG00000188089, ENSG00000185591, ENSG00000146648, ENSG00000168970, ENSG00000100644, ENSG00000142208, ENSG00000100288, ENSG00000058866, ENSG00000243708, ENSG00000143398, ENSG00000102882, ENSG00000100030, ENSG00000050748, ENSG00000197461, ENSG00000015285, ENSG0000…	1428	101	6879	1.66934	0.373169	0.118818	0.11596
KEGG_PATHWAY	hsa05202:Transcriptional misregulation in cancer	52	1.26398	0.00163324	ENSG00000244405, ENSG00000104903, ENSG00000173801, ENSG00000143995, ENSG00000197409, ENSG00000185591, ENSG00000100985, ENSG00000278828, ENSG00000185630, ENSG00000178053, ENSG00000277775, ENSG00000140443, ENSG00000002745, ENSG00000197561, ENSG00000175832, ENSG00000007516, ENSG00000171552, ENSG00000116478, ENSG00000186350, ENSG00000188375, ENSG00000274750, ENSG00000203811, ENSG00000168148, ENSG0000…	1428	167	6879	1.49997	0.378527	0.118818	0.11596
KEGG_PATHWAY	hsa04010:MAPK signaling pathway	72	1.75012	0.00288909	ENSG00000204390, ENSG00000133703, ENSG00000076984, ENSG00000099942, ENSG00000153956, ENSG00000072062, ENSG00000008735, ENSG00000138834, ENSG00000120875, ENSG00000168970, ENSG00000133818, ENSG00000243708, ENSG00000130829, ENSG00000184545, ENSG00000102882, ENSG00000213341, ENSG00000072736, ENSG00000106799, ENSG00000130522, ENSG00000141837, ENSG00000197442, ENSG00000104814, ENSG00000169032, ENSG0000…	1428	253	6879	1.37091	0.569127	0.162164	0.158263
KEGG_PATHWAY	hsa05203:Viral carcinogenesis	60	1.45843	0.00344692	ENSG00000185507, ENSG00000133703, ENSG00000274618, ENSG00000072062, ENSG00000135446, ENSG00000204592, ENSG00000276966, ENSG00000124635, ENSG00000082512, ENSG00000275713, ENSG00000087088, ENSG00000124232, ENSG00000102882, ENSG00000002822, ENSG00000130402, ENSG00000159720, ENSG00000006747, ENSG00000116478, ENSG00000269335, ENSG00000275126, ENSG00000145604, ENSG00000273703, ENSG00000164305, ENSG0000…	1428	205	6879	1.40992	0.633877	0.162164	0.158263
KEGG_PATHWAY	hsa05220:Chronic myeloid leukemia	26	0.631988	0.00400976	ENSG00000104365, ENSG00000105851, ENSG00000133703, ENSG00000099942, ENSG00000097007, ENSG00000175029, ENSG00000007968, ENSG00000136997, ENSG00000135446, ENSG00000159692, ENSG00000142208, ENSG00000102882, ENSG00000213341, ENSG00000033327, ENSG00000092969, ENSG00000100030, ENSG00000106799, ENSG00000105647, ENSG00000169032, ENSG00000171552, ENSG00000116478, ENSG00000110395, ENSG00000269335, ENSG0000…	1428	72	6879	1.73955	0.68938	0.162164	0.158263
KEGG_PATHWAY	hsa04978:Mineral absorption	18	0.43753	0.00489412	ENSG00000066230, ENSG00000100292, ENSG00000111424, ENSG00000205364, ENSG00000174358, ENSG00000105409, ENSG00000132681, ENSG00000198417, ENSG00000187193, ENSG00000205362, ENSG00000169688, ENSG00000205358, ENSG00000125148, ENSG00000125144, ENSG00000092439, ENSG00000169715, ENSG00000018625, ENSG00000087086	1428	44	6879	1.97068	0.760137	0.162164	0.158263
KEGG_PATHWAY	hsa05210:Colorectal cancer	23	0.559067	0.00501537	ENSG00000105851, ENSG00000100030, ENSG00000106799, ENSG00000050748, ENSG00000113318, ENSG00000133703, ENSG00000152284, ENSG00000105647, ENSG00000169032, ENSG00000076242, ENSG00000170345, ENSG00000136997, ENSG00000148737, ENSG00000117461, ENSG00000116062, ENSG00000169750, ENSG00000164305, ENSG00000163513, ENSG00000087088, ENSG00000142208, ENSG00000132906, ENSG00000102882, ENSG00000278139, ENSG0000…	1428	62	6879	1.78704	0.768493	0.162164	0.158263
KEGG_PATHWAY	hsa00250:Alanine, aspartate and glutamate metabolism	15	0.364609	0.00722788	ENSG00000104951, ENSG00000128683, ENSG00000131459, ENSG00000148672, ENSG00000239900, ENSG00000172482, ENSG00000135821, ENSG00000112294, ENSG00000166532, ENSG00000021826, ENSG00000183044, ENSG00000185100, ENSG00000130707, ENSG00000198380, ENSG00000167701	1428	35	6879	2.06453	0.878877	0.210331	0.205272
KEGG_PATHWAY	hsa04960:Aldosterone-regulated sodium reabsorption	16	0.388916	0.00839625	ENSG00000105851, ENSG00000100030, ENSG00000065054, ENSG00000133703, ENSG00000105647, ENSG00000175793, ENSG00000176387, ENSG00000105409, ENSG00000132681, ENSG00000049759, ENSG00000168447, ENSG00000117461, ENSG00000017427, ENSG00000102882, ENSG00000278139, ENSG00000018625, ENSG00000140992	1428	39	6879	1.9763	0.914019	0.222119	0.216776
KEGG_PATHWAY	hsa05212:Pancreatic cancer	23	0.559067	0.0093877	ENSG00000104365, ENSG00000105851, ENSG00000100030, ENSG00000106799, ENSG00000050748, ENSG00000133703, ENSG00000105647, ENSG00000169032, ENSG00000007968, ENSG00000171552, ENSG00000135446, ENSG00000269335, ENSG00000144118, ENSG00000146648, ENSG00000117461, ENSG00000169750, ENSG00000163513, ENSG00000141736, ENSG00000142208, ENSG00000132906, ENSG00000213341, ENSG00000102882, ENSG00000278139, ENSG0000…	1428	65	6879	1.70456	0.935734	0.227652	0.222176
KEGG_PATHWAY	hsa04144:Endocytosis	65	1.57997	0.0163419	ENSG00000204390, ENSG00000162704, ENSG00000196961, ENSG00000204592, ENSG00000159210, ENSG00000138592, ENSG00000108262, ENSG00000185236, ENSG00000124198, ENSG00000143398, ENSG00000140443, ENSG00000141971, ENSG00000144566, ENSG00000106799, ENSG00000088280, ENSG00000015285, ENSG00000103966, ENSG00000070371, ENSG00000171475, ENSG00000029725, ENSG00000116675, ENSG00000049759, ENSG00000067606, ENSG0000…	1428	241	6879	1.29925	0.991727	0.365808	0.357009
KEGG_PATHWAY	hsa04014:Ras signaling pathway	61	1.48274	0.0197311	ENSG00000133703, ENSG00000097007, ENSG00000072062, ENSG00000170890, ENSG00000172354, ENSG00000168970, ENSG00000138193, ENSG00000160014, ENSG00000133818, ENSG00000243708, ENSG00000102882, ENSG00000213341, ENSG00000140443, ENSG00000127588, ENSG00000144566, ENSG00000099617, ENSG00000176884, ENSG00000169032, ENSG00000116711, ENSG00000171552, ENSG00000111664, ENSG00000269335, ENSG00000144118, ENSG0000…	1428	226	6879	1.30022	0.99697	0.410124	0.400259
KEGG_PATHWAY	hsa04150:mTOR signaling pathway	20	0.486145	0.0216474	ENSG00000177189, ENSG00000104365, ENSG00000105851, ENSG00000103197, ENSG00000100030, ENSG00000177169, ENSG00000105647, ENSG00000106615, ENSG00000204673, ENSG00000118046, ENSG00000117461, ENSG00000102547, ENSG00000164327, ENSG00000142208, ENSG00000168209, ENSG00000017427, ENSG00000102882, ENSG00000278139, ENSG00000141564, ENSG00000140992, ENSG00000167965	1428	58	6879	1.66111	0.998285	0.414598	0.404625
KEGG_PATHWAY	hsa04919:Thyroid hormone signaling pathway	34	0.826446	0.0256044	ENSG00000103197, ENSG00000105851, ENSG00000161714, ENSG00000133703, ENSG00000175221, ENSG00000072062, ENSG00000136997, ENSG00000114166, ENSG00000137841, ENSG00000138193, ENSG00000100644, ENSG00000151090, ENSG00000148400, ENSG00000142208, ENSG00000132906, ENSG00000259207, ENSG00000182621, ENSG00000102882, ENSG00000018625, ENSG00000100030, ENSG00000075624, ENSG00000105647, ENSG00000106615, ENSG0000…	1428	115	6879	1.42422	0.999473	0.414598	0.404625
KEGG_PATHWAY	hsa04726:Serotonergic synapse	33	0.802139	0.0259332	ENSG00000105499, ENSG00000133703, ENSG00000072062, ENSG00000172354, ENSG00000138115, ENSG00000137841, ENSG00000188089, ENSG00000168970, ENSG00000108242, ENSG00000102468, ENSG00000186469, ENSG00000127920, ENSG00000123104, ENSG00000243708, ENSG00000182621, ENSG00000102882, ENSG00000127588, ENSG00000100030, ENSG00000242616, ENSG00000141837, ENSG00000161905, ENSG00000142192, ENSG00000169032, ENSG0000…	1428	111	6879	1.43215	0.999522	0.414598	0.404625
KEGG_PATHWAY	hsa05120:Epithelial cell signaling in Helicobacter pylori infection	22	0.534759	0.0268026	ENSG00000071553, ENSG00000104365, ENSG00000158769, ENSG00000050748, ENSG00000159720, ENSG00000131100, ENSG00000065559, ENSG00000269335, ENSG00000154721, ENSG00000146648, ENSG00000250565, ENSG00000113070, ENSG00000166086, ENSG00000006062, ENSG00000164305, ENSG00000185883, ENSG00000271503, ENSG00000108262, ENSG00000106100, ENSG00000143882, ENSG00000213341, ENSG00000110719	1428	67	6879	1.58178	0.999631	0.414598	0.404625
KEGG_PATHWAY	hsa04520:Adherens junction	23	0.559067	0.02707	ENSG00000100030, ENSG00000106799, ENSG00000130402, ENSG00000075624, ENSG00000015285, ENSG00000152284, ENSG00000111679, ENSG00000077782, ENSG00000044115, ENSG00000110400, ENSG00000175866, ENSG00000146648, ENSG00000143217, ENSG00000148737, ENSG00000177707, ENSG00000204435, ENSG00000169750, ENSG00000163513, ENSG00000141736, ENSG00000095637, ENSG00000102882, ENSG00000106299, ENSG00000140443	1428	71	6879	1.56051	0.99966	0.414598	0.404625
KEGG_PATHWAY	hsa05213:Endometrial cancer	18	0.43753	0.0294598	ENSG00000105851, ENSG00000100030, ENSG00000133703, ENSG00000152284, ENSG00000105647, ENSG00000169032, ENSG00000076242, ENSG00000044115, ENSG00000136997, ENSG00000166333, ENSG00000146648, ENSG00000148737, ENSG00000117461, ENSG00000141736, ENSG00000142208, ENSG00000132906, ENSG00000102882, ENSG00000278139, ENSG00000140992	1428	52	6879	1.6675	0.999834	0.428641	0.41833
KEGG_PATHWAY	hsa04810:Regulation of actin cytoskeleton	56	1.36121	0.0318196	ENSG00000134318, ENSG00000162704, ENSG00000133703, ENSG00000099942, ENSG00000065534, ENSG00000164171, ENSG00000213949, ENSG00000175866, ENSG00000141298, ENSG00000092820, ENSG00000160255, ENSG00000108262, ENSG00000180209, ENSG00000133818, ENSG00000143398, ENSG00000102882, ENSG00000168539, ENSG00000075624, ENSG00000130402, ENSG00000015285, ENSG00000137710, ENSG00000139734, ENSG00000169032, ENSG0000…	1428	210	6879	1.28459	0.999918	0.440928	0.430322
KEGG_PATHWAY	hsa00650:Butanoate metabolism	11	0.26738	0.0380225	ENSG00000081760, ENSG00000128683, ENSG00000112294, ENSG00000134240, ENSG00000005187, ENSG00000120437, ENSG00000183044, ENSG00000112972, ENSG00000161267, ENSG00000166743, ENSG00000122971	1428	27	6879	1.96257	0.999987	0.473794	0.462396
KEGG_PATHWAY	hsa04320:Dorso-ventral axis formation	11	0.26738	0.0380225	ENSG00000107864, ENSG00000100030, ENSG00000214575, ENSG00000146648, ENSG00000133703, ENSG00000010030, ENSG00000134627, ENSG00000148400, ENSG00000169032, ENSG00000137449, ENSG00000102882	1428	27	6879	1.96257	0.999987	0.473794	0.462396
KEGG_PATHWAY	hsa05205:Proteoglycans in cancer	53	1.28828	0.040815	ENSG00000134318, ENSG00000133703, ENSG00000111679, ENSG00000072062, ENSG00000164171, ENSG00000174804, ENSG00000188064, ENSG00000138193, ENSG00000085741, ENSG00000100985, ENSG00000141736, ENSG00000092820, ENSG00000123104, ENSG00000133818, ENSG00000102882, ENSG00000140443, ENSG00000002745, ENSG00000075624, ENSG00000155760, ENSG00000105989, ENSG00000137710, ENSG00000169032, ENSG00000082781, ENSG0000…	1428	200	6879	1.27657	0.999995	0.473794	0.462396
KEGG_PATHWAY	hsa05150:Staphylococcus aureus infection	18	0.43753	0.0418466	ENSG00000243649, ENSG00000110876, ENSG00000174175, ENSG00000241106, ENSG00000242574, ENSG00000005844, ENSG00000150337, ENSG00000197766, ENSG00000244731, ENSG00000136634, ENSG00000197405, ENSG00000166278, ENSG00000224389, ENSG00000169896, ENSG00000165471, ENSG00000160255, ENSG00000182326, ENSG00000237541	1428	54	6879	1.60574	0.999996	0.473794	0.462396
KEGG_PATHWAY	hsa04725:Cholinergic synapse	32	0.777832	0.0423321	ENSG00000105851, ENSG00000174233, ENSG00000175344, ENSG00000133703, ENSG00000072062, ENSG00000172354, ENSG00000137841, ENSG00000117013, ENSG00000142208, ENSG00000186469, ENSG00000096968, ENSG00000127920, ENSG00000123104, ENSG00000182621, ENSG00000102882, ENSG00000168539, ENSG00000127588, ENSG00000100030, ENSG00000242616, ENSG00000053918, ENSG00000141837, ENSG00000105647, ENSG00000146592, ENSG0000…	1428	111	6879	1.38875	0.999997	0.473794	0.462396
KEGG_PATHWAY	hsa04713:Circadian entrainment	28	0.680603	0.0454457	ENSG00000174233, ENSG00000072062, ENSG00000172354, ENSG00000198626, ENSG00000137841, ENSG00000143933, ENSG00000160014, ENSG00000186469, ENSG00000127920, ENSG00000182621, ENSG00000102882, ENSG00000127588, ENSG00000100030, ENSG00000089250, ENSG00000242616, ENSG00000176884, ENSG00000132326, ENSG00000138669, ENSG00000111664, ENSG00000157542, ENSG00000069966, ENSG00000196557, ENSG00000170345, ENSG0000…	1428	95	6879	1.41981	0.999999	0.479756	0.468215
KEGG_PATHWAY	hsa04912:GnRH signaling pathway	27	0.656296	0.0461621	ENSG00000105499, ENSG00000174233, ENSG00000133703, ENSG00000076984, ENSG00000072062, ENSG00000104826, ENSG00000065559, ENSG00000137841, ENSG00000188089, ENSG00000146648, ENSG00000143933, ENSG00000168970, ENSG00000113070, ENSG00000160014, ENSG00000123104, ENSG00000243708, ENSG00000182621, ENSG00000102882, ENSG00000169967, ENSG00000100030, ENSG00000050748, ENSG00000169032, ENSG00000116711, ENSG0000…	1428	91	6879	1.42929	0.999999	0.479756	0.468215
KEGG_PATHWAY	hsa05133:Pertussis	23	0.559067	0.0485363	ENSG00000100030, ENSG00000161638, ENSG00000050748, ENSG00000103490, ENSG00000244731, ENSG00000170345, ENSG00000136634, ENSG00000166278, ENSG00000224389, ENSG00000123838, ENSG00000169896, ENSG00000143933, ENSG00000164305, ENSG00000160014, ENSG00000125347, ENSG00000160255, ENSG00000185303, ENSG00000007171, ENSG00000122852, ENSG00000106100, ENSG00000102882, ENSG00000127666, ENSG00000182326	1428	75	6879	1.47728	0.999999	0.485345	0.47367
KEGG_PATHWAY	hsa05200:Pathways in cancer	96	2.3335	0.0500355	ENSG00000133703, ENSG00000099942, ENSG00000097007, ENSG00000198223, ENSG00000072062, ENSG00000164171, ENSG00000172354, ENSG00000196569, ENSG00000135446, ENSG00000174804, ENSG00000100985, ENSG00000141736, ENSG00000102882, ENSG00000106799, ENSG00000002745, ENSG00000047410, ENSG00000105989, ENSG00000171552, ENSG00000170345, ENSG00000116478, ENSG00000269335, ENSG00000186350, ENSG00000169750, ENSG0000…	1428	393	6879	1.17673	1	0.485345	0.47367
KEGG_PATHWAY	hsa04141:Protein processing in endoplasmic reticulum	45	1.09383	0.0552115	ENSG00000135506, ENSG00000051108, ENSG00000127022, ENSG00000185825, ENSG00000204390, ENSG00000113615, ENSG00000106803, ENSG00000076984, ENSG00000044574, ENSG00000165280, ENSG00000133265, ENSG00000152700, ENSG00000130175, ENSG00000025796, ENSG00000116663, ENSG00000136731, ENSG00000080824, ENSG00000116661, ENSG00000116044, ENSG00000087088, ENSG00000143870, ENSG00000050748, ENSG00000070010, ENSG0000…	1428	169	6879	1.28269	1	0.506585	0.494399
KEGG_PATHWAY	hsa00592:alpha-Linolenic acid metabolism	10	0.243072	0.0570488	ENSG00000188089, ENSG00000087008, ENSG00000134824, ENSG00000105499, ENSG00000163803, ENSG00000138308, ENSG00000168970, ENSG00000170890, ENSG00000116711, ENSG00000243708	1428	25	6879	1.92689	1	0.506585	0.494399
KEGG_PATHWAY	hsa04730:Long-term depression	19	0.461838	0.0574478	ENSG00000089250, ENSG00000100030, ENSG00000105499, ENSG00000141837, ENSG00000133703, ENSG00000169032, ENSG00000138669, ENSG00000116711, ENSG00000196218, ENSG00000137841, ENSG00000188089, ENSG00000168970, ENSG00000123104, ENSG00000120063, ENSG00000243708, ENSG00000182621, ENSG00000017427, ENSG00000102882, ENSG00000140443	1428	60	6879	1.52546	1	0.506585	0.494399
KEGG_PATHWAY	hsa03410:Base excision repair	12	0.291687	0.0633736	ENSG00000062822, ENSG00000166169, ENSG00000077514, ENSG00000129484, ENSG00000123415, ENSG00000065057, ENSG00000168496, ENSG00000177084, ENSG00000189403, ENSG00000070501, ENSG00000140398, ENSG00000105486	1428	33	6879	1.75172	1	0.542403	0.529356
KEGG_PATHWAY	hsa05219:Bladder cancer	14	0.340301	0.066308	ENSG00000100030, ENSG00000133703, ENSG00000025708, ENSG00000169032, ENSG00000007968, ENSG00000137801, ENSG00000136997, ENSG00000135446, ENSG00000146648, ENSG00000113070, ENSG00000100985, ENSG00000141736, ENSG00000102882, ENSG00000100373	1428	41	6879	1.64491	1	0.551304	0.538042
KEGG_PATHWAY	hsa04145:Phagosome	40	0.97229	0.0690956	ENSG00000071553, ENSG00000127022, ENSG00000161638, ENSG00000106803, ENSG00000168394, ENSG00000116701, ENSG00000137801, ENSG00000164171, ENSG00000131100, ENSG00000204592, ENSG00000186340, ENSG00000188229, ENSG00000168818, ENSG00000160255, ENSG00000185896, ENSG00000259207, ENSG00000122852, ENSG00000110719, ENSG00000144566, ENSG00000089250, ENSG00000173391, ENSG00000075624, ENSG00000104833, ENSG0000…	1428	150	6879	1.28459	1	0.558523	0.545087
KEGG_PATHWAY	hsa04130:SNARE interactions in vesicular transport	12	0.291687	0.0768176	ENSG00000135604, ENSG00000099940, ENSG00000178750, ENSG00000099365, ENSG00000168818, ENSG00000170310, ENSG00000104915, ENSG00000105829, ENSG00000151532, ENSG00000136874, ENSG00000103496, ENSG00000162236	1428	34	6879	1.7002	1	0.60416	0.589627
KEGG_PATHWAY	hsa05412:Arrhythmogenic right ventricular cardiomyopathy (ARVC)	20	0.486145	0.0851535	ENSG00000161638, ENSG00000134755, ENSG00000075624, ENSG00000152284, ENSG00000153956, ENSG00000132470, ENSG00000044115, ENSG00000164171, ENSG00000198626, ENSG00000173801, ENSG00000157445, ENSG00000213949, ENSG00000170558, ENSG00000144668, ENSG00000082781, ENSG00000148737, ENSG00000102119, ENSG00000259207, ENSG00000163069, ENSG00000167535	1428	67	6879	1.43798	1	0.649587	0.633962
KEGG_PATHWAY	hsa04724:Glutamatergic synapse	31	0.753525	0.088986	ENSG00000105499, ENSG00000174233, ENSG00000104888, ENSG00000105737, ENSG00000072062, ENSG00000172354, ENSG00000135821, ENSG00000137841, ENSG00000188089, ENSG00000168970, ENSG00000186469, ENSG00000127920, ENSG00000123104, ENSG00000164418, ENSG00000243708, ENSG00000182621, ENSG00000102882, ENSG00000127588, ENSG00000100030, ENSG00000242616, ENSG00000176884, ENSG00000141837, ENSG00000103942, ENSG0000…	1428	114	6879	1.30995	1	0.649587	0.633962
KEGG_PATHWAY	hsa00410:beta-Alanine metabolism	11	0.26738	0.090805	ENSG00000144644, ENSG00000088826, ENSG00000143149, ENSG00000102172, ENSG00000128683, ENSG00000072210, ENSG00000184254, ENSG00000183044, ENSG00000188641, ENSG00000111275, ENSG00000006534	1428	31	6879	1.70934	1	0.649587	0.633962
KEGG_PATHWAY	hsa00280:Valine, leucine and isoleucine degradation	15	0.364609	0.0915226	ENSG00000104951, ENSG00000072210, ENSG00000175198, ENSG00000112972, ENSG00000151498, ENSG00000176715, ENSG00000148090, ENSG00000111275, ENSG00000081760, ENSG00000143149, ENSG00000078070, ENSG00000134240, ENSG00000120437, ENSG00000183044, ENSG00000122971	1428	47	6879	1.53741	1	0.649587	0.633962
KEGG_PATHWAY	hsa04664:Fc epsilon RI signaling pathway	20	0.486145	0.0961978	ENSG00000105851, ENSG00000100030, ENSG00000105499, ENSG00000050748, ENSG00000133703, ENSG00000076984, ENSG00000113525, ENSG00000105647, ENSG00000169032, ENSG00000116711, ENSG00000065559, ENSG00000188089, ENSG00000168970, ENSG00000117461, ENSG00000169750, ENSG00000142208, ENSG00000243708, ENSG00000102882, ENSG00000033327, ENSG00000278139, ENSG00000140992	1428	68	6879	1.41683	1	0.658156	0.642325
KEGG_PATHWAY	hsa05230:Central carbon metabolism in cancer	19	0.461838	0.0982769	ENSG00000105851, ENSG00000100030, ENSG00000133703, ENSG00000105647, ENSG00000159399, ENSG00000169032, ENSG00000142082, ENSG00000077782, ENSG00000136997, ENSG00000171314, ENSG00000146648, ENSG00000117461, ENSG00000100644, ENSG00000105281, ENSG00000141736, ENSG00000160211, ENSG00000142208, ENSG00000103257, ENSG00000102882, ENSG00000278139	1428	64	6879	1.43011	1	0.658156	0.642325
