# Supplementary material for: RNA-Seq Technology Reveals the Mechanism of SDT Combined With Novel Nanobubbles Against HCC
Source: Front Mol Biosci. 2022 Feb 7;8:791331. doi: 10.3389/fmolb.2021.791331 (PMC8859324; doi:10.3389/fmolb.2021.791331)
Supplement: Supplementary file 8 [file Table5.XLS]

GO_accession	Description	Term_type	Over_represented_pValue	Corrected_pValue	CAD_item	CAD_list	Bg_item	Bg_list	Gene_names
GO:0005622	intracellular	cellular_component	1.9618e-113	3.8182e-109	7816	9636	16275	22148	ENSG00000141367,ENSG00000099204,ENSG00000135968,ENSG00000259207,ENSG00000163638,ENSG00000198093,ENSG00000204103,ENSG00000006062,ENSG00000103351,ENSG00000145860,ENSG00000103316,ENSG00000186908,ENSG00000101577,ENSG00000136280,ENSG00000205864,ENSG00000064995,ENSG00000166984,ENSG00000186469,ENSG00000102119,ENSG00000123143,ENSG00000099974,ENSG00000100083,ENSG00000113263,ENSG00000105852,ENSG00000117226…
GO:0044424	intracellular part	cellular_component	1.0084e-112	9.8129e-109	7660	9636	15887	22148	ENSG00000164609,ENSG00000142178,ENSG00000126261,ENSG00000158850,ENSG00000171403,ENSG00000068366,ENSG00000167291,ENSG00000164494,ENSG00000115339,ENSG00000108306,ENSG00000155380,ENSG00000176601,ENSG00000183520,ENSG00000146648,ENSG00000173821,ENSG00000115211,ENSG00000134899,ENSG00000103034,ENSG00000162129,ENSG00000263956,ENSG00000126777,ENSG00000067167,ENSG00000171016,ENSG00000171792,ENSG00000187017…
GO:0043226	organelle	cellular_component	1.0221e-79	6.6308e-76	7065	9636	14721	22148	ENSG00000116005,ENSG00000120500,ENSG00000196182,ENSG00000085377,ENSG00000119333,ENSG00000142583,ENSG00000187288,ENSG00000086288,ENSG00000196092,ENSG00000134247,ENSG00000005073,ENSG00000138376,ENSG00000146457,ENSG00000136193,ENSG00000125885,ENSG00000188342,ENSG00000162517,ENSG00000186834,ENSG00000185551,ENSG00000064651,ENSG00000177842,ENSG00000133392,ENSG00000162068,ENSG00000152818,ENSG00000177238…
GO:0043229	intracellular organelle	cellular_component	1.6592e-79	8.0734e-76	6791	9636	14067	22148	ENSG00000109270,ENSG00000144218,ENSG00000256500,ENSG00000197579,ENSG00000008441,ENSG00000133789,ENSG00000165006,ENSG00000237172,ENSG00000116044,ENSG00000141376,ENSG00000204897,ENSG00000240747,ENSG00000134480,ENSG00000163157,ENSG00000175643,ENSG00000090621,ENSG00000100721,ENSG00000167986,ENSG00000197457,ENSG00000197894,ENSG00000113196,ENSG00000198791,ENSG00000033030,ENSG00000243147,ENSG00000143867…
GO:0043227	membrane-bounded organelle	cellular_component	2.9724e-76	1.157e-72	6653	9636	13760	22148	ENSG00000158163,ENSG00000037474,ENSG00000237440,ENSG00000062650,ENSG00000165169,ENSG00000124608,ENSG00000115419,ENSG00000175467,ENSG00000101608,ENSG00000082805,ENSG00000118513,ENSG00000062485,ENSG00000162402,ENSG00000111364,ENSG00000263002,ENSG00000066044,ENSG00000117859,ENSG00000177732,ENSG00000024526,ENSG00000105997,ENSG00000130829,ENSG00000184374,ENSG00000187772,ENSG00000182154,ENSG00000124104…
GO:0043231	intracellular membrane-bounded organelle	cellular_component	1.8442e-71	5.9822e-68	6294	9636	12965	22148	ENSG00000176208,ENSG00000115266,ENSG00000108509,ENSG00000105429,ENSG00000159263,ENSG00000173402,ENSG00000148296,ENSG00000167780,ENSG00000175206,ENSG00000069943,ENSG00000157557,ENSG00000155846,ENSG00000179407,ENSG00000213937,ENSG00000160783,ENSG00000197111,ENSG00000118705,ENSG00000151914,ENSG00000110344,ENSG00000137656,ENSG00000186153,ENSG00000113296,ENSG00000087460,ENSG00000173960,ENSG00000106031…
GO:0005488	binding	molecular_function	4.633e-71	1.2882e-67	7741	9636	16466	22148	ENSG00000147257,ENSG00000173702,ENSG00000170396,ENSG00000166619,ENSG00000164105,ENSG00000156026,ENSG00000179930,ENSG00000183495,ENSG00000214063,ENSG00000141985,ENSG00000132274,ENSG00000140400,ENSG00000141510,ENSG00000135070,ENSG00000100462,ENSG00000064989,ENSG00000129116,ENSG00000163281,ENSG00000138433,ENSG00000186628,ENSG00000180089,ENSG00000105193,ENSG00000047457,ENSG00000189042,ENSG00000140153…
GO:0005737	cytoplasm	cellular_component	8.0479e-64	1.958e-60	6053	9636	12479	22148	ENSG00000121579,ENSG00000162946,ENSG00000161642,ENSG00000145425,ENSG00000163468,ENSG00000164879,ENSG00000154493,ENSG00000205531,ENSG00000204889,ENSG00000105246,ENSG00000167244,ENSG00000165806,ENSG00000171492,ENSG00000167965,ENSG00000157152,ENSG00000266173,ENSG00000130005,ENSG00000116833,ENSG00000198355,ENSG00000073350,ENSG00000129515,ENSG00000166377,ENSG00000168807,ENSG00000198464,ENSG00000197885…
GO:0003674	molecular_function	molecular_function	1.2994e-57	2.8101e-54	8813	9636	19375	22148	ENSG00000178690,ENSG00000204599,ENSG00000138696,ENSG00000179348,ENSG00000101384,ENSG00000164654,ENSG00000171794,ENSG00000136021,ENSG00000198099,ENSG00000181408,ENSG00000257767,ENSG00000171163,ENSG00000158106,ENSG00000145494,ENSG00000197122,ENSG00000188716,ENSG00000178974,ENSG00000115233,ENSG00000169894,ENSG00000163755,ENSG00000055118,ENSG00000100628,ENSG00000156831,ENSG00000023330,ENSG00000135457…
GO:0044422	organelle part	cellular_component	5.6838e-54	1.1062e-50	5107	9636	10414	22148	ENSG00000112624,ENSG00000165699,ENSG00000151466,ENSG00000170906,ENSG00000140406,ENSG00000139180,ENSG00000177191,ENSG00000011523,ENSG00000161944,ENSG00000164308,ENSG00000128881,ENSG00000143183,ENSG00000256525,ENSG00000236287,ENSG00000105355,ENSG00000102738,ENSG00000101191,ENSG00000177666,ENSG00000094975,ENSG00000129521,ENSG00000117399,ENSG00000175224,ENSG00000168496,ENSG00000004864,ENSG00000134014…
GO:0044237	cellular metabolic process	biological_process	6.4363e-54	1.1388e-50	5601	9636	11554	22148	ENSG00000196151,ENSG00000145113,ENSG00000102886,ENSG00000136827,ENSG00000204614,ENSG00000111671,ENSG00000183309,ENSG00000128917,ENSG00000111912,ENSG00000205581,ENSG00000128510,ENSG00000127483,ENSG00000068024,ENSG00000204389,ENSG00000131165,ENSG00000169136,XLOC_000033,ENSG00000139946,ENSG00000224051,ENSG00000184752,ENSG00000187736,ENSG00000171798,ENSG00000168566,ENSG00000155975,ENSG00000198169,ENS…
GO:0005515	protein binding	molecular_function	2.1516e-53	3.4897e-50	6141	9636	12818	22148	ENSG00000160791,ENSG00000102024,ENSG00000160951,ENSG00000124701,ENSG00000095970,ENSG00000137077,ENSG00000127980,ENSG00000115561,ENSG00000175538,ENSG00000030110,ENSG00000006194,XLOC_044505,ENSG00000154016,ENSG00000116698,ENSG00000162931,ENSG00000120051,ENSG00000168306,ENSG00000129214,ENSG00000102893,ENSG00000105705,ENSG00000170469,ENSG00000043143,ENSG00000103994,ENSG00000143493,ENSG00000105063,ENS…
GO:0044446	intracellular organelle part	cellular_component	7.6472e-53	1.1449e-49	5043	9636	10283	22148	ENSG00000171446,ENSG00000154328,ENSG00000115241,ENSG00000205060,ENSG00000169371,ENSG00000068697,ENSG00000082014,ENSG00000137270,ENSG00000269058,ENSG00000185127,ENSG00000073849,ENSG00000106803,ENSG00000170619,ENSG00000157593,ENSG00000180532,ENSG00000158796,ENSG00000172845,ENSG00000102007,ENSG00000273899,ENSG00000174804,ENSG00000135315,ENSG00000147044,ENSG00000090316,ENSG00000134153,ENSG00000108469…
GO:0044444	cytoplasmic part	cellular_component	2.2606e-47	3.1428e-44	5081	9636	10436	22148	ENSG00000051180,ENSG00000161011,ENSG00000088832,ENSG00000138035,ENSG00000132842,ENSG00000244607,ENSG00000100324,ENSG00000168003,ENSG00000132698,ENSG00000137221,ENSG00000102317,ENSG00000144747,ENSG00000110799,ENSG00000272636,ENSG00000144744,ENSG00000050327,ENSG00000173401,ENSG00000138100,ENSG00000186787,ENSG00000143149,ENSG00000123384,ENSG00000273802,ENSG00000148803,ENSG00000183044,ENSG00000136937…
GO:0044260	cellular macromolecule metabolic process	biological_process	2.9882e-45	3.8773e-42	4435	9636	9018	22148	ENSG00000141580,ENSG00000070423,ENSG00000157150,ENSG00000109917,ENSG00000189299,ENSG00000145241,ENSG00000102921,ENSG00000179271,ENSG00000110075,ENSG00000149922,ENSG00000182240,ENSG00000168509,ENSG00000116221,ENSG00000169410,ENSG00000163872,ENSG00000152409,ENSG00000081189,ENSG00000182742,ENSG00000096696,ENSG00000111218,ENSG00000197774,ENSG00000135541,ENSG00000231500,ENSG00000185187,ENSG00000095787…
GO:0005634	nucleus	cellular_component	2.2442e-43	2.7299e-40	3945	9636	7950	22148	ENSG00000125046,ENSG00000130702,ENSG00000132485,ENSG00000245848,ENSG00000148634,ENSG00000142065,ENSG00000213516,ENSG00000176720,ENSG00000013561,ENSG00000103274,ENSG00000163161,ENSG00000133639,ENSG00000163235,ENSG00000125834,ENSG00000185129,ENSG00000161021,ENSG00000164330,ENSG00000164109,ENSG00000172243,ENSG00000114346,ENSG00000175756,ENSG00000162654,ENSG00000133433,ENSG00000126561,ENSG00000136930…
GO:0044464	cell part	cellular_component	7.9193e-41	9.0666e-38	8565	9636	18892	22148	ENSG00000103174,ENSG00000101544,ENSG00000138495,ENSG00000197045,ENSG00000174576,ENSG00000178035,ENSG00000255346,ENSG00000161940,ENSG00000002746,ENSG00000145428,ENSG00000168263,ENSG00000103356,ENSG00000170310,ENSG00000205358,ENSG00000151552,ENSG00000125703,ENSG00000108424,ENSG00000087494,ENSG00000247596,ENSG00000071243,ENSG00000157087,ENSG00000212935,ENSG00000178917,ENSG00000134684,ENSG00000119938…
GO:0005623	cell	cellular_component	1.2548e-40	1.3567e-37	8578	9636	18928	22148	ENSG00000047578,ENSG00000204348,ENSG00000268861,ENSG00000133706,ENSG00000105707,ENSG00000187678,ENSG00000184363,ENSG00000172179,ENSG00000125841,ENSG00000169696,ENSG00000139970,ENSG00000206113,ENSG00000122696,ENSG00000115657,ENSG00000197128,ENSG00000108439,ENSG00000205726,ENSG00000159409,ENSG00000108395,ENSG00000184402,ENSG00000090273,ENSG00000204519,ENSG00000133742,XLOC_045521,ENSG00000224470,ENS…
GO:0044238	primary metabolic process	biological_process	2.1637e-39	2.2164e-36	5568	9636	11674	22148	ENSG00000023318,ENSG00000171827,ENSG00000100197,ENSG00000101040,ENSG00000249209,ENSG00000006025,ENSG00000112115,ENSG00000105963,ENSG00000109016,ENSG00000160049,ENSG00000100211,ENSG00000131375,ENSG00000101638,ENSG00000276410,ENSG00000047315,ENSG00000083307,ENSG00000175334,ENSG00000233822,ENSG00000270882,ENSG00000176125,ENSG00000137876,ENSG00000171608,ENSG00000169418,ENSG00000168621,ENSG00000255835…
GO:0070013	intracellular organelle lumen	cellular_component	1.4863e-37	1.4464e-34	2831	9636	5559	22148	ENSG00000170166,ENSG00000172428,ENSG00000169957,ENSG00000188976,ENSG00000141030,ENSG00000064601,ENSG00000090530,ENSG00000127191,ENSG00000186468,ENSG00000110871,ENSG00000172590,ENSG00000164902,ENSG00000156261,ENSG00000113648,ENSG00000131475,ENSG00000041880,ENSG00000144857,ENSG00000113812,ENSG00000100219,ENSG00000065618,ENSG00000147059,ENSG00000175325,ENSG00000102878,ENSG00000143811,ENSG00000197409…
GO:0031974	membrane-enclosed lumen	cellular_component	9.202e-37	8.5285e-34	2925	9636	5776	22148	ENSG00000126261,ENSG00000164609,ENSG00000149257,ENSG00000164494,ENSG00000125347,ENSG00000198911,ENSG00000082258,ENSG00000140307,ENSG00000165568,ENSG00000086544,ENSG00000183520,ENSG00000054654,ENSG00000128585,ENSG00000173821,ENSG00000146648,ENSG00000134899,ENSG00000140564,ENSG00000171016,ENSG00000171792,ENSG00000126777,ENSG00000215018,ENSG00000124151,ENSG00000171490,ENSG00000168036,ENSG00000163644…
GO:0043233	organelle lumen	cellular_component	1.4609e-36	1.2924e-33	2898	9636	5719	22148	ENSG00000168309,ENSG00000132323,ENSG00000106723,ENSG00000161405,ENSG00000196415,ENSG00000171316,ENSG00000150687,ENSG00000134419,ENSG00000181061,ENSG00000183207,ENSG00000135932,ENSG00000010292,ENSG00000114956,ENSG00000204386,ENSG00000111206,ENSG00000099290,ENSG00000100982,ENSG00000168002,ENSG00000143947,ENSG00000103995,ENSG00000071859,ENSG00000111266,ENSG00000107077,ENSG00000139546,ENSG00000127947…
GO:0005829	cytosol	cellular_component	8.8964e-35	7.5283e-32	2773	9636	5462	22148	ENSG00000025796,ENSG00000164879,ENSG00000154493,ENSG00000107882,ENSG00000163468,ENSG00000145425,ENSG00000121579,ENSG00000132879,ENSG00000186185,ENSG00000204889,ENSG00000013375,ENSG00000196655,ENSG00000100099,ENSG00000078269,ENSG00000100341,ENSG00000266173,ENSG00000130005,ENSG00000165806,ENSG00000167965,ENSG00000178921,ENSG00000198355,ENSG00000129515,ENSG00000073350,ENSG00000128159,ENSG00000126337…
GO:0008152	metabolic process	biological_process	1.6249e-34	1.2681e-31	6089	9636	12961	22148	ENSG00000137857,ENSG00000229809,ENSG00000204406,ENSG00000186866,ENSG00000168264,ENSG00000083845,ENSG00000070018,ENSG00000166922,ENSG00000172339,ENSG00000169194,ENSG00000149923,ENSG00000166896,ENSG00000117411,ENSG00000141040,ENSG00000060140,ENSG00000165458,ENSG00000213918,ENSG00000054796,ENSG00000130699,ENSG00000183647,ENSG00000174903,ENSG00000106066,ENSG00000167272,ENSG00000169567,ENSG00000181449…
GO:0071704	organic substance metabolic process	biological_process	1.6289e-34	1.2681e-31	5753	9636	12176	22148	ENSG00000148584,ENSG00000234444,ENSG00000086619,ENSG00000153395,ENSG00000146414,ENSG00000117461,ENSG00000172264,ENSG00000160145,ENSG00000177108,ENSG00000111707,ENSG00000101752,ENSG00000172840,ENSG00000087074,ENSG00000017427,ENSG00000204568,ENSG00000197013,ENSG00000157168,ENSG00000186918,ENSG00000140992,ENSG00000162367,ENSG00000227057,ENSG00000102401,ENSG00000123739,ENSG00000173039,ENSG00000138892…
GO:0031981	nuclear lumen	cellular_component	2.5327e-33	1.8959e-30	2352	9636	4575	22148	ENSG00000165280,ENSG00000135144,ENSG00000109606,ENSG00000163125,ENSG00000178999,ENSG00000097021,ENSG00000159339,ENSG00000148660,ENSG00000181929,ENSG00000110107,ENSG00000131473,ENSG00000159692,ENSG00000135365,ENSG00000106948,ENSG00000105499,ENSG00000159788,ENSG00000197312,ENSG00000113593,ENSG00000136824,ENSG00000164053,ENSG00000177694,ENSG00000133884,ENSG00000260428,ENSG00000170473,ENSG00000122692…
GO:0044428	nuclear part	cellular_component	1.6504e-32	1.1897e-29	2535	9636	4979	22148	ENSG00000131778,ENSG00000138315,ENSG00000163798,ENSG00000173207,ENSG00000196976,ENSG00000162458,ENSG00000163636,ENSG00000132522,ENSG00000168826,ENSG00000011451,ENSG00000234719,ENSG00000148303,ENSG00000099804,ENSG00000118046,ENSG00000269858,ENSG00000169905,ENSG00000149930,ENSG00000177700,ENSG00000173545,ENSG00000166181,ENSG00000128709,ENSG00000109911,ENSG00000124440,ENSG00000187475,ENSG00000165462…
GO:0043167	ion binding	molecular_function	7.9193e-32	5.5048e-29	3353	9636	6753	22148	ENSG00000101333,ENSG00000142634,ENSG00000274276,ENSG00000166402,ENSG00000018510,ENSG00000144867,ENSG00000090861,ENSG00000164061,ENSG00000183785,ENSG00000160323,ENSG00000160908,ENSG00000091009,ENSG00000157985,ENSG00000070087,ENSG00000106105,ENSG00000144566,ENSG00000120440,ENSG00000138796,ENSG00000249158,ENSG00000186230,ENSG00000143921,ENSG00000168421,ENSG00000215218,ENSG00000149654,ENSG00000234127…
GO:0009987	cellular process	biological_process	8.6728e-32	5.8206e-29	8235	9636	18177	22148	ENSG00000154370,ENSG00000100300,ENSG00000130119,ENSG00000138834,ENSG00000143479,ENSG00000265763,ENSG00000108518,ENSG00000183955,ENSG00000167978,ENSG00000168140,ENSG00000081177,ENSG00000145868,ENSG00000188508,ENSG00000167123,ENSG00000164930,ENSG00000255863,ENSG00000132275,ENSG00000183020,ENSG00000130826,ENSG00000225968,ENSG00000179361,ENSG00000166428,ENSG00000186300,ENSG00000248871,ENSG00000142156…
GO:0097159	organic cyclic compound binding	molecular_function	3.7159e-31	2.4108e-28	3268	9636	6606	22148	ENSG00000102349,ENSG00000112333,ENSG00000061936,ENSG00000204228,ENSG00000158773,ENSG00000105856,ENSG00000105607,ENSG00000163918,ENSG00000142611,ENSG00000159479,ENSG00000167088,ENSG00000168032,ENSG00000072195,ENSG00000187475,ENSG00000165462,ENSG00000118707,ENSG00000105976,ENSG00000270181,ENSG00000165702,ENSG00000089902,ENSG00000162714,ENSG00000171793,ENSG00000021461,ENSG00000119203,ENSG00000127804…
GO:0006807	nitrogen compound metabolic process	biological_process	8.1203e-31	5.0982e-28	3643	9636	7448	22148	ENSG00000162664,ENSG00000134480,ENSG00000130382,ENSG00000167986,ENSG00000090621,ENSG00000175643,ENSG00000090376,ENSG00000173175,ENSG00000113196,ENSG00000198791,ENSG00000087470,ENSG00000033030,ENSG00000197457,ENSG00000115884,ENSG00000166147,ENSG00000144218,ENSG00000167720,ENSG00000088038,ENSG00000239900,ENSG00000254585,ENSG00000197579,ENSG00000197747,ENSG00000133789,ENSG00000110315,ENSG00000160877…
GO:0006996	organelle organization	biological_process	4.2296e-30	2.5725e-27	1966	9636	3790	22148	ENSG00000083535,ENSG00000172530,ENSG00000137502,ENSG00000104823,ENSG00000112658,ENSG00000114686,ENSG00000205186,ENSG00000166510,ENSG00000166337,ENSG00000126749,ENSG00000172071,ENSG00000175279,ENSG00000139613,ENSG00000175662,ENSG00000108587,ENSG00000105127,ENSG00000146122,ENSG00000168397,ENSG00000251201,ENSG00000178257,ENSG00000148335,ENSG00000138795,ENSG00000161800,ENSG00000161533,ENSG00000119638…
GO:1901363	heterocyclic compound binding	molecular_function	1.0083e-29	5.9467e-27	3217	9636	6514	22148	ENSG00000117713,ENSG00000164749,ENSG00000054179,ENSG00000181722,ENSG00000111615,ENSG00000173818,ENSG00000142528,ENSG00000011260,ENSG00000140948,ENSG00000273749,ENSG00000155304,ENSG00000184304,ENSG00000162571,ENSG00000111540,ENSG00000159409,ENSG00000283496,ENSG00000117395,XLOC_045521,ENSG00000204519,ENSG00000160551,ENSG00000224470,ENSG00000137073,ENSG00000188130,ENSG00000267041,ENSG00000205581,ENS…
GO:1901360	organic cyclic compound metabolic process	biological_process	1.0762e-28	6.1604e-26	3428	9636	7005	22148	ENSG00000184209,ENSG00000198435,ENSG00000186026,ENSG00000115705,ENSG00000269026,ENSG00000254093,ENSG00000163864,ENSG00000068903,ENSG00000184517,ENSG00000213930,ENSG00000174720,ENSG00000112029,ENSG00000182175,ENSG00000166949,ENSG00000197757,ENSG00000187642,ENSG00000118655,ENSG00000021826,ENSG00000182521,ENSG00000168505,ENSG00000123411,ENSG00000262814,ENSG00000172201,ENSG00000008130,ENSG00000166333…
GO:0031323	regulation of cellular metabolic process	biological_process	1.2716e-28	7.0709e-26	3153	9636	6392	22148	ENSG00000142539,ENSG00000089289,ENSG00000084092,ENSG00000139793,ENSG00000114416,ENSG00000120662,ENSG00000109111,ENSG00000010704,ENSG00000283088,ENSG00000107223,ENSG00000108001,ENSG00000173193,ENSG00000114784,ENSG00000044574,ENSG00000115970,ENSG00000182208,ENSG00000158417,ENSG00000158615,ENSG00000165804,ENSG00000122223,ENSG00000141965,ENSG00000155760,ENSG00000179119,ENSG00000187772,ENSG00000185920…
GO:0006725	cellular aromatic compound metabolic process	biological_process	1.7441e-28	9.4294e-26	3305	9636	6736	22148	ENSG00000205309,ENSG00000103342,ENSG00000181090,ENSG00000095752,ENSG00000119669,ENSG00000205981,ENSG00000077092,ENSG00000276409,ENSG00000183324,ENSG00000176928,ENSG00000257184,ENSG00000066135,ENSG00000198218,ENSG00000167632,ENSG00000126804,ENSG00000109805,ENSG00000156110,ENSG00000124942,ENSG00000184436,ENSG00000176302,ENSG00000178222,ENSG00000067606,ENSG00000107164,ENSG00000183765,ENSG00000165025…
GO:0006139	nucleobase-containing compound metabolic process	biological_process	6.2223e-28	3.2731e-25	3205	9636	6524	22148	ENSG00000159335,ENSG00000113525,ENSG00000135365,ENSG00000284194,ENSG00000135655,ENSG00000159692,ENSG00000181085,ENSG00000136824,ENSG00000172818,ENSG00000113593,ENSG00000159788,ENSG00000154957,ENSG00000285162,ENSG00000106948,ENSG00000170473,ENSG00000133884,ENSG00000260428,ENSG00000164053,ENSG00000169217,ENSG00000141456,ENSG00000065833,ENSG00000104365,ENSG00000122692,ENSG00000109606,ENSG00000084070…
GO:0046483	heterocycle metabolic process	biological_process	7.6396e-28	3.9129e-25	3295	9636	6724	22148	ENSG00000187764,ENSG00000171604,ENSG00000159263,ENSG00000176208,ENSG00000108509,ENSG00000105429,ENSG00000164509,ENSG00000168621,ENSG00000169418,ENSG00000255835,ENSG00000108179,ENSG00000155846,ENSG00000157557,ENSG00000171843,ENSG00000160783,ENSG00000197111,ENSG00000074966,ENSG00000175206,ENSG00000183621,ENSG00000148290,ENSG00000161920,ENSG00000169375,ENSG00000106031,ENSG00000087460,ENSG00000163346…
GO:0034641	cellular nitrogen compound metabolic process	biological_process	1.7001e-27	8.4842e-25	3397	9636	6956	22148	ENSG00000205143,ENSG00000076770,ENSG00000070404,ENSG00000085872,ENSG00000169925,ENSG00000101440,ENSG00000108799,ENSG00000011258,ENSG00000172482,ENSG00000198633,ENSG00000255529,ENSG00000217442,ENSG00000284018,ENSG00000180336,ENSG00000221983,ENSG00000167984,ENSG00000028839,ENSG00000143627,ENSG00000065057,ENSG00000162174,ENSG00000102554,ENSG00000185591,ENSG00000111802,ENSG00000115641,ENSG00000100714…
GO:0043170	macromolecule metabolic process	biological_process	2.8026e-26	1.3637e-23	4811	9636	10162	22148	ENSG00000255302,ENSG00000240972,ENSG00000141582,ENSG00000151651,ENSG00000140525,ENSG00000182179,ENSG00000143624,ENSG00000140694,ENSG00000105483,ENSG00000204569,ENSG00000178982,ENSG00000241058,ENSG00000171786,ENSG00000068394,ENSG00000069667,ENSG00000115170,ENSG00000113580,ENSG00000139579,ENSG00000127666,ENSG00000091972,ENSG00000114853,ENSG00000116670,ENSG00000107779,ENSG00000186063,ENSG00000185513…
GO:0005654	nucleoplasm	cellular_component	5.3471e-25	2.5383e-22	2008	9636	3939	22148	ENSG00000024526,ENSG00000025770,ENSG00000105997,ENSG00000011304,ENSG00000066044,ENSG00000177732,ENSG00000186280,ENSG00000128915,ENSG00000094804,ENSG00000099940,ENSG00000064313,ENSG00000087842,ENSG00000157106,ENSG00000134324,ENSG00000187098,ENSG00000128710,ENSG00000072062,ENSG00000062650,ENSG00000037474,ENSG00000185482,ENSG00000162402,ENSG00000188554,ENSG00000118513,ENSG00000160888,ENSG00000167085…
GO:0043228	non-membrane-bounded organelle	cellular_component	6.1173e-25	2.7689e-22	2342	9636	4678	22148	ENSG00000096401,ENSG00000147604,ENSG00000176058,ENSG00000114767,ENSG00000082701,ENSG00000273542,ENSG00000013364,ENSG00000168743,ENSG00000047932,ENSG00000141551,ENSG00000213977,ENSG00000107833,ENSG00000147601,ENSG00000166579,ENSG00000274997,ENSG00000130489,ENSG00000134369,ENSG00000141971,ENSG00000143801,ENSG00000071127,ENSG00000156650,ENSG00000099957,ENSG00000183386,ENSG00000196730,ENSG00000151474…
GO:0043232	intracellular non-membrane-bounded organelle	cellular_component	6.1173e-25	2.7689e-22	2342	9636	4678	22148	ENSG00000169592,ENSG00000107371,ENSG00000244588,ENSG00000115902,ENSG00000284862,ENSG00000185324,ENSG00000174740,ENSG00000196517,ENSG00000141480,ENSG00000160007,ENSG00000160678,ENSG00000139323,ENSG00000127603,ENSG00000163808,ENSG00000134323,ENSG00000031823,ENSG00000080298,ENSG00000013810,ENSG00000111641,ENSG00000178694,ENSG00000100401,ENSG00000162004,ENSG00000274810,ENSG00000179532,ENSG00000133316…
GO:0009058	biosynthetic process	biological_process	1.2194e-24	5.394e-22	3260	9636	6699	22148	ENSG00000004487,ENSG00000129484,ENSG00000123066,ENSG00000196531,ENSG00000204394,ENSG00000170801,ENSG00000107954,ENSG00000105708,ENSG00000090857,ENSG00000165704,ENSG00000143578,ENSG00000267179,ENSG00000161267,ENSG00000135914,ENSG00000119715,ENSG00000081665,ENSG00000181852,ENSG00000090905,ENSG00000065970,ENSG00000243708,ENSG00000077150,ENSG00000096654,ENSG00000137497,ENSG00000144642,ENSG00000072501…
GO:0044267	cellular protein metabolic process	biological_process	1.2633e-24	5.4639e-22	2529	9636	5085	22148	ENSG00000100300,ENSG00000127774,ENSG00000154370,ENSG00000133247,ENSG00000215472,ENSG00000143479,ENSG00000130119,ENSG00000138834,ENSG00000226430,ENSG00000071794,ENSG00000183955,ENSG00000177981,ENSG00000237693,ENSG00000128203,ENSG00000141543,ENSG00000148399,ENSG00000073803,ENSG00000129204,ENSG00000155959,ENSG00000130255,ENSG00000134070,ENSG00000165905,ENSG00000114353,ENSG00000183020,ENSG00000064692…
GO:0009059	macromolecule biosynthetic process	biological_process	2.5551e-24	1.0811e-21	2680	9636	5426	22148	ENSG00000160959,ENSG00000198393,ENSG00000128713,ENSG00000186184,ENSG00000063169,ENSG00000176945,ENSG00000066827,ENSG00000135702,ENSG00000087302,ENSG00000129173,ENSG00000107362,ENSG00000186642,ENSG00000167967,ENSG00000166831,ENSG00000141446,ENSG00000213967,ENSG00000179111,ENSG00000117676,ENSG00000148824,ENSG00000135723,ENSG00000171865,ENSG00000178764,ENSG00000132256,ENSG00000049759,ENSG00000171161…
GO:0044767	single-organism developmental process	biological_process	5.6835e-24	2.3536e-21	2560	9636	5163	22148	ENSG00000150630,ENSG00000184304,ENSG00000184402,ENSG00000188130,ENSG00000224470,ENSG00000117713,ENSG00000069188,ENSG00000273749,ENSG00000117153,ENSG00000171798,ENSG00000128606,ENSG00000187736,ENSG00000169344,ENSG00000166341,ENSG00000172179,ENSG00000068024,ENSG00000204389,ENSG00000087903,ENSG00000105707,ENSG00000169136,ENSG00000157483,ENSG00000105610,ENSG00000115657,ENSG00000128917,ENSG00000171863…
GO:0034645	cellular macromolecule biosynthetic process	biological_process	6.924e-24	2.8075e-21	2615	9636	5290	22148	ENSG00000162738,ENSG00000182973,ENSG00000188976,ENSG00000186468,ENSG00000134627,ENSG00000127191,ENSG00000271503,ENSG00000169957,ENSG00000090581,ENSG00000170166,ENSG00000270249,ENSG00000197409,ENSG00000176371,ENSG00000113648,ENSG00000139133,ENSG00000156261,ENSG00000111596,ENSG00000219607,ENSG00000164902,ENSG00000143178,ENSG00000172590,ENSG00000115380,ENSG00000102878,ENSG00000175325,ENSG00000100219…
GO:0090304	nucleic acid metabolic process	biological_process	7.2621e-24	2.8845e-21	2769	9636	5631	22148	ENSG00000143164,ENSG00000105672,ENSG00000140455,ENSG00000196757,ENSG00000100307,ENSG00000183850,ENSG00000122859,ENSG00000196591,ENSG00000165828,ENSG00000119906,ENSG00000132541,ENSG00000162772,ENSG00000112118,ENSG00000162086,ENSG00000005102,ENSG00000107796,ENSG00000156587,ENSG00000120798,ENSG00000101158,ENSG00000085276,ENSG00000129460,ENSG00000107872,ENSG00000107201,ENSG00000145214,ENSG00000112531…
GO:1901576	organic substance biosynthetic process	biological_process	9.1108e-24	3.5465e-21	3209	9636	6601	22148	ENSG00000135469,ENSG00000175643,ENSG00000090621,ENSG00000090376,ENSG00000162664,ENSG00000130382,ENSG00000134480,ENSG00000163344,ENSG00000198791,ENSG00000113196,ENSG00000115884,ENSG00000173175,ENSG00000197579,ENSG00000254585,ENSG00000205609,ENSG00000088038,ENSG00000167720,ENSG00000239900,ENSG00000144218,ENSG00000166147,ENSG00000240747,ENSG00000141376,ENSG00000116044,ENSG00000237172,ENSG00000069812…
GO:0046872	metal ion binding	molecular_function	1.0021e-23	3.8244e-21	2270	9636	4511	22148	ENSG00000197893,ENSG00000116771,ENSG00000131408,ENSG00000203867,ENSG00000197044,ENSG00000091436,ENSG00000183773,ENSG00000096654,ENSG00000243708,ENSG00000119715,ENSG00000081665,ENSG00000181852,ENSG00000267179,ENSG00000165704,ENSG00000107954,ENSG00000105708,ENSG00000165323,ENSG00000134917,ENSG00000128536,ENSG00000063854,ENSG00000213145,ENSG00000010244,ENSG00000141497,ENSG00000078808,ENSG00000137869…
GO:0044249	cellular biosynthetic process	biological_process	2.8527e-23	1.0677e-20	3153	9636	6485	22148	ENSG00000175745,ENSG00000070388,ENSG00000185499,ENSG00000274267,ENSG00000186812,ENSG00000103363,ENSG00000166801,ENSG00000130783,ENSG00000198952,ENSG00000169955,ENSG00000218891,ENSG00000158321,ENSG00000196268,ENSG00000162616,ENSG00000164576,ENSG00000020633,ENSG00000118246,ENSG00000141076,ENSG00000102401,ENSG00000174282,ENSG00000143179,ENSG00000105989,ENSG00000173039,ENSG00000123739,ENSG00000111676…
GO:0043169	cation binding	molecular_function	8.3557e-23	3.0684e-20	2304	9636	4600	22148	ENSG00000149218,ENSG00000143520,ENSG00000116981,ENSG00000174807,ENSG00000126746,ENSG00000136243,ENSG00000198626,ENSG00000170175,ENSG00000120318,ENSG00000183155,ENSG00000198453,ENSG00000113140,ENSG00000186300,ENSG00000104313,ENSG00000115252,ENSG00000119929,ENSG00000146592,ENSG00000071794,ENSG00000184347,ENSG00000265763,ENSG00000179242,ENSG00000143479,ENSG00000154370,ENSG00000213689,ENSG00000135048…
GO:0006366	transcription from RNA polymerase II promoter	biological_process	8.7801e-23	3.1646e-20	1517	9636	2931	22148	ENSG00000171448,ENSG00000169016,ENSG00000134107,ENSG00000169926,ENSG00000001167,ENSG00000187837,ENSG00000196456,ENSG00000182759,ENSG00000167395,ENSG00000166313,ENSG00000141448,ENSG00000125084,ENSG00000175029,ENSG00000147133,ENSG00000165934,ENSG00000176222,ENSG00000196652,ENSG00000273604,ENSG00000135547,ENSG00000124613,ENSG00000125651,ENSG00000176953,ENSG00000198815,ENSG00000175727,ENSG00000122592…
GO:0051171	regulation of nitrogen compound metabolic process	biological_process	1.1269e-22	3.9877e-20	2353	9636	4731	22148	ENSG00000188976,ENSG00000271503,ENSG00000127191,ENSG00000169957,ENSG00000170166,ENSG00000197409,ENSG00000176371,ENSG00000198585,ENSG00000113648,ENSG00000156261,ENSG00000111596,ENSG00000143178,ENSG00000115380,ENSG00000102878,ENSG00000175325,ENSG00000100219,ENSG00000203879,ENSG00000221923,ENSG00000041880,ENSG00000152518,ENSG00000138378,ENSG00000087152,ENSG00000104129,ENSG00000104967,ENSG00000184436…
GO:0071840	cellular component organization or biogenesis	biological_process	4.2623e-22	1.4814e-19	3318	9636	6862	22148	ENSG00000114023,ENSG00000143153,ENSG00000159339,ENSG00000054282,ENSG00000115468,ENSG00000148660,ENSG00000110107,ENSG00000140092,ENSG00000253548,ENSG00000178999,ENSG00000178952,ENSG00000065054,ENSG00000165280,ENSG00000241127,ENSG00000186687,ENSG00000164877,ENSG00000241685,ENSG00000214456,ENSG00000175265,ENSG00000104365,ENSG00000127399,ENSG00000141456,ENSG00000065833,ENSG00000167553,ENSG00000169217…
GO:0043412	macromolecule modification	biological_process	5.8684e-22	2.0038e-19	2111	9636	4211	22148	ENSG00000181852,ENSG00000135914,ENSG00000090857,ENSG00000107954,ENSG00000004487,ENSG00000129484,ENSG00000255561,ENSG00000120686,ENSG00000006712,ENSG00000091436,ENSG00000007372,ENSG00000136297,ENSG00000204160,ENSG00000137941,ENSG00000163389,ENSG00000165275,ENSG00000111752,ENSG00000173726,ENSG00000166598,ENSG00000177565,ENSG00000135744,ENSG00000103037,ENSG00000010810,ENSG00000105701,ENSG00000111679…
GO:0003677	DNA binding	molecular_function	6.2252e-22	2.089e-19	1402	9636	2701	22148	ENSG00000164683,ENSG00000159216,ENSG00000109787,ENSG00000013573,ENSG00000150051,ENSG00000167394,ENSG00000063515,ENSG00000184271,ENSG00000109685,ENSG00000185947,ENSG00000272196,ENSG00000090661,ENSG00000182983,ENSG00000168310,ENSG00000064933,ENSG00000100393,ENSG00000277157,ENSG00000066136,ENSG00000140993,ENSG00000105486,ENSG00000188033,ENSG00000102870,ENSG00000089094,ENSG00000176946,ENSG00000165181…
GO:0019219	regulation of nucleobase-containing compound metabolic process	biological_process	6.4831e-22	2.1387e-19	2309	9636	4647	22148	ENSG00000178177,ENSG00000189190,ENSG00000128710,ENSG00000104312,ENSG00000141293,ENSG00000171872,ENSG00000175899,ENSG00000160888,ENSG00000167085,ENSG00000094804,ENSG00000035862,ENSG00000128915,ENSG00000064313,ENSG00000203896,ENSG00000170949,ENSG00000011304,ENSG00000187098,ENSG00000134324,ENSG00000104827,ENSG00000242852,ENSG00000117318,ENSG00000167554,ENSG00000196700,ENSG00000075131,ENSG00000186272…
GO:0006464	cellular protein modification process	biological_process	1.164e-21	3.714e-19	2016	9636	4009	22148	ENSG00000127334,ENSG00000084072,ENSG00000165338,ENSG00000111725,ENSG00000117153,ENSG00000139668,ENSG00000126091,ENSG00000004961,ENSG00000175792,ENSG00000275023,ENSG00000141433,ENSG00000116741,ENSG00000158092,ENSG00000150630,ENSG00000108840,ENSG00000184304,ENSG00000108395,ENSG00000162571,ENSG00000125954,ENSG00000188130,ENSG00000160551,ENSG00000177238,ENSG00000105393,ENSG00000068878,ENSG00000102128…
GO:0036211	protein modification process	biological_process	1.164e-21	3.714e-19	2016	9636	4009	22148	ENSG00000196371,ENSG00000006432,ENSG00000116641,ENSG00000173821,ENSG00000139546,ENSG00000146648,ENSG00000127947,ENSG00000107831,ENSG00000138134,ENSG00000145861,ENSG00000124151,ENSG00000087263,ENSG00000138623,ENSG00000177189,ENSG00000066777,ENSG00000171450,ENSG00000126777,ENSG00000173838,ENSG00000186591,ENSG00000060642,ENSG00000160712,ENSG00000213231,ENSG00000162891,ENSG00000142178,ENSG00000174684…
GO:0048856	anatomical structure development	biological_process	1.5704e-21	4.9298e-19	2870	9636	5900	22148	ENSG00000066735,ENSG00000152518,ENSG00000110400,ENSG00000047936,ENSG00000164199,ENSG00000186393,ENSG00000164488,ENSG00000147155,ENSG00000165025,ENSG00000067606,ENSG00000066135,ENSG00000249915,ENSG00000198218,ENSG00000126804,ENSG00000167632,ENSG00000204580,ENSG00000125249,ENSG00000008438,ENSG00000181090,ENSG00000095752,ENSG00000095139,ENSG00000205981,ENSG00000159228,ENSG00000176928,ENSG00000077092…
GO:0006357	regulation of transcription from RNA polymerase II promoter	biological_process	1.6174e-21	4.9969e-19	1436	9636	2774	22148	ENSG00000125651,ENSG00000124613,ENSG00000176953,ENSG00000135547,ENSG00000273604,ENSG00000196652,ENSG00000176222,ENSG00000147133,ENSG00000175029,ENSG00000141448,ENSG00000125084,ENSG00000182759,ENSG00000167395,ENSG00000166313,ENSG00000196456,ENSG00000187837,ENSG00000001167,ENSG00000169926,ENSG00000134107,ENSG00000171448,ENSG00000169016,ENSG00000185219,ENSG00000172000,ENSG00000036672,ENSG00000064490…
GO:0016043	cellular component organization	biological_process	4.1557e-21	1.2638e-18	3223	9636	6668	22148	ENSG00000084092,ENSG00000074660,ENSG00000132849,ENSG00000133119,ENSG00000120662,ENSG00000129219,ENSG00000111057,ENSG00000139343,ENSG00000111581,ENSG00000131626,ENSG00000109111,ENSG00000010704,ENSG00000006747,ENSG00000263528,ENSG00000044574,ENSG00000101294,ENSG00000067057,ENSG00000163939,ENSG00000146013,ENSG00000110887,ENSG00000163462,ENSG00000182208,ENSG00000171992,ENSG00000117020,ENSG00000179119…
GO:0080090	regulation of primary metabolic process	biological_process	5.587e-21	1.6729e-18	3082	9636	6363	22148	ENSG00000169951,ENSG00000090061,ENSG00000013441,ENSG00000278129,ENSG00000137133,ENSG00000163348,ENSG00000172379,ENSG00000115694,ENSG00000066117,ENSG00000138593,ENSG00000161955,ENSG00000104976,ENSG00000140479,ENSG00000141503,ENSG00000141232,ENSG00000135899,ENSG00000185532,ENSG00000082898,ENSG00000174279,ENSG00000071889,ENSG00000261371,ENSG00000181019,ENSG00000177463,ENSG00000178279,ENSG00000138778…
GO:0031325	positive regulation of cellular metabolic process	biological_process	5.3856e-20	1.5882e-17	1505	9636	2941	22148	ENSG00000168743,ENSG00000141551,ENSG00000153064,ENSG00000198851,ENSG00000111269,ENSG00000090432,ENSG00000079387,ENSG00000096401,ENSG00000178567,ENSG00000104375,ENSG00000148737,ENSG00000082701,ENSG00000181092,ENSG00000275410,ENSG00000213999,ENSG00000115355,ENSG00000141564,ENSG00000120438,ENSG00000171735,ENSG00000108175,ENSG00000068078,ENSG00000183087,ENSG00000272333,ENSG00000186951,ENSG00000128652…
GO:0003676	nucleic acid binding	molecular_function	1.7232e-19	5.0057e-17	2210	9636	4478	22148	ENSG00000197409,ENSG00000176371,ENSG00000128191,ENSG00000198585,ENSG00000164902,ENSG00000143178,ENSG00000113648,ENSG00000145907,ENSG00000102878,ENSG00000175325,ENSG00000221923,ENSG00000100219,ENSG00000188976,ENSG00000134627,ENSG00000186468,ENSG00000164252,ENSG00000258818,ENSG00000170166,ENSG00000169957,ENSG00000197157,ENSG00000139687,ENSG00000233927,ENSG00000114315,ENSG00000178695,ENSG00000131732…
GO:0007275	multicellular organismal development	biological_process	2.3301e-19	6.6691e-17	2739	9636	5651	22148	ENSG00000105664,ENSG00000161800,ENSG00000178257,ENSG00000138795,ENSG00000174343,ENSG00000164300,ENSG00000256061,ENSG00000179057,ENSG00000163352,ENSG00000150281,ENSG00000124788,ENSG00000131127,ENSG00000172530,ENSG00000154059,ENSG00000172071,ENSG00000126749,ENSG00000112414,ENSG00000070886,ENSG00000070413,ENSG00000011132,ENSG00000070729,ENSG00000171135,ENSG00000173757,ENSG00000116016,ENSG00000125629…
GO:0048731	system development	biological_process	3.2695e-19	9.2224e-17	2470	9636	5060	22148	ENSG00000170558,ENSG00000182533,ENSG00000154309,ENSG00000186417,ENSG00000087087,ENSG00000075856,ENSG00000039139,ENSG00000169733,ENSG00000128918,ENSG00000176749,ENSG00000131914,ENSG00000205869,ENSG00000080618,ENSG00000161958,ENSG00000165392,ENSG00000139263,ENSG00000182511,ENSG00000136931,ENSG00000179284,ENSG00000144063,ENSG00000143494,ENSG00000134438,ENSG00000037965,ENSG00000123607,ENSG00000134242…
GO:0051252	regulation of RNA metabolic process	biological_process	3.5136e-19	9.7692e-17	1957	9636	3928	22148	ENSG00000135547,ENSG00000273604,ENSG00000267281,ENSG00000176953,ENSG00000119048,ENSG00000197299,ENSG00000125651,ENSG00000124613,ENSG00000175029,ENSG00000125084,ENSG00000141448,ENSG00000176222,ENSG00000196652,ENSG00000147133,ENSG00000205307,ENSG00000187837,ENSG00000166313,ENSG00000182759,ENSG00000167395,ENSG00000086189,ENSG00000196456,ENSG00000169926,ENSG00000134107,ENSG00000169016,ENSG00000171448…
GO:0016070	RNA metabolic process	biological_process	3.9405e-19	1.0802e-16	2424	9636	4953	22148	ENSG00000143379,ENSG00000164011,ENSG00000108406,ENSG00000106546,ENSG00000169129,ENSG00000170515,ENSG00000223614,ENSG00000164134,ENSG00000178913,ENSG00000056586,ENSG00000068305,ENSG00000188290,ENSG00000107807,ENSG00000131848,ENSG00000277858,ENSG00000232237,ENSG00000126603,ENSG00000137770,ENSG00000178386,ENSG00000159917,ENSG00000197561,ENSG00000082641,ENSG00000284776,ENSG00000203852,ENSG00000067596…
GO:0010604	positive regulation of macromolecule metabolic process	biological_process	4.8773e-19	1.3184e-16	1539	9636	3027	22148	ENSG00000049768,ENSG00000177030,ENSG00000164032,ENSG00000125691,ENSG00000075624,ENSG00000135457,ENSG00000130558,ENSG00000123374,ENSG00000103510,ENSG00000162419,ENSG00000067955,ENSG00000197063,ENSG00000174943,ENSG00000079246,ENSG00000106541,ENSG00000122641,ENSG00000163249,ENSG00000179218,ENSG00000104885,ENSG00000198517,ENSG00000159592,ENSG00000178381,ENSG00000189377,ENSG00000119630,ENSG00000122481…
GO:0032774	RNA biosynthetic process	biological_process	7.0623e-19	1.8829e-16	1974	9636	3971	22148	ENSG00000066136,ENSG00000100393,ENSG00000277157,ENSG00000168310,ENSG00000077080,ENSG00000060069,ENSG00000146587,ENSG00000185947,ENSG00000182983,ENSG00000167394,ENSG00000150051,ENSG00000034152,ENSG00000148300,ENSG00000109685,ENSG00000184271,ENSG00000063515,ENSG00000061273,ENSG00000101255,ENSG00000109787,ENSG00000114503,ENSG00000159216,ENSG00000164683,ENSG00000071894,ENSG00000013573,ENSG00000118762…
GO:0006351	transcription, DNA-dependent	biological_process	9.3009e-19	2.4463e-16	1963	9636	3949	22148	ENSG00000103510,ENSG00000175787,ENSG00000123374,ENSG00000123685,ENSG00000137776,ENSG00000064102,ENSG00000067955,ENSG00000197063,ENSG00000162419,ENSG00000215343,ENSG00000049768,ENSG00000177030,ENSG00000125691,ENSG00000164032,ENSG00000187741,ENSG00000135457,ENSG00000204977,ENSG00000159592,ENSG00000144485,ENSG00000089280,ENSG00000198517,ENSG00000168453,ENSG00000145242,ENSG00000122481,ENSG00000213341…
GO:0032502	developmental process	biological_process	1.655e-18	4.2947e-16	3176	9636	6638	22148	ENSG00000180354,ENSG00000099901,ENSG00000154803,ENSG00000107984,ENSG00000134202,ENSG00000196139,ENSG00000177791,ENSG00000121989,ENSG00000124212,ENSG00000160957,ENSG00000153904,ENSG00000153879,ENSG00000168056,ENSG00000111276,ENSG00000163499,ENSG00000140854,ENSG00000197837,ENSG00000149577,ENSG00000113578,ENSG00000060237,ENSG00000131183,ENSG00000166747,ENSG00000185453,ENSG00000164379,ENSG00000204655…
GO:0009653	anatomical structure morphogenesis	biological_process	3.2519e-18	8.3279e-16	1496	9636	2937	22148	ENSG00000168140,ENSG00000184347,ENSG00000138386,ENSG00000114315,ENSG00000139687,ENSG00000103197,ENSG00000123338,ENSG00000108518,ENSG00000183688,ENSG00000179242,ENSG00000260272,ENSG00000109670,ENSG00000143318,ENSG00000138834,ENSG00000144339,ENSG00000073803,ENSG00000135048,ENSG00000186832,ENSG00000183020,ENSG00000164930,ENSG00000103021,ENSG00000141543,ENSG00000169379,ENSG00000186564,ENSG00000087274…
GO:0034654	nucleobase-containing compound biosynthetic process	biological_process	4.914e-18	1.2421e-15	2132	9636	4330	22148	ENSG00000197329,ENSG00000153207,ENSG00000173120,ENSG00000089685,ENSG00000278828,ENSG00000137843,ENSG00000172493,ENSG00000124479,ENSG00000144554,ENSG00000118785,ENSG00000106536,ENSG00000134308,ENSG00000140009,ENSG00000156256,ENSG00000204304,ENSG00000100811,ENSG00000130717,ENSG00000118482,ENSG00000177084,ENSG00000143498,ENSG00000213096,ENSG00000162613,ENSG00000101190,ENSG00000143390,ENSG00000183734…
GO:2001141	regulation of RNA biosynthetic process	biological_process	5.1462e-18	1.2841e-15	1879	9636	3778	22148	ENSG00000164379,ENSG00000157625,ENSG00000173200,ENSG00000006047,ENSG00000166135,ENSG00000158747,ENSG00000178928,ENSG00000215021,ENSG00000197037,ENSG00000157613,ENSG00000100395,ENSG00000100916,ENSG00000151623,ENSG00000197837,ENSG00000156273,ENSG00000074800,ENSG00000198040,ENSG00000142655,ENSG00000113578,ENSG00000153879,ENSG00000124212,ENSG00000145734,ENSG00000153048,ENSG00000174306,ENSG00000179862…
GO:0009893	positive regulation of metabolic process	biological_process	5.2752e-18	1.2996e-15	1630	9636	3238	22148	ENSG00000104899,ENSG00000181449,ENSG00000144712,ENSG00000107175,ENSG00000117000,ENSG00000069535,ENSG00000113070,ENSG00000032219,ENSG00000157764,ENSG00000130699,ENSG00000168040,ENSG00000152495,ENSG00000108443,ENSG00000107249,ENSG00000141040,ENSG00000170525,ENSG00000070018,ENSG00000154188,ENSG00000183578,ENSG00000204388,ENSG00000169194,ENSG00000181220,ENSG00000116560,ENSG00000188215,ENSG00000185420…
GO:1901362	organic cyclic compound biosynthetic process	biological_process	5.8597e-18	1.4256e-15	2243	9636	4574	22148	ENSG00000107882,ENSG00000077235,ENSG00000161642,ENSG00000145216,ENSG00000167244,ENSG00000013375,ENSG00000162599,ENSG00000122034,ENSG00000178921,ENSG00000125533,ENSG00000129515,ENSG00000116833,ENSG00000139549,ENSG00000165494,ENSG00000120802,ENSG00000069011,ENSG00000105085,ENSG00000198464,ENSG00000109132,ENSG00000105974,ENSG00000102967,ENSG00000064195,ENSG00000276966,ENSG00000204209,ENSG00000155592…
GO:0044271	cellular nitrogen compound biosynthetic process	biological_process	7.9172e-18	1.9024e-15	2198	9636	4478	22148	ENSG00000196458,ENSG00000109670,ENSG00000114315,ENSG00000205683,ENSG00000169740,ENSG00000138386,ENSG00000139687,ENSG00000198373,ENSG00000167550,ENSG00000198894,ENSG00000269067,ENSG00000049618,ENSG00000205937,ENSG00000182318,ENSG00000269404,ENSG00000119285,ENSG00000128016,ENSG00000184436,ENSG00000176302,ENSG00000165025,ENSG00000183765,ENSG00000067606,ENSG00000107164,ENSG00000116337,ENSG00000164938…
GO:0006355	regulation of transcription, DNA-dependent	biological_process	8.2288e-18	1.9531e-15	1872	9636	3766	22148	ENSG00000112851,ENSG00000125538,ENSG00000164850,ENSG00000115604,ENSG00000161551,ENSG00000185022,ENSG00000132326,ENSG00000188379,ENSG00000198556,ENSG00000204859,ENSG00000141026,ENSG00000104953,ENSG00000235568,ENSG00000110395,ENSG00000106290,ENSG00000003402,ENSG00000064393,ENSG00000176009,ENSG00000127080,ENSG00000085644,ENSG00000084073,ENSG00000125686,ENSG00000179094,ENSG00000143614,ENSG00000128610…
GO:0001071	nucleic acid binding transcription factor activity	molecular_function	8.8468e-18	2.0498e-15	980	9636	1858	22148	ENSG00000160094,ENSG00000187605,ENSG00000159882,ENSG00000141384,ENSG00000146757,ENSG00000136451,ENSG00000140836,ENSG00000234444,ENSG00000014164,ENSG00000173976,ENSG00000168874,ENSG00000144852,ENSG00000029153,ENSG00000187801,ENSG00000102804,ENSG00000143373,ENSG00000186918,ENSG00000080298,ENSG00000119772,ENSG00000137166,ENSG00000134323,ENSG00000197385,ENSG00000197013,ENSG00000204532,ENSG00000167232…
GO:0003700	sequence-specific DNA binding transcription factor activity	molecular_function	8.8468e-18	2.0498e-15	980	9636	1858	22148	ENSG00000089775,ENSG00000143365,ENSG00000158805,ENSG00000178403,ENSG00000184517,ENSG00000135801,ENSG00000159885,ENSG00000273049,ENSG00000144792,ENSG00000083828,ENSG00000256087,ENSG00000143067,ENSG00000065548,ENSG00000166716,ENSG00000186026,ENSG00000123411,ENSG00000124232,ENSG00000163170,ENSG00000168505,ENSG00000176472,ENSG00000088881,ENSG00000169714,ENSG00000204920,ENSG00000151650,ENSG00000174446…
GO:0000981	sequence-specific DNA binding RNA polymerase II transcription factor activity	molecular_function	9.1611e-18	2.0977e-15	906	9636	1704	22148	ENSG00000087903,ENSG00000169136,ENSG00000197863,ENSG00000204604,ENSG00000137871,ENSG00000196092,ENSG00000204231,ENSG00000198169,ENSG00000124151,ENSG00000182463,ENSG00000136367,ENSG00000197128,ENSG00000125347,ENSG00000163666,ENSG00000164093,ENSG00000170374,ENSG00000005073,ENSG00000185630,ENSG00000121075,ENSG00000197124,ENSG00000196345,ENSG00000177842,ENSG00000184967,ENSG00000187559,ENSG00000131849…
GO:0018130	heterocycle biosynthetic process	biological_process	1.0371e-17	2.3472e-15	2161	9636	4399	22148	ENSG00000132518,ENSG00000141527,ENSG00000022840,ENSG00000184058,ENSG00000103199,ENSG00000160917,ENSG00000164172,ENSG00000166337,ENSG00000132024,ENSG00000112658,ENSG00000171223,ENSG00000139613,ENSG00000148308,ENSG00000163697,ENSG00000177311,ENSG00000185668,ENSG00000139372,ENSG00000106100,ENSG00000197363,ENSG00000167157,ENSG00000188227,ENSG00000113391,ENSG00000155666,ENSG00000074266,ENSG00000093072…
GO:0019222	regulation of metabolic process	biological_process	1.2049e-17	2.6955e-15	3581	9636	7545	22148	ENSG00000121653,ENSG00000120896,ENSG00000171681,ENSG00000172840,ENSG00000103490,ENSG00000168874,ENSG00000173976,ENSG00000107185,ENSG00000111707,ENSG00000125944,ENSG00000160145,ENSG00000184545,ENSG00000117461,ENSG00000153395,ENSG00000234444,ENSG00000140836,ENSG00000148584,ENSG00000204532,ENSG00000162367,ENSG00000197283,ENSG00000140992,ENSG00000186918,ENSG00000157168,ENSG00000197013,ENSG00000119772…
GO:0019438	aromatic compound biosynthetic process	biological_process	1.3379e-17	2.9591e-15	2162	9636	4403	22148	ENSG00000107159,ENSG00000124788,ENSG00000131127,ENSG00000172530,ENSG00000154059,ENSG00000172071,ENSG00000105967,ENSG00000138795,ENSG00000156384,ENSG00000168152,ENSG00000141867,ENSG00000185869,ENSG00000130706,ENSG00000125629,ENSG00000149948,ENSG00000170890,ENSG00000152944,ENSG00000196150,ENSG00000125945,ENSG00000197343,ENSG00000096968,ENSG00000137273,ENSG00000120137,ENSG00000162407,ENSG00000101928…
GO:0010556	regulation of macromolecule biosynthetic process	biological_process	1.4047e-17	3.0719e-15	2128	9636	4327	22148	ENSG00000022556,ENSG00000151322,ENSG00000204366,ENSG00000157240,ENSG00000155545,ENSG00000125826,ENSG00000204498,ENSG00000186350,ENSG00000137203,ENSG00000205323,ENSG00000121406,ENSG00000124920,ENSG00000273047,ENSG00000171970,ENSG00000114861,ENSG00000129028,ENSG00000205899,ENSG00000111642,ENSG00000105887,ENSG00000186496,ENSG00000138336,ENSG00000164299,ENSG00000128602,ENSG00000065717,ENSG00000151465…
GO:2000112	regulation of cellular macromolecule biosynthetic process	biological_process	2.1419e-17	4.6319e-15	2082	9636	4229	22148	ENSG00000232237,ENSG00000126603,ENSG00000136982,ENSG00000131848,ENSG00000082641,ENSG00000203852,ENSG00000159217,ENSG00000137770,ENSG00000178386,ENSG00000159917,ENSG00000197561,ENSG00000166167,ENSG00000269533,ENSG00000131013,ENSG00000145391,ENSG00000103449,ENSG00000197594,ENSG00000198081,ENSG00000146857,ENSG00000180479,ENSG00000027075,ENSG00000172789,ENSG00000177426,ENSG00000160685,ENSG00000169129…
GO:0009889	regulation of biosynthetic process	biological_process	9.2412e-17	1.9765e-14	2231	9636	4568	22148	ENSG00000096654,ENSG00000137497,ENSG00000144642,ENSG00000077150,ENSG00000065970,ENSG00000139083,ENSG00000006712,ENSG00000131408,ENSG00000156575,ENSG00000197044,ENSG00000072501,ENSG00000007372,ENSG00000158636,ENSG00000196531,ENSG00000123066,ENSG00000170801,ENSG00000105708,ENSG00000107954,ENSG00000004487,ENSG00000135914,ENSG00000090905,ENSG00000119715,ENSG00000181852,ENSG00000081665,ENSG00000090857…
GO:0033036	macromolecule localization	biological_process	9.6539e-17	2.0423e-14	1493	9636	2949	22148	ENSG00000134569,ENSG00000165280,ENSG00000088808,ENSG00000214456,ENSG00000140092,ENSG00000253548,ENSG00000178999,ENSG00000073712,ENSG00000135775,ENSG00000285551,ENSG00000247596,ENSG00000140326,ENSG00000185896,ENSG00000108424,ENSG00000110107,ENSG00000125703,ENSG00000136631,ENSG00000187535,ENSG00000143153,ENSG00000170310,ENSG00000072864,ENSG00000184178,ENSG00000136167,ENSG00000214530,ENSG00000113525…
GO:0019899	enzyme binding	molecular_function	1.4129e-16	2.957e-14	1088	9636	2087	22148	ENSG00000011523,ENSG00000029534,ENSG00000169967,ENSG00000162191,ENSG00000103275,ENSG00000070367,ENSG00000204634,ENSG00000092820,ENSG00000069956,ENSG00000100749,ENSG00000084674,ENSG00000157873,ENSG00000108984,ENSG00000151746,ENSG00000156463,ENSG00000161692,ENSG00000164885,ENSG00000088888,ENSG00000082068,ENSG00000118193,ENSG00000106524,ENSG00000119508,ENSG00000130939,ENSG00000138814,ENSG00000134014…
GO:0031326	regulation of cellular biosynthetic process	biological_process	4.0477e-16	8.3809e-14	2195	9636	4501	22148	XLOC_045521,ENSG00000204519,ENSG00000184402,ENSG00000184304,ENSG00000108395,ENSG00000224470,ENSG00000267041,ENSG00000164749,ENSG00000117713,ENSG00000142528,ENSG00000273749,ENSG00000181722,ENSG00000136367,ENSG00000198169,ENSG00000204231,ENSG00000204389,ENSG00000068024,ENSG00000127483,ENSG00000184363,ENSG00000197863,ENSG00000169136,ENSG00000131165,ENSG00000087903,XLOC_000033,ENSG00000105707,ENSG000…
GO:0009792	embryo development ending in birth or egg hatching	biological_process	4.4571e-16	9.1315e-14	365	9636	616	22148	ENSG00000160007,ENSG00000100220,ENSG00000134107,ENSG00000163904,ENSG00000108773,ENSG00000117614,ENSG00000101752,ENSG00000120063,ENSG00000135547,ENSG00000103494,ENSG00000119048,ENSG00000146223,ENSG00000141448,ENSG00000125084,ENSG00000115128,ENSG00000101773,ENSG00000205084,ENSG00000169032,ENSG00000108641,ENSG00000143494,ENSG00000142208,ENSG00000048342,ENSG00000080815,ENSG00000122592,ENSG00000128918…
GO:0051641	cellular localization	biological_process	5.1153e-16	1.0371e-13	1943	9636	3940	22148	ENSG00000130402,ENSG00000132639,ENSG00000112110,ENSG00000221983,ENSG00000180336,ENSG00000172482,ENSG00000255529,ENSG00000175906,ENSG00000071082,ENSG00000140479,ENSG00000101440,ENSG00000135776,ENSG00000134809,ENSG00000164756,ENSG00000164961,ENSG00000083750,ENSG00000085872,ENSG00000125810,ENSG00000101180,ENSG00000115694,ENSG00000092421,ENSG00000077549,ENSG00000138778,ENSG00000254647,ENSG00000178279…
GO:0043009	chordate embryonic development	biological_process	7.5927e-16	1.5235e-13	354	9636	596	22148	ENSG00000077782,ENSG00000108821,ENSG00000188910,ENSG00000008710,ENSG00000100311,ENSG00000130175,ENSG00000075711,ENSG00000176692,ENSG00000143437,ENSG00000138336,ENSG00000131446,ENSG00000083307,ENSG00000157216,ENSG00000129757,ENSG00000128602,ENSG00000128645,ENSG00000177963,ENSG00000100644,ENSG00000198026,ENSG00000142867,ENSG00000136997,ENSG00000111046,ENSG00000100714,ENSG00000105429,ENSG00000105997…
GO:0000786	nucleosome	cellular_component	1.2637e-15	2.5096e-13	87	9636	113	22148	ENSG00000196787,ENSG00000188486,ENSG00000276180,ENSG00000124575,ENSG00000197903,ENSG00000285480,ENSG00000196890,ENSG00000140632,ENSG00000185130,ENSG00000178257,ENSG00000278677,ENSG00000178279,ENSG00000184678,ENSG00000197153,ENSG00000272196,ENSG00000234289,ENSG00000100485,ENSG00000277858,ENSG00000270882,ENSG00000203852,ENSG00000203811,ENSG00000184357,ENSG00000274618,ENSG00000233822,ENSG00000278272…
GO:0005694	chromosome	cellular_component	1.7171e-15	3.3758e-13	608	9636	1109	22148	ENSG00000132207,ENSG00000047410,ENSG00000186350,ENSG00000014138,ENSG00000062650,ENSG00000140632,ENSG00000165169,ENSG00000022556,ENSG00000111642,ENSG00000177606,ENSG00000025770,ENSG00000186280,ENSG00000128915,ENSG00000100485,ENSG00000163939,ENSG00000090889,ENSG00000131652,ENSG00000075131,ENSG00000203811,ENSG00000260238,ENSG00000178966,ENSG00000111581,ENSG00000109111,ENSG00000133119,ENSG00000183598…
GO:0046983	protein dimerization activity	molecular_function	2.3709e-15	4.6145e-13	744	9636	1396	22148	ENSG00000168036,ENSG00000269335,ENSG00000154162,ENSG00000138363,ENSG00000139880,ENSG00000184254,ENSG00000183207,ENSG00000161405,ENSG00000172765,ENSG00000204632,ENSG00000079462,ENSG00000185272,ENSG00000213366,ENSG00000104765,ENSG00000072110,ENSG00000108395,ENSG00000109572,ENSG00000108439,ENSG00000274183,ENSG00000072274,ENSG00000138376,ENSG00000126261,ENSG00000160712,ENSG00000103942,ENSG00000163041…
GO:0009790	embryo development	biological_process	2.5344e-15	4.884e-13	565	9636	1022	22148	ENSG00000117122,ENSG00000151067,ENSG00000156150,ENSG00000181449,ENSG00000179111,ENSG00000150961,ENSG00000109072,ENSG00000135914,ENSG00000121039,ENSG00000154188,ENSG00000070018,ENSG00000239605,ENSG00000007372,ENSG00000186866,ENSG00000091436,ENSG00000006712,ENSG00000143320,ENSG00000105701,ENSG00000066827,ENSG00000106006,ENSG00000006451,ENSG00000167131,ENSG00000163389,ENSG00000139219,ENSG00000161638…
GO:0051276	chromosome organization	biological_process	3.9865e-15	7.6068e-13	633	9636	1166	22148	ENSG00000104517,ENSG00000164091,ENSG00000169592,ENSG00000244588,ENSG00000160633,ENSG00000075856,ENSG00000096384,ENSG00000146414,ENSG00000187605,ENSG00000111707,ENSG00000203812,ENSG00000174579,ENSG00000127337,ENSG00000162367,ENSG00000258315,ENSG00000119772,ENSG00000162227,ENSG00000108773,ENSG00000158321,ENSG00000167670,ENSG00000164576,ENSG00000002822,ENSG00000173039,ENSG00000131845,ENSG00000185658…
GO:0003824	catalytic activity	molecular_function	4.6872e-15	8.857e-13	3088	9636	6478	22148	ENSG00000244115,ENSG00000168003,ENSG00000142789,ENSG00000132698,ENSG00000144744,ENSG00000203546,ENSG00000110719,ENSG00000100271,ENSG00000269113,ENSG00000005249,ENSG00000143353,ENSG00000183044,ENSG00000141385,ENSG00000100225,ENSG00000143149,ENSG00000148803,ENSG00000161011,ENSG00000141956,ENSG00000186625,ENSG00000171960,ENSG00000051180,ENSG00000078043,ENSG00000088832,ENSG00000138035,ENSG00000165752…
GO:0019538	protein metabolic process	biological_process	8.5817e-15	1.606e-12	2863	9636	6004	22148	ENSG00000143222,ENSG00000148702,ENSG00000125780,ENSG00000106624,ENSG00000120071,ENSG00000108960,ENSG00000061455,ENSG00000156711,ENSG00000154305,ENSG00000125430,ENSG00000055483,ENSG00000154646,ENSG00000175193,ENSG00000160803,ENSG00000277224,ENSG00000158828,ENSG00000185088,ENSG00000099622,ENSG00000100985,ENSG00000135801,ENSG00000140470,ENSG00000136156,ENSG00000213859,ENSG00000154845,ENSG00000132600…
GO:0008104	protein localization	biological_process	1.2311e-14	2.278e-12	1274	9636	2512	22148	ENSG00000088832,ENSG00000136869,ENSG00000006125,ENSG00000161011,ENSG00000189403,ENSG00000094914,ENSG00000029725,ENSG00000189375,ENSG00000109332,ENSG00000176697,ENSG00000132842,ENSG00000119541,ENSG00000110719,ENSG00000272636,ENSG00000044115,ENSG00000104660,ENSG00000119185,ENSG00000132698,ENSG00000125968,ENSG00000100225,ENSG00000266094,ENSG00000123384,ENSG00000166441,ENSG00000111199,ENSG00000138660…
GO:0044427	chromosomal part	cellular_component	1.2406e-14	2.278e-12	534	9636	967	22148	ENSG00000256514,ENSG00000277157,ENSG00000105146,ENSG00000168411,ENSG00000179051,ENSG00000183765,ENSG00000198382,ENSG00000178222,ENSG00000076242,ENSG00000106628,ENSG00000272196,ENSG00000121101,ENSG00000107854,ENSG00000066135,ENSG00000013573,ENSG00000109805,ENSG00000133247,ENSG00000196890,ENSG00000205683,ENSG00000196924,ENSG00000139687,ENSG00000167513,ENSG00000175203,ENSG00000180198,ENSG00000132912…
GO:0060255	regulation of macromolecule metabolic process	biological_process	1.3762e-14	2.5033e-12	2986	9636	6282	22148	ENSG00000065978,ENSG00000204371,ENSG00000186790,ENSG00000105287,ENSG00000196793,ENSG00000074219,ENSG00000174059,ENSG00000143970,ENSG00000137834,ENSG00000130511,ENSG00000092345,ENSG00000168675,ENSG00000172977,ENSG00000173480,ENSG00000108468,ENSG00000249459,ENSG00000197461,ENSG00000143772,ENSG00000106829,ENSG00000172262,ENSG00000179588,ENSG00000136634,ENSG00000105647,ENSG00000196653,ENSG00000107779…
GO:0048513	organ development	biological_process	1.7594e-14	3.1706e-12	1822	9636	3731	22148	ENSG00000146216,ENSG00000101412,ENSG00000134138,ENSG00000081087,ENSG00000206013,ENSG00000204217,ENSG00000182621,ENSG00000126226,ENSG00000078401,ENSG00000170909,ENSG00000128342,ENSG00000113520,ENSG00000132386,ENSG00000075275,ENSG00000118503,ENSG00000178053,ENSG00000115268,ENSG00000111424,ENSG00000141449,ENSG00000174697,ENSG00000134571,ENSG00000122735,ENSG00000166171,ENSG00000152413,ENSG00000044090…
GO:0046907	intracellular transport	biological_process	1.7925e-14	3.2007e-12	1089	9636	2122	22148	ENSG00000170091,ENSG00000132286,ENSG00000135823,ENSG00000174748,ENSG00000134242,ENSG00000135441,ENSG00000265681,ENSG00000114354,ENSG00000111481,ENSG00000213625,ENSG00000170043,ENSG00000039319,ENSG00000084733,ENSG00000182511,ENSG00000262660,ENSG00000101473,ENSG00000123607,ENSG00000072958,ENSG00000204152,ENSG00000176749,ENSG00000180210,ENSG00000100316,ENSG00000145335,ENSG00000131477,ENSG00000271605…
GO:1901575	organic substance catabolic process	biological_process	2.0413e-14	3.6117e-12	1330	9636	2639	22148	ENSG00000167968,ENSG00000013288,ENSG00000123739,ENSG00000173039,ENSG00000164867,ENSG00000254598,ENSG00000100294,ENSG00000149476,ENSG00000141698,ENSG00000167716,ENSG00000126067,ENSG00000072609,ENSG00000162616,ENSG00000075391,ENSG00000154277,ENSG00000100401,ENSG00000145819,ENSG00000173598,ENSG00000197943,ENSG00000075399,ENSG00000198952,ENSG00000173786,ENSG00000078618,ENSG00000188827,ENSG00000080815…
GO:0010557	positive regulation of macromolecule biosynthetic process	biological_process	3.0566e-14	5.3596e-12	949	9636	1837	22148	ENSG00000103044,ENSG00000162889,ENSG00000070404,ENSG00000183258,ENSG00000066117,ENSG00000073861,ENSG00000172819,ENSG00000205143,ENSG00000172379,ENSG00000186153,ENSG00000169375,ENSG00000137801,ENSG00000221983,ENSG00000164338,ENSG00000090061,ENSG00000141568,ENSG00000108799,ENSG00000111049,ENSG00000283697,ENSG00000183621,ENSG00000157557,ENSG00000155846,ENSG00000171843,ENSG00000074966,ENSG00000124882…
GO:0065008	regulation of biological quality	biological_process	4.8238e-14	8.3827e-12	1977	9636	4059	22148	ENSG00000147889,ENSG00000234965,ENSG00000234829,ENSG00000140464,ENSG00000111249,ENSG00000275379,ENSG00000125912,ENSG00000135898,ENSG00000008277,ENSG00000138061,ENSG00000105402,ENSG00000143858,ENSG00000055483,ENSG00000139540,ENSG00000165959,ENSG00000175567,ENSG00000138449,ENSG00000108576,ENSG00000135424,ENSG00000084112,ENSG00000179477,ENSG00000023839,ENSG00000159023,ENSG00000114854,ENSG00000099622…
GO:0045935	positive regulation of nucleobase-containing compound metabolic process	biological_process	5.0464e-14	8.6919e-12	942	9636	1825	22148	ENSG00000178913,ENSG00000164134,ENSG00000141510,ENSG00000152556,ENSG00000125533,ENSG00000118689,ENSG00000147044,ENSG00000105261,ENSG00000116833,ENSG00000174804,ENSG00000107807,ENSG00000162599,ENSG00000074842,ENSG00000068305,ENSG00000188486,ENSG00000069399,ENSG00000106546,ENSG00000167244,ENSG00000280789,ENSG00000169129,ENSG00000123364,ENSG00000118495,ENSG00000122035,ENSG00000010610,ENSG00000164011…
GO:0070727	cellular macromolecule localization	biological_process	1.0827e-13	1.8485e-11	871	9636	1670	22148	ENSG00000127603,ENSG00000017427,ENSG00000087074,ENSG00000124839,ENSG00000108465,ENSG00000142541,ENSG00000136240,ENSG00000182533,ENSG00000031823,ENSG00000197283,ENSG00000170558,ENSG00000181031,ENSG00000164674,ENSG00000124587,ENSG00000162244,ENSG00000166900,ENSG00000156959,ENSG00000148584,ENSG00000156299,ENSG00000096384,ENSG00000274419,ENSG00000177108,ENSG00000104517,ENSG00000160117,ENSG00000107371…
GO:0009056	catabolic process	biological_process	1.1649e-13	1.9716e-11	1516	9636	3053	22148	ENSG00000132541,ENSG00000156587,ENSG00000103253,ENSG00000118094,ENSG00000151651,ENSG00000151893,ENSG00000163930,ENSG00000160087,ENSG00000139132,ENSG00000107872,ENSG00000140694,ENSG00000182179,ENSG00000188906,ENSG00000140455,ENSG00000006534,ENSG00000085382,ENSG00000211448,ENSG00000138185,ENSG00000197580,ENSG00000140988,ENSG00000116670,ENSG00000127666,ENSG00000136141,ENSG00000172650,ENSG00000181790…
GO:0044248	cellular catabolic process	biological_process	1.327e-13	2.2265e-11	1338	9636	2669	22148	ENSG00000105612,ENSG00000174943,ENSG00000175093,ENSG00000123374,ENSG00000103510,ENSG00000179364,ENSG00000070501,ENSG00000204977,ENSG00000156689,ENSG00000125691,ENSG00000085871,ENSG00000145242,ENSG00000058335,ENSG00000100241,ENSG00000137449,ENSG00000178381,ENSG00000135473,ENSG00000083123,ENSG00000140416,ENSG00000185627,ENSG00000116171,ENSG00000095321,ENSG00000071205,ENSG00000139174,ENSG00000058056…
GO:0009891	positive regulation of biosynthetic process	biological_process	1.4151e-13	2.354e-11	1008	9636	1972	22148	ENSG00000197921,ENSG00000101665,ENSG00000184384,ENSG00000136574,ENSG00000239732,ENSG00000118526,ENSG00000137275,ENSG00000180182,ENSG00000164330,ENSG00000185024,ENSG00000116478,ENSG00000161021,ENSG00000170162,ENSG00000137462,ENSG00000245848,ENSG00000163161,ENSG00000185507,ENSG00000013561,ENSG00000166986,ENSG00000102710,ENSG00000088992,ENSG00000164920,ENSG00000161057,ENSG00000196588,ENSG00000103241…
GO:0032993	protein-DNA complex	cellular_component	1.4404e-13	2.3758e-11	139	9636	208	22148	ENSG00000127483,ENSG00000275663,ENSG00000277224,ENSG00000187475,ENSG00000278463,ENSG00000274997,ENSG00000249961,ENSG00000134899,ENSG00000073614,ENSG00000079246,ENSG00000110107,ENSG00000156650,ENSG00000147536,ENSG00000275379,ENSG00000005073,ENSG00000274183,ENSG00000163041,ENSG00000116044,ENSG00000164032,ENSG00000158373,ENSG00000184260,ENSG00000275126,ENSG00000147488,ENSG00000096401,ENSG00000077514…
GO:0031328	positive regulation of cellular biosynthetic process	biological_process	1.4529e-13	2.3764e-11	993	9636	1940	22148	ENSG00000012048,ENSG00000109101,ENSG00000064490,ENSG00000126787,ENSG00000175826,ENSG00000105656,ENSG00000112062,ENSG00000161202,ENSG00000187045,ENSG00000121774,ENSG00000066336,ENSG00000176160,ENSG00000114166,ENSG00000125952,ENSG00000142208,ENSG00000148832,ENSG00000100207,ENSG00000169032,ENSG00000165119,ENSG00000162702,ENSG00000262919,ENSG00000129194,ENSG00000143458,ENSG00000198815,ENSG00000175727…
GO:0051173	positive regulation of nitrogen compound metabolic process	biological_process	1.4782e-13	2.3975e-11	964	9636	1878	22148	ENSG00000013561,ENSG00000175344,ENSG00000163161,ENSG00000185507,ENSG00000245848,ENSG00000137462,ENSG00000213516,ENSG00000170162,ENSG00000116478,ENSG00000161021,ENSG00000185024,ENSG00000180182,ENSG00000137275,ENSG00000164330,ENSG00000184384,ENSG00000118526,ENSG00000239732,ENSG00000136574,ENSG00000197921,ENSG00000101665,ENSG00000091656,ENSG00000103241,ENSG00000196588,ENSG00000161057,ENSG00000138772…
GO:0034613	cellular protein localization	biological_process	1.7002e-13	2.7347e-11	865	9636	1660	22148	ENSG00000125149,ENSG00000166405,ENSG00000141510,ENSG00000069974,ENSG00000129515,ENSG00000266173,ENSG00000100242,ENSG00000005469,ENSG00000154174,ENSG00000138413,ENSG00000069399,ENSG00000113966,ENSG00000100099,ENSG00000105193,ENSG00000111490,ENSG00000010610,ENSG00000025796,ENSG00000107882,ENSG00000145425,ENSG00000144452,ENSG00000123570,ENSG00000152700,ENSG00000205302,ENSG00000116030,ENSG00000188011…
GO:0023051	regulation of signaling	biological_process	2.1254e-13	3.3907e-11	1821	9636	3729	22148	ENSG00000126233,ENSG00000125388,ENSG00000113905,ENSG00000140932,ENSG00000118946,ENSG00000139436,ENSG00000076984,ENSG00000101098,ENSG00000198055,ENSG00000111348,ENSG00000159842,ENSG00000160097,ENSG00000205336,ENSG00000205542,ENSG00000113712,ENSG00000148180,ENSG00000133703,ENSG00000118418,ENSG00000196388,ENSG00000011422,ENSG00000186188,ENSG00000178234,ENSG00000145888,ENSG00000186891,ENSG00000174236…
GO:0010646	regulation of cell communication	biological_process	2.9446e-13	4.6595e-11	1845	9636	3784	22148	ENSG00000160013,ENSG00000186063,ENSG00000220205,ENSG00000185513,ENSG00000107779,ENSG00000188906,ENSG00000204673,ENSG00000127666,ENSG00000116670,ENSG00000142185,ENSG00000169855,ENSG00000167985,ENSG00000163735,ENSG00000079215,ENSG00000189171,ENSG00000196591,ENSG00000204610,ENSG00000113319,ENSG00000175189,ENSG00000069667,ENSG00000116584,ENSG00000115170,ENSG00000120798,ENSG00000134259,ENSG00000064115…
GO:0045893	positive regulation of transcription, DNA-dependent	biological_process	2.979e-13	4.6759e-11	814	9636	1565	22148	ENSG00000109101,ENSG00000012048,ENSG00000126787,ENSG00000064490,ENSG00000105656,ENSG00000112062,ENSG00000066336,ENSG00000161202,ENSG00000187045,ENSG00000114166,ENSG00000176160,ENSG00000169032,ENSG00000125952,ENSG00000142208,ENSG00000100207,ENSG00000165119,ENSG00000175727,ENSG00000198815,ENSG00000122592,ENSG00000262919,ENSG00000162702,ENSG00000143458,ENSG00000129194,ENSG00000125651,ENSG00000230797…
GO:0051128	regulation of cellular component organization	biological_process	3.6251e-13	5.6443e-11	1235	9636	2451	22148	ENSG00000176783,ENSG00000102879,ENSG00000109756,ENSG00000197181,ENSG00000164331,ENSG00000081237,ENSG00000171853,ENSG00000166313,ENSG00000156970,ENSG00000107821,ENSG00000122966,ENSG00000147133,ENSG00000125084,ENSG00000070366,ENSG00000132507,ENSG00000112290,ENSG00000164953,ENSG00000175471,ENSG00000119048,ENSG00000160469,ENSG00000135547,ENSG00000120063,ENSG00000165119,ENSG00000111846,ENSG00000115020…
GO:0051254	positive regulation of RNA metabolic process	biological_process	4.3752e-13	6.7583e-11	855	9636	1654	22148	ENSG00000129170,ENSG00000116604,ENSG00000120693,ENSG00000198730,ENSG00000268738,ENSG00000197122,ENSG00000128604,ENSG00000070193,ENSG00000152977,ENSG00000116819,ENSG00000132522,ENSG00000148400,ENSG00000168826,ENSG00000170577,ENSG00000143867,ENSG00000143995,ENSG00000170689,ENSG00000163909,ENSG00000244687,ENSG00000132846,ENSG00000125285,ENSG00000128709,ENSG00000204356,ENSG00000101384,ENSG00000138696…
GO:0043168	anion binding	molecular_function	5.5165e-13	8.4542e-11	1491	9636	2997	22148	ENSG00000079215,ENSG00000169679,ENSG00000107779,ENSG00000188906,ENSG00000138185,ENSG00000220205,ENSG00000104833,ENSG00000176014,ENSG00000160087,ENSG00000182179,ENSG00000101596,ENSG00000145214,ENSG00000107201,ENSG00000081760,ENSG00000214021,ENSG00000132541,ENSG00000112118,ENSG00000115170,ENSG00000156587,ENSG00000107796,ENSG00000105726,ENSG00000198887,ENSG00000077935,ENSG00000112739,ENSG00000169393…
GO:0005856	cytoskeleton	cellular_component	6.4894e-13	9.8675e-11	1272	9636	2543	22148	ENSG00000119638,ENSG00000264364,ENSG00000034677,ENSG00000179057,ENSG00000157510,ENSG00000108244,ENSG00000256061,ENSG00000221852,ENSG00000133739,ENSG00000161800,ENSG00000132677,ENSG00000083535,ENSG00000132024,ENSG00000166510,ENSG00000184408,ENSG00000121552,ENSG00000174796,ENSG00000149798,ENSG00000130429,ENSG00000071242,ENSG00000168259,ENSG00000115423,ENSG00000037042,ENSG00000146221,ENSG00000166578…
GO:0008150	biological_process	biological_process	9.052e-13	1.3657e-10	8737	9636	19716	22148	ENSG00000150281,ENSG00000185869,ENSG00000141867,ENSG00000179057,ENSG00000168152,ENSG00000164300,ENSG00000188710,ENSG00000138821,ENSG00000148335,ENSG00000168995,ENSG00000175279,ENSG00000168397,ENSG00000105127,ENSG00000011566,ENSG00000124391,ENSG00000013725,ENSG00000133313,ENSG00000114686,ENSG00000128654,ENSG00000032389,ENSG00000204267,ENSG00000123064,ENSG00000165732,ENSG00000070729,ENSG00000121314…
GO:0051649	establishment of localization in cell	biological_process	9.9747e-13	1.4934e-10	1700	9636	3474	22148	ENSG00000175793,ENSG00000171051,ENSG00000101997,ENSG00000069248,ENSG00000244038,ENSG00000005700,ENSG00000142676,ENSG00000258311,ENSG00000141837,ENSG00000223953,ENSG00000169100,ENSG00000144043,ENSG00000116815,ENSG00000158552,ENSG00000119508,ENSG00000042753,ENSG00000145506,ENSG00000075142,ENSG00000153071,ENSG00000138814,ENSG00000136942,ENSG00000004864,ENSG00000113790,ENSG00000122133,ENSG00000118260…
GO:0045944	positive regulation of transcription from RNA polymerase II promoter	biological_process	1.0536e-12	1.5654e-10	651	9636	1230	22148	ENSG00000184402,ENSG00000108511,ENSG00000108840,ENSG00000184304,ENSG00000005339,ENSG00000158092,ENSG00000087250,ENSG00000141433,ENSG00000111206,ENSG00000275023,ENSG00000198353,ENSG00000115053,ENSG00000161405,ENSG00000171316,ENSG00000183207,ENSG00000143947,ENSG00000164749,ENSG00000269335,ENSG00000090554,ENSG00000115661,ENSG00000168036,ENSG00000177189,ENSG00000124151,ENSG00000204231,ENSG00000196092…
GO:0007010	cytoskeleton organization	biological_process	2.2748e-12	3.3541e-10	723	9636	1374	22148	ENSG00000137812,ENSG00000148156,ENSG00000174775,ENSG00000088280,ENSG00000173273,ENSG00000131437,ENSG00000261609,ENSG00000164292,ENSG00000137877,ENSG00000188229,ENSG00000136842,ENSG00000101057,ENSG00000127824,ENSG00000106299,ENSG00000128908,ENSG00000106799,ENSG00000169885,ENSG00000100078,ENSG00000197694,ENSG00000117707,ENSG00000277443,ENSG00000105568,ENSG00000166333,ENSG00000064201,ENSG00000074054…
GO:0015630	microtubule cytoskeleton	cellular_component	2.5396e-12	3.7163e-10	670	9636	1262	22148	ENSG00000085733,ENSG00000113838,ENSG00000146216,ENSG00000106477,ENSG00000101412,ENSG00000153140,ENSG00000137764,ENSG00000104671,ENSG00000160299,ENSG00000095906,ENSG00000196072,ENSG00000107404,ENSG00000178104,ENSG00000138758,ENSG00000141027,ENSG00000178053,ENSG00000011295,ENSG00000012211,ENSG00000197535,ENSG00000104983,ENSG00000122735,ENSG00000133112,ENSG00000075702,ENSG00000040341,ENSG00000044090…
GO:0007399	nervous system development	biological_process	3.2881e-12	4.7759e-10	1193	9636	2382	22148	ENSG00000081818,ENSG00000118762,ENSG00000113209,ENSG00000080824,ENSG00000159216,ENSG00000164683,ENSG00000151917,ENSG00000203857,ENSG00000134352,ENSG00000128309,ENSG00000077080,ENSG00000141699,ENSG00000137474,ENSG00000126581,ENSG00000166924,ENSG00000008735,ENSG00000177169,ENSG00000136237,ENSG00000100393,ENSG00000273079,ENSG00000189058,ENSG00000132692,ENSG00000089094,ENSG00000182687,ENSG00000148672…
GO:0009966	regulation of signal transduction	biological_process	3.7137e-12	5.354e-10	1625	9636	3326	22148	ENSG00000186153,ENSG00000108100,ENSG00000175931,ENSG00000137801,ENSG00000087460,ENSG00000150593,ENSG00000113296,ENSG00000130254,ENSG00000163956,ENSG00000035499,ENSG00000104964,ENSG00000031081,ENSG00000105429,ENSG00000171791,ENSG00000138675,ENSG00000115266,ENSG00000176208,ENSG00000167548,ENSG00000187764,ENSG00000020181,ENSG00000171604,ENSG00000121671,ENSG00000129474,ENSG00000173402,ENSG00000059915…
GO:0071702	organic substance transport	biological_process	4.4662e-12	6.3915e-10	1432	9636	2900	22148	ENSG00000162735,ENSG00000134278,ENSG00000078142,ENSG00000080815,ENSG00000139835,ENSG00000116288,ENSG00000153786,ENSG00000116729,ENSG00000198952,ENSG00000181830,ENSG00000197992,ENSG00000003147,ENSG00000100401,ENSG00000170606,ENSG00000059804,ENSG00000139974,ENSG00000213463,ENSG00000123739,ENSG00000122877,ENSG00000141480,ENSG00000196517,ENSG00000164674,ENSG00000103528,ENSG00000166900,ENSG00000162231…
GO:0000785	chromatin	cellular_component	4.8202e-12	6.8479e-10	323	9636	567	22148	ENSG00000275126,ENSG00000183207,ENSG00000128908,ENSG00000184260,ENSG00000187531,ENSG00000130726,ENSG00000168610,ENSG00000133302,ENSG00000099381,ENSG00000005339,ENSG00000011243,ENSG00000100726,ENSG00000168036,ENSG00000174744,ENSG00000184270,ENSG00000172216,ENSG00000187166,ENSG00000175792,ENSG00000073111,ENSG00000107077,ENSG00000117713,ENSG00000275663,ENSG00000127483,ENSG00000277224,ENSG00000158828…
GO:0006793	phosphorus metabolic process	biological_process	6.0532e-12	8.5372e-10	1758	9636	3613	22148	ENSG00000141867,ENSG00000150281,ENSG00000119638,ENSG00000161800,ENSG00000164300,ENSG00000132518,ENSG00000141527,ENSG00000168528,ENSG00000138670,ENSG00000184058,ENSG00000282278,ENSG00000154059,ENSG00000105127,ENSG00000076864,ENSG00000105559,ENSG00000172071,ENSG00000011566,ENSG00000083535,ENSG00000164172,ENSG00000184007,ENSG00000006016,ENSG00000173757,ENSG00000095015,ENSG00000134575,ENSG00000162694…
GO:0033043	regulation of organelle organization	biological_process	6.7926e-12	9.5111e-10	626	9636	1179	22148	ENSG00000066135,ENSG00000156232,ENSG00000137288,ENSG00000186635,ENSG00000143256,ENSG00000198898,ENSG00000013573,ENSG00000107854,ENSG00000188021,ENSG00000121101,ENSG00000119729,ENSG00000175063,ENSG00000138036,ENSG00000124688,ENSG00000163945,ENSG00000223443,ENSG00000204104,ENSG00000101181,ENSG00000166974,ENSG00000177169,ENSG00000130826,ENSG00000198382,ENSG00000179051,ENSG00000126581,ENSG00000138594…
GO:0006468	protein phosphorylation	biological_process	9.1216e-12	1.2681e-09	869	9636	1695	22148	ENSG00000135409,ENSG00000090447,ENSG00000107404,ENSG00000078401,ENSG00000160255,ENSG00000121594,ENSG00000137764,ENSG00000113520,ENSG00000128342,ENSG00000118503,ENSG00000092969,ENSG00000146216,ENSG00000172232,ENSG00000160584,ENSG00000128791,ENSG00000248333,ENSG00000167207,ENSG00000111863,ENSG00000204217,ENSG00000079435,ENSG00000097007,ENSG00000213923,ENSG00000156535,ENSG00000243709,ENSG00000135272…
GO:0006796	phosphate-containing compound metabolic process	biological_process	9.2948e-12	1.283e-09	1720	9636	3534	22148	ENSG00000078304,ENSG00000119383,ENSG00000005700,ENSG00000143185,ENSG00000132334,ENSG00000187994,ENSG00000076604,ENSG00000101349,ENSG00000112425,ENSG00000090266,ENSG00000124615,ENSG00000171051,ENSG00000175793,ENSG00000284906,ENSG00000079335,ENSG00000118260,ENSG00000138814,ENSG00000119640,ENSG00000004864,ENSG00000134014,ENSG00000124370,ENSG00000175224,ENSG00000153071,ENSG00000090520,ENSG00000179918…
GO:0044085	cellular component biogenesis	biological_process	1.0275e-11	1.4084e-09	1562	9636	3196	22148	ENSG00000184343,ENSG00000140986,ENSG00000166822,ENSG00000166579,ENSG00000107833,ENSG00000139842,ENSG00000198851,ENSG00000117632,ENSG00000170540,ENSG00000139197,ENSG00000047932,ENSG00000151364,ENSG00000081803,ENSG00000141551,ENSG00000131779,ENSG00000143632,ENSG00000273542,ENSG00000275410,ENSG00000181092,ENSG00000082701,ENSG00000114767,ENSG00000118900,ENSG00000188997,ENSG00000140320,ENSG00000198523…
GO:0036094	small molecule binding	molecular_function	1.3541e-11	1.843e-09	1274	9636	2556	22148	ENSG00000155304,ENSG00000009413,ENSG00000054179,ENSG00000175792,ENSG00000127334,ENSG00000188130,ENSG00000160551,ENSG00000112159,ENSG00000152932,ENSG00000133392,ENSG00000102128,ENSG00000166833,ENSG00000184304,ENSG00000162571,ENSG00000111540,ENSG00000108439,ENSG00000136827,ENSG00000125885,ENSG00000115657,ENSG00000188342,ENSG00000018625,ENSG00000196182,ENSG00000204389,ENSG00000157483,ENSG00000164543…
GO:0048598	embryonic morphogenesis	biological_process	1.4022e-11	1.8952e-09	357	9636	635	22148	ENSG00000101052,ENSG00000185920,ENSG00000168621,ENSG00000111049,ENSG00000138207,ENSG00000163982,ENSG00000157557,ENSG00000173402,ENSG00000105997,ENSG00000105429,ENSG00000100714,ENSG00000172819,ENSG00000197603,ENSG00000168014,ENSG00000137203,ENSG00000141293,ENSG00000011143,ENSG00000157240,ENSG00000072062,ENSG00000128710,ENSG00000172757,ENSG00000087460,ENSG00000180228,ENSG00000075711,ENSG00000176692…
GO:0006325	chromatin organization	biological_process	1.9372e-11	2.6002e-09	445	9636	819	22148	ENSG00000168395,ENSG00000162227,ENSG00000162521,ENSG00000108773,ENSG00000106400,ENSG00000136518,ENSG00000119772,ENSG00000197181,ENSG00000275713,ENSG00000166313,ENSG00000258315,ENSG00000203812,ENSG00000174579,ENSG00000162367,ENSG00000127337,ENSG00000187837,ENSG00000146414,ENSG00000187605,ENSG00000147133,ENSG00000197061,ENSG00000111707,ENSG00000075856,ENSG00000270276,ENSG00000076108,ENSG00000160633…
GO:0022607	cellular component assembly	biological_process	2.1292e-11	2.8384e-09	1446	9636	2948	22148	ENSG00000184205,ENSG00000066739,ENSG00000140577,ENSG00000175197,ENSG00000153885,ENSG00000107949,ENSG00000215186,ENSG00000162928,ENSG00000064995,ENSG00000135018,ENSG00000169604,ENSG00000141367,ENSG00000111218,ENSG00000099204,ENSG00000081189,ENSG00000254245,ENSG00000164327,ENSG00000183431,ENSG00000152409,ENSG00000126775,ENSG00000104518,ENSG00000119335,ENSG00000183779,ENSG00000110075,ENSG00000088833…
GO:0008092	cytoskeletal protein binding	molecular_function	2.171e-11	2.8744e-09	531	9636	984	22148	ENSG00000006788,ENSG00000156232,ENSG00000080824,ENSG00000118762,ENSG00000164591,ENSG00000198898,ENSG00000166974,ENSG00000008735,ENSG00000165660,ENSG00000179051,ENSG00000138594,ENSG00000066735,ENSG00000136286,ENSG00000137474,ENSG00000204104,ENSG00000145362,ENSG00000109790,ENSG00000118473,ENSG00000110880,ENSG00000100266,ENSG00000087274,ENSG00000155657,ENSG00000237649,ENSG00000119321,ENSG00000155959…
GO:0009887	organ morphogenesis	biological_process	3.1147e-11	4.096e-09	540	9636	1013	22148	ENSG00000134245,ENSG00000095464,ENSG00000197535,ENSG00000097007,ENSG00000134571,ENSG00000111424,ENSG00000243709,ENSG00000043039,ENSG00000075275,ENSG00000118503,ENSG00000116750,ENSG00000128342,ENSG00000105991,ENSG00000107404,ENSG00000078401,ENSG00000148926,ENSG00000204217,ENSG00000206013,ENSG00000150347,ENSG00000092969,ENSG00000175879,ENSG00000100324,ENSG00000072840,ENSG00000088832,ENSG00000169884…
GO:0032991	macromolecular complex	cellular_component	3.3792e-11	4.4141e-09	2930	9636	6247	22148	ENSG00000102384,ENSG00000256683,ENSG00000044115,ENSG00000102317,ENSG00000244115,ENSG00000272636,ENSG00000100271,ENSG00000050327,ENSG00000183617,ENSG00000110719,ENSG00000153563,ENSG00000099783,ENSG00000005249,ENSG00000138100,ENSG00000111199,ENSG00000166441,ENSG00000123384,ENSG00000100225,ENSG00000273802,ENSG00000120333,ENSG00000136485,ENSG00000183044,ENSG00000141385,ENSG00000164104,ENSG00000035720…
GO:0042995	cell projection	cellular_component	3.6129e-11	4.6879e-09	1153	9636	2305	22148	ENSG00000131037,ENSG00000186723,ENSG00000079337,ENSG00000111371,ENSG00000128581,ENSG00000167131,ENSG00000010810,ENSG00000089159,ENSG00000099992,ENSG00000176945,ENSG00000241399,ENSG00000078808,ENSG00000138182,ENSG00000146005,ENSG00000107957,ENSG00000161638,ENSG00000177646,ENSG00000155875,ENSG00000102218,ENSG00000089250,ENSG00000164825,ENSG00000107362,ENSG00000114030,ENSG00000134780,ENSG00000116661…
GO:0051247	positive regulation of protein metabolic process	biological_process	4.1493e-11	5.3483e-09	715	9636	1380	22148	ENSG00000101349,ENSG00000109686,ENSG00000076604,ENSG00000249751,ENSG00000119383,ENSG00000183978,ENSG00000123728,ENSG00000183287,ENSG00000101997,ENSG00000171051,ENSG00000127191,ENSG00000153071,ENSG00000271503,ENSG00000145506,ENSG00000175224,ENSG00000173327,ENSG00000173546,ENSG00000162738,ENSG00000118193,ENSG00000114738,ENSG00000075388,ENSG00000167705,ENSG00000164885,ENSG00000161692,ENSG00000088888…
GO:0006259	DNA metabolic process	biological_process	4.3277e-11	5.5414e-09	637	9636	1218	22148	ENSG00000184678,ENSG00000162599,ENSG00000182150,ENSG00000108469,ENSG00000141510,ENSG00000182185,ENSG00000124208,ENSG00000100462,ENSG00000087085,ENSG00000163468,ENSG00000131153,ENSG00000197903,ENSG00000205531,ENSG00000175305,ENSG00000006634,ENSG00000175482,ENSG00000280789,ENSG00000188486,ENSG00000276180,ENSG00000169598,ENSG00000197238,ENSG00000136504,ENSG00000204209,ENSG00000096717,ENSG00000276966…
GO:0048522	positive regulation of cellular process	biological_process	5.7781e-11	7.3502e-09	2579	9636	5462	22148	ENSG00000106113,ENSG00000197921,ENSG00000079385,ENSG00000239732,ENSG00000005884,ENSG00000170162,ENSG00000276293,ENSG00000145632,ENSG00000161010,ENSG00000182585,ENSG00000102802,ENSG00000166986,ENSG00000168685,ENSG00000011422,ENSG00000138772,ENSG00000117335,ENSG00000186891,ENSG00000169710,ENSG00000139053,ENSG00000284934,ENSG00000148200,ENSG00000258227,ENSG00000104064,ENSG00000140395,ENSG00000131747…
GO:0051239	regulation of multicellular organismal process	biological_process	6.7112e-11	8.4818e-09	1606	9636	3309	22148	ENSG00000197892,ENSG00000197594,ENSG00000183579,ENSG00000164400,ENSG00000160685,ENSG00000082014,ENSG00000137270,ENSG00000131023,ENSG00000135750,ENSG00000196576,ENSG00000027075,ENSG00000267261,ENSG00000157017,ENSG00000169174,ENSG00000123612,ENSG00000197561,ENSG00000159217,ENSG00000203852,ENSG00000174804,ENSG00000101670,ENSG00000004777,ENSG00000118689,ENSG00000117298,ENSG00000068305,ENSG00000056586…
GO:0010628	positive regulation of gene expression	biological_process	7.8876e-11	9.9043e-09	930	9636	1847	22148	ENSG00000083635,ENSG00000107223,ENSG00000108001,ENSG00000108821,ENSG00000008710,ENSG00000010704,ENSG00000160789,ENSG00000169564,ENSG00000128165,ENSG00000164916,ENSG00000155760,ENSG00000128602,ENSG00000138336,ENSG00000143437,ENSG00000165804,ENSG00000102882,ENSG00000099326,ENSG00000108924,ENSG00000142867,ENSG00000177606,ENSG00000105997,ENSG00000177732,ENSG00000124920,ENSG00000128915,ENSG00000118702…
GO:0016310	phosphorylation	biological_process	8.7244e-11	1.0885e-08	1050	9636	2099	22148	ENSG00000171105,ENSG00000158528,ENSG00000135655,ENSG00000181085,ENSG00000159692,ENSG00000113525,ENSG00000104365,ENSG00000196664,ENSG00000197045,ENSG00000118137,ENSG00000142273,ENSG00000259112,ENSG00000182866,ENSG00000170145,ENSG00000120235,ENSG00000178999,ENSG00000203727,ENSG00000155307,ENSG00000134569,ENSG00000167641,ENSG00000131759,ENSG00000148660,ENSG00000181929,ENSG00000149554,ENSG00000198586…
GO:0031399	regulation of protein modification process	biological_process	1.0483e-10	1.2995e-08	800	9636	1566	22148	ENSG00000140443,ENSG00000162188,ENSG00000138336,ENSG00000143437,ENSG00000167196,ENSG00000141965,ENSG00000142168,ENSG00000044574,ENSG00000177889,ENSG00000108950,ENSG00000142867,ENSG00000102882,ENSG00000158615,ENSG00000182208,ENSG00000183283,ENSG00000010704,ENSG00000160789,ENSG00000070770,ENSG00000197919,ENSG00000162063,ENSG00000008710,ENSG00000166143,ENSG00000173193,ENSG00000109111,ENSG00000157240…
GO:0044430	cytoskeletal part	cellular_component	1.1621e-10	1.4316e-08	991	9636	1975	22148	ENSG00000115355,ENSG00000120438,ENSG00000171431,ENSG00000100578,ENSG00000178999,ENSG00000073712,ENSG00000243910,ENSG00000241685,ENSG00000120008,ENSG00000108387,ENSG00000170442,ENSG00000139182,ENSG00000160050,ENSG00000164877,ENSG00000248905,ENSG00000134569,ENSG00000143801,ENSG00000186638,ENSG00000141971,ENSG00000172936,ENSG00000149091,ENSG00000134369,ENSG00000110318,ENSG00000212935,ENSG00000101624…
GO:0016482	cytoplasmic transport	biological_process	1.2875e-10	1.576e-08	646	9636	1240	22148	ENSG00000132842,ENSG00000109332,ENSG00000119541,ENSG00000157020,ENSG00000094914,ENSG00000149182,ENSG00000198563,ENSG00000142252,ENSG00000214253,ENSG00000101188,ENSG00000166441,ENSG00000138660,ENSG00000103888,ENSG00000149428,ENSG00000100225,ENSG00000100281,ENSG00000104660,ENSG00000147403,ENSG00000120253,ENSG00000120899,ENSG00000115993,ENSG00000179761,ENSG00000097007,ENSG00000085832,ENSG00000173163…
GO:0051174	regulation of phosphorus metabolic process	biological_process	1.4373e-10	1.7484e-08	1010	9636	2015	22148	ENSG00000187550,ENSG00000168404,ENSG00000112992,ENSG00000081237,ENSG00000166897,ENSG00000109756,ENSG00000166225,ENSG00000121807,ENSG00000134452,ENSG00000185359,ENSG00000155792,ENSG00000129946,ENSG00000113522,ENSG00000121966,ENSG00000189056,ENSG00000125084,ENSG00000070366,ENSG00000106070,ENSG00000112640,ENSG00000119522,ENSG00000131370,ENSG00000197299,ENSG00000119048,ENSG00000198053,ENSG00000026103…
GO:0032270	positive regulation of cellular protein metabolic process	biological_process	1.492e-10	1.8036e-08	647	9636	1244	22148	ENSG00000140450,ENSG00000177628,ENSG00000108465,ENSG00000017427,ENSG00000087074,ENSG00000163904,ENSG00000140992,ENSG00000108773,ENSG00000182533,ENSG00000157168,ENSG00000141480,ENSG00000123999,ENSG00000013588,ENSG00000096384,ENSG00000165912,ENSG00000110944,ENSG00000156299,ENSG00000185527,ENSG00000117461,ENSG00000120889,ENSG00000139269,ENSG00000001084,ENSG00000131914,ENSG00000164399,ENSG00000078618…
GO:0019220	regulation of phosphate metabolic process	biological_process	1.8015e-10	2.1643e-08	1005	9636	2006	22148	ENSG00000105647,ENSG00000164506,ENSG00000165197,ENSG00000150760,ENSG00000145919,ENSG00000125733,ENSG00000228083,ENSG00000172650,ENSG00000275718,ENSG00000124145,ENSG00000188379,ENSG00000107443,ENSG00000151952,ENSG00000169218,ENSG00000136141,ENSG00000143772,ENSG00000197461,ENSG00000097033,ENSG00000164850,ENSG00000125538,ENSG00000134909,ENSG00000277363,ENSG00000185122,ENSG00000087258,ENSG00000185386…
GO:0043085	positive regulation of catalytic activity	biological_process	1.9336e-10	2.3089e-08	717	9636	1391	22148	ENSG00000106028,ENSG00000147799,ENSG00000100030,ENSG00000158828,ENSG00000185088,ENSG00000182175,ENSG00000285077,ENSG00000119487,ENSG00000166949,ENSG00000135898,ENSG00000105402,ENSG00000213853,ENSG00000109103,ENSG00000043591,ENSG00000108960,ENSG00000140464,ENSG00000170667,ENSG00000147889,ENSG00000088325,ENSG00000105851,ENSG00000100726,ENSG00000166333,ENSG00000089639,ENSG00000084093,ENSG00000106799…
GO:0022610	biological adhesion	biological_process	2.1078e-10	2.5015e-08	639	9636	1225	22148	ENSG00000111049,ENSG00000006607,ENSG00000213937,ENSG00000110955,ENSG00000105767,ENSG00000151914,ENSG00000171815,ENSG00000171791,ENSG00000143341,ENSG00000187764,ENSG00000105855,ENSG00000261371,ENSG00000114631,ENSG00000119326,ENSG00000162614,ENSG00000185532,ENSG00000183230,ENSG00000129474,ENSG00000173402,ENSG00000155719,ENSG00000141503,ENSG00000070404,ENSG00000140873,ENSG00000125810,ENSG00000166482…
GO:0048869	cellular developmental process	biological_process	2.1443e-10	2.5294e-08	2213	9636	4678	22148	ENSG00000092820,ENSG00000132702,ENSG00000151466,ENSG00000262179,ENSG00000165699,ENSG00000136261,ENSG00000073146,ENSG00000128881,ENSG00000182963,ENSG00000118193,ENSG00000055609,ENSG00000256525,ENSG00000075388,ENSG00000164885,ENSG00000185245,ENSG00000094975,ENSG00000141933,ENSG00000153071,ENSG00000117399,ENSG00000138814,ENSG00000134014,ENSG00000228716,ENSG00000141837,ENSG00000154642,ENSG00000147439…
GO:0007155	cell adhesion	biological_process	3.254e-10	3.8153e-08	634	9636	1217	22148	ENSG00000115221,ENSG00000196839,ENSG00000213639,ENSG00000150394,ENSG00000261934,ENSG00000169760,ENSG00000196576,ENSG00000035403,ENSG00000183625,ENSG00000150782,ENSG00000165457,ENSG00000106404,ENSG00000053747,ENSG00000131471,ENSG00000125266,ENSG00000151694,ENSG00000129116,ENSG00000161905,ENSG00000172889,ENSG00000087085,ENSG00000124126,ENSG00000145526,ENSG00000010610,ENSG00000204961,ENSG00000181143…
GO:0044463	cell projection part	cellular_component	3.9297e-10	4.5799e-08	640	9636	1228	22148	ENSG00000198718,ENSG00000139625,ENSG00000197892,ENSG00000278195,ENSG00000169220,ENSG00000011347,ENSG00000066230,ENSG00000167371,ENSG00000135750,ENSG00000128594,ENSG00000169760,ENSG00000150394,ENSG00000159082,ENSG00000196839,ENSG00000152578,ENSG00000159217,ENSG00000151491,ENSG00000156381,ENSG00000184160,ENSG00000152556,ENSG00000004777,ENSG00000147044,ENSG00000197557,ENSG00000188343,ENSG00000135315…
GO:0031982	vesicle	cellular_component	3.9772e-10	4.5813e-08	1823	9636	3802	22148	ENSG00000105974,ENSG00000197106,ENSG00000100711,ENSG00000196839,ENSG00000213639,ENSG00000159082,ENSG00000256229,ENSG00000126337,ENSG00000157191,ENSG00000105971,ENSG00000204642,ENSG00000113273,ENSG00000128590,ENSG00000141574,ENSG00000053747,ENSG00000104946,ENSG00000140675,ENSG00000197238,ENSG00000131187,ENSG00000276966,ENSG00000103966,ENSG00000011347,ENSG00000066230,ENSG00000105193,ENSG00000047457…
GO:0043933	macromolecular complex subunit organization	biological_process	3.9781e-10	4.5813e-08	1273	9636	2600	22148	ENSG00000181218,ENSG00000110245,ENSG00000159461,ENSG00000137076,ENSG00000104973,ENSG00000124006,ENSG00000167977,ENSG00000277745,ENSG00000124713,ENSG00000186468,ENSG00000271503,ENSG00000160695,ENSG00000127191,ENSG00000005381,ENSG00000100109,ENSG00000130755,ENSG00000105479,ENSG00000167515,ENSG00000014919,ENSG00000118200,ENSG00000102878,ENSG00000175003,ENSG00000204922,ENSG00000005020,ENSG00000145907…
GO:0030029	actin filament-based process	biological_process	4.1245e-10	4.722e-08	410	9636	751	22148	ENSG00000167460,ENSG00000179057,ENSG00000113916,ENSG00000068305,ENSG00000100242,ENSG00000167965,ENSG00000145349,ENSG00000006453,ENSG00000161800,ENSG00000152409,ENSG00000137478,ENSG00000081189,ENSG00000073350,ENSG00000164327,ENSG00000160691,ENSG00000146122,ENSG00000124126,ENSG00000161905,ENSG00000129116,ENSG00000112658,ENSG00000157017,ENSG00000130429,ENSG00000149798,ENSG00000131023,ENSG00000198336…
GO:0071822	protein complex subunit organization	biological_process	5.3868e-10	6.1312e-08	1000	9636	2007	22148	ENSG00000137497,ENSG00000140030,ENSG00000175216,ENSG00000162704,ENSG00000154188,ENSG00000204388,ENSG00000198087,ENSG00000186847,ENSG00000187391,ENSG00000197893,ENSG00000137710,ENSG00000072501,ENSG00000135972,ENSG00000075618,ENSG00000135723,ENSG00000109072,ENSG00000174903,ENSG00000150961,ENSG00000105255,ENSG00000144712,ENSG00000198736,ENSG00000135407,ENSG00000168040,ENSG00000165458,ENSG00000165816…
GO:0046982	protein heterodimerization activity	molecular_function	5.4825e-10	6.2038e-08	304	9636	548	22148	ENSG00000140307,ENSG00000105329,ENSG00000185630,ENSG00000162517,ENSG00000196628,ENSG00000166949,ENSG00000164494,ENSG00000163041,ENSG00000203883,ENSG00000103942,ENSG00000126261,ENSG00000043591,ENSG00000274183,ENSG00000138376,ENSG00000275379,ENSG00000124151,ENSG00000137312,ENSG00000278463,ENSG00000277224,ENSG00000146648,ENSG00000275663,ENSG00000128271,ENSG00000132589,ENSG00000187079,ENSG00000269335…
GO:0044699	single-organism process	biological_process	7.0936e-10	7.9805e-08	6951	9636	15540	22148	ENSG00000103174,ENSG00000105993,ENSG00000099956,ENSG00000002746,ENSG00000215695,ENSG00000103264,ENSG00000145428,ENSG00000170881,ENSG00000130173,ENSG00000178035,ENSG00000255346,ENSG00000142273,ENSG00000174576,ENSG00000118137,ENSG00000101544,ENSG00000138495,ENSG00000147488,ENSG00000197045,ENSG00000170310,ENSG00000072864,ENSG00000205358,ENSG00000137103,ENSG00000168263,ENSG00000103356,ENSG00000166479…
GO:0000790	nuclear chromatin	cellular_component	8.8979e-10	9.9529e-08	219	9636	377	22148	ENSG00000187531,ENSG00000128908,ENSG00000184260,ENSG00000183207,ENSG00000275126,ENSG00000148737,ENSG00000168610,ENSG00000116604,ENSG00000130726,ENSG00000273542,ENSG00000099956,ENSG00000099381,ENSG00000100726,ENSG00000133884,ENSG00000005339,ENSG00000172216,ENSG00000184270,ENSG00000183576,ENSG00000174744,ENSG00000168036,ENSG00000175792,ENSG00000187166,ENSG00000107077,ENSG00000153391,ENSG00000117713…
GO:0048568	embryonic organ development	biological_process	9.0465e-10	1.0061e-07	251	9636	438	22148	ENSG00000164683,ENSG00000170421,ENSG00000174989,ENSG00000198453,ENSG00000118762,ENSG00000100106,ENSG00000118526,ENSG00000136574,ENSG00000106006,ENSG00000066827,ENSG00000120068,ENSG00000118058,ENSG00000277258,ENSG00000095397,ENSG00000163161,ENSG00000104313,ENSG00000245848,ENSG00000167131,ENSG00000077092,ENSG00000139219,ENSG00000120093,ENSG00000164920,ENSG00000183770,ENSG00000137474,ENSG00000084676…
GO:0031401	positive regulation of protein modification process	biological_process	1.1353e-09	1.2554e-07	541	9636	1033	22148	ENSG00000182208,ENSG00000102882,ENSG00000108950,ENSG00000142867,ENSG00000177889,ENSG00000044574,ENSG00000142168,ENSG00000167196,ENSG00000138336,ENSG00000140443,ENSG00000143437,ENSG00000162188,ENSG00000173193,ENSG00000010704,ENSG00000160789,ENSG00000197919,ENSG00000008710,ENSG00000183283,ENSG00000118513,ENSG00000104312,ENSG00000157240,ENSG00000072062,ENSG00000182393,ENSG00000106538,ENSG00000138193…
GO:0045184	establishment of protein localization	biological_process	1.3991e-09	1.5384e-07	951	9636	1905	22148	ENSG00000113569,ENSG00000185104,ENSG00000144596,ENSG00000160949,ENSG00000134265,ENSG00000244693,ENSG00000177943,ENSG00000142208,ENSG00000148832,ENSG00000221838,ENSG00000126214,ENSG00000159363,ENSG00000167461,ENSG00000159210,ENSG00000124571,ENSG00000100345,ENSG00000122026,ENSG00000116882,ENSG00000163406,ENSG00000112062,ENSG00000131508,ENSG00000119878,ENSG00000165527,ENSG00000161203,ENSG00000100280…
GO:0009719	response to endogenous stimulus	biological_process	1.4347e-09	1.5688e-07	822	9636	1633	22148	ENSG00000145214,ENSG00000179862,ENSG00000111276,ENSG00000081760,ENSG00000153094,ENSG00000116584,ENSG00000154803,ENSG00000115170,ENSG00000160113,ENSG00000120798,ENSG00000198610,ENSG00000184811,ENSG00000196139,ENSG00000134202,ENSG00000197548,ENSG00000121989,ENSG00000069667,ENSG00000110218,ENSG00000137509,ENSG00000134259,ENSG00000160014,ENSG00000123360,ENSG00000142185,ENSG00000131183,ENSG00000129673…
GO:0032268	regulation of cellular protein metabolic process	biological_process	1.5954e-09	1.7347e-07	1024	9636	2065	22148	ENSG00000150656,ENSG00000080824,ENSG00000101255,ENSG00000114503,ENSG00000118762,ENSG00000134352,ENSG00000180138,ENSG00000136986,ENSG00000034152,ENSG00000163945,ENSG00000223443,ENSG00000110880,ENSG00000111291,ENSG00000100393,ENSG00000173548,ENSG00000177383,ENSG00000198382,ENSG00000157837,ENSG00000128989,ENSG00000155657,ENSG00000165916,ENSG00000173334,ENSG00000172775,ENSG00000168517,ENSG00000144677…
GO:0014070	response to organic cyclic compound	biological_process	1.7326e-09	1.8734e-07	477	9636	904	22148	ENSG00000163501,ENSG00000143839,ENSG00000087258,ENSG00000179094,ENSG00000185122,ENSG00000125686,ENSG00000119508,ENSG00000198917,ENSG00000172977,ENSG00000003402,ENSG00000228716,ENSG00000118260,ENSG00000206557,ENSG00000137834,ENSG00000271503,ENSG00000204371,ENSG00000196218,ENSG00000110395,ENSG00000128714,ENSG00000138794,ENSG00000180914,ENSG00000132671,ENSG00000136634,ENSG00000108556,ENSG00000130707…
GO:0022008	neurogenesis	biological_process	1.8743e-09	2.0155e-07	804	9636	1592	22148	ENSG00000124766,ENSG00000154096,ENSG00000166503,ENSG00000130396,ENSG00000154310,ENSG00000205336,ENSG00000148516,ENSG00000133703,ENSG00000082397,ENSG00000148180,ENSG00000163497,ENSG00000132640,ENSG00000107130,ENSG00000140254,ENSG00000177807,ENSG00000092621,ENSG00000114346,ENSG00000171943,ENSG00000154645,ENSG00000150275,ENSG00000100429,ENSG00000196588,ENSG00000169247,ENSG00000197921,ENSG00000005884…
GO:0000166	nucleotide binding	molecular_function	1.9937e-09	2.132e-07	1160	9636	2349	22148	ENSG00000182890,ENSG00000186638,ENSG00000149091,ENSG00000198113,ENSG00000196730,ENSG00000099957,ENSG00000229937,ENSG00000107815,ENSG00000059691,ENSG00000120438,ENSG00000073734,ENSG00000186912,ENSG00000068078,ENSG00000108387,ENSG00000112541,ENSG00000204390,ENSG00000164076,ENSG00000104375,ENSG00000188641,ENSG00000172340,ENSG00000101323,ENSG00000082701,ENSG00000062822,ENSG00000197208,ENSG00000176658…
GO:0007049	cell cycle	biological_process	2.0197e-09	2.1481e-07	939	9636	1881	22148	ENSG00000155657,ENSG00000114353,ENSG00000237649,ENSG00000105486,ENSG00000179593,ENSG00000151247,ENSG00000132275,ENSG00000165181,ENSG00000182263,ENSG00000168517,ENSG00000144677,ENSG00000180198,ENSG00000165819,ENSG00000183955,ENSG00000114315,ENSG00000179598,ENSG00000105401,ENSG00000139687,ENSG00000197157,ENSG00000167513,ENSG00000060339,ENSG00000175203,ENSG00000196924,ENSG00000107816,ENSG00000198625…
GO:0030030	cell projection organization	biological_process	2.0667e-09	2.1861e-07	731	9636	1431	22148	ENSG00000117399,ENSG00000141933,ENSG00000118260,ENSG00000228716,ENSG00000173226,ENSG00000138814,ENSG00000147439,ENSG00000141837,ENSG00000154642,ENSG00000162738,ENSG00000130939,ENSG00000119508,ENSG00000008324,ENSG00000138311,ENSG00000118200,ENSG00000125409,ENSG00000107104,ENSG00000186907,ENSG00000124006,ENSG00000171533,ENSG00000197555,ENSG00000113971,ENSG00000134986,ENSG00000163794,ENSG00000151466…
GO:0016740	transferase activity	molecular_function	2.178e-09	2.2913e-07	1202	9636	2444	22148	ENSG00000146648,ENSG00000173821,ENSG00000107831,ENSG00000006432,ENSG00000196371,ENSG00000128694,ENSG00000186591,ENSG00000060642,ENSG00000173838,ENSG00000177189,ENSG00000124151,ENSG00000174684,ENSG00000142178,ENSG00000158850,ENSG00000126261,ENSG00000153933,ENSG00000164494,ENSG00000102172,ENSG00000115339,ENSG00000062282,ENSG00000082258,ENSG00000176601,ENSG00000086544,ENSG00000132323,ENSG00000114735…
GO:1901265	nucleoside phosphate binding	molecular_function	2.2369e-09	2.336e-07	1160	9636	2350	22148	ENSG00000176208,ENSG00000121671,ENSG00000154917,ENSG00000074966,ENSG00000167378,ENSG00000181409,ENSG00000171608,ENSG00000169418,ENSG00000142731,ENSG00000087460,ENSG00000258366,ENSG00000175931,ENSG00000099246,ENSG00000183258,ENSG00000163788,ENSG00000167306,ENSG00000178149,ENSG00000143393,ENSG00000143398,ENSG00000100784,ENSG00000139131,ENSG00000179115,ENSG00000142082,ENSG00000157540,ENSG00000100297…
GO:0019900	kinase binding	molecular_function	2.2444e-09	2.336e-07	373	9636	684	22148	ENSG00000203896,ENSG00000168421,ENSG00000140832,ENSG00000273047,ENSG00000066044,ENSG00000121671,ENSG00000092964,ENSG00000094804,ENSG00000163110,ENSG00000169418,ENSG00000164509,ENSG00000121236,ENSG00000090061,ENSG00000113328,ENSG00000072062,ENSG00000108100,ENSG00000188554,ENSG00000047410,ENSG00000111077,ENSG00000141293,ENSG00000162889,ENSG00000130175,ENSG00000183283,ENSG00000102871,ENSG00000121380…
GO:0005813	centrosome	cellular_component	2.4321e-09	2.5178e-07	329	9636	593	22148	ENSG00000139405,ENSG00000111785,ENSG00000112210,ENSG00000102781,ENSG00000126890,ENSG00000140859,ENSG00000143933,ENSG00000116198,ENSG00000164188,ENSG00000175216,ENSG00000137497,ENSG00000107816,ENSG00000204388,ENSG00000175203,ENSG00000143702,ENSG00000103021,ENSG00000132912,ENSG00000113448,ENSG00000105255,ENSG00000114353,ENSG00000149557,ENSG00000105146,ENSG00000167005,ENSG00000158987,ENSG00000140463…
GO:0003779	actin binding	molecular_function	2.5319e-09	2.6073e-07	258	9636	450	22148	ENSG00000152527,ENSG00000077549,ENSG00000188807,ENSG00000138347,ENSG00000120729,ENSG00000211455,ENSG00000174527,ENSG00000130402,ENSG00000172757,ENSG00000101470,ENSG00000141298,ENSG00000186260,ENSG00000151914,ENSG00000196535,ENSG00000070087,ENSG00000163110,ENSG00000173402,ENSG00000129474,ENSG00000183230,ENSG00000162614,ENSG00000119326,ENSG00000006747,ENSG00000101311,ENSG00000172725,ENSG00000186575…
GO:0044281	small molecule metabolic process	biological_process	2.8726e-09	2.9322e-07	1240	9636	2533	22148	ENSG00000101473,ENSG00000110244,ENSG00000196639,ENSG00000039650,ENSG00000143815,ENSG00000266028,ENSG00000099331,ENSG00000145335,ENSG00000070610,ENSG00000111684,ENSG00000169727,ENSG00000128918,ENSG00000124596,ENSG00000140299,ENSG00000112294,ENSG00000171631,ENSG00000141522,ENSG00000153574,ENSG00000094963,ENSG00000197622,XLOC_065681,ENSG00000060982,ENSG00000103148,ENSG00000166394,ENSG00000102743,ENS…
GO:0048729	tissue morphogenesis	biological_process	2.8775e-09	2.9322e-07	338	9636	616	22148	ENSG00000188771,ENSG00000182742,ENSG00000081189,ENSG00000174804,ENSG00000138795,ENSG00000184058,ENSG00000149922,ENSG00000179057,ENSG00000147257,ENSG00000163017,ENSG00000112658,ENSG00000107159,ENSG00000087088,ENSG00000169641,ENSG00000151617,ENSG00000107882,ENSG00000151694,ENSG00000187498,ENSG00000173531,ENSG00000166167,ENSG00000183579,ENSG00000171446,ENSG00000103449,ENSG00000196576,ENSG00000035403…
GO:0000228	nuclear chromosome	cellular_component	3.0383e-09	3.078e-07	346	9636	636	22148	ENSG00000081189,ENSG00000183495,ENSG00000156384,ENSG00000167258,ENSG00000141510,ENSG00000068305,ENSG00000127528,ENSG00000100242,ENSG00000149922,ENSG00000141867,ENSG00000175482,ENSG00000143228,ENSG00000131153,ENSG00000145241,ENSG00000188486,ENSG00000276180,ENSG00000112658,ENSG00000176635,ENSG00000171223,ENSG00000161642,ENSG00000139613,ENSG00000161860,ENSG00000126215,ENSG00000197238,ENSG00000130522…
GO:2000026	regulation of multicellular organismal development	biological_process	3.0522e-09	3.078e-07	1028	9636	2084	22148	ENSG00000105887,ENSG00000177291,ENSG00000114861,ENSG00000138207,ENSG00000177606,ENSG00000124920,ENSG00000183023,ENSG00000137203,ENSG00000005981,ENSG00000186350,ENSG00000157240,ENSG00000166450,ENSG00000063015,ENSG00000183598,ENSG00000112902,ENSG00000072832,ENSG00000102871,ENSG00000278705,ENSG00000103260,ENSG00000101680,ENSG00000108947,ENSG00000142168,ENSG00000128602,ENSG00000143437,ENSG00000203811…
GO:0042325	regulation of phosphorylation	biological_process	3.8653e-09	3.8778e-07	674	9636	1322	22148	ENSG00000121653,ENSG00000147883,ENSG00000120889,ENSG00000139269,ENSG00000159733,ENSG00000103490,ENSG00000105875,ENSG00000117461,ENSG00000184545,ENSG00000109762,ENSG00000185527,ENSG00000096384,ENSG00000156299,ENSG00000110944,ENSG00000140853,ENSG00000013588,ENSG00000123999,ENSG00000141480,ENSG00000140992,ENSG00000163904,ENSG00000157168,ENSG00000182533,ENSG00000108465,ENSG00000017427,ENSG00000177628…
GO:0032989	cellular component morphogenesis	biological_process	4.2327e-09	4.2246e-07	745	9636	1466	22148	ENSG00000100285,ENSG00000001617,ENSG00000111490,ENSG00000225663,ENSG00000113966,ENSG00000161642,ENSG00000144451,ENSG00000125266,ENSG00000129116,ENSG00000175970,ENSG00000124126,ENSG00000160691,ENSG00000188343,ENSG00000135315,ENSG00000139537,ENSG00000174804,ENSG00000153774,ENSG00000081052,ENSG00000004777,ENSG00000130827,ENSG00000068305,ENSG00000266173,ENSG00000109132,ENSG00000095539,ENSG00000099617…
GO:0005575	cellular_component	cellular_component	4.2576e-09	4.2279e-07	9303	9636	21192	22148	ENSG00000104883,ENSG00000178694,ENSG00000187010,ENSG00000118600,ENSG00000162004,ENSG00000099942,ENSG00000059573,ENSG00000072609,ENSG00000187791,ENSG00000187997,ENSG00000005513,ENSG00000162729,ENSG00000169750,ENSG00000078142,ENSG00000116288,ENSG00000154721,ENSG00000181830,ENSG00000197992,ENSG00000115902,ENSG00000110195,ENSG00000126246,ENSG00000161558,ENSG00000115520,ENSG00000169592,ENSG00000160094…
GO:0001701	in utero embryonic development	biological_process	4.3805e-09	4.3278e-07	195	9636	330	22148	ENSG00000084676,ENSG00000129173,ENSG00000167136,ENSG00000049449,ENSG00000135930,ENSG00000184557,ENSG00000103241,ENSG00000060138,ENSG00000100324,ENSG00000168214,ENSG00000145741,ENSG00000174989,ENSG00000198453,ENSG00000152601,ENSG00000170421,ENSG00000164683,ENSG00000066827,ENSG00000118762,ENSG00000277258,ENSG00000245848,ENSG00000114315,ENSG00000204531,ENSG00000154188,ENSG00000095002,ENSG00000138834…
GO:0010467	gene expression	biological_process	4.9548e-09	4.8705e-07	2875	9636	6188	22148	ENSG00000167840,ENSG00000102908,ENSG00000198046,ENSG00000174453,ENSG00000119718,ENSG00000170653,ENSG00000185736,ENSG00000083799,ENSG00000105248,ENSG00000171940,ENSG00000141968,ENSG00000074071,ENSG00000143321,ENSG00000198563,ENSG00000196792,ENSG00000147421,ENSG00000124562,XLOC_000179,ENSG00000157933,ENSG00000166173,ENSG00000117525,ENSG00000095397,ENSG00000249709,ENSG00000120899,ENSG00000053918,ENS…
GO:0045892	negative regulation of transcription, DNA-dependent	biological_process	5.3954e-09	5.2769e-07	651	9636	1282	22148	ENSG00000060138,ENSG00000109332,ENSG00000029363,ENSG00000134013,ENSG00000094916,ENSG00000108551,ENSG00000050165,ENSG00000171817,ENSG00000189403,ENSG00000183770,ENSG00000196792,ENSG00000147421,ENSG00000164104,ENSG00000251493,ENSG00000143321,ENSG00000161011,ENSG00000169884,ENSG00000171940,ENSG00000251247,ENSG00000166888,ENSG00000277258,ENSG00000111199,ENSG00000125968,ENSG00000157933,ENSG00000256683…
GO:0044454	nuclear chromosome part	cellular_component	5.7517e-09	5.571e-07	325	9636	596	22148	ENSG00000121988,ENSG00000124575,ENSG00000125817,ENSG00000204531,ENSG00000130700,ENSG00000025434,ENSG00000141027,ENSG00000095002,ENSG00000180530,ENSG00000185787,ENSG00000149311,ENSG00000101412,ENSG00000186298,ENSG00000064489,ENSG00000182621,ENSG00000141570,ENSG00000197153,ENSG00000116750,ENSG00000051180,ENSG00000136936,ENSG00000147421,ENSG00000164104,ENSG00000094916,ENSG00000116478,ENSG00000276903…
GO:0010468	regulation of gene expression	biological_process	5.7533e-09	5.571e-07	2391	9636	5099	22148	ENSG00000041988,ENSG00000164631,ENSG00000145934,ENSG00000143437,ENSG00000168710,ENSG00000203811,ENSG00000143499,ENSG00000102882,ENSG00000158691,ENSG00000142867,ENSG00000103343,ENSG00000083635,ENSG00000198466,ENSG00000081923,ENSG00000102871,ENSG00000124201,ENSG00000008710,ENSG00000197279,ENSG00000185730,ENSG00000148671,ENSG00000025800,ENSG00000160908,ENSG00000047410,ENSG00000174600,ENSG00000136463…
GO:0043230	extracellular organelle	cellular_component	6.6141e-09	6.3414e-07	1157	9636	2371	22148	ENSG00000181523,ENSG00000111275,ENSG00000157625,ENSG00000125966,ENSG00000177600,ENSG00000064225,ENSG00000161270,ENSG00000197837,ENSG00000074800,ENSG00000005189,ENSG00000174444,ENSG00000137634,ENSG00000153904,ENSG00000159674,ENSG00000090382,ENSG00000168056,ENSG00000167434,ENSG00000196139,ENSG00000134202,ENSG00000172061,ENSG00000228278,ENSG00000052344,ENSG00000198931,ENSG00000177119,ENSG00000143878…
GO:0065010	extracellular membrane-bounded organelle	cellular_component	6.6141e-09	6.3414e-07	1157	9636	2371	22148	ENSG00000106397,ENSG00000180596,ENSG00000112096,ENSG00000244687,ENSG00000257335,ENSG00000138119,ENSG00000197122,ENSG00000070831,ENSG00000006625,ENSG00000090339,ENSG00000234745,ENSG00000148484,ENSG00000154133,ENSG00000075624,ENSG00000138430,ENSG00000134440,ENSG00000125691,ENSG00000164032,ENSG00000105612,ENSG00000115091,ENSG00000136026,ENSG00000142197,ENSG00000179218,ENSG00000104522,ENSG00000101000…
GO:0070062	extracellular vesicular exosome	cellular_component	6.8396e-09	6.5255e-07	1156	9636	2369	22148	ENSG00000130592,ENSG00000054654,ENSG00000140564,ENSG00000087303,ENSG00000134755,ENSG00000124151,ENSG00000072274,ENSG00000137831,ENSG00000174684,ENSG00000010379,ENSG00000158850,ENSG00000171403,ENSG00000175866,ENSG00000068366,ENSG00000115339,ENSG00000086065,ENSG00000102172,ENSG00000171401,ENSG00000155380,ENSG00000106688,ENSG00000113889,ENSG00000180900,ENSG00000183207,ENSG00000158769,ENSG00000135932…
GO:0015031	protein transport	biological_process	6.9031e-09	6.5539e-07	906	9636	1821	22148	ENSG00000108107,ENSG00000167207,ENSG00000277494,ENSG00000223501,ENSG00000176973,ENSG00000085733,ENSG00000111863,ENSG00000167964,ENSG00000115008,ENSG00000092969,ENSG00000106477,ENSG00000197756,ENSG00000197971,ENSG00000160299,ENSG00000160255,ENSG00000143553,ENSG00000003056,ENSG00000174697,ENSG00000215193,ENSG00000101246,ENSG00000135404,ENSG00000025434,ENSG00000176986,ENSG00000115268,ENSG00000108666…
GO:0044093	positive regulation of molecular function	biological_process	7.1211e-09	6.7281e-07	875	9636	1754	22148	ENSG00000110958,ENSG00000164078,ENSG00000126803,ENSG00000198909,ENSG00000158987,ENSG00000155903,ENSG00000107957,ENSG00000102218,ENSG00000164086,ENSG00000089250,ENSG00000115414,ENSG00000111907,ENSG00000163660,ENSG00000137700,ENSG00000108342,ENSG00000079337,ENSG00000144711,ENSG00000137077,ENSG00000175538,ENSG00000010810,ENSG00000030110,ENSG00000179841,ENSG00000176945,ENSG00000003400,ENSG00000135744…
GO:0002520	immune system development	biological_process	7.5886e-09	7.1351e-07	510	9636	983	22148	ENSG00000204577,ENSG00000118046,ENSG00000143995,ENSG00000198492,ENSG00000129654,ENSG00000103423,ENSG00000179348,ENSG00000101384,ENSG00000139842,ENSG00000136630,ENSG00000198851,ENSG00000149571,ENSG00000177706,ENSG00000260027,ENSG00000178585,ENSG00000113525,ENSG00000079387,ENSG00000104267,ENSG00000104375,ENSG00000154229,ENSG00000117407,ENSG00000086300,ENSG00000166169,ENSG00000217128,ENSG00000157227…
GO:0065009	regulation of molecular function	biological_process	7.6973e-09	7.2025e-07	1583	9636	3311	22148	ENSG00000128271,ENSG00000104818,ENSG00000166783,ENSG00000170542,ENSG00000171388,ENSG00000153551,ENSG00000110651,ENSG00000189052,ENSG00000085511,ENSG00000105053,ENSG00000051523,ENSG00000107262,ENSG00000174744,ENSG00000104872,ENSG00000166333,ENSG00000172201,ENSG00000105851,ENSG00000105568,ENSG00000174791,ENSG00000151065,ENSG00000143248,ENSG00000117707,ENSG00000130726,ENSG00000089639,ENSG00000164932…
GO:0048534	hematopoietic or lymphoid organ development	biological_process	7.7396e-09	7.2074e-07	487	9636	935	22148	ENSG00000204613,ENSG00000160710,ENSG00000245848,ENSG00000154237,ENSG00000137462,ENSG00000100225,ENSG00000185507,ENSG00000153563,ENSG00000166888,ENSG00000143842,ENSG00000078399,ENSG00000101665,ENSG00000118058,ENSG00000197921,ENSG00000120068,ENSG00000079385,ENSG00000120899,ENSG00000118526,ENSG00000239732,ENSG00000137275,ENSG00000116478,ENSG00000176083,ENSG00000270379,ENSG00000117335,ENSG00000189403…
GO:0042327	positive regulation of phosphorylation	biological_process	8.7019e-09	8.065e-07	449	9636	852	22148	ENSG00000136869,ENSG00000065613,ENSG00000011422,ENSG00000181467,ENSG00000161011,ENSG00000186891,ENSG00000116985,ENSG00000114346,ENSG00000100324,ENSG00000189403,ENSG00000139053,ENSG00000184557,ENSG00000120899,ENSG00000198648,ENSG00000239732,ENSG00000125731,ENSG00000163235,ENSG00000050327,ENSG00000197921,ENSG00000091409,ENSG00000119185,ENSG00000178078,ENSG00000188191,ENSG00000008294,ENSG00000137275…
GO:0000987	core promoter proximal region sequence-specific DNA binding	molecular_function	8.8837e-09	8.1559e-07	279	9636	503	22148	ENSG00000168610,ENSG00000117707,ENSG00000171316,ENSG00000084093,ENSG00000108840,ENSG00000159086,ENSG00000005339,ENSG00000119547,ENSG00000105392,ENSG00000132005,ENSG00000072736,ENSG00000172216,ENSG00000125798,ENSG00000187079,ENSG00000198900,ENSG00000101057,ENSG00000164749,ENSG00000173917,ENSG00000100105,ENSG00000143365,ENSG00000087903,ENSG00000068024,ENSG00000196092,ENSG00000136367,ENSG00000164093…
GO:0001159	core promoter proximal region DNA binding	molecular_function	8.8837e-09	8.1559e-07	279	9636	503	22148	ENSG00000182521,ENSG00000111249,ENSG00000170374,ENSG00000125347,ENSG00000163666,ENSG00000203883,ENSG00000164093,ENSG00000124232,ENSG00000111087,ENSG00000166949,ENSG00000120094,ENSG00000196628,ENSG00000105610,ENSG00000198911,ENSG00000185630,ENSG00000068024,ENSG00000087903,ENSG00000143365,ENSG00000136367,ENSG00000196092,ENSG00000125798,ENSG00000172216,ENSG00000072736,ENSG00000132005,ENSG00000100105…
GO:0005509	calcium ion binding	molecular_function	1.0154e-08	9.2781e-07	402	9636	751	22148	ENSG00000253305,ENSG00000105048,ENSG00000072110,ENSG00000197915,ENSG00000205726,ENSG00000164176,ENSG00000186340,ENSG00000169885,ENSG00000253953,ENSG00000121905,ENSG00000122359,ENSG00000197694,ENSG00000141756,ENSG00000196465,ENSG00000180881,ENSG00000139880,ENSG00000253910,ENSG00000147852,ENSG00000162430,ENSG00000163993,ENSG00000253767,ENSG00000188404,ENSG00000092529,ENSG00000154162,ENSG00000010438…
GO:0048468	cell development	biological_process	1.1559e-08	1.0513e-06	1149	9636	2352	22148	ENSG00000119314,ENSG00000137877,ENSG00000166477,ENSG00000136842,ENSG00000132589,ENSG00000128271,ENSG00000164932,ENSG00000106799,ENSG00000130726,ENSG00000117707,ENSG00000171310,ENSG00000083290,ENSG00000172201,ENSG00000119547,ENSG00000166333,ENSG00000080371,ENSG00000168505,ENSG00000166949,ENSG00000197959,ENSG00000099954,ENSG00000068903,ENSG00000163159,ENSG00000182175,ENSG00000112029,ENSG00000173482…
GO:0032553	ribonucleotide binding	molecular_function	1.1689e-08	1.0582e-06	1034	9636	2091	22148	ENSG00000113595,ENSG00000174903,ENSG00000054796,ENSG00000157764,ENSG00000107951,ENSG00000108443,ENSG00000152495,ENSG00000123416,ENSG00000060140,ENSG00000156976,ENSG00000204388,ENSG00000166922,ENSG00000170525,ENSG00000185236,ENSG00000127980,ENSG00000174456,ENSG00000135821,ENSG00000151224,ENSG00000006451,ENSG00000140403,ENSG00000065243,ENSG00000116874,ENSG00000138069,ENSG00000277149,ENSG00000126803…
GO:0000978	RNA polymerase II core promoter proximal region sequence-specific DNA binding	molecular_function	1.1899e-08	1.0722e-06	271	9636	488	22148	ENSG00000178691,ENSG00000066336,ENSG00000185669,ENSG00000122877,ENSG00000175832,ENSG00000173039,ENSG00000005436,ENSG00000122592,ENSG00000162702,ENSG00000165119,ENSG00000175745,ENSG00000125952,ENSG00000134438,ENSG00000185499,ENSG00000176160,ENSG00000141448,ENSG00000140836,ENSG00000111783,ENSG00000173976,ENSG00000230797,ENSG00000160633,ENSG00000134323,ENSG00000169926,ENSG00000134107,ENSG00000119772…
GO:0044710	single-organism metabolic process	biological_process	1.1971e-08	1.0737e-06	1828	9636	3843	22148	ENSG00000162066,ENSG00000109667,ENSG00000133805,ENSG00000171132,ENSG00000070193,ENSG00000185624,ENSG00000145545,ENSG00000117519,ENSG00000198286,ENSG00000132522,ENSG00000085662,ENSG00000214274,ENSG00000109458,ENSG00000182901,ENSG00000105131,ENSG00000269858,ENSG00000169905,ENSG00000069345,ENSG00000137714,ENSG00000166548,ENSG00000118276,ENSG00000071677,ENSG00000106069,ENSG00000135469,ENSG00000168032…
GO:0007264	small GTPase mediated signal transduction	biological_process	1.3173e-08	1.176e-06	322	9636	586	22148	ENSG00000105514,ENSG00000100055,ENSG00000164292,ENSG00000143545,ENSG00000165029,ENSG00000141542,ENSG00000133818,ENSG00000174775,ENSG00000273749,ENSG00000203734,ENSG00000166592,ENSG00000128283,ENSG00000130726,ENSG00000102128,ENSG00000124356,ENSG00000152767,ENSG00000089639,ENSG00000152932,ENSG00000047648,ENSG00000111540,ENSG00000184304,ENSG00000143622,ENSG00000205726,ENSG00000111206,ENSG00000126858…
GO:0033554	cellular response to stress	biological_process	1.4101e-08	1.2532e-06	1056	9636	2152	22148	ENSG00000141503,ENSG00000162889,ENSG00000083750,ENSG00000115694,ENSG00000221983,ENSG00000180336,ENSG00000090061,ENSG00000162734,ENSG00000164305,ENSG00000065057,ENSG00000254647,ENSG00000181019,ENSG00000111802,ENSG00000140832,ENSG00000120659,ENSG00000138496,ENSG00000124602,ENSG00000135090,ENSG00000168038,ENSG00000118523,ENSG00000127863,ENSG00000158941,ENSG00000198740,ENSG00000137074,ENSG00000131871…
GO:0031090	organelle membrane	cellular_component	1.5544e-08	1.3752e-06	1825	9636	3840	22148	ENSG00000068650,ENSG00000135845,ENSG00000185883,ENSG00000126947,ENSG00000145703,ENSG00000129993,ENSG00000258529,ENSG00000157500,ENSG00000111885,ENSG00000104043,ENSG00000070019,ENSG00000125629,ENSG00000072310,ENSG00000123146,ENSG00000077585,ENSG00000134183,ENSG00000176383,ENSG00000108061,ENSG00000117791,ENSG00000168924,ENSG00000086848,ENSG00000162694,ENSG00000171135,ENSG00000134575,ENSG00000204267…
GO:0045296	cadherin binding	molecular_function	1.5656e-08	1.3788e-06	191	9636	325	22148	ENSG00000274267,ENSG00000149925,ENSG00000116288,ENSG00000105355,ENSG00000080815,ENSG00000197702,ENSG00000099901,ENSG00000176749,ENSG00000165119,ENSG00000156261,ENSG00000273983,ENSG00000100401,ENSG00000118898,ENSG00000136261,ENSG00000074800,ENSG00000089327,ENSG00000144283,ENSG00000092820,ENSG00000099942,ENSG00000150054,ENSG00000174748,ENSG00000197409,ENSG00000136279,ENSG00000125966,ENSG00000137843…
GO:0002009	morphogenesis of an epithelium	biological_process	1.7332e-08	1.5195e-06	269	9636	483	22148	ENSG00000083307,ENSG00000128602,ENSG00000172531,ENSG00000155760,ENSG00000101680,ENSG00000142867,ENSG00000100644,ENSG00000196961,ENSG00000136997,ENSG00000008710,ENSG00000204301,ENSG00000077782,ENSG00000186193,ENSG00000075711,ENSG00000176692,ENSG00000157240,ENSG00000072062,ENSG00000172757,ENSG00000197603,ENSG00000168014,ENSG00000137203,ENSG00000011143,ENSG00000186350,ENSG00000139292,ENSG00000172819…
GO:0001932	regulation of protein phosphorylation	biological_process	1.8333e-08	1.6e-06	621	9636	1220	22148	ENSG00000101349,ENSG00000076604,ENSG00000005700,ENSG00000078304,ENSG00000123728,ENSG00000175793,ENSG00000162337,ENSG00000171051,ENSG00000127191,ENSG00000153071,ENSG00000271503,ENSG00000175224,ENSG00000130755,ENSG00000100739,ENSG00000173327,ENSG00000134014,ENSG00000173546,ENSG00000162738,ENSG00000118193,ENSG00000114738,ENSG00000075388,ENSG00000164885,ENSG00000131475,ENSG00000161692,ENSG00000088888…
GO:0017076	purine nucleotide binding	molecular_function	1.8605e-08	1.6166e-06	1032	9636	2091	22148	ENSG00000198355,ENSG00000183495,ENSG00000166377,ENSG00000178921,ENSG00000141510,ENSG00000157152,ENSG00000266173,ENSG00000058091,ENSG00000283900,ENSG00000166532,ENSG00000112339,ENSG00000122035,ENSG00000186185,ENSG00000144452,ENSG00000163468,ENSG00000197142,ENSG00000139625,ENSG00000162408,ENSG00000168393,ENSG00000085760,ENSG00000091262,ENSG00000103966,ENSG00000164070,ENSG00000162645,ENSG00000197885…
GO:0032555	purine ribonucleotide binding	molecular_function	1.9278e-08	1.6676e-06	1025	9636	2076	22148	ENSG00000197885,ENSG00000162645,ENSG00000103966,ENSG00000164070,ENSG00000091262,ENSG00000085760,ENSG00000168393,ENSG00000139625,ENSG00000162408,ENSG00000163468,ENSG00000197142,ENSG00000144452,ENSG00000186185,ENSG00000112339,ENSG00000122035,ENSG00000166532,ENSG00000283900,ENSG00000058091,ENSG00000266173,ENSG00000157152,ENSG00000141510,ENSG00000178921,ENSG00000166377,ENSG00000183495,ENSG00000198355…
GO:0048471	perinuclear region of cytoplasm	cellular_component	2.0303e-08	1.7447e-06	388	9636	727	22148	ENSG00000108443,ENSG00000181852,ENSG00000172663,ENSG00000189058,ENSG00000151247,ENSG00000107954,ENSG00000181588,ENSG00000213199,ENSG00000124198,ENSG00000138834,ENSG00000187391,ENSG00000076554,ENSG00000109670,ENSG00000256060,ENSG00000136297,ENSG00000188215,ENSG00000103197,ENSG00000204388,ENSG00000060339,ENSG00000196924,ENSG00000110048,ENSG00000131435,ENSG00000198087,ENSG00000156976,ENSG00000169715…
GO:0018193	peptidyl-amino acid modification	biological_process	2.0349e-08	1.7447e-06	588	9636	1148	22148	ENSG00000159733,ENSG00000173020,ENSG00000164091,ENSG00000166484,ENSG00000128294,ENSG00000096384,ENSG00000185324,ENSG00000110944,ENSG00000177108,ENSG00000174672,ENSG00000198223,ENSG00000187605,ENSG00000169752,ENSG00000069020,ENSG00000127337,ENSG00000141480,ENSG00000174579,ENSG00000132768,ENSG00000160447,ENSG00000158458,ENSG00000013588,ENSG00000017427,ENSG00000162227,ENSG00000108773,ENSG00000140992…
GO:0032446	protein modification by small protein conjugation	biological_process	2.2342e-08	1.9072e-06	457	9636	871	22148	ENSG00000173926,ENSG00000180596,ENSG00000099804,ENSG00000244687,ENSG00000166439,ENSG00000274290,ENSG00000113369,ENSG00000079387,ENSG00000204599,ENSG00000204713,ENSG00000090432,ENSG00000139842,ENSG00000139197,ENSG00000139174,ENSG00000142273,ENSG00000188997,ENSG00000140382,ENSG00000100814,ENSG00000002746,ENSG00000170881,ENSG00000145428,ENSG00000103264,ENSG00000109184,ENSG00000070831,ENSG00000132522…
GO:0031988	membrane-bounded vesicle	cellular_component	2.3291e-08	1.9796e-06	1693	9636	3560	22148	ENSG00000169896,ENSG00000125257,ENSG00000122126,ENSG00000181072,ENSG00000167286,ENSG00000087088,ENSG00000224389,ENSG00000141258,ENSG00000167757,ENSG00000129493,ENSG00000127314,ENSG00000204624,ENSG00000177054,ENSG00000126775,ENSG00000151532,ENSG00000185305,ENSG00000136235,ENSG00000167460,ENSG00000109220,ENSG00000108417,ENSG00000104518,ENSG00000205076,ENSG00000149021,ENSG00000240065,ENSG00000103316…
GO:0001934	positive regulation of protein phosphorylation	biological_process	2.4321e-08	2.0581e-06	441	9636	841	22148	ENSG00000142871,ENSG00000113520,ENSG00000137764,ENSG00000128342,ENSG00000133703,ENSG00000107404,ENSG00000078401,ENSG00000121594,ENSG00000137601,ENSG00000111863,ENSG00000204217,ENSG00000128791,ENSG00000167207,ENSG00000172232,ENSG00000092969,ENSG00000012223,ENSG00000149311,ENSG00000121716,ENSG00000076984,ENSG00000097007,ENSG00000154310,ENSG00000204628,ENSG00000174697,ENSG00000135842,ENSG00000135272…
GO:0035556	intracellular signal transduction	biological_process	2.4994e-08	2.1058e-06	1399	9636	2908	22148	ENSG00000105971,ENSG00000150782,ENSG00000183625,ENSG00000169220,ENSG00000141574,ENSG00000139625,ENSG00000173531,ENSG00000075884,ENSG00000136504,ENSG00000204209,ENSG00000096717,ENSG00000165490,ENSG00000204305,ENSG00000105974,ENSG00000196839,ENSG00000100368,ENSG00000184160,ENSG00000197885,ENSG00000141510,ENSG00000132274,ENSG00000167965,ENSG00000156026,ENSG00000266173,ENSG00000116991,ENSG00000167244…
GO:0006886	intracellular protein transport	biological_process	2.6185e-08	2.1967e-06	550	9636	1070	22148	ENSG00000206077,ENSG00000106799,ENSG00000121905,ENSG00000136874,ENSG00000168610,ENSG00000170889,ENSG00000130726,ENSG00000140650,ENSG00000177465,ENSG00000144843,ENSG00000175416,ENSG00000141542,ENSG00000131437,XLOC_133999,ENSG00000174775,ENSG00000150527,ENSG00000105514,ENSG00000125814,ENSG00000187627,ENSG00000282218,ENSG00000112559,ENSG00000113194,ENSG00000075826,ENSG00000169221,ENSG00000143376,ENS…
GO:0019901	protein kinase binding	molecular_function	2.6755e-08	2.2349e-06	327	9636	601	22148	ENSG00000165617,ENSG00000072310,ENSG00000213639,ENSG00000105974,ENSG00000141367,ENSG00000157500,ENSG00000096696,ENSG00000096968,ENSG00000114349,ENSG00000133816,ENSG00000139625,ENSG00000105971,ENSG00000197892,ENSG00000169220,ENSG00000123143,ENSG00000204209,ENSG00000095015,ENSG00000096717,ENSG00000131023,ENSG00000089022,ENSG00000139372,ENSG00000185338,ENSG00000175305,ENSG00000010610,ENSG00000100285…
GO:0048699	generation of neurons	biological_process	2.7969e-08	2.3263e-06	751	9636	1498	22148	ENSG00000084093,ENSG00000178568,ENSG00000101298,ENSG00000152767,ENSG00000164932,ENSG00000106299,ENSG00000106799,ENSG00000168610,ENSG00000134532,ENSG00000197694,ENSG00000117707,ENSG00000041515,ENSG00000105392,ENSG00000172201,ENSG00000004139,ENSG00000083290,ENSG00000119782,ENSG00000166333,ENSG00000119547,ENSG00000172216,ENSG00000131437,ENSG00000125798,ENSG00000078246,ENSG00000172020,ENSG00000137877…
GO:0000902	cell morphogenesis	biological_process	2.8112e-08	2.3283e-06	694	9636	1371	22148	ENSG00000160716,ENSG00000166313,ENSG00000124159,ENSG00000102879,ENSG00000166225,ENSG00000019995,ENSG00000109756,ENSG00000114841,ENSG00000119048,ENSG00000164953,ENSG00000112290,ENSG00000011009,ENSG00000111783,ENSG00000120063,ENSG00000160469,ENSG00000135547,ENSG00000103494,ENSG00000144619,ENSG00000121966,ENSG00000078674,ENSG00000189056,ENSG00000205084,ENSG00000117245,ENSG00000106070,ENSG00000149925…
GO:0030097	hemopoiesis	biological_process	2.8855e-08	2.3796e-06	464	9636	894	22148	ENSG00000111732,ENSG00000155760,ENSG00000125245,ENSG00000129757,ENSG00000157216,ENSG00000142168,ENSG00000143437,ENSG00000278272,ENSG00000203811,ENSG00000270882,ENSG00000112115,ENSG00000103061,ENSG00000136997,ENSG00000120659,ENSG00000100644,ENSG00000006747,ENSG00000184995,ENSG00000122678,ENSG00000115738,ENSG00000274750,ENSG00000278705,ENSG00000204301,ENSG00000102125,ENSG00000197919,ENSG00000145220…
GO:0043565	sequence-specific DNA binding	molecular_function	3.8074e-08	3.1268e-06	585	9636	1156	22148	ENSG00000179588,ENSG00000204859,ENSG00000172262,ENSG00000198176,ENSG00000161036,ENSG00000088930,ENSG00000185022,ENSG00000132326,ENSG00000130511,ENSG00000172466,ENSG00000125686,ENSG00000128610,ENSG00000179094,ENSG00000143614,ENSG00000185122,ENSG00000186790,ENSG00000204371,ENSG00000065978,ENSG00000125816,ENSG00000128714,ENSG00000074219,ENSG00000196793,ENSG00000176009,ENSG00000137834,ENSG00000178971…
GO:0005815	microtubule organizing center	cellular_component	4.1326e-08	3.3795e-06	418	9636	790	22148	ENSG00000139437,ENSG00000128881,ENSG00000011523,ENSG00000160014,ENSG00000117650,ENSG00000113580,ENSG00000076382,ENSG00000205129,ENSG00000011454,ENSG00000151466,ENSG00000092820,ENSG00000131504,ENSG00000156876,ENSG00000143156,ENSG00000140854,ENSG00000275052,ENSG00000164902,ENSG00000092036,ENSG00000075945,ENSG00000151746,ENSG00000156261,ENSG00000126870,ENSG00000110888,ENSG00000167705,ENSG00000173588…
GO:0032990	cell part morphogenesis	biological_process	4.2025e-08	3.4223e-06	476	9636	911	22148	ENSG00000247596,ENSG00000171552,ENSG00000119977,ENSG00000087470,ENSG00000182704,ENSG00000168958,ENSG00000153234,ENSG00000145242,ENSG00000040608,ENSG00000187535,ENSG00000110318,ENSG00000186638,ENSG00000134569,ENSG00000006652,ENSG00000006327,ENSG00000160050,ENSG00000131711,ENSG00000023902,ENSG00000130558,ENSG00000108387,ENSG00000120008,ENSG00000124181,ENSG00000100578,ENSG00000115091,ENSG00000115355…
GO:0009057	macromolecule catabolic process	biological_process	4.7223e-08	3.8296e-06	691	9636	1376	22148	ENSG00000136731,ENSG00000011009,ENSG00000140398,ENSG00000272886,ENSG00000142507,ENSG00000144231,ENSG00000197299,ENSG00000119048,ENSG00000112941,ENSG00000164953,ENSG00000125084,ENSG00000070366,ENSG00000184979,ENSG00000089157,ENSG00000147133,ENSG00000136250,ENSG00000198862,ENSG00000101773,ENSG00000185359,ENSG00000005007,ENSG00000113522,ENSG00000155313,ENSG00000101557,ENSG00000159202,ENSG00000134452…
GO:0042803	protein homodimerization activity	molecular_function	4.943e-08	3.9919e-06	459	9636	880	22148	ENSG00000090581,ENSG00000107611,ENSG00000165197,ENSG00000123095,ENSG00000112425,ENSG00000115216,ENSG00000108468,ENSG00000119383,ENSG00000097033,ENSG00000197461,ENSG00000177119,ENSG00000119508,ENSG00000152620,ENSG00000155876,ENSG00000271503,ENSG00000140623,ENSG00000173327,ENSG00000117228,ENSG00000110721,ENSG00000164284,ENSG00000153879,ENSG00000101596,ENSG00000105483,ENSG00000163499,ENSG00000174306…
GO:0030154	cell differentiation	biological_process	5.1515e-08	4.1431e-06	2050	9636	4383	22148	ENSG00000148737,ENSG00000104375,ENSG00000277632,ENSG00000189337,ENSG00000275410,ENSG00000146535,ENSG00000010319,ENSG00000143632,ENSG00000204577,ENSG00000164733,ENSG00000265972,ENSG00000100815,ENSG00000177706,ENSG00000117632,ENSG00000173894,ENSG00000184343,ENSG00000111269,ENSG00000040608,ENSG00000129991,ENSG00000101558,ENSG00000124181,ENSG00000115355,ENSG00000171431,ENSG00000183087,ENSG00000108175…
GO:0022402	cell cycle process	biological_process	5.4503e-08	4.3654e-06	700	9636	1392	22148	ENSG00000124688,ENSG00000223443,ENSG00000060069,ENSG00000076242,ENSG00000175063,ENSG00000106628,ENSG00000166140,ENSG00000152518,ENSG00000164938,ENSG00000196230,ENSG00000126581,ENSG00000138594,ENSG00000128989,ENSG00000183765,ENSG00000179051,ENSG00000165660,ENSG00000178222,ENSG00000198382,ENSG00000173548,ENSG00000163806,ENSG00000168411,ENSG00000166974,ENSG00000105146,ENSG00000100393,ENSG00000013573…
GO:0060341	regulation of cellular localization	biological_process	5.8968e-08	4.7037e-06	606	9636	1194	22148	ENSG00000239732,ENSG00000079385,ENSG00000169247,ENSG00000113811,ENSG00000168615,ENSG00000129667,ENSG00000176720,ENSG00000137462,ENSG00000152642,ENSG00000145888,ENSG00000138246,ENSG00000107130,ENSG00000186188,ENSG00000103241,ENSG00000111731,ENSG00000114346,ENSG00000145730,ENSG00000159842,ENSG00000181284,ENSG00000258227,ENSG00000006283,ENSG00000118418,ENSG00000086589,ENSG00000205542,ENSG00000204619…
GO:0010562	positive regulation of phosphorus metabolic process	biological_process	6.1202e-08	4.8422e-06	482	9636	933	22148	ENSG00000150281,ENSG00000167965,ENSG00000074842,ENSG00000101224,ENSG00000266173,ENSG00000081189,ENSG00000174804,ENSG00000102468,ENSG00000141527,ENSG00000136235,ENSG00000184058,ENSG00000164327,ENSG00000126775,ENSG00000141510,ENSG00000151694,ENSG00000160691,ENSG00000151617,ENSG00000083535,ENSG00000011566,ENSG00000006634,ENSG00000010610,ENSG00000185338,ENSG00000169129,ENSG00000167244,ENSG00000164400…
GO:0045937	positive regulation of phosphate metabolic process	biological_process	6.1202e-08	4.8422e-06	482	9636	933	22148	ENSG00000076604,ENSG00000101349,ENSG00000277363,ENSG00000125538,ENSG00000169218,ENSG00000197461,ENSG00000164850,ENSG00000188379,ENSG00000119383,ENSG00000124145,ENSG00000123728,ENSG00000228083,ENSG00000171051,ENSG00000165197,ENSG00000271503,ENSG00000127191,ENSG00000153071,ENSG00000175224,ENSG00000105287,ENSG00000066027,ENSG00000064393,ENSG00000175505,ENSG00000173327,ENSG00000173546,ENSG00000162738…
GO:0051253	negative regulation of RNA metabolic process	biological_process	6.3839e-08	5.0303e-06	677	9636	1355	22148	ENSG00000069011,ENSG00000203852,ENSG00000136169,ENSG00000172845,ENSG00000197561,ENSG00000158796,ENSG00000126603,ENSG00000105974,ENSG00000096717,ENSG00000136504,ENSG00000204209,ENSG00000276966,ENSG00000177426,ENSG00000166925,ENSG00000267680,ENSG00000160685,ENSG00000197238,ENSG00000164400,ENSG00000130522,ENSG00000166167,ENSG00000116030,ENSG00000198081,ENSG00000103449,ENSG00000186446,ENSG00000107882…
GO:0051301	cell division	biological_process	6.7518e-08	5.2988e-06	331	9636	614	22148	ENSG00000119541,ENSG00000164109,ENSG00000137807,ENSG00000114346,ENSG00000162413,ENSG00000186625,ENSG00000141956,ENSG00000100014,ENSG00000101972,ENSG00000137814,ENSG00000119185,ENSG00000100106,ENSG00000120253,ENSG00000135476,ENSG00000163235,ENSG00000044090,ENSG00000167552,ENSG00000011295,ENSG00000188373,ENSG00000204628,ENSG00000138758,ENSG00000204531,ENSG00000159140,ENSG00000137601,ENSG00000164611…
GO:0030036	actin cytoskeleton organization	biological_process	6.806e-08	5.3047e-06	362	9636	677	22148	ENSG00000196923,ENSG00000186635,ENSG00000125249,ENSG00000089159,ENSG00000198898,ENSG00000115306,ENSG00000137077,ENSG00000156232,ENSG00000079337,ENSG00000110237,ENSG00000066427,ENSG00000108342,ENSG00000144711,ENSG00000119729,ENSG00000006451,ENSG00000102024,ENSG00000132254,ENSG00000166598,ENSG00000122574,ENSG00000110880,ENSG00000104880,ENSG00000140463,ENSG00000138594,ENSG00000158186,ENSG00000145147…
GO:0051172	negative regulation of nitrogen compound metabolic process	biological_process	6.8138e-08	5.3047e-06	747	9636	1506	22148	ENSG00000185669,ENSG00000113318,ENSG00000178691,ENSG00000066336,ENSG00000121774,ENSG00000187045,ENSG00000111653,ENSG00000121481,ENSG00000012048,ENSG00000005436,ENSG00000036672,ENSG00000169242,ENSG00000165119,ENSG00000273983,ENSG00000122592,ENSG00000146676,ENSG00000129194,ENSG00000162702,ENSG00000125952,ENSG00000100697,ENSG00000147133,ENSG00000197061,ENSG00000152894,ENSG00000141448,ENSG00000270276…
GO:0042592	homeostatic process	biological_process	7.4314e-08	5.7624e-06	921	9636	1879	22148	ENSG00000160349,ENSG00000109084,ENSG00000136003,ENSG00000150275,ENSG00000005187,ENSG00000188394,ENSG00000184956,ENSG00000152642,ENSG00000127954,ENSG00000177807,ENSG00000168685,ENSG00000176720,ENSG00000116745,ENSG00000204613,ENSG00000162753,ENSG00000025708,ENSG00000113621,ENSG00000170323,ENSG00000187713,ENSG00000245848,ENSG00000153898,ENSG00000051108,ENSG00000103274,ENSG00000125910,ENSG00000175344…
GO:0001882	nucleoside binding	molecular_function	7.784e-08	6.0119e-06	1008	9636	2052	22148	ENSG00000105726,ENSG00000198887,ENSG00000198931,ENSG00000100226,ENSG00000143878,ENSG00000185386,ENSG00000152620,ENSG00000077935,ENSG00000112739,ENSG00000088320,ENSG00000185739,ENSG00000087258,ENSG00000196218,ENSG00000081307,ENSG00000105287,ENSG00000128340,ENSG00000170950,ENSG00000155876,ENSG00000064393,ENSG00000117228,ENSG00000119408,ENSG00000127080,ENSG00000140623,ENSG00000072756,ENSG00000183421…
GO:0097458	neuron part	cellular_component	7.8941e-08	6.0728e-06	713	9636	1420	22148	ENSG00000132639,ENSG00000130402,ENSG00000120729,ENSG00000087460,ENSG00000096093,ENSG00000171517,ENSG00000255529,ENSG00000015592,ENSG00000141503,ENSG00000164961,ENSG00000070404,ENSG00000066117,ENSG00000088256,ENSG00000080224,ENSG00000092421,ENSG00000101180,ENSG00000073861,ENSG00000163110,ENSG00000181019,ENSG00000161681,ENSG00000092964,ENSG00000162614,ENSG00000125869,ENSG00000173402,ENSG00000064012…
GO:0001883	purine nucleoside binding	molecular_function	8.3321e-08	6.3595e-06	1004	9636	2044	22148	ENSG00000111737,ENSG00000114268,ENSG00000067798,ENSG00000102781,ENSG00000143479,ENSG00000112210,ENSG00000130119,ENSG00000140859,ENSG00000065357,ENSG00000071794,ENSG00000115866,ENSG00000124228,ENSG00000054392,ENSG00000105793,ENSG00000167550,ENSG00000160688,ENSG00000077264,ENSG00000237693,ENSG00000065559,ENSG00000141543,ENSG00000102780,ENSG00000070961,ENSG00000145833,ENSG00000182263,ENSG00000100077…
GO:0032549	ribonucleoside binding	molecular_function	8.3321e-08	6.3595e-06	1004	9636	2044	22148	ENSG00000173575,ENSG00000196230,ENSG00000183765,ENSG00000067606,ENSG00000165025,ENSG00000159399,ENSG00000064933,ENSG00000158186,ENSG00000134287,ENSG00000105146,ENSG00000177169,ENSG00000007174,ENSG00000047936,ENSG00000101181,ENSG00000175063,ENSG00000066735,ENSG00000137474,ENSG00000136286,ENSG00000076242,ENSG00000104980,ENSG00000006788,ENSG00000034152,ENSG00000119729,ENSG00000132254,ENSG00000180138…
GO:0006461	protein complex assembly	biological_process	8.7461e-08	6.6494e-06	786	9636	1585	22148	ENSG00000124713,ENSG00000167977,ENSG00000124006,ENSG00000183978,ENSG00000104973,ENSG00000107104,ENSG00000090266,ENSG00000137076,ENSG00000159461,ENSG00000259132,ENSG00000151413,ENSG00000118200,ENSG00000042753,ENSG00000205138,ENSG00000014919,ENSG00000223953,ENSG00000167515,ENSG00000136816,ENSG00000105479,ENSG00000130755,ENSG00000205629,ENSG00000118260,ENSG00000079335,ENSG00000100109,ENSG00000127191…
GO:0045652	regulation of megakaryocyte differentiation	biological_process	9.3497e-08	7.0807e-06	56	9636	78	22148	ENSG00000163041,ENSG00000276180,ENSG00000065675,ENSG00000067955,ENSG00000197409,ENSG00000005483,ENSG00000275379,ENSG00000278828,ENSG00000137801,ENSG00000101335,ENSG00000169375,ENSG00000185513,ENSG00000272333,ENSG00000123405,ENSG00000197837,ENSG00000185245,ENSG00000081189,ENSG00000170631,ENSG00000273983,ENSG00000167548,ENSG00000090905,ENSG00000274267,ENSG00000114166,ENSG00000197153,ENSG00000055609…
GO:0033044	regulation of chromosome organization	biological_process	9.4759e-08	7.1484e-06	158	9636	266	22148	ENSG00000117650,ENSG00000169679,ENSG00000131845,ENSG00000257949,ENSG00000066336,ENSG00000012048,ENSG00000158321,ENSG00000163794,ENSG00000188906,ENSG00000198952,ENSG00000140694,ENSG00000145335,ENSG00000204569,ENSG00000255302,ENSG00000156261,ENSG00000113648,ENSG00000185499,ENSG00000154803,ENSG00000039650,ENSG00000082068,ENSG00000119906,ENSG00000188976,ENSG00000198887,ENSG00000070366,ENSG00000084073…
GO:0032550	purine ribonucleoside binding	molecular_function	9.5774e-08	7.1971e-06	1002	9636	2041	22148	ENSG00000106633,ENSG00000278685,ENSG00000135409,ENSG00000008853,ENSG00000095906,ENSG00000172508,ENSG00000137764,ENSG00000160584,ENSG00000146216,ENSG00000204217,ENSG00000167964,ENSG00000248333,ENSG00000167207,ENSG00000097007,ENSG00000095002,ENSG00000197093,ENSG00000218823,ENSG00000213923,ENSG00000197535,ENSG00000138758,ENSG00000101246,ENSG00000159433,ENSG00000118197,ENSG00000111199,ENSG00000133020…
GO:0001067	regulatory region nucleic acid binding	molecular_function	9.886e-08	7.4004e-06	495	9636	967	22148	ENSG00000114166,ENSG00000185499,ENSG00000176160,ENSG00000136931,ENSG00000175745,ENSG00000120733,ENSG00000100207,ENSG00000125952,ENSG00000145088,ENSG00000134438,ENSG00000165119,ENSG00000145335,ENSG00000122592,ENSG00000146676,ENSG00000175727,ENSG00000143458,ENSG00000162702,ENSG00000143013,ENSG00000020633,ENSG00000012048,ENSG00000005436,ENSG00000197576,ENSG00000005513,ENSG00000122877,ENSG00000175832…
GO:0000975	regulatory region DNA binding	molecular_function	1.0025e-07	7.4475e-06	494	9636	965	22148	ENSG00000060339,ENSG00000112182,ENSG00000139687,ENSG00000071794,ENSG00000165821,ENSG00000065970,ENSG00000114315,ENSG00000077150,ENSG00000108813,ENSG00000151090,ENSG00000139083,ENSG00000131408,ENSG00000196458,ENSG00000181220,ENSG00000185420,ENSG00000116560,ENSG00000123405,ENSG00000007372,ENSG00000156030,ENSG00000168264,ENSG00000107175,ENSG00000089094,ENSG00000004487,ENSG00000269404,ENSG00000179111…
GO:0044212	transcription regulatory region DNA binding	molecular_function	1.0025e-07	7.4475e-06	494	9636	965	22148	ENSG00000089902,ENSG00000113196,ENSG00000073614,ENSG00000079246,ENSG00000165462,ENSG00000153234,ENSG00000131759,ENSG00000168453,ENSG00000198517,ENSG00000144485,ENSG00000159479,ENSG00000135457,ENSG00000075624,ENSG00000030419,ENSG00000164032,ENSG00000049768,ENSG00000124831,ENSG00000177030,ENSG00000116044,ENSG00000186951,ENSG00000069812,ENSG00000128652,ENSG00000213999,ENSG00000197063,ENSG00000162419…
GO:0035639	purine ribonucleoside triphosphate binding	molecular_function	1.0547e-07	7.805e-06	997	9636	2031	22148	ENSG00000119729,ENSG00000034152,ENSG00000006788,ENSG00000104980,ENSG00000121101,ENSG00000103342,ENSG00000180138,ENSG00000132254,ENSG00000013573,ENSG00000125249,ENSG00000156110,ENSG00000204580,ENSG00000101255,ENSG00000080824,ENSG00000108106,ENSG00000159216,ENSG00000067606,ENSG00000196230,ENSG00000183765,ENSG00000159399,ENSG00000165025,ENSG00000173575,ENSG00000007174,ENSG00000177169,ENSG00000105146…
GO:0045637	regulation of myeloid cell differentiation	biological_process	1.1344e-07	8.3631e-06	157	9636	269	22148	ENSG00000274750,ENSG00000115738,ENSG00000173757,ENSG00000278705,ENSG00000276966,ENSG00000164400,ENSG00000197238,ENSG00000183598,ENSG00000277775,ENSG00000270882,ENSG00000203811,ENSG00000203852,ENSG00000143437,ENSG00000278272,ENSG00000204103,ENSG00000120659,ENSG00000100644,ENSG00000006747,ENSG00000136997,ENSG00000112115,ENSG00000167548,ENSG00000177606,ENSG00000064012,ENSG00000187098,ENSG00000118689…
GO:0070271	protein complex biogenesis	biological_process	1.2574e-07	9.2293e-06	786	9636	1588	22148	ENSG00000274750,ENSG00000102871,ENSG00000108821,ENSG00000278705,ENSG00000083635,ENSG00000100292,ENSG00000110717,ENSG00000166136,ENSG00000170476,ENSG00000073150,ENSG00000111581,ENSG00000166450,ENSG00000004478,ENSG00000140443,ENSG00000151079,ENSG00000136521,ENSG00000090889,ENSG00000142867,ENSG00000249115,ENSG00000172725,ENSG00000067057,ENSG00000101294,ENSG00000263528,ENSG00000006747,ENSG00000145715…
GO:0009894	regulation of catabolic process	biological_process	1.2614e-07	9.2293e-06	612	9636	1209	22148	ENSG00000249751,ENSG00000103194,ENSG00000142676,ENSG00000143185,ENSG00000275385,ENSG00000109686,ENSG00000112425,ENSG00000187994,ENSG00000110245,ENSG00000169084,ENSG00000101997,ENSG00000197555,ENSG00000284906,ENSG00000100354,ENSG00000145506,ENSG00000271503,ENSG00000153071,ENSG00000175224,ENSG00000090520,ENSG00000164885,ENSG00000109083,ENSG00000167705,ENSG00000105738,ENSG00000203879,ENSG00000100219…
GO:0016567	protein ubiquitination	biological_process	1.2737e-07	9.2846e-06	425	9636	814	22148	ENSG00000177868,ENSG00000163945,ENSG00000087152,ENSG00000116663,ENSG00000175063,ENSG00000188811,ENSG00000043143,ENSG00000145041,ENSG00000167967,ENSG00000161664,ENSG00000114737,ENSG00000177383,ENSG00000168411,ENSG00000162931,ENSG00000160948,ENSG00000108106,ENSG00000101255,ENSG00000010810,ENSG00000080824,ENSG00000136986,ENSG00000111752,ENSG00000107854,ENSG00000143476,ENSG00000177981,ENSG00000198373…
GO:0065003	macromolecular complex assembly	biological_process	1.3178e-07	9.5702e-06	1032	9636	2127	22148	ENSG00000198087,ENSG00000175216,ENSG00000137497,ENSG00000072501,ENSG00000135870,ENSG00000131408,ENSG00000105255,ENSG00000109072,ENSG00000165704,ENSG00000198736,ENSG00000135407,ENSG00000161082,ENSG00000272047,ENSG00000177646,ENSG00000119969,ENSG00000122574,ENSG00000117394,ENSG00000145147,ENSG00000164692,ENSG00000167005,ENSG00000010244,ENSG00000196365,ENSG00000176945,ENSG00000089159,ENSG00000101019…
GO:0044265	cellular macromolecule catabolic process	biological_process	1.3913e-07	1.0067e-05	573	9636	1132	22148	ENSG00000103342,ENSG00000188021,ENSG00000118181,ENSG00000180138,ENSG00000136986,ENSG00000108106,ENSG00000114503,ENSG00000101255,ENSG00000115464,ENSG00000177239,ENSG00000177383,ENSG00000160948,ENSG00000188811,ENSG00000183765,ENSG00000076242,ENSG00000175063,ENSG00000152518,ENSG00000223443,ENSG00000137522,ENSG00000121060,ENSG00000163743,ENSG00000141543,ENSG00000177954,ENSG00000165819,ENSG00000129204…
GO:0050793	regulation of developmental process	biological_process	1.4567e-07	1.0501e-05	1290	9636	2692	22148	ENSG00000204388,ENSG00000169194,ENSG00000115598,ENSG00000121210,ENSG00000186866,ENSG00000137710,ENSG00000187391,ENSG00000197056,ENSG00000143320,ENSG00000181449,ENSG00000104899,ENSG00000166886,ENSG00000157764,ENSG00000100523,ENSG00000108443,ENSG00000152495,ENSG00000168040,ENSG00000105711,ENSG00000198839,ENSG00000115414,ENSG00000106004,ENSG00000274618,ENSG00000113161,ENSG00000168214,ENSG00000043143…
GO:0000976	transcription regulatory region sequence-specific DNA binding	molecular_function	1.5168e-07	1.0894e-05	427	9636	826	22148	ENSG00000147133,ENSG00000136451,ENSG00000140836,ENSG00000141448,ENSG00000076108,ENSG00000160633,ENSG00000230797,ENSG00000135547,ENSG00000173976,ENSG00000111783,ENSG00000144852,ENSG00000029153,ENSG00000186918,ENSG00000162521,ENSG00000001167,ENSG00000136518,ENSG00000080298,ENSG00000119772,ENSG00000169926,ENSG00000134107,ENSG00000169016,ENSG00000134323,ENSG00000054118,ENSG00000140853,ENSG00000182759…
GO:0045934	negative regulation of nucleobase-containing compound metabolic process	biological_process	1.5229e-07	1.0897e-05	731	9636	1478	22148	ENSG00000065717,ENSG00000128602,ENSG00000164631,ENSG00000075131,ENSG00000143499,ENSG00000203811,ENSG00000138336,ENSG00000145934,ENSG00000165804,ENSG00000220201,ENSG00000099326,ENSG00000198466,ENSG00000103343,ENSG00000145220,ENSG00000274750,ENSG00000081923,ENSG00000278705,ENSG00000124201,ENSG00000168916,ENSG00000164916,ENSG00000089289,ENSG00000183598,ENSG00000182393,ENSG00000062650,ENSG00000157240…
GO:0032879	regulation of localization	biological_process	1.5389e-07	1.0971e-05	1290	9636	2686	22148	ENSG00000136040,ENSG00000213366,ENSG00000276045,ENSG00000048052,ENSG00000171316,ENSG00000107331,ENSG00000196415,ENSG00000135932,ENSG00000143079,ENSG00000168309,ENSG00000102471,ENSG00000105270,ENSG00000006715,ENSG00000175591,ENSG00000166592,ENSG00000166780,ENSG00000163513,ENSG00000168734,ENSG00000186827,ENSG00000168036,ENSG00000184292,ENSG00000092529,ENSG00000233670,ENSG00000070061,ENSG00000138623…
GO:0048858	cell projection morphogenesis	biological_process	1.6053e-07	1.1403e-05	463	9636	892	22148	ENSG00000170340,ENSG00000125650,ENSG00000002746,ENSG00000171587,ENSG00000007237,ENSG00000103264,ENSG00000154229,ENSG00000117407,ENSG00000086300,ENSG00000154133,ENSG00000109458,ENSG00000070831,ENSG00000148400,ENSG00000151490,ENSG00000082701,ENSG00000149483,ENSG00000197122,ENSG00000100815,ENSG00000133026,ENSG00000158528,ENSG00000168385,ENSG00000151640,ENSG00000143434,ENSG00000118046,ENSG00000197956…
GO:0000977	RNA polymerase II regulatory region sequence-specific DNA binding	molecular_function	1.714e-07	1.2131e-05	399	9636	768	22148	ENSG00000120690,ENSG00000171223,ENSG00000139613,ENSG00000128573,ENSG00000095794,ENSG00000105996,ENSG00000106511,ENSG00000124092,ENSG00000130711,ENSG00000132024,ENSG00000118495,ENSG00000112658,ENSG00000068305,ENSG00000149922,ENSG00000162599,ENSG00000113916,ENSG00000107807,ENSG00000188290,ENSG00000182742,ENSG00000081189,ENSG00000116833,ENSG00000010030,ENSG00000138795,ENSG00000118689,ENSG00000105967…
GO:0051049	regulation of transport	biological_process	1.7446e-07	1.2302e-05	900	9636	1836	22148	ENSG00000156486,ENSG00000173366,ENSG00000145335,ENSG00000180210,ENSG00000197992,ENSG00000176749,ENSG00000080618,ENSG00000148396,ENSG00000116729,ENSG00000197943,ENSG00000084733,ENSG00000182511,ENSG00000080815,ENSG00000078142,ENSG00000007908,ENSG00000039319,ENSG00000110244,ENSG00000116288,ENSG00000170425,ENSG00000148677,ENSG00000213463,ENSG00000134242,ENSG00000164867,ENSG00000133872,ENSG00000116675…
GO:0000982	RNA polymerase II core promoter proximal region sequence-specific DNA binding transcription factor activity	molecular_function	1.8052e-07	1.2684e-05	251	9636	460	22148	ENSG00000144485,ENSG00000198517,ENSG00000143365,ENSG00000153234,ENSG00000113196,ENSG00000089902,ENSG00000182463,ENSG00000196092,ENSG00000112333,ENSG00000235268,ENSG00000123685,ENSG00000111249,ENSG00000170374,ENSG00000102349,ENSG00000213999,ENSG00000197063,ENSG00000164093,ENSG00000124232,ENSG00000163666,ENSG00000125347,ENSG00000203883,ENSG00000162419,ENSG00000088881,ENSG00000124831,ENSG00000198911…
GO:0050790	regulation of catalytic activity	biological_process	1.8855e-07	1.3201e-05	1139	9636	2359	22148	ENSG00000203727,ENSG00000178999,ENSG00000115541,ENSG00000214456,ENSG00000084070,ENSG00000165280,ENSG00000119938,ENSG00000143153,ENSG00000147509,ENSG00000114023,ENSG00000167641,ENSG00000181929,ENSG00000158528,ENSG00000159788,ENSG00000136560,ENSG00000171105,ENSG00000285162,ENSG00000181085,ENSG00000188822,ENSG00000072864,ENSG00000108309,ENSG00000157782,ENSG00000142273,ENSG00000197045,ENSG00000147488…
GO:0001012	RNA polymerase II regulatory region DNA binding	molecular_function	1.9886e-07	1.3873e-05	401	9636	773	22148	ENSG00000269404,ENSG00000179111,ENSG00000107175,ENSG00000089094,ENSG00000143578,ENSG00000119715,ENSG00000092199,ENSG00000071794,ENSG00000165821,ENSG00000065970,ENSG00000114315,ENSG00000077150,ENSG00000060339,ENSG00000139687,ENSG00000112182,ENSG00000116560,ENSG00000181220,ENSG00000185420,ENSG00000168264,ENSG00000007372,ENSG00000108813,ENSG00000151090,ENSG00000139083,ENSG00000131408,ENSG00000159216…
GO:0007017	microtubule-based process	biological_process	2.101e-07	1.4604e-05	403	9636	768	22148	ENSG00000180096,ENSG00000168014,ENSG00000047410,ENSG00000141293,ENSG00000164961,ENSG00000125124,ENSG00000183785,ENSG00000188807,ENSG00000032742,ENSG00000096093,ENSG00000117155,ENSG00000145491,ENSG00000015592,ENSG00000086827,ENSG00000142731,ENSG00000130294,ENSG00000101052,ENSG00000007047,ENSG00000151914,ENSG00000138778,ENSG00000115266,ENSG00000103723,ENSG00000109171,ENSG00000082898,ENSG00000186222…
GO:0016568	chromatin modification	biological_process	2.1208e-07	1.4689e-05	323	9636	605	22148	ENSG00000273604,ENSG00000169592,ENSG00000104517,ENSG00000164091,ENSG00000119048,ENSG00000076108,ENSG00000270276,ENSG00000147133,ENSG00000197061,ENSG00000111707,ENSG00000187605,ENSG00000127337,ENSG00000187837,ENSG00000174579,ENSG00000166313,ENSG00000119772,ENSG00000197181,ENSG00000162521,ENSG00000162227,ENSG00000108773,ENSG00000136518,ENSG00000106400,ENSG00000168395,ENSG00000158321,ENSG00000187555…
GO:0051338	regulation of transferase activity	biological_process	2.1788e-07	1.5038e-05	484	9636	943	22148	ENSG00000094804,ENSG00000254647,ENSG00000138778,ENSG00000203896,ENSG00000130829,ENSG00000129474,ENSG00000173402,ENSG00000168421,ENSG00000273047,ENSG00000138193,ENSG00000164305,ENSG00000170631,ENSG00000124882,ENSG00000221983,ENSG00000137801,ENSG00000150593,ENSG00000108100,ENSG00000162734,ENSG00000113328,ENSG00000171517,ENSG00000090061,ENSG00000072062,ENSG00000104312,ENSG00000134313,ENSG00000141503…
GO:0042060	wound healing	biological_process	2.213e-07	1.522e-05	307	9636	574	22148	ENSG00000186469,ENSG00000112655,ENSG00000105974,ENSG00000259207,ENSG00000096696,ENSG00000203852,ENSG00000096968,ENSG00000184160,ENSG00000233816,ENSG00000162407,ENSG00000131187,ENSG00000027075,ENSG00000011347,ENSG00000035403,ENSG00000065675,ENSG00000112658,ENSG00000100099,ENSG00000186115,ENSG00000151694,ENSG00000161905,ENSG00000069974,ENSG00000188771,ENSG00000178726,ENSG00000182185,ENSG00000147044…
GO:0007389	pattern specification process	biological_process	2.2225e-07	1.5231e-05	250	9636	459	22148	ENSG00000138696,ENSG00000128709,ENSG00000112559,ENSG00000178585,ENSG00000260027,ENSG00000081870,ENSG00000173917,ENSG00000170689,ENSG00000138771,ENSG00000170577,ENSG00000129654,ENSG00000143867,ENSG00000125798,ENSG00000168036,ENSG00000078246,ENSG00000106078,ENSG00000131437,ENSG00000163513,ENSG00000108511,ENSG00000148400,ENSG00000188064,ENSG00000275410,ENSG00000070193,ENSG00000152977,ENSG00000160602…
GO:0015629	actin cytoskeleton	cellular_component	2.3181e-07	1.583e-05	276	9636	505	22148	ENSG00000196465,ENSG00000166866,ENSG00000136842,ENSG00000132589,ENSG00000148156,ENSG00000106078,ENSG00000051523,ENSG00000137877,ENSG00000138771,ENSG00000277443,ENSG00000111981,ENSG00000041515,ENSG00000128487,ENSG00000166333,ENSG00000119547,ENSG00000105048,ENSG00000072110,ENSG00000047648,ENSG00000106299,ENSG00000102786,ENSG00000133392,ENSG00000152818,ENSG00000197694,ENSG00000050405,ENSG00000163092…
GO:0050767	regulation of neurogenesis	biological_process	2.4302e-07	1.6526e-05	401	9636	768	22148	ENSG00000131711,ENSG00000130558,ENSG00000134569,ENSG00000006652,ENSG00000135144,ENSG00000006327,ENSG00000116044,ENSG00000162670,ENSG00000069812,ENSG00000128652,ENSG00000112333,ENSG00000115355,ENSG00000247596,ENSG00000071127,ENSG00000179218,ENSG00000087470,ENSG00000110107,ENSG00000079246,ENSG00000040608,ENSG00000118707,ENSG00000131759,ENSG00000144485,ENSG00000101384,ENSG00000179348,ENSG00000166579…
GO:1902275	regulation of chromatin organization	biological_process	2.437e-07	1.6526e-05	101	9636	158	22148	ENSG00000147162,ENSG00000089250,ENSG00000074266,ENSG00000223443,ENSG00000168137,ENSG00000198026,ENSG00000072310,ENSG00000177889,ENSG00000198586,ENSG00000157212,ENSG00000103549,ENSG00000102882,ENSG00000184357,ENSG00000138336,ENSG00000183337,ENSG00000179119,ENSG00000111732,ENSG00000145391,ENSG00000118058,ENSG00000109111,ENSG00000066135,ENSG00000160789,ENSG00000157933,ENSG00000100784,ENSG00000096717…
GO:0051960	regulation of nervous system development	biological_process	2.541e-07	1.7116e-05	445	9636	861	22148	ENSG00000159082,ENSG00000145423,ENSG00000112655,ENSG00000109132,ENSG00000095539,ENSG00000158555,ENSG00000100097,ENSG00000184160,ENSG00000185716,ENSG00000113273,ENSG00000197892,ENSG00000169220,ENSG00000157017,ENSG00000027075,ENSG00000196576,ENSG00000196189,ENSG00000082014,ENSG00000169760,ENSG00000178950,ENSG00000112658,ENSG00000001617,ENSG00000105996,ENSG00000124126,ENSG00000107882,ENSG00000076864…
GO:0019439	aromatic compound catabolic process	biological_process	2.5414e-07	1.7116e-05	528	9636	1038	22148	ENSG00000135870,ENSG00000137710,ENSG00000159388,ENSG00000083845,ENSG00000112667,ENSG00000108262,ENSG00000184060,ENSG00000204388,ENSG00000090905,ENSG00000174373,ENSG00000135914,ENSG00000213918,ENSG00000165704,ENSG00000107951,ENSG00000204149,ENSG00000178764,ENSG00000114030,ENSG00000171865,ENSG00000054796,ENSG00000112874,ENSG00000069535,ENSG00000169567,ENSG00000167447,ENSG00000140463,ENSG00000158987…
GO:0019904	protein domain specific binding	molecular_function	2.5951e-07	1.7417e-05	389	9636	743	22148	ENSG00000172554,ENSG00000168615,ENSG00000005249,ENSG00000111199,ENSG00000099783,ENSG00000176720,ENSG00000157933,ENSG00000164330,ENSG00000137275,ENSG00000150938,ENSG00000116478,ENSG00000005884,ENSG00000142512,ENSG00000196588,ENSG00000140750,ENSG00000155087,ENSG00000169282,ENSG00000029725,ENSG00000161011,ENSG00000011422,ENSG00000136936,ENSG00000181467,ENSG00000196792,ENSG00000164104,ENSG00000165233…
GO:0051640	organelle localization	biological_process	2.6306e-07	1.7595e-05	276	9636	506	22148	ENSG00000255529,ENSG00000130402,ENSG00000132639,ENSG00000180336,ENSG00000125124,ENSG00000188807,ENSG00000092421,ENSG00000115694,ENSG00000101440,ENSG00000180096,ENSG00000105829,ENSG00000082898,ENSG00000186222,ENSG00000144566,ENSG00000138778,ENSG00000092964,ENSG00000099940,ENSG00000070087,ENSG00000103723,ENSG00000149357,ENSG00000130294,ENSG00000184702,ENSG00000137942,ENSG00000086827,ENSG00000168993…
GO:1901698	response to nitrogen compound	biological_process	2.6924e-07	1.7946e-05	488	9636	956	22148	ENSG00000006453,ENSG00000057593,ENSG00000143882,ENSG00000165806,ENSG00000127528,ENSG00000115457,ENSG00000108469,ENSG00000102468,ENSG00000081189,ENSG00000170430,ENSG00000141510,ENSG00000181856,ENSG00000178726,ENSG00000118689,ENSG00000187498,ENSG00000171223,ENSG00000155097,ENSG00000157150,ENSG00000127314,ENSG00000175354,ENSG00000174840,ENSG00000160691,ENSG00000154059,ENSG00000125257,ENSG00000146063…
GO:0048736	appendage development	biological_process	3.1685e-07	2.0976e-05	113	9636	182	22148	ENSG00000124766,ENSG00000011143,ENSG00000137203,ENSG00000070018,ENSG00000123364,ENSG00000168014,ENSG00000197603,ENSG00000172819,ENSG00000131127,ENSG00000087088,ENSG00000121068,ENSG00000107829,ENSG00000198363,ENSG00000106511,ENSG00000087460,ENSG00000143320,ENSG00000170178,ENSG00000091436,ENSG00000128710,ENSG00000117298,ENSG00000164930,ENSG00000105664,ENSG00000204217,ENSG00000092969,ENSG00000185920…
GO:0060173	limb development	biological_process	3.1685e-07	2.0976e-05	113	9636	182	22148	ENSG00000105429,ENSG00000175707,ENSG00000121039,ENSG00000056586,ENSG00000183762,ENSG00000174279,ENSG00000147257,ENSG00000204217,ENSG00000164930,ENSG00000105664,ENSG00000117298,ENSG00000101052,ENSG00000151067,ENSG00000146350,ENSG00000156150,ENSG00000138795,ENSG00000185920,ENSG00000092969,ENSG00000143320,ENSG00000087460,ENSG00000128710,ENSG00000170178,ENSG00000091436,ENSG00000197603,ENSG00000123364…
GO:0030111	regulation of Wnt receptor signaling pathway	biological_process	3.3482e-07	2.209e-05	181	9636	316	22148	ENSG00000197122,ENSG00000082701,ENSG00000101193,ENSG00000166333,ENSG00000151490,ENSG00000070193,ENSG00000275410,ENSG00000148400,ENSG00000105568,ENSG00000164362,ENSG00000148737,ENSG00000068885,ENSG00000104375,ENSG00000002746,ENSG00000106723,ENSG00000164932,ENSG00000183207,ENSG00000139174,ENSG00000136021,ENSG00000112559,ENSG00000213977,ENSG00000123349,ENSG00000178585,ENSG00000175792,ENSG00000118046…
GO:0010243	response to organonitrogen compound	biological_process	3.3608e-07	2.2099e-05	436	9636	846	22148	ENSG00000220205,ENSG00000133027,ENSG00000165699,ENSG00000092820,ENSG00000131504,ENSG00000242252,ENSG00000160014,ENSG00000142185,ENSG00000123360,ENSG00000188690,ENSG00000196591,ENSG00000131183,ENSG00000129673,ENSG00000184811,ENSG00000178445,ENSG00000110218,ENSG00000164885,ENSG00000197548,ENSG00000116584,ENSG00000100219,ENSG00000145214,ENSG00000111276,ENSG00000081760,ENSG00000228716,ENSG00000003402…
GO:0043005	neuron projection	cellular_component	3.4148e-07	2.2378e-05	600	9636	1189	22148	ENSG00000112290,ENSG00000144619,ENSG00000189056,ENSG00000168374,ENSG00000165168,ENSG00000132507,ENSG00000152894,ENSG00000119522,ENSG00000117245,ENSG00000102003,ENSG00000121807,ENSG00000166313,ENSG00000160716,ENSG00000102879,ENSG00000244731,ENSG00000109756,ENSG00000102287,ENSG00000105220,ENSG00000154146,ENSG00000129990,ENSG00000137845,ENSG00000078369,ENSG00000198799,ENSG00000119878,ENSG00000254550…
GO:0034655	nucleobase-containing compound catabolic process	biological_process	3.6281e-07	2.3664e-05	498	9636	977	22148	ENSG00000141698,ENSG00000144283,ENSG00000140299,ENSG00000075391,ENSG00000162616,ENSG00000012048,ENSG00000007255,ENSG00000100401,ENSG00000122026,ENSG00000197622,ENSG00000167968,ENSG00000183856,ENSG00000161202,ENSG00000141522,ENSG00000265681,ENSG00000113318,ENSG00000103148,ENSG00000247077,ENSG00000174748,ENSG00000131142,ENSG00000166889,ENSG00000100697,ENSG00000188827,ENSG00000100852,ENSG00000162065…
GO:0007156	homophilic cell adhesion	biological_process	3.6353e-07	2.3664e-05	106	9636	168	22148	ENSG00000079385,ENSG00000113209,ENSG00000081818,ENSG00000172270,ENSG00000253846,ENSG00000008710,ENSG00000196576,ENSG00000253873,ENSG00000261934,ENSG00000262209,ENSG00000150394,ENSG00000253159,ENSG00000149564,ENSG00000110400,ENSG00000179776,ENSG00000198753,ENSG00000128536,ENSG00000255408,ENSG00000143217,ENSG00000154134,ENSG00000150275,ENSG00000120328,ENSG00000204956,ENSG00000165323,ENSG00000254245…
GO:0012505	endomembrane system	cellular_component	3.8334e-07	2.487e-05	1244	9636	2582	22148	ENSG00000198855,ENSG00000159063,ENSG00000122592,ENSG00000115020,ENSG00000129255,ENSG00000111846,ENSG00000244693,ENSG00000116209,ENSG00000161203,ENSG00000175826,ENSG00000137845,ENSG00000115963,ENSG00000007255,ENSG00000164574,ENSG00000111640,ENSG00000172007,ENSG00000033100,ENSG00000150995,ENSG00000169241,ENSG00000081237,ENSG00000119414,ENSG00000166225,ENSG00000140284,ENSG00000091732,ENSG00000105696…
GO:0000122	negative regulation of transcription from RNA polymerase II promoter	biological_process	4.0565e-07	2.623e-05	446	9636	871	22148	ENSG00000080815,ENSG00000037965,ENSG00000125952,ENSG00000100697,ENSG00000148677,ENSG00000175745,ENSG00000145335,ENSG00000129194,ENSG00000162702,ENSG00000122592,ENSG00000146676,ENSG00000020633,ENSG00000121481,ENSG00000169242,ENSG00000005436,ENSG00000162616,ENSG00000036672,ENSG00000173039,ENSG00000185669,ENSG00000111676,ENSG00000187045,ENSG00000066336,ENSG00000178691,ENSG00000174282,ENSG00000160678…
GO:0030117	membrane coat	cellular_component	4.1514e-07	2.6666e-05	70	9636	102	22148	ENSG00000103723,ENSG00000138802,ENSG00000106976,ENSG00000150961,ENSG00000183020,ENSG00000127527,ENSG00000185009,ENSG00000185760,ENSG00000085832,ENSG00000104490,ENSG00000072134,ENSG00000152700,ENSG00000275066,ENSG00000104142,ENSG00000113966,ENSG00000176986,ENSG00000100083,ENSG00000213983,ENSG00000122218,ENSG00000122705,ENSG00000095139,ENSG00000249915,ENSG00000125843,ENSG00000070371,ENSG00000089818…
GO:0048475	coated membrane	cellular_component	4.1514e-07	2.6666e-05	70	9636	102	22148	ENSG00000138674,ENSG00000242802,ENSG00000175416,ENSG00000103365,ENSG00000006715,ENSG00000105669,ENSG00000070718,ENSG00000184432,ENSG00000184056,ENSG00000160695,ENSG00000197081,ENSG00000134262,ENSG00000166887,ENSG00000254470,ENSG00000158623,ENSG00000117153,ENSG00000042753,ENSG00000139719,ENSG00000100934,ENSG00000072958,ENSG00000221838,ENSG00000111481,ENSG00000075826,ENSG00000100280,ENSG00000161203…
GO:0048562	embryonic organ morphogenesis	biological_process	4.5609e-07	2.92e-05	173	9636	304	22148	ENSG00000106004,ENSG00000137474,ENSG00000120093,ENSG00000164920,ENSG00000183770,ENSG00000141519,ENSG00000140463,ENSG00000166831,ENSG00000103241,ENSG00000150275,ENSG00000198626,ENSG00000120068,ENSG00000106006,ENSG00000100106,ENSG00000118762,ENSG00000118526,ENSG00000136574,ENSG00000077092,ENSG00000167131,ENSG00000139219,ENSG00000095397,ENSG00000104313,ENSG00000277258,ENSG00000070018,ENSG00000114315…
GO:0045595	regulation of cell differentiation	biological_process	4.7393e-07	3.0243e-05	925	9636	1899	22148	ENSG00000006747,ENSG00000044574,ENSG00000176542,ENSG00000103260,ENSG00000163462,ENSG00000182208,ENSG00000165804,ENSG00000143437,ENSG00000004478,ENSG00000138336,ENSG00000203811,ENSG00000038382,ENSG00000167196,ENSG00000155760,ENSG00000108947,ENSG00000128602,ENSG00000142168,ENSG00000063015,ENSG00000183598,ENSG00000074660,ENSG00000166450,ENSG00000109111,ENSG00000108821,ENSG00000278705,ENSG00000274750…
GO:0006260	DNA replication	biological_process	4.7744e-07	3.0367e-05	195	9636	345	22148	ENSG00000135486,ENSG00000134452,ENSG00000005007,ENSG00000113522,ENSG00000168395,ENSG00000108055,ENSG00000162521,ENSG00000163904,ENSG00000161036,ENSG00000115942,ENSG00000178971,ENSG00000197299,ENSG00000204371,ENSG00000168496,ENSG00000177084,ENSG00000101773,ENSG00000184428,ENSG00000096384,ENSG00000070366,ENSG00000172977,ENSG00000112118,ENSG00000197548,ENSG00000161692,ENSG00000181938,ENSG00000107937…
GO:0050839	cell adhesion molecule binding	molecular_function	4.8629e-07	3.0829e-05	215	9636	385	22148	ENSG00000089327,ENSG00000092820,ENSG00000099942,ENSG00000144283,ENSG00000150054,ENSG00000136261,ENSG00000074800,ENSG00000100401,ENSG00000118898,ENSG00000100345,ENSG00000139734,ENSG00000137843,ENSG00000140988,ENSG00000278828,ENSG00000125966,ENSG00000174748,ENSG00000197409,ENSG00000099834,ENSG00000136279,ENSG00000156642,ENSG00000099901,ENSG00000197702,ENSG00000080815,ENSG00000105355,ENSG00000274267…
GO:0001655	urogenital system development	biological_process	4.8811e-07	3.0845e-05	187	9636	330	22148	ENSG00000213145,ENSG00000135414,ENSG00000164488,ENSG00000145147,ENSG00000137869,ENSG00000103241,ENSG00000128309,ENSG00000204104,ENSG00000119969,ENSG00000164920,ENSG00000251493,ENSG00000100373,ENSG00000130702,ENSG00000125812,ENSG00000176928,ENSG00000077092,ENSG00000104313,ENSG00000118526,ENSG00000170348,ENSG00000118762,ENSG00000198914,ENSG00000135744,ENSG00000101665,ENSG00000197921,ENSG00000005884…
GO:0031056	regulation of histone modification	biological_process	5.1922e-07	3.2704e-05	92	9636	143	22148	ENSG00000186280,ENSG00000141867,ENSG00000113916,ENSG00000128342,ENSG00000145349,ENSG00000119335,ENSG00000178913,ENSG00000149311,ENSG00000004487,ENSG00000140395,ENSG00000169375,ENSG00000163348,ENSG00000006712,ENSG00000105127,ENSG00000160679,ENSG00000177000,ENSG00000167244,ENSG00000112200,ENSG00000124092,ENSG00000130711,ENSG00000118513,ENSG00000096717,ENSG00000136504,ENSG00000160789,ENSG00000100784…
GO:0035239	tube morphogenesis	biological_process	5.3728e-07	3.3732e-05	197	9636	351	22148	ENSG00000172757,ENSG00000187498,ENSG00000072062,ENSG00000157240,ENSG00000151617,ENSG00000107882,ENSG00000087088,ENSG00000172819,ENSG00000169641,ENSG00000139292,ENSG00000112658,ENSG00000011143,ENSG00000168014,ENSG00000173402,ENSG00000147257,ENSG00000100714,ENSG00000105429,ENSG00000171791,ENSG00000138795,ENSG00000184058,ENSG00000185920,ENSG00000168621,ENSG00000101052,ENSG00000081189,ENSG00000114861…
GO:0016337	cell-cell adhesion	biological_process	5.4047e-07	3.3824e-05	279	9636	518	22148	ENSG00000057294,ENSG00000081818,ENSG00000113209,ENSG00000145794,ENSG00000164024,ENSG00000139219,ENSG00000110400,ENSG00000161638,ENSG00000136999,ENSG00000154134,ENSG00000165025,ENSG00000099889,ENSG00000128536,ENSG00000111679,ENSG00000167123,ENSG00000165323,ENSG00000099866,ENSG00000181449,ENSG00000167711,ENSG00000174175,ENSG00000117400,ENSG00000196924,ENSG00000253485,ENSG00000204965,ENSG00000179242…
GO:0044451	nucleoplasm part	cellular_component	6.2421e-07	3.8939e-05	737	9636	1486	22148	ENSG00000148677,ENSG00000068796,ENSG00000166889,ENSG00000115524,ENSG00000145088,ENSG00000116288,ENSG00000165392,ENSG00000166317,ENSG00000103363,ENSG00000064607,ENSG00000123200,ENSG00000111358,ENSG00000105618,ENSG00000072609,ENSG00000197576,ENSG00000143013,ENSG00000020633,ENSG00000176444,ENSG00000185721,ENSG00000164576,ENSG00000174282,ENSG00000128482,ENSG00000173039,ENSG00000127337,ENSG00000170345…
GO:0042493	response to drug	biological_process	6.3513e-07	3.9494e-05	248	9636	456	22148	ENSG00000103042,ENSG00000143839,ENSG00000185122,ENSG00000087258,ENSG00000165168,ENSG00000096384,ENSG00000141448,ENSG00000138814,ENSG00000112941,ENSG00000119048,ENSG00000118260,ENSG00000204371,ENSG00000180914,ENSG00000144852,ENSG00000255974,ENSG00000136634,ENSG00000119772,ENSG00000130707,ENSG00000110628,ENSG00000093010,ENSG00000138075,ENSG00000125538,ENSG00000170345,ENSG00000181031,ENSG00000163406…
GO:0001890	placenta development	biological_process	6.4481e-07	3.9968e-05	96	9636	152	22148	ENSG00000136634,ENSG00000130726,ENSG00000104375,ENSG00000170965,ENSG00000163904,ENSG00000086696,ENSG00000100220,ENSG00000105993,ENSG00000182459,ENSG00000214274,ENSG00000188064,ENSG00000185122,ENSG00000125686,ENSG00000085511,ENSG00000164733,ENSG00000172216,ENSG00000096384,ENSG00000183734,ENSG00000112559,ENSG00000117713,ENSG00000179348,ENSG00000135547,ENSG00000118785,ENSG00000135766,ENSG00000111276…
GO:0030054	cell junction	cellular_component	6.8932e-07	4.2591e-05	695	9636	1394	22148	ENSG00000146535,ENSG00000047932,ENSG00000158528,ENSG00000159788,ENSG00000081803,ENSG00000181085,ENSG00000198851,ENSG00000087077,ENSG00000136167,ENSG00000079387,ENSG00000214530,ENSG00000215695,ENSG00000185046,ENSG00000147604,ENSG00000118900,ENSG00000157782,ENSG00000241360,ENSG00000067836,ENSG00000189337,ENSG00000130477,ENSG00000131398,ENSG00000170473,ENSG00000083857,ENSG00000073712,ENSG00000124181…
GO:0071407	cellular response to organic cyclic compound	biological_process	7.1427e-07	4.3993e-05	252	9636	464	22148	ENSG00000023839,ENSG00000084112,ENSG00000153234,ENSG00000143365,ENSG00000138592,ENSG00000131759,ENSG00000068903,ENSG00000146648,ENSG00000139546,ENSG00000180176,ENSG00000018625,ENSG00000124151,ENSG00000204231,ENSG00000180616,ENSG00000122641,ENSG00000137312,ENSG00000112333,ENSG00000107263,ENSG00000021826,ENSG00000138061,ENSG00000186912,ENSG00000105329,ENSG00000075624,ENSG00000108576,ENSG00000164032…
GO:0046700	heterocycle catabolic process	biological_process	7.6616e-07	4.704e-05	522	9636	1029	22148	ENSG00000125733,ENSG00000150760,ENSG00000088930,ENSG00000164506,ENSG00000105647,ENSG00000107611,ENSG00000275718,ENSG00000109475,ENSG00000172650,ENSG00000150540,ENSG00000151360,ENSG00000136141,ENSG00000134909,ENSG00000145388,ENSG00000087258,ENSG00000114331,ENSG00000172977,ENSG00000090104,ENSG00000100226,ENSG00000197728,ENSG00000140694,ENSG00000020577,ENSG00000139132,ENSG00000072818,ENSG00000099901…
GO:0051235	maintenance of location	biological_process	7.9364e-07	4.8574e-05	188	9636	334	22148	ENSG00000198626,ENSG00000105146,ENSG00000096433,ENSG00000198382,ENSG00000111679,ENSG00000165660,ENSG00000179051,ENSG00000159399,ENSG00000010244,ENSG00000114346,ENSG00000140463,ENSG00000101188,ENSG00000155875,ENSG00000145362,ENSG00000162341,ENSG00000103888,ENSG00000166598,ENSG00000160791,ENSG00000121101,ENSG00000153898,ENSG00000172724,ENSG00000137077,ENSG00000171298,ENSG00000118762,ENSG00000120899…
GO:0030182	neuron differentiation	biological_process	8.1432e-07	4.9683e-05	672	9636	1350	22148	ENSG00000115468,ENSG00000247596,ENSG00000110107,ENSG00000101558,ENSG00000127445,ENSG00000187535,ENSG00000040608,ENSG00000153234,ENSG00000157087,ENSG00000131759,ENSG00000187742,ENSG00000164877,ENSG00000006327,ENSG00000135144,ENSG00000134569,ENSG00000128652,ENSG00000124181,ENSG00000115355,ENSG00000105928,ENSG00000082701,ENSG00000117407,ENSG00000002746,ENSG00000103264,ENSG00000118137,ENSG00000101544…
GO:0031329	regulation of cellular catabolic process	biological_process	8.6921e-07	5.2867e-05	552	9636	1091	22148	ENSG00000108179,ENSG00000110243,ENSG00000164305,ENSG00000141232,ENSG00000129474,ENSG00000185532,ENSG00000187764,ENSG00000254647,ENSG00000171791,ENSG00000031081,ENSG00000083750,ENSG00000035499,ENSG00000087460,ENSG00000154783,ENSG00000105808,ENSG00000158941,ENSG00000180263,ENSG00000122882,ENSG00000006025,ENSG00000105963,ENSG00000198753,ENSG00000136997,ENSG00000186517,ENSG00000131100,ENSG00000100644…
GO:0050794	regulation of cellular process	biological_process	9.004e-07	5.4594e-05	5382	9636	11969	22148	ENSG00000187772,ENSG00000170631,ENSG00000198131,ENSG00000263002,ENSG00000146834,ENSG00000066044,ENSG00000177732,ENSG00000024526,ENSG00000130829,ENSG00000106278,ENSG00000105997,ENSG00000227124,ENSG00000175467,ENSG00000118513,ENSG00000082805,ENSG00000037474,ENSG00000237440,ENSG00000159593,ENSG00000062650,ENSG00000165169,ENSG00000114416,ENSG00000132849,ENSG00000074660,ENSG00000089289,ENSG00000142539…
GO:0016570	histone modification	biological_process	9.6128e-07	5.8104e-05	252	9636	464	22148	ENSG00000163348,ENSG00000160679,ENSG00000105127,ENSG00000169375,ENSG00000121579,ENSG00000100462,ENSG00000155545,ENSG00000108799,ENSG00000170854,ENSG00000166337,ENSG00000280789,ENSG00000167244,ENSG00000118513,ENSG00000143379,ENSG00000167085,ENSG00000124092,ENSG00000130711,ENSG00000164105,ENSG00000186280,ENSG00000141867,ENSG00000113916,ENSG00000177602,ENSG00000167548,ENSG00000115593,ENSG00000119335…
GO:0044763	single-organism cellular process	biological_process	9.7445e-07	5.8718e-05	6522	9636	14624	22148	ENSG00000188011,ENSG00000166167,ENSG00000144635,ENSG00000146857,ENSG00000166676,ENSG00000197892,ENSG00000067596,ENSG00000113615,ENSG00000170615,ENSG00000183579,ENSG00000197594,ENSG00000273703,ENSG00000035403,ENSG00000104826,ENSG00000027075,ENSG00000157017,ENSG00000169174,ENSG00000197766,ENSG00000131023,ENSG00000167674,ENSG00000136982,ENSG00000258881,ENSG00000126603,ENSG00000140990,ENSG00000177138…
GO:0048523	negative regulation of cellular process	biological_process	9.8212e-07	5.8997e-05	2219	9636	4767	22148	ENSG00000128791,ENSG00000110497,ENSG00000148926,ENSG00000122783,ENSG00000175879,ENSG00000172232,ENSG00000137764,ENSG00000116750,ENSG00000143147,ENSG00000167182,ENSG00000143553,ENSG00000112200,ENSG00000243709,ENSG00000135272,ENSG00000085832,ENSG00000156535,ENSG00000185924,ENSG00000115993,ENSG00000129657,ENSG00000135476,ENSG00000249709,ENSG00000120899,ENSG00000123908,ENSG00000118849,ENSG00000147403…
GO:0003924	GTPase activity	molecular_function	9.9095e-07	5.9344e-05	180	9636	320	22148	ENSG00000176014,ENSG00000104833,ENSG00000100852,ENSG00000167461,ENSG00000084733,ENSG00000107937,ENSG00000167578,ENSG00000134697,ENSG00000169750,ENSG00000060558,ENSG00000127588,ENSG00000128482,ENSG00000165527,ENSG00000078369,ENSG00000188906,ENSG00000188060,ENSG00000196642,ENSG00000133612,ENSG00000115963,ENSG00000128045,ENSG00000123728,ENSG00000124839,ENSG00000041353,ENSG00000172780,ENSG00000160007…
GO:0000278	mitotic cell cycle	biological_process	1.0331e-06	6.1681e-05	500	9636	982	22148	ENSG00000090447,ENSG00000126226,ENSG00000160299,ENSG00000143294,ENSG00000159140,ENSG00000078401,ENSG00000164611,ENSG00000149311,ENSG00000125107,ENSG00000115008,ENSG00000131747,ENSG00000175073,ENSG00000134138,ENSG00000101412,ENSG00000106477,ENSG00000178188,ENSG00000248333,ENSG00000182621,ENSG00000173213,ENSG00000097007,ENSG00000044090,ENSG00000075702,ENSG00000136811,ENSG00000213923,ENSG00000005483…
GO:0051347	positive regulation of transferase activity	biological_process	1.0474e-06	6.2339e-05	326	9636	616	22148	ENSG00000082258,ENSG00000119487,ENSG00000176601,ENSG00000105329,ENSG00000205581,ENSG00000108960,ENSG00000109103,ENSG00000107263,ENSG00000213853,ENSG00000088325,ENSG00000160712,ENSG00000213231,ENSG00000145861,ENSG00000100030,ENSG00000171450,ENSG00000006432,ENSG00000158828,ENSG00000146648,ENSG00000110651,ENSG00000147852,ENSG00000143947,ENSG00000104872,ENSG00000168036,ENSG00000174775,ENSG00000173273…
GO:0042641	actomyosin	cellular_component	1.1115e-06	6.5955e-05	52	9636	72	22148	ENSG00000162458,ENSG00000072110,ENSG00000166333,ENSG00000168309,ENSG00000163092,ENSG00000089159,ENSG00000050405,ENSG00000196923,ENSG00000164078,ENSG00000136167,ENSG00000143776,ENSG00000099204,ENSG00000067606,ENSG00000171992,ENSG00000173210,ENSG00000140623,ENSG00000051523,ENSG00000162738,ENSG00000133026,ENSG00000064042,ENSG00000171357,ENSG00000143632,ENSG00000172725,ENSG00000105738,ENSG00000113758…
GO:0051179	localization	biological_process	1.1373e-06	6.7278e-05	3221	9636	7006	22148	ENSG00000144118,ENSG00000154229,ENSG00000115109,ENSG00000104723,ENSG00000109667,ENSG00000107372,ENSG00000133805,ENSG00000157110,ENSG00000214274,ENSG00000092439,ENSG00000174358,ENSG00000148400,ENSG00000070193,ENSG00000143867,ENSG00000170577,ENSG00000119760,ENSG00000133026,ENSG00000132953,ENSG00000149571,ENSG00000185070,ENSG00000102974,ENSG00000204713,ENSG00000168958,ENSG00000173175,ENSG00000171552…
GO:0071495	cellular response to endogenous stimulus	biological_process	1.2637e-06	7.4529e-05	599	9636	1197	22148	ENSG00000168610,ENSG00000134532,ENSG00000178568,ENSG00000084093,ENSG00000106799,ENSG00000172732,ENSG00000119547,ENSG00000138668,ENSG00000163399,ENSG00000105851,ENSG00000171310,ENSG00000189052,ENSG00000128524,ENSG00000165029,ENSG00000051523,ENSG00000172216,ENSG00000104818,ENSG00000162430,ENSG00000186895,ENSG00000170542,ENSG00000171388,ENSG00000110651,ENSG00000084112,ENSG00000023839,ENSG00000143365…
GO:0006936	muscle contraction	biological_process	1.2786e-06	7.5185e-05	185	9636	330	22148	ENSG00000180914,ENSG00000075142,ENSG00000173020,ENSG00000196218,ENSG00000115353,ENSG00000120896,ENSG00000087258,ENSG00000159173,ENSG00000130037,ENSG00000137076,ENSG00000164850,ENSG00000160716,ENSG00000176076,ENSG00000108556,ENSG00000108823,ENSG00000136450,ENSG00000182533,ENSG00000133019,ENSG00000163794,ENSG00000092841,ENSG00000074800,ENSG00000092054,ENSG00000266964,ENSG00000162004,ENSG00000101335…
GO:0005730	nucleolus	cellular_component	1.3224e-06	7.7368e-05	513	9636	1013	22148	ENSG00000166167,ENSG00000090615,ENSG00000145391,ENSG00000278023,ENSG00000124787,ENSG00000087269,ENSG00000116030,ENSG00000162408,ENSG00000198081,ENSG00000128590,ENSG00000146909,ENSG00000096717,ENSG00000204209,ENSG00000204305,ENSG00000169598,ENSG00000143621,ENSG00000101146,ENSG00000213639,ENSG00000037897,ENSG00000141552,ENSG00000170954,ENSG00000284776,ENSG00000100348,ENSG00000073578,ENSG00000069011…
GO:0001892	embryonic placenta development	biological_process	1.3237e-06	7.7368e-05	61	9636	89	22148	ENSG00000167642,ENSG00000146648,ENSG00000138795,ENSG00000142731,ENSG00000135766,ENSG00000064012,ENSG00000148926,ENSG00000143494,ENSG00000113196,ENSG00000142208,ENSG00000113555,ENSG00000169032,ENSG00000128342,ENSG00000142871,ENSG00000166145,ENSG00000189280,ENSG00000100030,ENSG00000187091,ENSG00000105989,ENSG00000114315,ENSG00000167244,ENSG00000161714,ENSG00000115760,ENSG00000171223,ENSG00000185551…
GO:0032386	regulation of intracellular transport	biological_process	1.499e-06	8.7352e-05	242	9636	444	22148	ENSG00000091009,ENSG00000132563,ENSG00000087088,ENSG00000010610,ENSG00000204498,ENSG00000047410,ENSG00000169896,ENSG00000108587,ENSG00000072062,ENSG00000152700,ENSG00000168502,ENSG00000109917,ENSG00000100427,ENSG00000155962,ENSG00000107882,ENSG00000064012,ENSG00000141510,ENSG00000132631,ENSG00000082898,ENSG00000115137,ENSG00000273047,ENSG00000145349,ENSG00000077238,ENSG00000203896,ENSG00000141232…
GO:1901700	response to oxygen-containing compound	biological_process	1.9086e-06	0.00011089	778	9636	1590	22148	ENSG00000203857,ENSG00000077092,ENSG00000119729,ENSG00000172724,ENSG00000148346,ENSG00000213445,ENSG00000101082,ENSG00000088766,ENSG00000118762,ENSG00000109787,ENSG00000142156,ENSG00000101255,ENSG00000113140,ENSG00000126581,ENSG00000067606,ENSG00000164938,ENSG00000250565,ENSG00000198626,ENSG00000143507,ENSG00000113448,ENSG00000121060,ENSG00000070961,ENSG00000184163,ENSG00000273079,ENSG00000054356…
GO:0042826	histone deacetylase binding	molecular_function	2.0041e-06	0.00011609	80	9636	124	22148	ENSG00000154493,ENSG00000105127,ENSG00000180530,ENSG00000155545,ENSG00000116560,ENSG00000112658,ENSG00000141027,ENSG00000204388,ENSG00000167085,ENSG00000114315,ENSG00000108509,ENSG00000090447,ENSG00000068305,ENSG00000065060,ENSG00000185591,ENSG00000167182,ENSG00000111642,ENSG00000141510,ENSG00000064489,ENSG00000131747,ENSG00000177374,ENSG00000138795,ENSG00000081189,ENSG00000184357,ENSG00000094916…
GO:0051656	establishment of organelle localization	biological_process	2.0201e-06	0.00011667	218	9636	395	22148	ENSG00000249915,ENSG00000170348,ENSG00000167632,ENSG00000163235,ENSG00000135476,ENSG00000185236,ENSG00000138660,ENSG00000105063,ENSG00000138069,ENSG00000107130,ENSG00000107862,ENSG00000076242,ENSG00000137474,ENSG00000149182,ENSG00000115648,ENSG00000157020,ENSG00000140463,ENSG00000126581,ENSG00000074695,ENSG00000132842,ENSG00000119541,ENSG00000105649,ENSG00000162236,ENSG00000150961,ENSG00000106976…
GO:1901361	organic cyclic compound catabolic process	biological_process	2.0827e-06	0.00011993	543	9636	1078	22148	ENSG00000122126,ENSG00000180694,ENSG00000106351,ENSG00000076864,ENSG00000141258,ENSG00000160679,ENSG00000104951,ENSG00000164327,ENSG00000138670,ENSG00000165219,ENSG00000161800,ENSG00000113916,ENSG00000129244,ENSG00000093072,ENSG00000198242,ENSG00000100092,ENSG00000145703,ENSG00000231500,ENSG00000198650,ENSG00000088756,ENSG00000168259,ENSG00000149798,ENSG00000105852,ENSG00000139372,ENSG00000171097…
GO:0030426	growth cone	cellular_component	2.1283e-06	0.00012219	105	9636	170	22148	ENSG00000171587,ENSG00000072071,ENSG00000152818,ENSG00000147955,ENSG00000166900,ENSG00000151490,ENSG00000254221,ENSG00000166313,ENSG00000159461,ENSG00000214274,ENSG00000162105,ENSG00000172020,ENSG00000125944,ENSG00000149930,ENSG00000273749,ENSG00000096384,ENSG00000158528,ENSG00000133026,ENSG00000106078,ENSG00000156299,ENSG00000121653,ENSG00000180104,ENSG00000110395,ENSG00000047579,ENSG00000176749…
GO:0051648	vesicle localization	biological_process	2.197e-06	0.00012577	164	9636	286	22148	ENSG00000136827,ENSG00000092108,ENSG00000162517,ENSG00000198734,ENSG00000186912,ENSG00000143858,ENSG00000105402,ENSG00000197959,ENSG00000180900,ENSG00000180176,ENSG00000111052,ENSG00000087470,ENSG00000100934,ENSG00000169992,ENSG00000081803,ENSG00000141551,ENSG00000131437,ENSG00000117153,ENSG00000168036,ENSG00000125814,ENSG00000269335,ENSG00000120910,ENSG00000166579,ENSG00000166866,ENSG00000184840…
GO:0060562	epithelial tube morphogenesis	biological_process	2.3967e-06	0.0001368	186	9636	333	22148	ENSG00000166167,ENSG00000173531,ENSG00000103449,ENSG00000176692,ENSG00000075711,ENSG00000008710,ENSG00000204301,ENSG00000196576,ENSG00000100644,ENSG00000136280,ENSG00000142867,ENSG00000101680,ENSG00000145423,ENSG00000112655,ENSG00000170873,ENSG00000136997,ENSG00000083307,ENSG00000103811,ENSG00000181555,ENSG00000172531,ENSG00000135541,ENSG00000136169,ENSG00000128602,ENSG00000138002,ENSG00000133816…
GO:0010033	response to organic substance	biological_process	2.4995e-06	0.00014224	1498	9636	3175	22148	ENSG00000103067,ENSG00000100985,ENSG00000065548,ENSG00000204525,ENSG00000143365,ENSG00000023839,ENSG00000084112,ENSG00000167543,ENSG00000156711,ENSG00000138061,ENSG00000196628,ENSG00000175567,ENSG00000108576,ENSG00000033327,ENSG00000234829,ENSG00000275379,ENSG00000111249,ENSG00000140464,ENSG00000197901,ENSG00000204516,ENSG00000119782,ENSG00000183153,ENSG00000145191,ENSG00000138668,ENSG00000163399…
GO:0072001	renal system development	biological_process	2.5417e-06	0.00014422	166	9636	292	22148	ENSG00000144891,ENSG00000081052,ENSG00000119888,ENSG00000138207,ENSG00000117318,ENSG00000168621,ENSG00000185920,ENSG00000081189,ENSG00000162599,ENSG00000171791,ENSG00000132906,ENSG00000147257,ENSG00000138193,ENSG00000261371,ENSG00000070404,ENSG00000111077,ENSG00000137203,ENSG00000197603,ENSG00000087088,ENSG00000139292,ENSG00000032742,ENSG00000025796,ENSG00000163348,ENSG00000187498,ENSG00000103449…
GO:0061061	muscle structure development	biological_process	2.8485e-06	0.00016116	360	9636	693	22148	ENSG00000176697,ENSG00000154645,ENSG00000060138,ENSG00000103241,ENSG00000196588,ENSG00000072840,ENSG00000169282,ENSG00000196569,ENSG00000183770,ENSG00000198563,ENSG00000127418,ENSG00000169884,ENSG00000088832,ENSG00000112276,ENSG00000138100,ENSG00000109063,ENSG00000157933,ENSG00000130702,ENSG00000170162,ENSG00000141385,ENSG00000197381,ENSG00000170421,ENSG00000161021,ENSG00000044115,ENSG00000152601…
GO:0016772	transferase activity, transferring phosphorus-containing groups	molecular_function	2.886e-06	0.00016281	561	9636	1113	22148	ENSG00000104814,ENSG00000070886,ENSG00000178950,ENSG00000089022,ENSG00000071242,ENSG00000161896,ENSG00000113263,ENSG00000095015,ENSG00000173757,ENSG00000123143,ENSG00000152944,ENSG00000149948,ENSG00000112655,ENSG00000174915,ENSG00000070019,ENSG00000198586,ENSG00000082146,ENSG00000120137,ENSG00000006062,ENSG00000096968,ENSG00000132518,ENSG00000282278,ENSG00000167258,ENSG00000119638,ENSG00000141867…
GO:0045859	regulation of protein kinase activity	biological_process	2.9743e-06	0.00016731	415	9636	808	22148	ENSG00000108946,ENSG00000154127,ENSG00000099942,ENSG00000169242,ENSG00000154277,ENSG00000172939,ENSG00000142875,ENSG00000161202,ENSG00000183856,ENSG00000134242,ENSG00000112062,ENSG00000140105,ENSG00000169032,ENSG00000170425,ENSG00000142208,ENSG00000114166,ENSG00000116288,ENSG00000107937,ENSG00000080815,ENSG00000185104,ENSG00000262919,ENSG00000169727,ENSG00000176749,ENSG00000104689,ENSG00000145335…
GO:0051130	positive regulation of cellular component organization	biological_process	3.0388e-06	0.00017044	601	9636	1201	22148	ENSG00000140463,ENSG00000166159,ENSG00000145147,ENSG00000005471,ENSG00000115414,ENSG00000134152,ENSG00000122574,ENSG00000089250,ENSG00000106327,ENSG00000155875,ENSG00000105711,ENSG00000272047,ENSG00000213190,ENSG00000136960,ENSG00000108342,ENSG00000079337,ENSG00000101019,ENSG00000131037,ENSG00000006451,ENSG00000135744,ENSG00000089159,ENSG00000030110,ENSG00000010810,ENSG00000137077,ENSG00000143320…
GO:0070925	organelle assembly	biological_process	3.0859e-06	0.00017259	285	9636	535	22148	ENSG00000137812,ENSG00000131437,ENSG00000173273,ENSG00000092529,ENSG00000130520,ENSG00000136842,ENSG00000101057,ENSG00000165689,ENSG00000213123,ENSG00000181652,ENSG00000128908,ENSG00000115806,ENSG00000176108,ENSG00000112159,ENSG00000242372,ENSG00000133392,ENSG00000131653,ENSG00000100078,ENSG00000117707,ENSG00000083290,ENSG00000117133,ENSG00000170860,XLOC_045521,ENSG00000105048,ENSG00000074054,ENS…
GO:0035295	tube development	biological_process	3.1605e-06	0.00017625	272	9636	509	22148	ENSG00000111087,ENSG00000166949,ENSG00000171863,ENSG00000121075,ENSG00000105329,ENSG00000185630,ENSG00000128917,ENSG00000180900,ENSG00000099954,ENSG00000160973,ENSG00000140464,ENSG00000005073,ENSG00000203883,ENSG00000168505,ENSG00000198435,ENSG00000100030,ENSG00000103067,ENSG00000169344,ENSG00000166341,ENSG00000107831,ENSG00000196182,ENSG00000176788,ENSG00000146648,ENSG00000182175,ENSG00000103034…
GO:0044270	cellular nitrogen compound catabolic process	biological_process	3.234e-06	0.00017984	519	9636	1029	22148	ENSG00000164104,ENSG00000183770,ENSG00000221914,ENSG00000149182,ENSG00000130052,ENSG00000138035,ENSG00000141968,ENSG00000112276,ENSG00000105649,ENSG00000029725,ENSG00000157020,ENSG00000133121,ENSG00000189403,ENSG00000100483,ENSG00000147403,ENSG00000091409,ENSG00000119185,ENSG00000123908,ENSG00000050327,ENSG00000057608,ENSG00000166441,ENSG00000107099,ENSG00000146426,ENSG00000136937,ENSG00000115268…
GO:0030427	site of polarized growth	cellular_component	3.2768e-06	0.0001817	106	9636	173	22148	ENSG00000247596,ENSG00000182473,ENSG00000080815,ENSG00000144857,ENSG00000171450,ENSG00000119328,ENSG00000164885,ENSG00000197457,ENSG00000100697,ENSG00000126214,ENSG00000047579,ENSG00000176749,ENSG00000040608,ENSG00000145335,ENSG00000140854,ENSG00000084112,ENSG00000116852,ENSG00000165795,ENSG00000058335,ENSG00000116641,ENSG00000176788,ENSG00000068903,ENSG00000158828,ENSG00000167323,ENSG00000130558…
GO:0009725	response to hormone stimulus	biological_process	3.4293e-06	0.00018961	463	9636	914	22148	ENSG00000125629,ENSG00000072310,ENSG00000186469,ENSG00000170890,ENSG00000105974,ENSG00000123612,ENSG00000157500,ENSG00000103811,ENSG00000198650,ENSG00000096968,ENSG00000047249,ENSG00000100348,ENSG00000139549,ENSG00000185883,ENSG00000102996,ENSG00000070886,ENSG00000197594,ENSG00000170615,ENSG00000278195,ENSG00000105971,ENSG00000113273,ENSG00000172270,ENSG00000157017,ENSG00000096717,ENSG00000169174…
GO:0005178	integrin binding	molecular_function	3.5875e-06	0.0001978	83	9636	130	22148	ENSG00000160255,ENSG00000064205,ENSG00000035862,ENSG00000142871,ENSG00000105855,ENSG00000136235,ENSG00000105371,ENSG00000134917,ENSG00000127324,ENSG00000151914,ENSG00000214063,ENSG00000109072,ENSG00000151694,ENSG00000084636,ENSG00000154096,ENSG00000175354,ENSG00000130402,ENSG00000113296,ENSG00000137801,ENSG00000160323,ENSG00000073670,ENSG00000116977,ENSG00000010278,ENSG00000167244,ENSG00000164171…
GO:0030554	adenyl nucleotide binding	molecular_function	3.7808e-06	0.00020747	839	9636	1707	22148	ENSG00000103024,ENSG00000204351,ENSG00000131778,ENSG00000154229,ENSG00000092439,ENSG00000135605,ENSG00000171132,ENSG00000231274,ENSG00000197122,ENSG00000133026,ENSG00000069345,ENSG00000099804,ENSG00000118046,ENSG00000259288,ENSG00000171763,ENSG00000103423,ENSG00000149930,ENSG00000138696,ENSG00000136021,ENSG00000166548,ENSG00000167508,ENSG00000072195,ENSG00000116852,ENSG00000168032,ENSG00000090376…
GO:0009628	response to abiotic stimulus	biological_process	3.7841e-06	0.00020747	592	9636	1187	22148	ENSG00000173801,ENSG00000134107,ENSG00000081237,ENSG00000160716,ENSG00000150995,ENSG00000130037,ENSG00000010932,ENSG00000147133,ENSG00000121966,ENSG00000165168,ENSG00000141448,ENSG00000152894,ENSG00000197299,ENSG00000119048,ENSG00000144231,ENSG00000160469,ENSG00000026103,ENSG00000187583,ENSG00000176160,ENSG00000172613,ENSG00000142208,ENSG00000112062,ENSG00000012048,ENSG00000105220,ENSG00000152591…
GO:0031589	cell-substrate adhesion	biological_process	3.9854e-06	0.00021789	197	9636	354	22148	ENSG00000128340,ENSG00000117228,ENSG00000174059,ENSG00000120896,ENSG00000149084,ENSG00000137834,ENSG00000156299,ENSG00000152894,ENSG00000125084,ENSG00000187244,ENSG00000277363,ENSG00000107104,ENSG00000162552,ENSG00000124145,ENSG00000127603,ENSG00000173269,ENSG00000150760,ENSG00000173801,ENSG00000102879,ENSG00000140992,ENSG00000169231,ENSG00000099942,ENSG00000169242,ENSG00000165699,ENSG00000127990…
GO:0048518	positive regulation of biological process	biological_process	4.0271e-06	0.00021955	2882	9636	6268	22148	ENSG00000197721,ENSG00000170577,ENSG00000143867,ENSG00000163909,ENSG00000069345,ENSG00000133026,ENSG00000204356,ENSG00000132953,ENSG00000204713,ENSG00000185070,ENSG00000102974,ENSG00000154229,ENSG00000109184,ENSG00000144118,ENSG00000142224,ENSG00000115109,ENSG00000217128,ENSG00000157110,ENSG00000070193,ENSG00000085662,ENSG00000148400,ENSG00000214274,ENSG00000135253,ENSG00000088038,ENSG00000109270…
GO:0017111	nucleoside-triphosphatase activity	molecular_function	4.1271e-06	0.00022419	491	9636	967	22148	ENSG00000163607,ENSG00000241837,ENSG00000144134,ENSG00000171763,ENSG00000146535,ENSG00000133026,ENSG00000075785,ENSG00000241468,ENSG00000198265,ENSG00000168385,ENSG00000172380,ENSG00000117410,ENSG00000063046,ENSG00000197562,ENSG00000163636,ENSG00000111664,ENSG00000070831,ENSG00000176658,ENSG00000204390,ENSG00000139890,ENSG00000131778,ENSG00000144118,ENSG00000167553,ENSG00000204351,ENSG00000163918…
GO:0005783	endoplasmic reticulum	cellular_component	4.1352e-06	0.00022419	1009	9636	2092	22148	ENSG00000237412,ENSG00000214654,ENSG00000204308,ENSG00000054392,ENSG00000134291,ENSG00000226430,ENSG00000233927,ENSG00000237693,ENSG00000117682,ENSG00000176022,ENSG00000172831,ENSG00000100300,ENSG00000173467,ENSG00000127774,ENSG00000189050,ENSG00000151012,ENSG00000138834,ENSG00000143318,ENSG00000123104,ENSG00000143753,ENSG00000109670,ENSG00000065665,ENSG00000058262,ENSG00000174851,ENSG00000167123…
GO:0008134	transcription factor binding	molecular_function	4.186e-06	0.00022631	316	9636	602	22148	ENSG00000087077,ENSG00000179348,ENSG00000159692,ENSG00000101493,ENSG00000170577,ENSG00000163909,ENSG00000183576,ENSG00000007968,ENSG00000260428,ENSG00000082701,ENSG00000099956,ENSG00000168826,ENSG00000164362,ENSG00000148737,ENSG00000116604,ENSG00000096401,ENSG00000141456,ENSG00000088808,ENSG00000135457,ENSG00000075624,ENSG00000142611,ENSG00000125691,ENSG00000049768,ENSG00000141376,ENSG00000116044…
GO:0030219	megakaryocyte differentiation	biological_process	4.2431e-06	0.00022876	65	9636	100	22148	ENSG00000273983,ENSG00000185245,ENSG00000055609,ENSG00000274267,ENSG00000114166,ENSG00000275379,ENSG00000278828,ENSG00000197409,ENSG00000163041,ENSG00000067955,ENSG00000272333,ENSG00000197837,ENSG00000185513,ENSG00000101335,ENSG00000275126,ENSG00000179588,ENSG00000100354,ENSG00000242372,ENSG00000099381,ENSG00000162367,ENSG00000273542,ENSG00000270276,ENSG00000143995,ENSG00000119508,ENSG00000125686…
GO:0051650	establishment of vesicle localization	biological_process	4.3182e-06	0.00023217	143	9636	247	22148	ENSG00000138069,ENSG00000105063,ENSG00000115648,ENSG00000149182,ENSG00000137474,ENSG00000107862,ENSG00000107130,ENSG00000140463,ENSG00000157020,ENSG00000105649,ENSG00000162236,ENSG00000132842,ENSG00000074695,ENSG00000163235,ENSG00000167632,ENSG00000170348,ENSG00000249915,ENSG00000185236,ENSG00000138660,ENSG00000143553,ENSG00000104142,ENSG00000175203,ENSG00000176986,ENSG00000197535,ENSG00000101098…
GO:0006631	fatty acid metabolic process	biological_process	4.3365e-06	0.00023251	219	9636	400	22148	ENSG00000159445,ENSG00000183549,ENSG00000161544,ENSG00000125652,ENSG00000138115,ENSG00000105379,ENSG00000005421,ENSG00000125629,ENSG00000072310,ENSG00000179148,ENSG00000101577,ENSG00000157184,ENSG00000170890,ENSG00000105974,ENSG00000240303,ENSG00000102882,ENSG00000130377,ENSG00000165841,ENSG00000096717,ENSG00000173757,ENSG00000162928,ENSG00000105852,ENSG00000128928,ENSG00000151632,ENSG00000100197…
GO:0031667	response to nutrient levels	biological_process	4.7712e-06	0.00025478	331	9636	634	22148	ENSG00000177606,ENSG00000143921,ENSG00000120256,ENSG00000181019,ENSG00000099940,ENSG00000144566,ENSG00000183023,ENSG00000171791,ENSG00000118702,ENSG00000143627,ENSG00000149357,ENSG00000164305,ENSG00000072062,ENSG00000173960,ENSG00000032742,ENSG00000140941,ENSG00000188554,ENSG00000125124,ENSG00000083750,ENSG00000100292,ENSG00000164171,ENSG00000275993,ENSG00000117691,ENSG00000108821,ENSG00000010704…
GO:0043234	protein complex	cellular_component	4.778e-06	0.00025478	2357	9636	5083	22148	ENSG00000132563,ENSG00000167286,ENSG00000145241,ENSG00000196659,ENSG00000105197,ENSG00000109917,ENSG00000143473,ENSG00000099800,ENSG00000196296,ENSG00000164327,ENSG00000151532,ENSG00000126775,ENSG00000163872,ENSG00000167258,ENSG00000187902,ENSG00000104518,ENSG00000108417,ENSG00000168509,ENSG00000077238,ENSG00000088833,ENSG00000188909,ENSG00000167460,ENSG00000135018,ENSG00000118096,ENSG00000165617…
GO:1901135	carbohydrate derivative metabolic process	biological_process	4.8679e-06	0.00025886	798	9636	1630	22148	ENSG00000100401,ENSG00000118600,ENSG00000112294,ENSG00000162616,ENSG00000075391,XLOC_067279,ENSG00000140299,ENSG00000117983,ENSG00000164867,ENSG00000103148,ENSG00000123739,ENSG00000143179,ENSG00000141522,ENSG00000197622,ENSG00000153574,ENSG00000185499,ENSG00000182858,ENSG00000039650,ENSG00000080815,ENSG00000101473,ENSG00000170425,ENSG00000111684,ENSG00000124596,ENSG00000169727,ENSG00000099331,ENS…
GO:0051056	regulation of small GTPase mediated signal transduction	biological_process	5.008e-06	0.00026559	191	9636	342	22148	ENSG00000147799,ENSG00000066777,ENSG00000268861,ENSG00000105976,ENSG00000197457,ENSG00000137312,ENSG00000285077,ENSG00000110514,ENSG00000040608,ENSG00000187678,ENSG00000058335,ENSG00000154358,ENSG00000146376,ENSG00000107863,ENSG00000275342,ENSG00000135898,ENSG00000213024,ENSG00000119487,ENSG00000126858,ENSG00000174943,ENSG00000170667,ENSG00000214944,ENSG00000107263,ENSG00000124313,ENSG00000205726…
GO:0070647	protein modification by small protein conjugation or removal	biological_process	5.0486e-06	0.00026701	575	9636	1152	22148	ENSG00000159593,ENSG00000159459,ENSG00000115760,ENSG00000121067,ENSG00000162402,ENSG00000125826,ENSG00000104312,ENSG00000005981,ENSG00000131467,ENSG00000215218,ENSG00000160714,ENSG00000013374,ENSG00000167196,ENSG00000141965,ENSG00000159377,ENSG00000143437,ENSG00000108523,ENSG00000198642,ENSG00000142867,ENSG00000044574,ENSG00000177889,ENSG00000112146,ENSG00000162063,ENSG00000010704,ENSG00000070770…
GO:0032559	adenyl ribonucleotide binding	molecular_function	5.0962e-06	0.0002688	832	9636	1694	22148	ENSG00000162368,ENSG00000070770,ENSG00000170142,ENSG00000176095,ENSG00000081923,ENSG00000087095,ENSG00000112144,ENSG00000085563,ENSG00000118777,ENSG00000138669,ENSG00000100288,ENSG00000136383,ENSG00000102010,ENSG00000186111,ENSG00000115687,ENSG00000038382,ENSG00000004478,ENSG00000140443,ENSG00000117020,ENSG00000090889,ENSG00000067057,ENSG00000177889,ENSG00000044574,ENSG00000263528,ENSG00000102882…
GO:0072358	cardiovascular system development	biological_process	5.1902e-06	0.00027228	561	9636	1120	22148	ENSG00000204104,ENSG00000145362,ENSG00000060069,ENSG00000159399,ENSG00000165025,ENSG00000141519,ENSG00000101230,ENSG00000100393,ENSG00000198626,ENSG00000136999,ENSG00000118762,ENSG00000249915,ENSG00000164683,ENSG00000113140,ENSG00000159216,ENSG00000109685,ENSG00000178878,ENSG00000061273,ENSG00000077092,ENSG00000104313,ENSG00000186810,ENSG00000139687,ENSG00000065559,ENSG00000150907,ENSG00000114315…
GO:0072359	circulatory system development	biological_process	5.1902e-06	0.00027228	561	9636	1120	22148	ENSG00000116604,ENSG00000129170,ENSG00000154133,ENSG00000154229,ENSG00000149596,ENSG00000157227,ENSG00000086967,ENSG00000107372,ENSG00000145494,ENSG00000148400,ENSG00000109458,ENSG00000164362,ENSG00000070831,ENSG00000214274,ENSG00000070193,ENSG00000143995,ENSG00000163909,ENSG00000118046,ENSG00000143867,ENSG00000133026,ENSG00000179348,ENSG00000101384,ENSG00000139174,ENSG00000185070,ENSG00000124440…
GO:0032970	regulation of actin filament-based process	biological_process	5.2991e-06	0.00027725	216	9636	395	22148	ENSG00000196924,ENSG00000140030,ENSG00000134571,ENSG00000077264,ENSG00000162704,ENSG00000113905,ENSG00000198087,ENSG00000049759,ENSG00000123338,ENSG00000108518,ENSG00000144339,ENSG00000137710,ENSG00000097007,ENSG00000075618,ENSG00000135723,ENSG00000111348,ENSG00000085733,ENSG00000167711,ENSG00000184588,ENSG00000151067,ENSG00000165694,ENSG00000148180,ENSG00000135407,ENSG00000087274,ENSG00000205542…
GO:0032787	monocarboxylic acid metabolic process	biological_process	5.3282e-06	0.00027802	300	9636	567	22148	ENSG00000151376,ENSG00000085871,ENSG00000135766,ENSG00000180176,ENSG00000131473,ENSG00000148344,ENSG00000187134,ENSG00000141447,ENSG00000089163,ENSG00000180902,ENSG00000181929,ENSG00000167720,ENSG00000204228,ENSG00000180432,ENSG00000097021,ENSG00000073734,ENSG00000178467,ENSG00000158669,ENSG00000186951,ENSG00000156689,ENSG00000100031,ENSG00000214456,ENSG00000105607,ENSG00000065833,ENSG00000130304…
GO:0016462	pyrophosphatase activity	molecular_function	5.5316e-06	0.00028787	515	9636	1020	22148	ENSG00000037042,ENSG00000123064,ENSG00000165732,ENSG00000126215,ENSG00000174021,ENSG00000065135,ENSG00000162551,ENSG00000134183,ENSG00000117226,ENSG00000108846,ENSG00000189283,ENSG00000115423,ENSG00000204267,ENSG00000204574,ENSG00000186469,ENSG00000104043,ENSG00000129244,ENSG00000068650,ENSG00000185883,ENSG00000114349,ENSG00000047249,ENSG00000172432,ENSG00000127928,ENSG00000100888,ENSG00000196296…
GO:0021915	neural tube development	biological_process	5.5907e-06	0.00029016	101	9636	166	22148	ENSG00000105701,ENSG00000197921,ENSG00000118762,ENSG00000006451,ENSG00000157933,ENSG00000196576,ENSG00000008710,ENSG00000112655,ENSG00000145423,ENSG00000185614,ENSG00000165617,ENSG00000100644,ENSG00000204104,ENSG00000142867,ENSG00000157216,ENSG00000138002,ENSG00000128602,ENSG00000083307,ENSG00000140463,ENSG00000138182,ENSG00000092621,ENSG00000181555,ENSG00000185920,ENSG00000204852,ENSG00000092969…
GO:0000788	nuclear nucleosome	cellular_component	6.0357e-06	0.00031243	30	9636	40	22148	ENSG00000197238,ENSG00000181218,ENSG00000168298,ENSG00000197153,ENSG00000273542,ENSG00000274267,ENSG00000178279,ENSG00000168148,ENSG00000274750,ENSG00000276966,ENSG00000278705,ENSG00000273983,ENSG00000275126,ENSG00000277775,ENSG00000277745,ENSG00000196199,ENSG00000197837,ENSG00000277157,ENSG00000274618,ENSG00000270882,ENSG00000278272,ENSG00000275379,ENSG00000277858,ENSG00000278828,ENSG00000274183…
GO:0016817	hydrolase activity, acting on acid anhydrides	molecular_function	6.2422e-06	0.00032141	516	9636	1023	22148	ENSG00000110719,ENSG00000132698,ENSG00000244115,ENSG00000118322,ENSG00000205464,ENSG00000118197,ENSG00000159433,ENSG00000133020,ENSG00000169020,ENSG00000051180,ENSG00000181467,ENSG00000198563,ENSG00000186625,ENSG00000171302,ENSG00000108551,ENSG00000259431,ENSG00000129250,ENSG00000119541,ENSG00000105649,ENSG00000137171,ENSG00000213760,ENSG00000167964,ENSG00000172508,ENSG00000116459,ENSG00000008853…
GO:0016818	hydrolase activity, acting on acid anhydrides, in phosphorus-containing anhydrides	molecular_function	6.2422e-06	0.00032141	516	9636	1023	22148	ENSG00000087470,ENSG00000185344,ENSG00000079246,ENSG00000160808,ENSG00000059769,ENSG00000116852,ENSG00000168032,ENSG00000134480,ENSG00000162849,ENSG00000133657,ENSG00000138430,ENSG00000185100,ENSG00000163918,ENSG00000256500,ENSG00000145246,ENSG00000070831,ENSG00000163636,ENSG00000063046,ENSG00000172380,ENSG00000204351,ENSG00000144118,ENSG00000131778,ENSG00000139890,ENSG00000133026,ENSG00000171763…
GO:0030099	myeloid cell differentiation	biological_process	6.2717e-06	0.00032207	237	9636	443	22148	ENSG00000178585,ENSG00000260027,ENSG00000104267,ENSG00000113525,ENSG00000079387,ENSG00000139842,ENSG00000101384,ENSG00000179348,ENSG00000177706,ENSG00000168036,ENSG00000172216,ENSG00000119314,ENSG00000163513,ENSG00000143995,ENSG00000204577,ENSG00000166477,ENSG00000099381,ENSG00000070831,ENSG00000273542,ENSG00000181092,ENSG00000005339,ENSG00000072110,ENSG00000197122,ENSG00000277632,ENSG00000198730…
GO:0007265	Ras protein signal transduction	biological_process	6.3199e-06	0.0003234	248	9636	460	22148	ENSG00000119326,ENSG00000115137,ENSG00000168421,ENSG00000261371,ENSG00000138193,ENSG00000177606,ENSG00000144566,ENSG00000035862,ENSG00000113916,ENSG00000198837,ENSG00000153404,ENSG00000059915,ENSG00000156011,ENSG00000154917,ENSG00000069974,ENSG00000141510,ENSG00000111344,ENSG00000006607,ENSG00000144891,ENSG00000123570,ENSG00000099246,ENSG00000172757,ENSG00000160691,ENSG00000177106,ENSG00000100359…
GO:0045860	positive regulation of protein kinase activity	biological_process	6.3308e-06	0.0003234	283	9636	534	22148	ENSG00000151726,ENSG00000091436,ENSG00000136297,ENSG00000123338,ENSG00000177283,ENSG00000109670,ENSG00000143933,ENSG00000138834,ENSG00000154188,ENSG00000065559,ENSG00000237693,ENSG00000077264,ENSG00000135914,ENSG00000073803,ENSG00000134070,ENSG00000107954,ENSG00000111291,ENSG00000164078,ENSG00000163806,ENSG00000067606,ENSG00000165025,ENSG00000198909,ENSG00000164086,ENSG00000111907,ENSG00000163660…
GO:0009991	response to extracellular stimulus	biological_process	6.5016e-06	0.00033126	346	9636	667	22148	ENSG00000167965,ENSG00000057593,ENSG00000143882,ENSG00000104518,ENSG00000264364,ENSG00000176171,ENSG00000115457,ENSG00000088833,ENSG00000129515,ENSG00000170430,ENSG00000101670,ENSG00000141510,ENSG00000118689,ENSG00000126775,ENSG00000172071,ENSG00000131143,ENSG00000155097,ENSG00000141580,ENSG00000154059,ENSG00000168397,ENSG00000010610,ENSG00000143379,ENSG00000112658,ENSG00000153130,ENSG00000175197…
GO:0048519	negative regulation of biological process	biological_process	6.5473e-06	0.00033272	2437	9636	5278	22148	ENSG00000118689,ENSG00000188771,ENSG00000147044,ENSG00000105261,ENSG00000174804,ENSG00000273899,ENSG00000090316,ENSG00000108469,ENSG00000145349,ENSG00000074842,ENSG00000115593,ENSG00000069399,ENSG00000276180,ENSG00000185338,ENSG00000118495,ENSG00000001617,ENSG00000274736,ENSG00000101489,ENSG00000160691,ENSG00000125266,ENSG00000151694,ENSG00000161905,ENSG00000004142,ENSG00000185697,ENSG00000133997…
GO:0016569	covalent chromatin modification	biological_process	6.7949e-06	0.0003444	256	9636	478	22148	ENSG00000006712,ENSG00000133247,ENSG00000185420,ENSG00000116560,ENSG00000177000,ENSG00000183955,ENSG00000096070,ENSG00000112319,ENSG00000032219,ENSG00000089094,ENSG00000004487,ENSG00000043143,ENSG00000105146,ENSG00000100393,ENSG00000080603,ENSG00000087152,ENSG00000223443,ENSG00000089250,ENSG00000084676,ENSG00000119969,ENSG00000061273,ENSG00000066427,ENSG00000109685,ENSG00000111752,ENSG00000104313…
GO:0051098	regulation of binding	biological_process	6.8755e-06	0.00034758	181	9636	326	22148	ENSG00000067066,ENSG00000087274,ENSG00000107404,ENSG00000090447,ENSG00000172775,ENSG00000109072,ENSG00000101412,ENSG00000165694,ENSG00000004487,ENSG00000146216,ENSG00000213923,ENSG00000130119,ENSG00000143933,ENSG00000167513,ENSG00000154188,ENSG00000139687,ENSG00000143553,ENSG00000114315,ENSG00000125968,ENSG00000136986,ENSG00000145632,ENSG00000157933,ENSG00000108342,ENSG00000123384,ENSG00000121101…
GO:0046434	organophosphate catabolic process	biological_process	7.2635e-06	0.00036624	341	9636	654	22148	ENSG00000197622,ENSG00000161202,ENSG00000141522,ENSG00000183856,ENSG00000247077,ENSG00000103148,ENSG00000075391,ENSG00000162616,ENSG00000140299,ENSG00000144283,ENSG00000007255,ENSG00000100401,ENSG00000197943,ENSG00000127084,ENSG00000136895,ENSG00000075399,ENSG00000173598,ENSG00000145819,ENSG00000266028,ENSG00000173786,ENSG00000169727,ENSG00000099331,ENSG00000162065,ENSG00000100852,ENSG00000131142…
GO:0006335	DNA replication-dependent nucleosome assembly	biological_process	7.478e-06	0.00037511	26	9636	33	22148	ENSG00000278272,ENSG00000167670,ENSG00000270882,ENSG00000274618,ENSG00000277157,ENSG00000197837,ENSG00000105011,ENSG00000276180,ENSG00000197409,ENSG00000197061,ENSG00000270276,ENSG00000278828,ENSG00000275379,ENSG00000276966,ENSG00000278705,ENSG00000274750,ENSG00000159259,ENSG00000274267,ENSG00000197153,ENSG00000273542,ENSG00000197238,ENSG00000162521,ENSG00000277775,ENSG00000132780,ENSG00000275126…
GO:0034723	DNA replication-dependent nucleosome organization	biological_process	7.478e-06	0.00037511	26	9636	33	22148	ENSG00000162521,ENSG00000273983,ENSG00000275126,ENSG00000132780,ENSG00000277775,ENSG00000274267,ENSG00000159259,ENSG00000274750,ENSG00000278705,ENSG00000276966,ENSG00000197238,ENSG00000197153,ENSG00000273542,ENSG00000197409,ENSG00000197061,ENSG00000105011,ENSG00000276180,ENSG00000275379,ENSG00000278828,ENSG00000270276,ENSG00000274618,ENSG00000270882,ENSG00000167670,ENSG00000278272,ENSG00000277157…
GO:0050789	regulation of biological process	biological_process	7.7991e-06	0.00039022	5727	9636	12795	22148	ENSG00000039523,ENSG00000126856,ENSG00000172985,ENSG00000266265,ENSG00000178096,ENSG00000095637,ENSG00000111087,ENSG00000120094,ENSG00000168461,ENSG00000163170,ENSG00000171150,ENSG00000088325,ENSG00000110042,ENSG00000155918,ENSG00000173692,ENSG00000127564,ENSG00000176438,ENSG00000074416,ENSG00000083828,ENSG00000100030,ENSG00000143067,ENSG00000139055,ENSG00000173482,ENSG00000100290,ENSG00000171453…
GO:0051129	negative regulation of cellular component organization	biological_process	8.1541e-06	0.00040693	340	9636	654	22148	ENSG00000171943,ENSG00000175756,ENSG00000189403,ENSG00000164109,ENSG00000137261,ENSG00000183337,ENSG00000035720,ENSG00000176720,ENSG00000137462,ENSG00000125968,ENSG00000157933,ENSG00000123384,ENSG00000111199,ENSG00000138100,ENSG00000138660,ENSG00000103274,ENSG00000101665,ENSG00000135476,ENSG00000100106,ENSG00000119185,ENSG00000005884,ENSG00000101222,ENSG00000154096,ENSG00000185924,ENSG00000166503…
GO:0051345	positive regulation of hydrolase activity	biological_process	8.5569e-06	0.00042594	372	9636	721	22148	ENSG00000204149,ENSG00000164050,ENSG00000168040,ENSG00000135914,ENSG00000174373,ENSG00000151693,ENSG00000198049,ENSG00000177595,ENSG00000273079,ENSG00000103197,ENSG00000163586,ENSG00000111785,ENSG00000108518,ENSG00000123338,ENSG00000187391,ENSG00000143933,ENSG00000131408,ENSG00000108370,ENSG00000184060,ENSG00000108262,ENSG00000213445,ENSG00000144711,ENSG00000276409,ENSG00000172724,ENSG00000205981…
GO:0031491	nucleosome binding	molecular_function	8.7029e-06	0.0004321	54	9636	81	22148	ENSG00000124575,ENSG00000205531,ENSG00000196591,ENSG00000275379,ENSG00000278828,ENSG00000163041,ENSG00000197409,ENSG00000164032,ENSG00000139613,ENSG00000205581,ENSG00000164576,ENSG00000075624,ENSG00000185513,ENSG00000127483,ENSG00000113648,ENSG00000273983,ENSG00000111642,ENSG00000100749,ENSG00000188375,ENSG00000187475,ENSG00000197153,ENSG00000118418,ENSG00000063978,ENSG00000180198,ENSG00000092199…
GO:0051234	establishment of localization	biological_process	8.984e-06	0.00044493	2599	9636	5631	22148	ENSG00000114098,ENSG00000163904,ENSG00000142541,ENSG00000124839,ENSG00000085365,ENSG00000162244,ENSG00000124587,ENSG00000174672,ENSG00000156299,ENSG00000099365,ENSG00000134262,ENSG00000182544,ENSG00000160117,ENSG00000144852,ENSG00000127329,ENSG00000175220,ENSG00000104517,ENSG00000180210,ENSG00000186038,ENSG00000100316,ENSG00000131477,ENSG00000156486,ENSG00000271605,ENSG00000148396,ENSG00000213625…
GO:0031497	chromatin assembly	biological_process	9.1235e-06	0.00045069	103	9636	177	22148	ENSG00000141510,ENSG00000185130,ENSG00000187109,ENSG00000184678,ENSG00000197153,ENSG00000119335,ENSG00000166451,ENSG00000276180,ENSG00000188486,ENSG00000047410,ENSG00000145241,ENSG00000205531,ENSG00000124575,ENSG00000197903,ENSG00000157259,ENSG00000006712,ENSG00000185420,ENSG00000175279,ENSG00000196890,ENSG00000183598,ENSG00000177432,ENSG00000122390,ENSG00000277775,ENSG00000203814,ENSG00000102384…
GO:0007204	elevation of cytosolic calcium ion concentration	biological_process	9.5532e-06	0.00047072	164	9636	294	22148	ENSG00000105851,ENSG00000141433,ENSG00000213366,ENSG00000143184,ENSG00000182866,ENSG00000171132,ENSG00000277632,ENSG00000083454,ENSG00000184304,ENSG00000119782,ENSG00000092051,ENSG00000198523,ENSG00000171316,ENSG00000149596,ENSG00000179348,ENSG00000139574,ENSG00000051523,ENSG00000185825,ENSG00000092529,ENSG00000176358,ENSG00000173175,ENSG00000018625,ENSG00000196352,ENSG00000187474,ENSG00000187848…
GO:0043632	modification-dependent macromolecule catabolic process	biological_process	9.895e-06	0.00048633	354	9636	685	22148	ENSG00000168159,ENSG00000130939,ENSG00000158552,ENSG00000172977,ENSG00000084073,ENSG00000141030,ENSG00000064393,ENSG00000206557,ENSG00000163357,ENSG00000110395,ENSG00000153071,ENSG00000038532,ENSG00000145506,ENSG00000117399,ENSG00000154914,ENSG00000101997,ENSG00000174013,ENSG00000167977,ENSG00000103194,ENSG00000142676,ENSG00000050748,ENSG00000078304,ENSG00000159461,ENSG00000083223,ENSG00000162191…
GO:1901292	nucleoside phosphate catabolic process	biological_process	9.989e-06	0.00048971	313	9636	597	22148	ENSG00000203879,ENSG00000031003,ENSG00000072818,ENSG00000099901,ENSG00000105738,ENSG00000139132,ENSG00000133612,ENSG00000060237,ENSG00000188906,ENSG00000155093,ENSG00000197217,ENSG00000198585,ENSG00000213809,ENSG00000165699,ENSG00000011454,ENSG00000123329,ENSG00000275385,ENSG00000136141,ENSG00000143185,ENSG00000187994,ENSG00000134909,ENSG00000105647,ENSG00000164506,ENSG00000150760,ENSG00000125733…
GO:0060284	regulation of cell development	biological_process	1.002e-05	0.00049	524	9636	1046	22148	ENSG00000006327,ENSG00000135144,ENSG00000134569,ENSG00000128652,ENSG00000186951,ENSG00000115355,ENSG00000071127,ENSG00000247596,ENSG00000087494,ENSG00000110107,ENSG00000127445,ENSG00000040608,ENSG00000131759,ENSG00000113525,ENSG00000166579,ENSG00000105894,ENSG00000010319,ENSG00000158528,ENSG00000117385,ENSG00000125735,ENSG00000181092,ENSG00000082701,ENSG00000275410,ENSG00000002746,ENSG00000103264…
GO:0030163	protein catabolic process	biological_process	1.0468e-05	0.00051065	476	9636	944	22148	ENSG00000175063,ENSG00000107362,ENSG00000116663,ENSG00000223443,ENSG00000177383,ENSG00000177239,ENSG00000173548,ENSG00000162236,ENSG00000048028,ENSG00000160948,ENSG00000188811,ENSG00000183765,ENSG00000273820,ENSG00000196365,ENSG00000151743,ENSG00000101255,ENSG00000010810,ENSG00000108106,ENSG00000115464,ENSG00000188021,ENSG00000166598,ENSG00000180138,ENSG00000177565,ENSG00000143476,ENSG00000066427…
GO:0005791	rough endoplasmic reticulum	cellular_component	1.0821e-05	0.00052651	60	9636	91	22148	ENSG00000087250,ENSG00000099958,ENSG00000143393,ENSG00000136986,ENSG00000131187,ENSG00000169174,ENSG00000109758,ENSG00000107317,ENSG00000127022,ENSG00000113273,ENSG00000104805,ENSG00000135821,ENSG00000172765,ENSG00000186468,ENSG00000109084,ENSG00000106397,ENSG00000260342,ENSG00000065308,ENSG00000197728,ENSG00000122852,ENSG00000170540,ENSG00000144381,ENSG00000181027,ENSG00000180879,ENSG00000157837…
GO:0060147	regulation of posttranscriptional gene silencing	biological_process	1.0941e-05	0.00052971	49	9636	73	22148	ENSG00000273542,ENSG00000197238,ENSG00000274750,ENSG00000160710,ENSG00000276966,ENSG00000278705,ENSG00000277775,ENSG00000275126,ENSG00000183598,ENSG00000168610,ENSG00000114416,ENSG00000123908,ENSG00000105258,ENSG00000005075,ENSG00000277157,ENSG00000102978,ENSG00000278272,ENSG00000047315,ENSG00000206557,ENSG00000274618,ENSG00000270882,ENSG00000203852,ENSG00000144231,ENSG00000203811,ENSG00000055917…
GO:0060966	regulation of gene silencing by RNA	biological_process	1.0941e-05	0.00052971	49	9636	73	22148	ENSG00000160710,ENSG00000274750,ENSG00000276966,ENSG00000278705,ENSG00000197238,ENSG00000273542,ENSG00000114416,ENSG00000123908,ENSG00000183598,ENSG00000168610,ENSG00000275126,ENSG00000277775,ENSG00000206557,ENSG00000274618,ENSG00000203811,ENSG00000270882,ENSG00000203852,ENSG00000144231,ENSG00000102978,ENSG00000278272,ENSG00000047315,ENSG00000277157,ENSG00000005075,ENSG00000105258,ENSG00000197061…
GO:0003002	regionalization	biological_process	1.1322e-05	0.00054681	188	9636	346	22148	ENSG00000176692,ENSG00000138083,ENSG00000253293,ENSG00000175197,ENSG00000187553,ENSG00000082014,ENSG00000172789,ENSG00000077782,ENSG00000111046,ENSG00000145423,ENSG00000180806,ENSG00000074266,ENSG00000136169,ENSG00000138002,ENSG00000135541,ENSG00000128602,ENSG00000075290,ENSG00000157216,ENSG00000204103,ENSG00000204227,ENSG00000106038,ENSG00000081189,ENSG00000182742,ENSG00000101052,ENSG00000168621…
GO:0001501	skeletal system development	biological_process	1.1611e-05	0.00055935	263	9636	498	22148	ENSG00000105664,ENSG00000184058,ENSG00000282278,ENSG00000182742,ENSG00000081189,ENSG00000152595,ENSG00000112116,ENSG00000112658,ENSG00000167244,ENSG00000107882,ENSG00000105996,ENSG00000172071,ENSG00000253293,ENSG00000134575,ENSG00000157017,ENSG00000172789,ENSG00000156103,ENSG00000090863,ENSG00000176842,ENSG00000162551,ENSG00000125629,ENSG00000180806,ENSG00000149948,ENSG00000145423,ENSG00000181555…
GO:0051726	regulation of cell cycle	biological_process	1.2194e-05	0.00058601	602	9636	1216	22148	ENSG00000143624,ENSG00000111276,ENSG00000092036,ENSG00000104833,ENSG00000159147,ENSG00000085276,ENSG00000163930,ENSG00000240972,ENSG00000153094,ENSG00000160957,ENSG00000154803,ENSG00000166946,ENSG00000099901,ENSG00000119906,ENSG00000160014,ENSG00000116670,ENSG00000117650,ENSG00000169679,ENSG00000215021,ENSG00000139579,ENSG00000185513,ENSG00000100395,ENSG00000136634,ENSG00000011426,ENSG00000198176…
GO:0009888	tissue development	biological_process	1.2601e-05	0.00060409	1064	9636	2239	22148	ENSG00000105357,ENSG00000197748,ENSG00000204531,ENSG00000130396,ENSG00000136811,ENSG00000133703,ENSG00000148180,ENSG00000175707,ENSG00000161594,ENSG00000159450,ENSG00000005884,ENSG00000161021,ENSG00000114113,ENSG00000133639,ENSG00000079385,ENSG00000197921,ENSG00000163161,ENSG00000130702,ENSG00000145192,ENSG00000170162,ENSG00000148339,ENSG00000164853,ENSG00000103148,ENSG00000186862,ENSG00000092841…
GO:0001725	stress fiber	cellular_component	1.2736e-05	0.00060906	43	9636	60	22148	ENSG00000105357,ENSG00000100345,ENSG00000131435,ENSG00000073712,ENSG00000138758,ENSG00000154330,ENSG00000092054,ENSG00000118680,ENSG00000095637,ENSG00000075618,ENSG00000101335,ENSG00000164877,ENSG00000130402,ENSG00000140406,ENSG00000135723,ENSG00000065534,ENSG00000105738,ENSG00000183386,ENSG00000140416,ENSG00000167460,ENSG00000122545,ENSG00000132912,ENSG00000051523,ENSG00000162738,ENSG00000133026…
GO:0001077	RNA polymerase II core promoter proximal region sequence-specific DNA binding transcription factor activity involved in positive regulation of transcription	molecular_function	1.4082e-05	0.00067157	171	9636	311	22148	ENSG00000122592,ENSG00000129194,ENSG00000153879,ENSG00000143178,ENSG00000165119,ENSG00000134438,ENSG00000005102,ENSG00000066336,ENSG00000113580,ENSG00000123388,ENSG00000122877,ENSG00000175832,ENSG00000173039,ENSG00000157613,ENSG00000105672,ENSG00000122859,ENSG00000134323,ENSG00000169016,ENSG00000169926,ENSG00000170345,ENSG00000185022,ENSG00000182759,ENSG00000141448,ENSG00000130511,ENSG00000213762…
GO:0048878	chemical homeostasis	biological_process	1.4112e-05	0.00067157	603	9636	1222	22148	ENSG00000179218,ENSG00000173175,ENSG00000126262,ENSG00000152154,ENSG00000105976,ENSG00000176358,ENSG00000185344,ENSG00000145242,ENSG00000187848,ENSG00000167986,ENSG00000180176,ENSG00000005059,ENSG00000179142,ENSG00000149212,ENSG00000133789,ENSG00000158773,ENSG00000133657,ENSG00000055118,ENSG00000197063,ENSG00000164182,ENSG00000197696,ENSG00000171132,ENSG00000197122,ENSG00000090339,ENSG00000136867…
GO:0000226	microtubule cytoskeleton organization	biological_process	1.4215e-05	0.00067479	293	9636	557	22148	ENSG00000128159,ENSG00000135968,ENSG00000141367,ENSG00000138002,ENSG00000101146,ENSG00000215186,ENSG00000107949,ENSG00000198718,ENSG00000126215,ENSG00000144635,ENSG00000037042,ENSG00000169220,ENSG00000162946,ENSG00000186185,ENSG00000109917,ENSG00000144451,ENSG00000168502,ENSG00000166510,ENSG00000145241,ENSG00000171368,ENSG00000083535,ENSG00000100285,ENSG00000143228,ENSG00000034677,ENSG00000088833…
GO:0006323	DNA packaging	biological_process	1.4304e-05	0.00067739	125	9636	222	22148	ENSG00000151725,ENSG00000277745,ENSG00000162521,ENSG00000068878,ENSG00000275713,ENSG00000140320,ENSG00000275126,ENSG00000118900,ENSG00000147316,ENSG00000011243,ENSG00000168148,ENSG00000164850,ENSG00000187837,ENSG00000273542,ENSG00000168298,ENSG00000010292,ENSG00000197061,ENSG00000187166,ENSG00000100813,ENSG00000180596,ENSG00000188976,ENSG00000073111,ENSG00000146414,ENSG00000175792,ENSG00000137812…
GO:0043549	regulation of kinase activity	biological_process	1.4643e-05	0.00069176	449	9636	889	22148	ENSG00000221983,ENSG00000150593,ENSG00000137801,ENSG00000108100,ENSG00000162734,ENSG00000072062,ENSG00000090061,ENSG00000113328,ENSG00000171517,ENSG00000104312,ENSG00000134313,ENSG00000162889,ENSG00000141503,ENSG00000115694,ENSG00000094804,ENSG00000254647,ENSG00000138778,ENSG00000173402,ENSG00000129474,ENSG00000130829,ENSG00000203896,ENSG00000138193,ENSG00000273047,ENSG00000168421,ENSG00000164305…
GO:0019941	modification-dependent protein catabolic process	biological_process	1.5334e-05	0.00072262	347	9636	673	22148	ENSG00000051108,ENSG00000109189,ENSG00000013561,ENSG00000078902,ENSG00000145632,ENSG00000100225,ENSG00000033178,ENSG00000245848,ENSG00000174989,ENSG00000101665,ENSG00000100567,ENSG00000120899,ENSG00000197070,ENSG00000136930,ENSG00000083799,ENSG00000181788,ENSG00000119541,ENSG00000109332,ENSG00000078967,ENSG00000152484,ENSG00000164109,ENSG00000161057,ENSG00000115539,ENSG00000157020,ENSG00000161011…
GO:0060271	cilium morphogenesis	biological_process	1.5406e-05	0.00072426	150	9636	264	22148	ENSG00000112144,ENSG00000058453,ENSG00000099204,ENSG00000135541,ENSG00000138002,ENSG00000103351,ENSG00000100211,ENSG00000118096,ENSG00000084731,ENSG00000099940,ENSG00000264364,ENSG00000137942,ENSG00000184702,ENSG00000007047,ENSG00000101052,ENSG00000135315,ENSG00000139537,ENSG00000188343,ENSG00000158163,ENSG00000032742,ENSG00000175970,ENSG00000117155,ENSG00000144451,ENSG00000168014,ENSG00000197603…
GO:0009166	nucleotide catabolic process	biological_process	1.5588e-05	0.00073107	309	9636	591	22148	ENSG00000158769,ENSG00000047648,ENSG00000089639,ENSG00000196415,ENSG00000143248,ENSG00000174791,ENSG00000143337,ENSG00000141433,ENSG00000136040,ENSG00000116741,ENSG00000088280,ENSG00000174775,ENSG00000138835,ENSG00000160191,ENSG00000275152,ENSG00000114854,ENSG00000169756,ENSG00000169221,ENSG00000152061,ENSG00000119125,ENSG00000182175,ENSG00000285077,ENSG00000213930,ENSG00000100934,ENSG00000133706…
GO:0033674	positive regulation of kinase activity	biological_process	1.6436e-05	0.00076896	301	9636	576	22148	ENSG00000162738,ENSG00000185386,ENSG00000127191,ENSG00000271503,ENSG00000175224,ENSG00000173327,ENSG00000173546,ENSG00000124145,ENSG00000171051,ENSG00000277363,ENSG00000076604,ENSG00000101349,ENSG00000125538,ENSG00000097033,ENSG00000197461,ENSG00000169967,ENSG00000137843,ENSG00000157625,ENSG00000160014,ENSG00000136279,ENSG00000169855,ENSG00000163794,ENSG00000188906,ENSG00000060237,ENSG00000113578…
GO:0004674	protein serine/threonine kinase activity	molecular_function	1.6488e-05	0.00076954	261	9636	490	22148	ENSG00000127334,ENSG00000146872,ENSG00000086015,ENSG00000156345,ENSG00000198900,ENSG00000111725,ENSG00000163513,ENSG00000182541,ENSG00000115661,ENSG00000111837,ENSG00000099308,ENSG00000085511,ENSG00000126562,ENSG00000105851,ENSG00000083290,ENSG00000184304,ENSG00000166333,ENSG00000160551,ENSG00000188130,ENSG00000135932,ENSG00000106799,ENSG00000082258,ENSG00000176601,ENSG00000156711,ENSG00000142178…
GO:0031252	cell leading edge	cellular_component	1.6534e-05	0.00076987	221	9636	408	22148	ENSG00000121966,ENSG00000168374,ENSG00000103313,ENSG00000152894,ENSG00000156299,ENSG00000173546,ENSG00000143776,ENSG00000112290,ENSG00000128340,ENSG00000170558,ENSG00000102879,ENSG00000107611,ENSG00000102287,ENSG00000127603,ENSG00000166900,ENSG00000164850,ENSG00000196405,ENSG00000166313,ENSG00000141424,ENSG00000187994,ENSG00000107104,ENSG00000277363,ENSG00000137076,ENSG00000115216,ENSG00000165527…
GO:0044257	cellular protein catabolic process	biological_process	1.6927e-05	0.00078629	395	9636	775	22148	ENSG00000125122,ENSG00000147162,ENSG00000006125,ENSG00000138081,ENSG00000169884,ENSG00000161011,ENSG00000103549,ENSG00000078967,ENSG00000152484,ENSG00000161057,ENSG00000164109,ENSG00000115539,ENSG00000157020,ENSG00000197070,ENSG00000136930,ENSG00000083799,ENSG00000181788,ENSG00000119541,ENSG00000109332,ENSG00000101665,ENSG00000110719,ENSG00000100567,ENSG00000120899,ENSG00000137275,ENSG00000133028…
GO:0051050	positive regulation of transport	biological_process	1.7196e-05	0.00079687	465	9636	925	22148	ENSG00000113525,ENSG00000104267,ENSG00000111269,ENSG00000067715,ENSG00000170540,ENSG00000136021,ENSG00000132953,ENSG00000179348,ENSG00000168539,ENSG00000122852,ENSG00000081803,ENSG00000133026,ENSG00000070031,ENSG00000116171,ENSG00000120910,ENSG00000171105,ENSG00000152977,ENSG00000143184,ENSG00000132522,ENSG00000070831,ENSG00000214274,ENSG00000164362,ENSG00000197122,ENSG00000130477,ENSG00000157110…
GO:0009952	anterior/posterior pattern specification	biological_process	1.7363e-05	0.00080271	125	9636	220	22148	ENSG00000185630,ENSG00000121481,ENSG00000099942,ENSG00000185551,ENSG00000128652,ENSG00000069812,ENSG00000166949,ENSG00000107779,ENSG00000197757,ENSG00000197576,ENSG00000120094,ENSG00000168505,ENSG00000123388,ENSG00000251380,ENSG00000010361,ENSG00000005073,ENSG00000160973,ENSG00000105989,ENSG00000121989,ENSG00000273049,ENSG00000080815,ENSG00000005102,ENSG00000107984,ENSG00000037965,ENSG00000198435…
GO:0048704	embryonic skeletal system morphogenesis	biological_process	1.7561e-05	0.00080994	63	9636	98	22148	ENSG00000164920,ENSG00000078246,ENSG00000120093,ENSG00000168036,ENSG00000180806,ENSG00000141873,ENSG00000163513,ENSG00000143867,ENSG00000106004,ENSG00000170577,ENSG00000260027,ENSG00000162769,ENSG00000173917,ENSG00000181555,ENSG00000083307,ENSG00000112559,ENSG00000128709,ENSG00000106799,ENSG00000075711,ENSG00000176692,ENSG00000157227,ENSG00000170166,ENSG00000198353,ENSG00000120068,ENSG00000106006…
GO:0050878	regulation of body fluid levels	biological_process	1.8563e-05	0.00085412	276	9636	527	22148	ENSG00000126562,ENSG00000275023,ENSG00000105851,ENSG00000064201,ENSG00000083454,ENSG00000197915,ENSG00000166333,ENSG00000196415,ENSG00000178568,ENSG00000171388,ENSG00000175591,ENSG00000128271,ENSG00000051523,ENSG00000125798,ENSG00000054179,ENSG00000120242,ENSG00000100030,ENSG00000172179,ENSG00000179477,ENSG00000113889,ENSG00000131381,ENSG00000213853,ENSG00000275379,ENSG00000164494,ENSG00000163041…
GO:0005912	adherens junction	cellular_component	1.8629e-05	0.00085511	306	9636	585	22148	ENSG00000164889,ENSG00000125691,ENSG00000129910,ENSG00000068078,ENSG00000248905,ENSG00000075624,ENSG00000137818,ENSG00000065054,ENSG00000109270,ENSG00000083857,ENSG00000115091,ENSG00000073712,ENSG00000183386,ENSG00000151474,ENSG00000179218,ENSG00000101000,ENSG00000111052,ENSG00000145242,ENSG00000136167,ENSG00000185070,ENSG00000079387,ENSG00000101384,ENSG00000087077,ENSG00000168955,ENSG00000146535…
GO:0051209	release of sequestered calcium ion into cytosol	biological_process	1.8685e-05	0.00085568	72	9636	114	22148	ENSG00000154127,ENSG00000131504,ENSG00000140939,ENSG00000105329,ENSG00000124181,ENSG00000154118,ENSG00000160014,ENSG00000142185,ENSG00000197943,ENSG00000018625,ENSG00000145335,ENSG00000180210,ENSG00000075142,ENSG00000196218,ENSG00000100739,ENSG00000051523,ENSG00000092529,ENSG00000182866,ENSG00000143184,ENSG00000213366,ENSG00000119782,ENSG00000184304,ENSG00000164850,ENSG00000277632,ENSG00000150995…
GO:0048193	Golgi vesicle transport	biological_process	1.8938e-05	0.00086525	214	9636	395	22148	ENSG00000171853,ENSG00000085365,ENSG00000172007,ENSG00000162878,ENSG00000115216,ENSG00000079616,ENSG00000186480,ENSG00000172780,ENSG00000105669,ENSG00000061987,ENSG00000243414,ENSG00000101997,ENSG00000177692,ENSG00000127603,ENSG00000163808,ENSG00000119414,ENSG00000136240,ENSG00000197081,ENSG00000110195,ENSG00000197102,ENSG00000145506,ENSG00000162852,ENSG00000128641,ENSG00000087502,ENSG00000167515…
GO:0048511	rhythmic process	biological_process	1.9271e-05	0.0008784	168	9636	304	22148	ENSG00000141551,ENSG00000172216,ENSG00000128271,ENSG00000120658,ENSG00000138696,ENSG00000198900,ENSG00000013583,ENSG00000178035,ENSG00000117707,ENSG00000159208,ENSG00000157227,ENSG00000197122,ENSG00000005339,ENSG00000181092,ENSG00000082701,ENSG00000172201,ENSG00000105392,ENSG00000145545,ENSG00000275410,ENSG00000138668,ENSG00000141433,ENSG00000214274,ENSG00000090339,ENSG00000145191,ENSG00000142178…
GO:0006333	chromatin assembly or disassembly	biological_process	1.9666e-05	0.0008943	116	9636	205	22148	ENSG00000167670,ENSG00000158373,ENSG00000197837,ENSG00000147889,ENSG00000169689,ENSG00000197409,ENSG00000188312,ENSG00000163041,ENSG00000278828,ENSG00000274183,ENSG00000275379,ENSG00000156650,ENSG00000274267,ENSG00000274641,ENSG00000159339,ENSG00000124635,ENSG00000140326,ENSG00000187475,ENSG00000101596,ENSG00000188375,ENSG00000273983,ENSG00000275663,ENSG00000170004,ENSG00000113648,ENSG00000127483…
GO:0043254	regulation of protein complex assembly	biological_process	1.9871e-05	0.00090153	255	9636	481	22148	ENSG00000122574,ENSG00000204104,ENSG00000136869,ENSG00000169884,ENSG00000272047,ENSG00000136936,ENSG00000157212,ENSG00000161057,ENSG00000138594,ENSG00000189403,ENSG00000067606,ENSG00000140463,ENSG00000183853,ENSG00000100393,ENSG00000119541,ENSG00000029363,ENSG00000177169,ENSG00000145147,ENSG00000100106,ENSG00000179886,ENSG00000269113,ENSG00000120899,ENSG00000050327,ENSG00000198898,ENSG00000115306…
GO:0065007	biological regulation	biological_process	1.995e-05	0.00090298	5970	9636	13372	22148	ENSG00000188227,ENSG00000113391,ENSG00000104043,ENSG00000123146,ENSG00000124782,ENSG00000181444,ENSG00000070019,ENSG00000185883,ENSG00000068650,ENSG00000152784,ENSG00000088756,ENSG00000184357,ENSG00000173218,ENSG00000129993,ENSG00000173258,ENSG00000197375,ENSG00000099860,ENSG00000133710,ENSG00000177311,ENSG00000174021,ENSG00000123353,ENSG00000104824,ENSG00000139318,ENSG00000121552,ENSG00000185668…
GO:0006810	transport	biological_process	2.0101e-05	0.00090773	2550	9636	5534	22148	ENSG00000012223,ENSG00000104388,ENSG00000171208,ENSG00000127419,ENSG00000086200,ENSG00000011021,ENSG00000213585,ENSG00000167552,ENSG00000069696,ENSG00000154710,ENSG00000056972,ENSG00000250264,ENSG00000204628,ENSG00000124766,ENSG00000169583,ENSG00000072134,ENSG00000164687,ENSG00000008294,ENSG00000133028,ENSG00000179886,ENSG00000169247,ENSG00000113811,ENSG00000175344,ENSG00000129667,ENSG00000006740…
GO:0016197	endosomal transport	biological_process	2.0328e-05	0.00091435	168	9636	302	22148	ENSG00000070371,ENSG00000104660,ENSG00000185236,ENSG00000115561,ENSG00000008294,ENSG00000100281,ENSG00000115234,ENSG00000130643,ENSG00000099992,ENSG00000138660,ENSG00000177096,ENSG00000104915,ENSG00000107862,ENSG00000138246,ENSG00000161011,ENSG00000264230,ENSG00000262246,ENSG00000141252,ENSG00000112276,ENSG00000132842,ENSG00000119541,ENSG00000160948,ENSG00000162236,ENSG00000173548,ENSG00000126581…
GO:0051052	regulation of DNA metabolic process	biological_process	2.0342e-05	0.00091435	207	9636	382	22148	ENSG00000117318,ENSG00000170430,ENSG00000124882,ENSG00000157106,ENSG00000177606,ENSG00000253251,ENSG00000094804,ENSG00000113916,ENSG00000186280,ENSG00000176208,ENSG00000108469,ENSG00000073861,ENSG00000006634,ENSG00000065675,ENSG00000161955,ENSG00000188486,ENSG00000047410,ENSG00000100462,ENSG00000062650,ENSG00000163468,ENSG00000258366,ENSG00000177311,ENSG00000184205,ENSG00000109111,ENSG00000089022…
GO:0070887	cellular response to chemical stimulus	biological_process	2.054e-05	0.00092114	1458	9636	3108	22148	ENSG00000111640,ENSG00000121807,ENSG00000185359,ENSG00000143669,ENSG00000060971,ENSG00000102879,ENSG00000081237,ENSG00000166225,ENSG00000109756,ENSG00000125651,ENSG00000197299,ENSG00000088205,ENSG00000112290,ENSG00000136731,ENSG00000116678,ENSG00000147133,ENSG00000184047,ENSG00000165168,ENSG00000132507,ENSG00000141448,ENSG00000125084,ENSG00000102003,ENSG00000106070,ENSG00000165113,ENSG00000114166…
GO:0007596	blood coagulation	biological_process	2.1164e-05	0.00094693	197	9636	364	22148	ENSG00000010278,ENSG00000065675,ENSG00000112658,ENSG00000140873,ENSG00000100099,ENSG00000101608,ENSG00000088053,ENSG00000160323,ENSG00000088256,ENSG00000175899,ENSG00000077549,ENSG00000186115,ENSG00000137801,ENSG00000087460,ENSG00000072062,ENSG00000178726,ENSG00000182185,ENSG00000069974,ENSG00000171608,ENSG00000144566,ENSG00000159307,ENSG00000185532,ENSG00000057593,ENSG00000186222,ENSG00000186469…
GO:0071496	cellular response to external stimulus	biological_process	2.143e-05	0.00095663	270	9636	513	22148	ENSG00000242252,ENSG00000188906,ENSG00000165699,ENSG00000130724,ENSG00000169967,ENSG00000174206,ENSG00000162772,ENSG00000100219,ENSG00000182473,ENSG00000197548,ENSG00000164885,ENSG00000131475,ENSG00000196139,ENSG00000109083,ENSG00000175224,ENSG00000155876,ENSG00000204371,ENSG00000038532,ENSG00000125686,ENSG00000125538,ENSG00000147804,ENSG00000112425,ENSG00000167671,ENSG00000097033,ENSG00000093010…
GO:0009261	ribonucleotide catabolic process	biological_process	2.2327e-05	0.00099441	254	9636	478	22148	ENSG00000107185,ENSG00000087258,ENSG00000160145,ENSG00000119522,ENSG00000114331,ENSG00000090104,ENSG00000105650,ENSG00000175220,ENSG00000271503,ENSG00000103490,ENSG00000125733,ENSG00000150760,ENSG00000164506,ENSG00000197283,ENSG00000105647,ENSG00000109756,ENSG00000284906,ENSG00000197555,ENSG00000275718,ENSG00000172650,ENSG00000143185,ENSG00000136141,ENSG00000275385,ENSG00000134909,ENSG00000141480…
GO:0001666	response to hypoxia	biological_process	2.2963e-05	0.0010204	172	9636	312	22148	ENSG00000005339,ENSG00000181092,ENSG00000171132,ENSG00000197122,ENSG00000164362,ENSG00000214274,ENSG00000148400,ENSG00000165730,ENSG00000090339,ENSG00000150630,ENSG00000087250,ENSG00000185624,ENSG00000104765,ENSG00000181061,ENSG00000157227,ENSG00000084093,ENSG00000167315,ENSG00000131055,ENSG00000143947,ENSG00000124440,ENSG00000269858,ENSG00000105894,ENSG00000163513,ENSG00000051523,ENSG00000073050…
GO:0042802	identical protein binding	molecular_function	2.3325e-05	0.0010341	891	9636	1848	22148	ENSG00000176946,ENSG00000213689,ENSG00000165916,ENSG00000167711,ENSG00000155657,ENSG00000134070,ENSG00000118729,ENSG00000148672,ENSG00000073803,ENSG00000067066,ENSG00000100266,ENSG00000087274,ENSG00000180929,ENSG00000168517,ENSG00000163743,ENSG00000139687,ENSG00000175203,ENSG00000112972,ENSG00000196924,ENSG00000214960,ENSG00000131435,ENSG00000114315,ENSG00000178695,ENSG00000204308,ENSG00000179598…
GO:0031344	regulation of cell projection organization	biological_process	2.3763e-05	0.0010511	322	9636	620	22148	ENSG00000099864,ENSG00000181085,ENSG00000166579,ENSG00000105894,ENSG00000010319,ENSG00000118046,ENSG00000143434,ENSG00000158528,ENSG00000117385,ENSG00000197122,ENSG00000082701,ENSG00000151490,ENSG00000090339,ENSG00000070831,ENSG00000103264,ENSG00000171587,ENSG00000002746,ENSG00000131711,ENSG00000130558,ENSG00000134569,ENSG00000006652,ENSG00000006327,ENSG00000141376,ENSG00000116044,ENSG00000112333…
GO:0070482	response to oxygen levels	biological_process	2.4426e-05	0.001078	186	9636	341	22148	ENSG00000165730,ENSG00000090339,ENSG00000148400,ENSG00000164362,ENSG00000214274,ENSG00000104765,ENSG00000087250,ENSG00000185624,ENSG00000150630,ENSG00000171132,ENSG00000181092,ENSG00000005339,ENSG00000197122,ENSG00000157227,ENSG00000181061,ENSG00000084093,ENSG00000124440,ENSG00000131055,ENSG00000167315,ENSG00000143947,ENSG00000051523,ENSG00000163513,ENSG00000269858,ENSG00000105894,ENSG00000185344…
GO:0030048	actin filament-based movement	biological_process	2.453e-05	0.0010802	72	9636	114	22148	ENSG00000122574,ENSG00000144285,ENSG00000145362,ENSG00000115935,ENSG00000152642,ENSG00000137474,ENSG00000105711,ENSG00000198626,ENSG00000116030,ENSG00000053918,ENSG00000130598,ENSG00000179886,ENSG00000136574,ENSG00000198467,ENSG00000057294,ENSG00000109063,ENSG00000114279,ENSG00000198336,ENSG00000133020,ENSG00000134571,ENSG00000049759,ENSG00000105357,ENSG00000130402,ENSG00000197535,ENSG00000101470…
GO:0009118	regulation of nucleoside metabolic process	biological_process	2.5807e-05	0.0011338	281	9636	535	22148	ENSG00000130396,ENSG00000164691,ENSG00000116285,ENSG00000139436,ENSG00000138640,ENSG00000154096,ENSG00000134571,ENSG00000204628,ENSG00000107021,ENSG00000275302,ENSG00000205542,ENSG00000012223,ENSG00000159842,ENSG00000111348,ENSG00000182621,ENSG00000177548,ENSG00000152689,ENSG00000105649,ENSG00000140750,ENSG00000114346,ENSG00000100483,ENSG00000133121,ENSG00000157020,ENSG00000029725,ENSG00000149182…
GO:0042383	sarcolemma	cellular_component	2.6497e-05	0.0011615	79	9636	127	22148	ENSG00000181856,ENSG00000151067,ENSG00000165995,ENSG00000183023,ENSG00000173402,ENSG00000145349,ENSG00000128591,ENSG00000185482,ENSG00000162520,ENSG00000137710,ENSG00000120729,ENSG00000143318,ENSG00000163069,ENSG00000124942,ENSG00000172270,ENSG00000170421,ENSG00000075711,ENSG00000142156,ENSG00000158445,ENSG00000035403,ENSG00000198838,ENSG00000172554,ENSG00000144285,ENSG00000089250,ENSG00000145362…
GO:0016055	Wnt receptor signaling pathway	biological_process	2.6755e-05	0.0011702	254	9636	480	22148	ENSG00000106070,ENSG00000156299,ENSG00000162738,ENSG00000125084,ENSG00000042753,ENSG00000087258,ENSG00000110195,ENSG00000153071,ENSG00000145506,ENSG00000104517,ENSG00000135299,ENSG00000138814,ENSG00000119048,ENSG00000102312,ENSG00000019995,ENSG00000100354,ENSG00000127603,ENSG00000112335,ENSG00000113971,ENSG00000162337,ENSG00000104953,ENSG00000173801,ENSG00000178171,ENSG00000163904,ENSG00000170558…
GO:0009154	purine ribonucleotide catabolic process	biological_process	2.7305e-05	0.0011916	253	9636	477	22148	ENSG00000172724,ENSG00000146426,ENSG00000276409,ENSG00000144711,ENSG00000107099,ENSG00000079337,ENSG00000213445,ENSG00000006740,ENSG00000057608,ENSG00000142459,ENSG00000050327,ENSG00000186635,ENSG00000113231,ENSG00000120318,ENSG00000119185,ENSG00000091409,ENSG00000137077,ENSG00000158987,ENSG00000140463,ENSG00000114346,ENSG00000179051,ENSG00000157020,ENSG00000133121,ENSG00000029725,ENSG00000177548…
GO:1901652	response to peptide	biological_process	2.8036e-05	0.0012207	242	9636	458	22148	ENSG00000130707,ENSG00000133116,ENSG00000140992,ENSG00000105647,ENSG00000136634,ENSG00000132334,ENSG00000125538,ENSG00000112851,ENSG00000107104,ENSG00000078295,ENSG00000164850,ENSG00000125084,ENSG00000198931,ENSG00000106070,ENSG00000165113,ENSG00000185122,ENSG00000119508,ENSG00000117461,ENSG00000184194,ENSG00000180914,ENSG00000001084,ENSG00000118260,ENSG00000003402,ENSG00000111276,ENSG00000115461…
GO:0001228	RNA polymerase II transcription regulatory region sequence-specific DNA binding transcription factor activity involved in positive regulation of transcription	molecular_function	2.8461e-05	0.0012358	250	9636	478	22148	ENSG00000198353,ENSG00000168610,ENSG00000096401,ENSG00000116604,ENSG00000161405,ENSG00000147488,ENSG00000084093,ENSG00000174576,ENSG00000260428,ENSG00000108511,ENSG00000007968,ENSG00000128604,ENSG00000119547,ENSG00000105392,ENSG00000120075,ENSG00000152977,ENSG00000116819,ENSG00000168826,ENSG00000162924,ENSG00000148400,ENSG00000129654,ENSG00000170577,ENSG00000143995,ENSG00000106948,ENSG00000072736…
GO:0036293	response to decreased oxygen levels	biological_process	2.8509e-05	0.0012358	174	9636	317	22148	ENSG00000107159,ENSG00000112658,ENSG00000118513,ENSG00000151617,ENSG00000221983,ENSG00000137801,ENSG00000172379,ENSG00000130402,ENSG00000151694,ENSG00000181856,ENSG00000141510,ENSG00000164305,ENSG00000118689,ENSG00000175206,ENSG00000143627,ENSG00000127928,ENSG00000135245,ENSG00000176171,ENSG00000183023,ENSG00000171791,ENSG00000118702,ENSG00000057593,ENSG00000129474,ENSG00000100644,ENSG00000091879…
GO:0060401	cytosolic calcium ion transport	biological_process	2.9773e-05	0.0012877	84	9636	138	22148	ENSG00000018625,ENSG00000197943,ENSG00000180210,ENSG00000145335,ENSG00000187848,ENSG00000140464,ENSG00000142185,ENSG00000154118,ENSG00000160014,ENSG00000153956,ENSG00000124181,ENSG00000140939,ENSG00000154127,ENSG00000131504,ENSG00000105329,ENSG00000081237,ENSG00000092051,ENSG00000198523,ENSG00000171316,ENSG00000140992,ENSG00000149596,ENSG00000102879,ENSG00000213366,ENSG00000143184,ENSG00000182866…
GO:0043161	proteasomal ubiquitin-dependent protein catabolic process	biological_process	3.0433e-05	0.0013134	229	9636	429	22148	ENSG00000198373,ENSG00000204388,ENSG00000204628,ENSG00000123159,ENSG00000049759,ENSG00000198087,ENSG00000107829,ENSG00000204308,ENSG00000068912,ENSG00000100350,ENSG00000213923,ENSG00000173163,ENSG00000177479,ENSG00000109670,ENSG00000186187,ENSG00000108588,ENSG00000159069,ENSG00000107566,ENSG00000173334,ENSG00000104969,ENSG00000277791,ENSG00000164611,ENSG00000116750,ENSG00000135722,ENSG00000113712…
GO:0060606	tube closure	biological_process	3.0715e-05	0.0013226	61	9636	94	22148	ENSG00000138802,ENSG00000107404,ENSG00000100714,ENSG00000166145,ENSG00000048342,ENSG00000075275,ENSG00000131759,ENSG00000092969,ENSG00000167642,ENSG00000185920,ENSG00000204138,ENSG00000148926,ENSG00000182175,ENSG00000164930,ENSG00000089094,ENSG00000177030,ENSG00000165699,ENSG00000103197,ENSG00000157240,ENSG00000072062,ENSG00000097007,ENSG00000107882,ENSG00000099954,ENSG00000180900,ENSG00000108518…
GO:0030031	cell projection assembly	biological_process	3.0923e-05	0.0013286	173	9636	313	22148	ENSG00000125124,ENSG00000111490,ENSG00000100285,ENSG00000077549,ENSG00000011143,ENSG00000112658,ENSG00000171517,ENSG00000141298,ENSG00000144451,ENSG00000032742,ENSG00000177106,ENSG00000007047,ENSG00000137942,ENSG00000119812,ENSG00000102554,ENSG00000129474,ENSG00000144566,ENSG00000070087,ENSG00000105974,ENSG00000170873,ENSG00000198753,ENSG00000188157,ENSG00000100092,ENSG00000151491,ENSG00000145934…
GO:0051054	positive regulation of DNA metabolic process	biological_process	3.2464e-05	0.0013917	107	9636	182	22148	ENSG00000149311,ENSG00000124882,ENSG00000170430,ENSG00000186280,ENSG00000113520,ENSG00000176208,ENSG00000141570,ENSG00000177606,ENSG00000112319,ENSG00000148337,ENSG00000223496,ENSG00000253251,ENSG00000065675,ENSG00000188486,ENSG00000161955,ENSG00000077264,ENSG00000065559,ENSG00000167513,ENSG00000073861,ENSG00000006634,ENSG00000163468,ENSG00000258366,ENSG00000095002,ENSG00000239605,ENSG00000076984…
GO:0007599	hemostasis	biological_process	3.2601e-05	0.0013945	199	9636	370	22148	ENSG00000088387,ENSG00000196415,ENSG00000154229,ENSG00000105851,ENSG00000070831,ENSG00000135605,ENSG00000182866,ENSG00000171903,ENSG00000171132,ENSG00000166333,ENSG00000083454,ENSG00000197122,ENSG00000064201,ENSG00000125798,ENSG00000203618,ENSG00000146535,ENSG00000054179,ENSG00000135365,ENSG00000179348,ENSG00000128271,ENSG00000198517,ENSG00000149091,ENSG00000090621,ENSG00000187848,ENSG00000136631…
GO:0051493	regulation of cytoskeleton organization	biological_process	3.2863e-05	0.0014026	290	9636	556	22148	ENSG00000197948,ENSG00000008853,ENSG00000063978,ENSG00000078401,ENSG00000148180,ENSG00000205542,ENSG00000075275,ENSG00000165694,ENSG00000111348,ENSG00000085733,ENSG00000097007,ENSG00000166503,ENSG00000113905,ENSG00000138100,ENSG00000111199,ENSG00000006740,ENSG00000103274,ENSG00000138660,ENSG00000101972,ENSG00000145632,ENSG00000123384,ENSG00000125968,ENSG00000101222,ENSG00000119185,ENSG00000050327…
GO:0051208	sequestering of calcium ion	biological_process	3.3386e-05	0.0014219	75	9636	121	22148	ENSG00000151067,ENSG00000102468,ENSG00000118729,ENSG00000183023,ENSG00000135914,ENSG00000113448,ENSG00000273047,ENSG00000145349,ENSG00000203896,ENSG00000169194,ENSG00000085872,ENSG00000087088,ENSG00000143318,ENSG00000154096,ENSG00000143933,ENSG00000123104,ENSG00000177455,ENSG00000072062,ENSG00000097007,ENSG00000155962,ENSG00000118762,ENSG00000120899,ENSG00000137077,ENSG00000148834,ENSG00000125648…
GO:0010498	proteasomal protein catabolic process	biological_process	3.3739e-05	0.0014338	251	9636	475	22148	ENSG00000130311,ENSG00000166167,ENSG00000158941,ENSG00000116030,ENSG00000071537,ENSG00000128590,ENSG00000131871,ENSG00000110171,ENSG00000189283,ENSG00000170142,ENSG00000109079,ENSG00000096717,ENSG00000162063,ENSG00000008710,ENSG00000099958,ENSG00000197860,ENSG00000010704,ENSG00000004897,ENSG00000112146,ENSG00000175197,ENSG00000116514,ENSG00000044574,ENSG00000161040,ENSG00000182979,ENSG00000111667…
GO:1901565	organonitrogen compound catabolic process	biological_process	3.4357e-05	0.0014568	462	9636	919	22148	ENSG00000204149,ENSG00000165704,ENSG00000122176,ENSG00000164050,ENSG00000135914,ENSG00000174373,ENSG00000113448,ENSG00000151693,ENSG00000169567,ENSG00000135048,ENSG00000148672,ENSG00000213420,ENSG00000112874,ENSG00000103415,ENSG00000069535,ENSG00000132692,ENSG00000167701,ENSG00000010404,ENSG00000103197,ENSG00000261052,ENSG00000111785,ENSG00000108518,ENSG00000123338,ENSG00000198951,ENSG00000137710…
GO:0017048	Rho GTPase binding	molecular_function	3.6631e-05	0.0015468	69	9636	109	22148	ENSG00000160447,ENSG00000101349,ENSG00000143093,ENSG00000122966,ENSG00000168952,ENSG00000128283,ENSG00000187550,ENSG00000152767,ENSG00000011426,ENSG00000112290,ENSG00000173327,ENSG00000188277,ENSG00000156299,ENSG00000273749,ENSG00000203485,ENSG00000116584,ENSG00000134318,ENSG00000099331,ENSG00000015285,ENSG00000266028,ENSG00000116641,ENSG00000158985,ENSG00000085382,ENSG00000188906,ENSG00000131504…
GO:0090066	regulation of anatomical structure size	biological_process	3.6638e-05	0.0015468	245	9636	464	22148	ENSG00000163380,ENSG00000158528,ENSG00000273749,ENSG00000010319,ENSG00000143434,ENSG00000137877,ENSG00000112096,ENSG00000131779,ENSG00000136842,ENSG00000106397,ENSG00000166579,ENSG00000204713,ENSG00000171388,ENSG00000128271,ENSG00000197045,ENSG00000241360,ENSG00000106299,ENSG00000128283,ENSG00000050405,ENSG00000197694,ENSG00000171587,ENSG00000116741,ENSG00000087250,ENSG00000275410,ENSG00000158092…
GO:0032432	actin filament bundle	cellular_component	3.7085e-05	0.0015623	46	9636	67	22148	ENSG00000131435,ENSG00000073712,ENSG00000138758,ENSG00000154330,ENSG00000105357,ENSG00000100345,ENSG00000101335,ENSG00000183688,ENSG00000164877,ENSG00000130402,ENSG00000140406,ENSG00000092054,ENSG00000118680,ENSG00000095637,ENSG00000075618,ENSG00000135723,ENSG00000065534,ENSG00000140416,ENSG00000167460,ENSG00000122545,ENSG00000132912,ENSG00000105738,ENSG00000183386,ENSG00000143632,ENSG00000172725…
GO:0097479	synaptic vesicle localization	biological_process	3.7408e-05	0.0015725	93	9636	155	22148	ENSG00000135441,ENSG00000165527,ENSG00000160014,ENSG00000136827,ENSG00000116675,ENSG00000197959,ENSG00000143858,ENSG00000180900,ENSG00000105402,ENSG00000220205,ENSG00000186912,ENSG00000065000,ENSG00000135823,ENSG00000129990,ENSG00000161203,ENSG00000188906,ENSG00000145335,ENSG00000047579,ENSG00000111052,ENSG00000180176,ENSG00000169992,ENSG00000080815,ENSG00000164885,ENSG00000087470,ENSG00000125814…
GO:0005524	ATP binding	molecular_function	3.7971e-05	0.0015927	807	9636	1658	22148	ENSG00000161896,ENSG00000113263,ENSG00000108846,ENSG00000095015,ENSG00000123143,ENSG00000115423,ENSG00000204267,ENSG00000204574,ENSG00000178950,ENSG00000139372,ENSG00000089022,ENSG00000071242,ENSG00000106100,ENSG00000070886,ENSG00000126215,ENSG00000123064,ENSG00000104814,ENSG00000165732,ENSG00000183549,ENSG00000011376,ENSG00000096968,ENSG00000197375,ENSG00000068650,ENSG00000082146,ENSG00000120137…
GO:1901136	carbohydrate derivative catabolic process	biological_process	4.0126e-05	0.0016795	330	9636	640	22148	ENSG00000100024,ENSG00000127445,ENSG00000087470,ENSG00000205517,ENSG00000115884,ENSG00000197457,ENSG00000145242,ENSG00000040608,ENSG00000137449,ENSG00000100241,ENSG00000147509,ENSG00000058335,ENSG00000115839,ENSG00000146376,ENSG00000141376,ENSG00000084070,ENSG00000197747,ENSG00000133805,ENSG00000277632,ENSG00000082701,ENSG00000143184,ENSG00000132522,ENSG00000090339,ENSG00000117151,ENSG00000182901…
GO:0003012	muscle system process	biological_process	4.032e-05	0.001684	227	9636	427	22148	ENSG00000105357,ENSG00000049759,ENSG00000196811,ENSG00000130700,ENSG00000134571,ENSG00000174697,ENSG00000130234,ENSG00000065559,ENSG00000160211,ENSG00000118680,ENSG00000184381,ENSG00000152413,ENSG00000143933,ENSG00000215375,ENSG00000143318,ENSG00000118729,ENSG00000129484,ENSG00000184588,ENSG00000179546,ENSG00000151067,ENSG00000155657,ENSG00000182687,ENSG00000085733,ENSG00000006283,ENSG00000106631…
GO:0070161	anchoring junction	cellular_component	4.1082e-05	0.0017122	313	9636	604	22148	ENSG00000100030,ENSG00000137312,ENSG00000134755,ENSG00000156482,ENSG00000173482,ENSG00000187678,ENSG00000157483,ENSG00000146648,ENSG00000204389,ENSG00000139626,ENSG00000127947,ENSG00000054654,ENSG00000116641,ENSG00000184363,ENSG00000169756,ENSG00000275342,ENSG00000180900,ENSG00000142798,ENSG00000171863,ENSG00000095637,ENSG00000076706,ENSG00000143363,ENSG00000175866,ENSG00000080371,ENSG00000074054…
GO:0006195	purine nucleotide catabolic process	biological_process	4.1448e-05	0.0017237	296	9636	569	22148	ENSG00000066777,ENSG00000147799,ENSG00000100934,ENSG00000133706,ENSG00000182175,ENSG00000119125,ENSG00000285077,ENSG00000114854,ENSG00000169221,ENSG00000169756,ENSG00000152061,ENSG00000107863,ENSG00000105402,ENSG00000131584,ENSG00000043591,ENSG00000170667,ENSG00000107263,ENSG00000136040,ENSG00000141433,ENSG00000116741,ENSG00000143248,ENSG00000174791,ENSG00000143337,ENSG00000158769,ENSG00000047648…
GO:0060402	calcium ion transport into cytosol	biological_process	4.316e-05	0.0017911	83	9636	137	22148	ENSG00000089250,ENSG00000145362,ENSG00000162341,ENSG00000101188,ENSG00000170890,ENSG00000105974,ENSG00000186815,ENSG00000139780,ENSG00000111679,ENSG00000198626,ENSG00000096433,ENSG00000118762,ENSG00000120899,ENSG00000030110,ENSG00000148834,ENSG00000137077,ENSG00000198838,ENSG00000172724,ENSG00000103888,ENSG00000160791,ENSG00000175197,ENSG00000153898,ENSG00000169194,ENSG00000085872,ENSG00000087088…
GO:0060964	regulation of gene silencing by miRNA	biological_process	4.3819e-05	0.0018098	46	9636	70	22148	ENSG00000275126,ENSG00000277775,ENSG00000123908,ENSG00000114416,ENSG00000168610,ENSG00000183598,ENSG00000197238,ENSG00000273542,ENSG00000278705,ENSG00000276966,ENSG00000274750,ENSG00000177700,ENSG00000270276,ENSG00000055917,ENSG00000168002,ENSG00000133704,ENSG00000197061,ENSG00000277157,ENSG00000005075,ENSG00000105258,ENSG00000270882,ENSG00000203852,ENSG00000203811,ENSG00000144231,ENSG00000274618…
GO:0019001	guanyl nucleotide binding	molecular_function	4.3949e-05	0.0018098	227	9636	428	22148	ENSG00000154237,ENSG00000254536,ENSG00000128581,ENSG00000119729,ENSG00000132259,ENSG00000006451,ENSG00000132254,ENSG00000103342,ENSG00000125249,ENSG00000050327,ENSG00000132698,ENSG00000185236,ENSG00000108551,ENSG00000108883,ENSG00000196230,ENSG00000147127,ENSG00000158186,ENSG00000162654,ENSG00000134287,ENSG00000139053,ENSG00000105649,ENSG00000119718,ENSG00000101181,ENSG00000138069,ENSG00000186642…
GO:0032561	guanyl ribonucleotide binding	molecular_function	4.3949e-05	0.0018098	227	9636	428	22148	ENSG00000255863,ENSG00000148824,ENSG00000174903,ENSG00000113595,ENSG00000106976,ENSG00000167964,ENSG00000104388,ENSG00000148672,ENSG00000114353,ENSG00000133703,ENSG00000123416,ENSG00000169379,ENSG00000008853,ENSG00000128655,ENSG00000167550,ENSG00000166743,ENSG00000237693,ENSG00000138758,ENSG00000101246,ENSG00000162433,ENSG00000166922,ENSG00000054392,ENSG00000167552,ENSG00000105793,ENSG00000112210…
GO:2000021	regulation of ion homeostasis	biological_process	4.4019e-05	0.0018098	144	9636	258	22148	ENSG00000135914,ENSG00000113448,ENSG00000006283,ENSG00000078401,ENSG00000118729,ENSG00000114353,ENSG00000151067,ENSG00000168748,ENSG00000123104,ENSG00000154096,ENSG00000143933,ENSG00000143318,ENSG00000177455,ENSG00000100300,ENSG00000097007,ENSG00000204628,ENSG00000169194,ENSG00000049759,ENSG00000176720,ENSG00000213190,ENSG00000077092,ENSG00000172724,ENSG00000025708,ENSG00000153898,ENSG00000103888…
GO:0051283	negative regulation of sequestering of calcium ion	biological_process	4.4179e-05	0.0018098	72	9636	116	22148	ENSG00000155962,ENSG00000097007,ENSG00000072062,ENSG00000154096,ENSG00000143318,ENSG00000143933,ENSG00000123104,ENSG00000177455,ENSG00000087088,ENSG00000085872,ENSG00000169194,ENSG00000145349,ENSG00000203896,ENSG00000273047,ENSG00000135914,ENSG00000183023,ENSG00000113448,ENSG00000118729,ENSG00000151067,ENSG00000102468,ENSG00000096433,ENSG00000198626,ENSG00000139780,ENSG00000186815,ENSG00000111679…
GO:0010638	positive regulation of organelle organization	biological_process	4.4191e-05	0.0018098	281	9636	539	22148	ENSG00000179598,ENSG00000162704,ENSG00000204388,ENSG00000139687,ENSG00000237693,ENSG00000137497,ENSG00000196924,ENSG00000140030,ENSG00000184381,ENSG00000116560,ENSG00000006712,ENSG00000123338,ENSG00000108518,ENSG00000067798,ENSG00000004487,ENSG00000167711,ENSG00000135723,ENSG00000100523,ENSG00000157764,ENSG00000136448,ENSG00000254858,ENSG00000089250,ENSG00000122574,ENSG00000134152,ENSG00000177169…
GO:0030055	cell-substrate junction	cellular_component	4.4262e-05	0.0018098	241	9636	455	22148	ENSG00000256977,ENSG00000197702,ENSG00000169032,ENSG00000171914,ENSG00000065618,ENSG00000116584,ENSG00000136950,ENSG00000182511,ENSG00000084733,ENSG00000145907,ENSG00000132470,ENSG00000145819,ENSG00000134308,ENSG00000165119,ENSG00000100316,ENSG00000137845,ENSG00000077420,ENSG00000092820,ENSG00000143164,ENSG00000115963,ENSG00000174444,ENSG00000140988,ENSG00000100345,ENSG00000165527,ENSG00000154330…
GO:0016301	kinase activity	molecular_function	4.441e-05	0.00181	475	9636	947	22148	ENSG00000006432,ENSG00000168237,ENSG00000158828,ENSG00000146648,ENSG00000107831,ENSG00000196182,ENSG00000139946,ENSG00000104205,ENSG00000196511,ENSG00000164543,ENSG00000143845,ENSG00000130822,ENSG00000100030,ENSG00000006837,ENSG00000177189,ENSG00000127564,ENSG00000005882,ENSG00000108960,ENSG00000142178,ENSG00000153933,ENSG00000082258,ENSG00000119487,ENSG00000033327,ENSG00000176601,ENSG00000086544…
GO:0060968	regulation of gene silencing	biological_process	4.4452e-05	0.00181	64	9636	104	22148	ENSG00000181222,ENSG00000169375,ENSG00000143379,ENSG00000144791,ENSG00000124575,ENSG00000204531,ENSG00000276180,ENSG00000066044,ENSG00000197153,ENSG00000129474,ENSG00000090905,ENSG00000277157,ENSG00000111732,ENSG00000105258,ENSG00000274618,ENSG00000184357,ENSG00000119778,ENSG00000203811,ENSG00000270882,ENSG00000203852,ENSG00000138336,ENSG00000278272,ENSG00000047315,ENSG00000055917,ENSG00000197238…
GO:0030900	forebrain development	biological_process	4.4766e-05	0.0018189	238	9636	451	22148	ENSG00000264343,ENSG00000138083,ENSG00000103449,ENSG00000278195,ENSG00000197594,ENSG00000070770,ENSG00000077782,ENSG00000115738,ENSG00000162928,ENSG00000142319,ENSG00000185668,ENSG00000112902,ENSG00000099617,ENSG00000198026,ENSG00000100644,ENSG00000044574,ENSG00000136997,ENSG00000186575,ENSG00000159217,ENSG00000181555,ENSG00000069011,ENSG00000158555,ENSG00000128602,ENSG00000164305,ENSG00000130294…
GO:0005924	cell-substrate adherens junction	cellular_component	4.575e-05	0.0018551	239	9636	451	22148	ENSG00000006451,ENSG00000057608,ENSG00000166598,ENSG00000168615,ENSG00000111199,ENSG00000149428,ENSG00000123384,ENSG00000172354,ENSG00000005884,ENSG00000091409,ENSG00000177697,ENSG00000044115,ENSG00000196923,ENSG00000120899,ENSG00000100106,ENSG00000110841,ENSG00000124942,ENSG00000089159,ENSG00000166974,ENSG00000168310,ENSG00000005471,ENSG00000137807,ENSG00000117335,ENSG00000011422,ENSG00000161638…
GO:0001843	neural tube closure	biological_process	4.5859e-05	0.0018556	60	9636	93	22148	ENSG00000048342,ENSG00000075275,ENSG00000166145,ENSG00000100714,ENSG00000107404,ENSG00000138802,ENSG00000182175,ENSG00000148926,ENSG00000089094,ENSG00000164930,ENSG00000204138,ENSG00000167642,ENSG00000092969,ENSG00000185920,ENSG00000131759,ENSG00000143013,ENSG00000171863,ENSG00000105329,ENSG00000099954,ENSG00000107882,ENSG00000108518,ENSG00000180900,ENSG00000072062,ENSG00000157240,ENSG00000097007…
GO:0007051	spindle organization	biological_process	4.6185e-05	0.0018603	106	9636	181	22148	ENSG00000088970,ENSG00000130724,ENSG00000064102,ENSG00000076382,ENSG00000100345,ENSG00000088325,ENSG00000147874,ENSG00000117650,ENSG00000178999,ENSG00000213024,ENSG00000086065,ENSG00000092820,ENSG00000013810,ENSG00000165280,ENSG00000170004,ENSG00000131462,ENSG00000110318,ENSG00000204389,ENSG00000092036,ENSG00000131165,ENSG00000112029,ENSG00000232653,ENSG00000152253,ENSG00000068796,ENSG00000161609…
GO:0060589	nucleoside-triphosphatase regulator activity	molecular_function	4.6405e-05	0.0018603	347	9636	675	22148	ENSG00000088538,ENSG00000161800,ENSG00000004777,ENSG00000073350,ENSG00000138670,ENSG00000165219,ENSG00000133812,ENSG00000145349,ENSG00000100099,ENSG00000196655,ENSG00000116991,ENSG00000122126,ENSG00000111490,ENSG00000177106,ENSG00000076864,ENSG00000124126,ENSG00000141258,ENSG00000160691,ENSG00000106351,ENSG00000108669,ENSG00000169220,ENSG00000104946,ENSG00000168259,ENSG00000069966,ENSG00000149798…
GO:0009636	response to toxic substance	biological_process	4.6456e-05	0.0018603	108	9636	187	22148	ENSG00000087088,ENSG00000100867,ENSG00000105854,ENSG00000169715,ENSG00000160323,ENSG00000106546,ENSG00000112658,ENSG00000066926,ENSG00000131471,ENSG00000062650,ENSG00000108578,ENSG00000221983,ENSG00000187193,ENSG00000151012,ENSG00000004487,ENSG00000081189,ENSG00000170430,ENSG00000164305,ENSG00000141510,ENSG00000004777,ENSG00000064012,ENSG00000069535,ENSG00000197971,ENSG00000102891,ENSG00000275302…
GO:0051282	regulation of sequestering of calcium ion	biological_process	4.6486e-05	0.0018603	73	9636	118	22148	ENSG00000145362,ENSG00000162341,ENSG00000101188,ENSG00000139780,ENSG00000186815,ENSG00000111679,ENSG00000198626,ENSG00000096433,ENSG00000118762,ENSG00000120899,ENSG00000148834,ENSG00000137077,ENSG00000125648,ENSG00000198838,ENSG00000172724,ENSG00000103888,ENSG00000175197,ENSG00000160791,ENSG00000153898,ENSG00000169194,ENSG00000085872,ENSG00000087088,ENSG00000143933,ENSG00000154096,ENSG00000143318…
GO:0034622	cellular macromolecular complex assembly	biological_process	4.6516e-05	0.0018603	602	9636	1233	22148	ENSG00000164031,ENSG00000108106,ENSG00000156232,ENSG00000137288,ENSG00000080824,ENSG00000198898,ENSG00000186710,ENSG00000130643,ENSG00000008735,ENSG00000105146,ENSG00000277157,ENSG00000141519,ENSG00000138594,ENSG00000198382,ENSG00000076242,ENSG00000168275,ENSG00000175063,ENSG00000118473,ENSG00000231925,ENSG00000196860,ENSG00000003756,ENSG00000138802,ENSG00000177954,ENSG00000122176,ENSG00000087274…
GO:0003205	cardiac chamber development	biological_process	4.6595e-05	0.0018603	98	9636	166	22148	ENSG00000112658,ENSG00000141449,ENSG00000186350,ENSG00000124766,ENSG00000197603,ENSG00000134571,ENSG00000169641,ENSG00000184347,ENSG00000114315,ENSG00000121068,ENSG00000107882,ENSG00000157240,ENSG00000164983,ENSG00000204217,ENSG00000196531,ENSG00000138207,ENSG00000184058,ENSG00000092969,ENSG00000049323,ENSG00000081189,ENSG00000115641,ENSG00000142871,ENSG00000100644,ENSG00000006125,ENSG00000127418…
GO:0006511	ubiquitin-dependent protein catabolic process	biological_process	4.6645e-05	0.0018603	341	9636	667	22148	ENSG00000034677,ENSG00000087448,ENSG00000088833,ENSG00000090316,ENSG00000143207,ENSG00000112659,ENSG00000106588,ENSG00000153561,ENSG00000107882,ENSG00000110906,ENSG00000070423,ENSG00000163527,ENSG00000102921,ENSG00000131023,ENSG00000116514,ENSG00000175197,ENSG00000096717,ENSG00000118369,ENSG00000189283,ENSG00000183579,ENSG00000128590,ENSG00000166167,ENSG00000130311,ENSG00000116030,ENSG00000071537…
GO:0001841	neural tube formation	biological_process	4.7306e-05	0.0018828	68	9636	108	22148	ENSG00000142875,ENSG00000010361,ENSG00000161202,ENSG00000105329,ENSG00000171863,ENSG00000143013,ENSG00000180900,ENSG00000099954,ENSG00000165699,ENSG00000177030,ENSG00000182175,ENSG00000204138,ENSG00000167642,ENSG00000131759,ENSG00000048342,ENSG00000138771,ENSG00000078246,ENSG00000106078,ENSG00000162738,ENSG00000206557,ENSG00000117713,ENSG00000139174,ENSG00000074219,ENSG00000101752,ENSG00000104375…
GO:0043436	oxoacid metabolic process	biological_process	4.7917e-05	0.0019033	565	9636	1142	22148	ENSG00000197580,ENSG00000211448,ENSG00000038274,ENSG00000135241,ENSG00000064225,ENSG00000079215,ENSG00000128965,ENSG00000131183,ENSG00000181523,ENSG00000147576,ENSG00000103253,ENSG00000196139,ENSG00000134202,ENSG00000198610,ENSG00000138381,ENSG00000132541,ENSG00000113396,ENSG00000081760,ENSG00000173124,ENSG00000105755,ENSG00000165591,ENSG00000153904,ENSG00000124212,ENSG00000163738,ENSG00000240972…
GO:0050801	ion homeostasis	biological_process	4.8019e-05	0.0019034	422	9636	842	22148	ENSG00000168398,ENSG00000107745,ENSG00000182162,ENSG00000100219,ENSG00000118193,ENSG00000091513,ENSG00000143183,ENSG00000142511,ENSG00000142185,ENSG00000243335,ENSG00000160014,ENSG00000176273,ENSG00000131183,ENSG00000162695,ENSG00000065000,ENSG00000060237,ENSG00000160013,ENSG00000125144,ENSG00000167323,ENSG00000140519,ENSG00000188906,ENSG00000131504,ENSG00000170385,ENSG00000068724,ENSG00000171051…
GO:0031324	negative regulation of cellular metabolic process	biological_process	4.8147e-05	0.0019046	1072	9636	2263	22148	ENSG00000101972,ENSG00000170323,ENSG00000185507,ENSG00000120068,ENSG00000101665,ENSG00000136574,ENSG00000197114,ENSG00000118526,ENSG00000123080,ENSG00000133028,ENSG00000197381,ENSG00000116478,ENSG00000103241,ENSG00000184557,ENSG00000183337,ENSG00000091656,ENSG00000183853,ENSG00000127423,ENSG00000152642,ENSG00000088992,ENSG00000164920,ENSG00000104368,ENSG00000179909,ENSG00000176024,ENSG00000148516…
GO:0032870	cellular response to hormone stimulus	biological_process	4.8815e-05	0.0019272	297	9636	576	22148	ENSG00000108946,ENSG00000078369,ENSG00000152591,ENSG00000100401,ENSG00000171631,ENSG00000142875,ENSG00000132434,ENSG00000173039,ENSG00000134318,ENSG00000175745,ENSG00000136931,ENSG00000125952,ENSG00000142208,ENSG00000138031,ENSG00000213625,ENSG00000114166,ENSG00000084733,ENSG00000167461,ENSG00000131477,ENSG00000130783,ENSG00000144852,ENSG00000116678,ENSG00000001084,ENSG00000088205,ENSG00000132507…
GO:0050817	coagulation	biological_process	4.9117e-05	0.0019329	199	9636	372	22148	ENSG00000184160,ENSG00000203811,ENSG00000203852,ENSG00000259207,ENSG00000096968,ENSG00000278272,ENSG00000189114,ENSG00000186469,ENSG00000105974,ENSG00000102882,ENSG00000164171,ENSG00000100311,ENSG00000035403,ENSG00000197919,ENSG00000108821,ENSG00000131187,ENSG00000173918,ENSG00000027075,ENSG00000274750,ENSG00000277775,ENSG00000233816,ENSG00000183598,ENSG00000114302,ENSG00000072062,ENSG00000186115…
GO:0005938	cell cortex	cellular_component	4.916e-05	0.0019329	158	9636	285	22148	ENSG00000122574,ENSG00000133107,ENSG00000115648,ENSG00000166947,ENSG00000137474,ENSG00000067606,ENSG00000241399,ENSG00000111731,ENSG00000117394,ENSG00000118762,ENSG00000179886,ENSG00000120899,ENSG00000198898,ENSG00000115306,ENSG00000089159,ENSG00000178184,ENSG00000079337,ENSG00000119729,ENSG00000138190,ENSG00000132254,ENSG00000111199,ENSG00000108819,ENSG00000138758,ENSG00000196924,ENSG00000123159…
GO:0044449	contractile fiber part	cellular_component	4.9805e-05	0.0019543	128	9636	225	22148	ENSG00000077549,ENSG00000188554,ENSG00000101470,ENSG00000129116,ENSG00000138347,ENSG00000091482,ENSG00000157150,ENSG00000120729,ENSG00000130402,ENSG00000151914,ENSG00000173402,ENSG00000261371,ENSG00000162614,ENSG00000179057,ENSG00000115641,ENSG00000167460,ENSG00000183023,ENSG00000144285,ENSG00000171992,ENSG00000180209,ENSG00000167196,ENSG00000114416,ENSG00000130598,ENSG00000198336,ENSG00000214872…
GO:0032147	activation of protein kinase activity	biological_process	5.0121e-05	0.0019628	185	9636	341	22148	ENSG00000143947,ENSG00000178690,ENSG00000090432,ENSG00000110651,ENSG00000171105,ENSG00000118046,ENSG00000244687,ENSG00000085511,ENSG00000116586,ENSG00000269335,ENSG00000149930,ENSG00000163513,ENSG00000197122,ENSG00000188064,ENSG00000214274,ENSG00000087250,ENSG00000070193,ENSG00000131653,ENSG00000104375,ENSG00000135932,ENSG00000106799,ENSG00000160551,ENSG00000176601,ENSG00000183087,ENSG00000119487…
GO:0050661	NADP binding	molecular_function	5.0538e-05	0.0019751	36	9636	50	22148	ENSG00000169282,ENSG00000228716,ENSG00000169710,ENSG00000113161,ENSG00000115129,ENSG00000103316,ENSG00000151552,ENSG00000089250,ENSG00000076258,ENSG00000124275,ENSG00000111640,ENSG00000205758,ENSG00000145545,ENSG00000010932,ENSG00000112992,ENSG00000255346,ENSG00000112699,ENSG00000142657,ENSG00000188641,ENSG00000105679,ENSG00000065833,ENSG00000137857,ENSG00000160211,ENSG00000140632,ENSG00000177000…
GO:0051238	sequestering of metal ion	biological_process	5.0727e-05	0.0019786	81	9636	134	22148	ENSG00000186815,ENSG00000139780,ENSG00000111679,ENSG00000096433,ENSG00000198626,ENSG00000162341,ENSG00000145362,ENSG00000101188,ENSG00000172724,ENSG00000198838,ENSG00000153898,ENSG00000103888,ENSG00000166598,ENSG00000160791,ENSG00000175197,ENSG00000118762,ENSG00000120899,ENSG00000148834,ENSG00000137077,ENSG00000125648,ENSG00000154096,ENSG00000143933,ENSG00000143318,ENSG00000123104,ENSG00000177455…
GO:0003682	chromatin binding	molecular_function	5.0894e-05	0.0019789	276	9636	533	22148	ENSG00000100105,ENSG00000107077,ENSG00000117713,ENSG00000198900,ENSG00000168036,ENSG00000172216,ENSG00000187166,ENSG00000072736,ENSG00000138668,ENSG00000275023,ENSG00000162924,ENSG00000010292,ENSG00000005339,ENSG00000171606,ENSG00000108395,ENSG00000108840,ENSG00000183207,ENSG00000163961,ENSG00000187531,ENSG00000084093,ENSG00000171316,ENSG00000130726,ENSG00000168610,ENSG00000082258,ENSG00000111087…
GO:0044432	endoplasmic reticulum part	cellular_component	5.1006e-05	0.0019789	730	9636	1502	22148	ENSG00000138115,ENSG00000073067,ENSG00000163463,ENSG00000182446,ENSG00000196739,ENSG00000168710,ENSG00000223802,ENSG00000044574,ENSG00000122335,ENSG00000101294,ENSG00000185269,ENSG00000100292,ENSG00000197296,ENSG00000108821,ENSG00000165841,ENSG00000184210,ENSG00000129219,ENSG00000170476,ENSG00000104805,ENSG00000140274,ENSG00000084636,ENSG00000053501,ENSG00000198856,ENSG00000160323,ENSG00000143418…
GO:0030425	dendrite	cellular_component	5.1164e-05	0.0019789	321	9636	623	22148	ENSG00000161642,ENSG00000171723,ENSG00000143473,ENSG00000124126,ENSG00000076864,ENSG00000181072,ENSG00000224389,ENSG00000196655,ENSG00000170396,ENSG00000171936,ENSG00000180155,ENSG00000176171,ENSG00000174804,ENSG00000102468,ENSG00000004777,ENSG00000069974,ENSG00000187902,ENSG00000125149,ENSG00000100348,ENSG00000159217,ENSG00000152578,ENSG00000196839,ENSG00000184408,ENSG00000128594,ENSG00000169760…
GO:2000050	regulation of non-canonical Wnt receptor signaling pathway	biological_process	5.1223e-05	0.0019789	19	9636	22	22148	ENSG00000145423,ENSG00000141551,ENSG00000156299,ENSG00000165617,ENSG00000011143,ENSG00000153071,ENSG00000140807,ENSG00000106483,ENSG00000097007,ENSG00000135299,ENSG00000213923,ENSG00000146122,ENSG00000183579,ENSG00000173821,ENSG00000113971,ENSG00000171843,ENSG00000068885,ENSG00000147257,ENSG00000107984
GO:0045664	regulation of neuron differentiation	biological_process	5.1244e-05	0.0019789	316	9636	614	22148	ENSG00000131584,ENSG00000175866,ENSG00000107263,ENSG00000080371,ENSG00000111249,ENSG00000108960,ENSG00000197959,ENSG00000275342,ENSG00000185630,ENSG00000108576,ENSG00000196628,ENSG00000103034,ENSG00000084112,ENSG00000182175,ENSG00000169783,ENSG00000138623,ENSG00000074181,ENSG00000006837,ENSG00000171798,ENSG00000131095,ENSG00000213859,ENSG00000106078,ENSG00000273749,ENSG00000147852,ENSG00000107077…
GO:0033121	regulation of purine nucleotide catabolic process	biological_process	5.1449e-05	0.0019829	273	9636	522	22148	ENSG00000100359,ENSG00000087460,ENSG00000167037,ENSG00000035499,ENSG00000157985,ENSG00000031081,ENSG00000175899,ENSG00000187764,ENSG00000070087,ENSG00000168421,ENSG00000185532,ENSG00000177606,ENSG00000024526,ENSG00000129474,ENSG00000111344,ENSG00000108179,ENSG00000130340,ENSG00000142168,ENSG00000017797,ENSG00000188157,ENSG00000115970,ENSG00000177963,ENSG00000145715,ENSG00000186517,ENSG00000105963…
GO:0032535	regulation of cellular component size	biological_process	5.1634e-05	0.0019861	192	9636	355	22148	ENSG00000071127,ENSG00000247596,ENSG00000158427,ENSG00000138623,ENSG00000006837,ENSG00000066777,ENSG00000133706,ENSG00000182175,ENSG00000163157,ENSG00000084112,ENSG00000040608,ENSG00000127483,ENSG00000006327,ENSG00000006652,ENSG00000248905,ENSG00000146376,ENSG00000130558,ENSG00000133789,ENSG00000131711,ENSG00000241685,ENSG00000176732,ENSG00000115091,ENSG00000080371,ENSG00000141564,ENSG00000254585…
GO:1901657	glycosyl compound metabolic process	biological_process	5.1807e-05	0.0019888	411	9636	815	22148	ENSG00000106351,ENSG00000180694,ENSG00000152700,ENSG00000160679,ENSG00000141258,ENSG00000076864,ENSG00000124126,ENSG00000122126,ENSG00000111490,ENSG00000274736,ENSG00000116991,ENSG00000150672,ENSG00000005469,ENSG00000130827,ENSG00000167965,ENSG00000130005,ENSG00000113916,ENSG00000133812,ENSG00000165219,ENSG00000138670,ENSG00000164327,ENSG00000147044,ENSG00000073350,ENSG00000152782,ENSG00000161800…
GO:0048706	embryonic skeletal system development	biological_process	5.2299e-05	0.0020037	79	9636	131	22148	ENSG00000137203,ENSG00000011143,ENSG00000011258,ENSG00000128710,ENSG00000105996,ENSG00000087460,ENSG00000182742,ENSG00000081189,ENSG00000156150,ENSG00000184058,ENSG00000148516,ENSG00000282278,ENSG00000111049,ENSG00000138207,ENSG00000141543,ENSG00000105997,ENSG00000105429,ENSG00000100714,ENSG00000121039,ENSG00000105991,ENSG00000164920,ENSG00000120093,ENSG00000180806,ENSG00000106004,ENSG00000128645…
GO:0016529	sarcoplasmic reticulum	cellular_component	5.2407e-05	0.0020039	45	9636	66	22148	ENSG00000213366,ENSG00000198838,ENSG00000119782,ENSG00000160678,ENSG00000150995,ENSG00000198523,ENSG00000092051,ENSG00000140839,ENSG00000149596,ENSG00000198626,ENSG00000075142,ENSG00000096433,ENSG00000196218,ENSG00000108551,ENSG00000072952,ENSG00000128595,ENSG00000090530,ENSG00000159399,ENSG00000072954,ENSG00000088832,ENSG00000185739,ENSG00000089250,ENSG00000130714,ENSG00000148660,ENSG00000145349…
GO:0016528	sarcoplasm	cellular_component	5.3578e-05	0.0020447	50	9636	75	22148	ENSG00000090530,ENSG00000128595,ENSG00000159399,ENSG00000108551,ENSG00000072952,ENSG00000075142,ENSG00000096433,ENSG00000196218,ENSG00000198626,ENSG00000130714,ENSG00000088832,ENSG00000185739,ENSG00000089250,ENSG00000072954,ENSG00000119782,ENSG00000150995,ENSG00000160678,ENSG00000198838,ENSG00000213366,ENSG00000149596,ENSG00000092051,ENSG00000198523,ENSG00000140839,ENSG00000186628,ENSG00000137801…
GO:0033365	protein localization to organelle	biological_process	5.5347e-05	0.0021081	418	9636	833	22148	ENSG00000126603,ENSG00000198242,ENSG00000106803,ENSG00000135968,ENSG00000184357,ENSG00000096968,ENSG00000165688,ENSG00000231500,ENSG00000162645,ENSG00000116030,ENSG00000070729,ENSG00000162928,ENSG00000096717,ENSG00000136504,ENSG00000178950,ENSG00000175197,ENSG00000169371,ENSG00000138413,ENSG00000104823,ENSG00000069399,ENSG00000105197,ENSG00000113966,ENSG00000083535,ENSG00000172530,ENSG00000105193…
GO:0005925	focal adhesion	cellular_component	5.6488e-05	0.0021444	237	9636	448	22148	ENSG00000114302,ENSG00000131626,ENSG00000172270,ENSG00000105971,ENSG00000186111,ENSG00000143398,ENSG00000035403,ENSG00000178950,ENSG00000164171,ENSG00000115232,ENSG00000239382,ENSG00000213949,ENSG00000130429,ENSG00000082781,ENSG00000172725,ENSG00000123146,ENSG00000044574,ENSG00000101311,ENSG00000213639,ENSG00000100711,ENSG00000133030,ENSG00000102882,ENSG00000105974,ENSG00000112655,ENSG00000096968…
GO:0048705	skeletal system morphogenesis	biological_process	5.6521e-05	0.0021444	139	9636	250	22148	ENSG00000251380,ENSG00000010361,ENSG00000005073,ENSG00000149257,ENSG00000128652,ENSG00000120094,ENSG00000166949,ENSG00000068078,ENSG00000105329,ENSG00000121075,ENSG00000248905,ENSG00000204248,ENSG00000131759,ENSG00000187535,ENSG00000273049,ENSG00000196092,ENSG00000141873,ENSG00000163513,ENSG00000078246,ENSG00000100815,ENSG00000168036,ENSG00000170577,ENSG00000143867,ENSG00000173917,ENSG00000260027…
GO:0050730	regulation of peptidyl-tyrosine phosphorylation	biological_process	5.708e-05	0.0021614	134	9636	239	22148	ENSG00000100311,ENSG00000173193,ENSG00000164400,ENSG00000157017,ENSG00000103966,ENSG00000006016,ENSG00000150782,ENSG00000259207,ENSG00000096968,ENSG00000145423,ENSG00000065361,ENSG00000105974,ENSG00000186575,ENSG00000138496,ENSG00000110169,ENSG00000162892,ENSG00000167965,ENSG00000261371,ENSG00000150281,ENSG00000187764,ENSG00000164509,ENSG00000164327,ENSG00000129515,ENSG00000124882,ENSG00000102468…
GO:0030695	GTPase regulator activity	molecular_function	5.8762e-05	0.0022208	324	9636	628	22148	ENSG00000100055,ENSG00000116586,ENSG00000137877,ENSG00000090554,ENSG00000138835,ENSG00000203734,ENSG00000088280,ENSG00000186895,ENSG00000174791,ENSG00000197694,ENSG00000143248,ENSG00000089639,ENSG00000178568,ENSG00000152767,ENSG00000106299,ENSG00000047648,ENSG00000205726,ENSG00000116741,ENSG00000145191,ENSG00000144843,ENSG00000171119,ENSG00000105339,ENSG00000167291,ENSG00000131584,ENSG00000107263…
GO:1901069	guanosine-containing compound catabolic process	biological_process	5.983e-05	0.0022567	239	9636	452	22148	ENSG00000124126,ENSG00000076864,ENSG00000087460,ENSG00000100359,ENSG00000141258,ENSG00000106351,ENSG00000152700,ENSG00000167037,ENSG00000035499,ENSG00000175899,ENSG00000116991,ENSG00000275074,ENSG00000031081,ENSG00000122126,ENSG00000111490,ENSG00000274736,ENSG00000157985,ENSG00000187764,ENSG00000113916,ENSG00000129474,ENSG00000177606,ENSG00000024526,ENSG00000167965,ENSG00000168421,ENSG00000185532…
GO:2000113	negative regulation of cellular macromolecule biosynthetic process	biological_process	6.05e-05	0.0022776	741	9636	1539	22148	ENSG00000187837,ENSG00000134452,ENSG00000135486,ENSG00000166313,ENSG00000111640,ENSG00000179981,ENSG00000131910,ENSG00000134107,ENSG00000169016,ENSG00000109118,ENSG00000108055,ENSG00000135547,ENSG00000076108,ENSG00000166049,ENSG00000230797,ENSG00000119048,ENSG00000197299,ENSG00000115942,ENSG00000175029,ENSG00000270276,ENSG00000141448,ENSG00000152894,ENSG00000147133,ENSG00000197061,ENSG00000100697…
GO:0051100	negative regulation of binding	biological_process	6.1597e-05	0.0023144	88	9636	148	22148	ENSG00000146834,ENSG00000107404,ENSG00000177606,ENSG00000090447,ENSG00000067066,ENSG00000101412,ENSG00000165694,ENSG00000117318,ENSG00000004487,ENSG00000146216,ENSG00000138795,ENSG00000172775,ENSG00000062650,ENSG00000162946,ENSG00000163956,ENSG00000213923,ENSG00000130119,ENSG00000169375,ENSG00000274736,ENSG00000104964,ENSG00000124107,ENSG00000087088,ENSG00000100311,ENSG00000175197,ENSG00000115232…
GO:0030811	regulation of nucleotide catabolic process	biological_process	6.1759e-05	0.002316	273	9636	523	22148	ENSG00000161800,ENSG00000004777,ENSG00000165219,ENSG00000133812,ENSG00000073350,ENSG00000138670,ENSG00000164327,ENSG00000113916,ENSG00000130827,ENSG00000167965,ENSG00000274736,ENSG00000111490,ENSG00000122126,ENSG00000116991,ENSG00000160679,ENSG00000141258,ENSG00000124126,ENSG00000076864,ENSG00000180694,ENSG00000106351,ENSG00000116030,ENSG00000169220,ENSG00000105971,ENSG00000196576,ENSG00000075884…
GO:0044087	regulation of cellular component biogenesis	biological_process	6.2218e-05	0.0023287	451	9636	901	22148	ENSG00000158092,XLOC_045521,ENSG00000133302,ENSG00000074054,ENSG00000225190,ENSG00000084093,ENSG00000186340,ENSG00000047648,ENSG00000106299,ENSG00000154451,ENSG00000106799,ENSG00000168309,ENSG00000128283,ENSG00000006715,ENSG00000105270,ENSG00000117707,ENSG00000197694,ENSG00000151835,ENSG00000136842,ENSG00000165689,ENSG00000213123,ENSG00000106078,ENSG00000165029,ENSG00000273749,ENSG00000168036,ENS…
GO:0007059	chromosome segregation	biological_process	6.4489e-05	0.0024091	140	9636	250	22148	ENSG00000101972,ENSG00000121101,ENSG00000013573,ENSG00000109805,ENSG00000135476,ENSG00000120253,ENSG00000122390,ENSG00000114346,ENSG00000126581,ENSG00000010244,ENSG00000179051,ENSG00000164109,ENSG00000165660,ENSG00000141446,ENSG00000198382,ENSG00000105146,ENSG00000119541,ENSG00000076242,ENSG00000077097,ENSG00000180198,ENSG00000164611,ENSG00000166451,ENSG00000165181,ENSG00000131747,ENSG00000237649…
GO:0007417	central nervous system development	biological_process	6.4808e-05	0.0024164	495	9636	1000	22148	ENSG00000138814,ENSG00000175505,ENSG00000134014,ENSG00000118260,ENSG00000180914,ENSG00000138311,ENSG00000128610,ENSG00000087258,ENSG00000171189,ENSG00000125686,ENSG00000119508,ENSG00000154642,ENSG00000141013,ENSG00000141837,ENSG00000251322,ENSG00000133961,ENSG00000174013,ENSG00000186907,ENSG00000162105,ENSG00000123473,ENSG00000125538,ENSG00000145388,ENSG00000132671,ENSG00000127561,ENSG00000088930…
GO:1901068	guanosine-containing compound metabolic process	biological_process	6.4942e-05	0.0024168	256	9636	488	22148	ENSG00000075399,ENSG00000136895,ENSG00000127084,ENSG00000266028,ENSG00000145819,ENSG00000169727,ENSG00000099331,ENSG00000162065,ENSG00000100852,ENSG00000131142,ENSG00000198855,ENSG00000197622,ENSG00000183856,ENSG00000161202,ENSG00000141522,ENSG00000247077,ENSG00000103148,ENSG00000075391,ENSG00000140299,ENSG00000144283,ENSG00000007255,ENSG00000100401,ENSG00000109756,ENSG00000197283,ENSG00000162552…
GO:0048489	synaptic vesicle transport	biological_process	6.5641e-05	0.0024335	88	9636	147	22148	ENSG00000087470,ENSG00000164885,ENSG00000080815,ENSG00000169992,ENSG00000180176,ENSG00000111052,ENSG00000145335,ENSG00000047579,ENSG00000135823,ENSG00000188906,ENSG00000161203,ENSG00000129990,ENSG00000186912,ENSG00000220205,ENSG00000065000,ENSG00000180900,ENSG00000197959,ENSG00000143858,ENSG00000105402,ENSG00000136827,ENSG00000116675,ENSG00000135441,ENSG00000165527,ENSG00000160014,ENSG00000149043…
GO:0097480	establishment of synaptic vesicle localization	biological_process	6.5641e-05	0.0024335	88	9636	147	22148	ENSG00000186111,ENSG00000101152,ENSG00000178950,ENSG00000169760,ENSG00000117016,ENSG00000167371,ENSG00000107130,ENSG00000163462,ENSG00000103496,ENSG00000140022,ENSG00000104888,ENSG00000159082,ENSG00000105649,ENSG00000178750,ENSG00000132842,ENSG00000189114,ENSG00000185009,ENSG00000102468,ENSG00000166569,ENSG00000168993,ENSG00000069974,ENSG00000184702,ENSG00000106976,ENSG00000141985,ENSG00000186222…
GO:0010035	response to inorganic substance	biological_process	6.5884e-05	0.0024378	284	9636	551	22148	ENSG00000084674,ENSG00000111276,ENSG00000164708,ENSG00000163930,ENSG00000197586,ENSG00000196139,ENSG00000099901,ENSG00000203879,ENSG00000091513,ENSG00000160014,ENSG00000142185,ENSG00000189171,ENSG00000188690,ENSG00000196591,ENSG00000131183,ENSG00000129673,ENSG00000125144,ENSG00000060237,ENSG00000167323,ENSG00000170385,ENSG00000242252,ENSG00000188906,ENSG00000173372,ENSG00000130707,ENSG00000143772…
GO:0072523	purine-containing compound catabolic process	biological_process	6.6408e-05	0.0024526	298	9636	576	22148	ENSG00000137962,ENSG00000196839,ENSG00000093072,ENSG00000129244,ENSG00000100092,ENSG00000145703,ENSG00000204172,ENSG00000088756,ENSG00000105971,ENSG00000169220,ENSG00000116030,ENSG00000149798,ENSG00000198336,ENSG00000069966,ENSG00000168259,ENSG00000196935,ENSG00000075884,ENSG00000103152,ENSG00000196576,ENSG00000116991,ENSG00000122126,ENSG00000111490,ENSG00000274736,ENSG00000106351,ENSG00000180694…
GO:0032200	telomere organization	biological_process	6.661e-05	0.0024554	100	9636	173	22148	ENSG00000076984,ENSG00000130119,ENSG00000258366,ENSG00000163468,ENSG00000175482,ENSG00000175305,ENSG00000065675,ENSG00000132207,ENSG00000014138,ENSG00000276180,ENSG00000197153,ENSG00000067066,ENSG00000092199,ENSG00000157106,ENSG00000149311,ENSG00000182117,ENSG00000110958,ENSG00000277157,ENSG00000130826,ENSG00000270882,ENSG00000274618,ENSG00000278272,ENSG00000180532,ENSG00000147421,ENSG00000106628…
GO:0006082	organic acid metabolic process	biological_process	6.7636e-05	0.0024885	572	9636	1160	22148	ENSG00000111339,ENSG00000005249,ENSG00000143149,ENSG00000183044,ENSG00000103066,ENSG00000143198,ENSG00000198380,ENSG00000164933,ENSG00000131791,ENSG00000183032,ENSG00000178752,ENSG00000101076,ENSG00000175564,ENSG00000114786,ENSG00000180304,ENSG00000078401,ENSG00000153093,ENSG00000172508,ENSG00000040531,ENSG00000130287,ENSG00000141526,ENSG00000111863,ENSG00000179761,ENSG00000149380,ENSG00000079435…
GO:0010038	response to metal ion	biological_process	6.889e-05	0.0025298	198	9636	371	22148	ENSG00000188690,ENSG00000169688,ENSG00000189171,ENSG00000129673,ENSG00000131183,ENSG00000140848,ENSG00000142185,ENSG00000160014,ENSG00000242252,ENSG00000188906,ENSG00000170385,ENSG00000129990,ENSG00000060237,ENSG00000125144,ENSG00000167323,ENSG00000105220,ENSG00000164708,ENSG00000125148,ENSG00000145335,ENSG00000111276,ENSG00000203879,ENSG00000142208,ENSG00000099901,ENSG00000091513,ENSG00000159363…
GO:0042594	response to starvation	biological_process	7.2018e-05	0.0026397	212	9636	398	22148	ENSG00000188021,ENSG00000276293,ENSG00000006788,ENSG00000165861,ENSG00000115561,ENSG00000168092,ENSG00000135821,ENSG00000110719,ENSG00000131791,ENSG00000134294,ENSG00000160948,ENSG00000119541,ENSG00000177169,ENSG00000213760,ENSG00000117394,ENSG00000250565,ENSG00000171130,ENSG00000198925,ENSG00000164938,ENSG00000126581,ENSG00000089154,ENSG00000197487,ENSG00000161011,ENSG00000149547,ENSG00000166986…
GO:0031492	nucleosomal DNA binding	molecular_function	7.3197e-05	0.0026779	39	9636	58	22148	ENSG00000180198,ENSG00000274267,ENSG00000092199,ENSG00000197153,ENSG00000118418,ENSG00000188375,ENSG00000111642,ENSG00000187475,ENSG00000273983,ENSG00000113648,ENSG00000205581,ENSG00000075624,ENSG00000139613,ENSG00000164032,ENSG00000163041,ENSG00000197409,ENSG00000124575,ENSG00000196591,ENSG00000278828,ENSG00000275379,ENSG00000198830,ENSG00000274750,ENSG00000168148,ENSG00000168298,ENSG00000099956…
GO:0007167	enzyme linked receptor protein signaling pathway	biological_process	7.45e-05	0.0027204	529	9636	1071	22148	ENSG00000064999,ENSG00000065675,ENSG00000155097,ENSG00000172071,ENSG00000187498,ENSG00000070423,ENSG00000175354,ENSG00000132518,ENSG00000138795,ENSG00000282278,ENSG00000183779,ENSG00000150281,ENSG00000168509,ENSG00000057593,ENSG00000112116,ENSG00000146830,ENSG00000242265,ENSG00000007384,ENSG00000170873,ENSG00000145423,ENSG00000091879,ENSG00000070019,ENSG00000072310,ENSG00000135541,ENSG00000185883…
GO:0031175	neuron projection development	biological_process	7.4988e-05	0.0027331	461	9636	923	22148	ENSG00000158555,ENSG00000096968,ENSG00000100097,ENSG00000082146,ENSG00000099617,ENSG00000145423,ENSG00000112655,ENSG00000109132,ENSG00000095539,ENSG00000157017,ENSG00000035403,ENSG00000204305,ENSG00000196576,ENSG00000196189,ENSG00000144460,ENSG00000213949,ENSG00000169760,ENSG00000115232,ENSG00000178950,ENSG00000070886,ENSG00000113273,ENSG00000197892,ENSG00000172270,ENSG00000124126,ENSG00000105996…
GO:0032844	regulation of homeostatic process	biological_process	7.5151e-05	0.002734	272	9636	525	22148	ENSG00000118503,ENSG00000078401,ENSG00000118418,ENSG00000170909,ENSG00000006283,ENSG00000149311,ENSG00000154096,ENSG00000076984,ENSG00000097007,ENSG00000204628,ENSG00000025708,ENSG00000183044,ENSG00000176720,ENSG00000103888,ENSG00000153898,ENSG00000053918,ENSG00000120899,ENSG00000101665,ENSG00000197921,ENSG00000134954,ENSG00000164104,ENSG00000101188,ENSG00000147421,ENSG00000152642,ENSG00000039650…
GO:0032271	regulation of protein polymerization	biological_process	7.5853e-05	0.0027543	124	9636	219	22148	ENSG00000105887,ENSG00000146216,ENSG00000164327,ENSG00000085733,ENSG00000152409,ENSG00000137478,ENSG00000109171,ENSG00000167965,ENSG00000006453,ENSG00000197948,ENSG00000008853,ENSG00000205542,ENSG00000087274,ENSG00000148180,ENSG00000070087,ENSG00000135407,ENSG00000077549,ENSG00000162704,ENSG00000077264,ENSG00000137497,ENSG00000171368,ENSG00000161905,ENSG00000097007,ENSG00000137710,ENSG00000123338…
GO:0051290	protein heterotetramerization	biological_process	7.7598e-05	0.0028124	39	9636	58	22148	ENSG00000273079,ENSG00000273983,ENSG00000167325,ENSG00000274267,ENSG00000180198,ENSG00000186395,ENSG00000197153,ENSG00000145439,ENSG00000197409,ENSG00000164494,ENSG00000276180,ENSG00000204228,ENSG00000275379,ENSG00000278828,ENSG00000197747,ENSG00000111605,ENSG00000134569,ENSG00000197837,ENSG00000148459,ENSG00000275126,ENSG00000277775,ENSG00000070729,ENSG00000179115,ENSG00000168148,ENSG00000274750…
GO:0000280	nuclear division	biological_process	7.8433e-05	0.0028322	159	9636	290	22148	ENSG00000163235,ENSG00000135476,ENSG00000109805,ENSG00000108106,ENSG00000101972,ENSG00000071539,ENSG00000121101,ENSG00000182585,ENSG00000124688,ENSG00000060069,ENSG00000175063,ENSG00000137807,ENSG00000010244,ENSG00000126581,ENSG00000175756,ENSG00000183765,ENSG00000165660,ENSG00000164109,ENSG00000138182,ENSG00000205089,ENSG00000105146,ENSG00000119541,ENSG00000178188,ENSG00000115008,ENSG00000149311…
GO:0007067	mitosis	biological_process	7.8433e-05	0.0028322	159	9636	290	22148	ENSG00000126215,ENSG00000144635,ENSG00000168802,ENSG00000037042,ENSG00000134690,ENSG00000105971,ENSG00000162063,ENSG00000100311,ENSG00000004897,ENSG00000107949,ENSG00000136982,ENSG00000090889,ENSG00000141552,ENSG00000118007,ENSG00000128159,ENSG00000151577,ENSG00000151491,ENSG00000129757,ENSG00000112659,ENSG00000161800,ENSG00000086827,ENSG00000124882,ENSG00000088833,ENSG00000108469,ENSG00000254647…
GO:0005819	spindle	cellular_component	7.8863e-05	0.0028424	192	9636	356	22148	ENSG00000135315,ENSG00000086827,ENSG00000161800,ENSG00000163872,ENSG00000173267,ENSG00000021574,ENSG00000169607,ENSG00000094804,ENSG00000177602,ENSG00000101224,ENSG00000138778,ENSG00000090316,ENSG00000088833,ENSG00000087448,ENSG00000188807,ENSG00000131242,ENSG00000047410,ENSG00000180096,ENSG00000168502,ENSG00000115760,ENSG00000186185,ENSG00000037474,ENSG00000096093,ENSG00000100629,ENSG00000169220…
GO:0048666	neuron development	biological_process	8.0372e-05	0.0028915	539	9636	1092	22148	ENSG00000010810,ENSG00000078018,ENSG00000221890,ENSG00000196363,ENSG00000115306,ENSG00000135744,ENSG00000196923,ENSG00000145147,ENSG00000043143,ENSG00000140463,ENSG00000138182,ENSG00000077097,ENSG00000105711,ENSG00000115414,ENSG00000157764,ENSG00000165704,ENSG00000135407,ENSG00000168280,ENSG00000004487,ENSG00000149557,ENSG00000162490,ENSG00000107954,ENSG00000075539,ENSG00000154380,ENSG00000159388…
GO:0051603	proteolysis involved in cellular protein catabolic process	biological_process	8.1561e-05	0.0029288	376	9636	745	22148	ENSG00000103275,ENSG00000162191,ENSG00000185453,ENSG00000011275,ENSG00000197329,ENSG00000133612,ENSG00000085382,ENSG00000105341,ENSG00000107341,ENSG00000188906,ENSG00000140455,ENSG00000182179,ENSG00000182325,ENSG00000107872,ENSG00000163930,ENSG00000160087,ENSG00000170236,ENSG00000151893,ENSG00000156256,ENSG00000132581,ENSG00000157119,ENSG00000156463,ENSG00000156587,ENSG00000170677,ENSG00000131475…
GO:0019752	carboxylic acid metabolic process	biological_process	8.212e-05	0.0029435	509	9636	1026	22148	ENSG00000059691,ENSG00000097021,ENSG00000171759,ENSG00000180432,ENSG00000204228,ENSG00000167720,ENSG00000170899,ENSG00000214456,ENSG00000105607,ENSG00000134684,ENSG00000100031,ENSG00000156689,ENSG00000186951,ENSG00000134440,ENSG00000171766,ENSG00000158669,ENSG00000178467,ENSG00000073734,ENSG00000185100,ENSG00000143450,ENSG00000083123,ENSG00000187134,ENSG00000131473,ENSG00000148344,ENSG00000180176…
GO:0051480	cytosolic calcium ion homeostasis	biological_process	8.3052e-05	0.0029714	178	9636	331	22148	ENSG00000162341,ENSG00000145362,ENSG00000089250,ENSG00000133107,ENSG00000214253,ENSG00000101188,ENSG00000157837,ENSG00000189403,ENSG00000111679,ENSG00000096433,ENSG00000198626,ENSG00000135744,ENSG00000030110,ENSG00000120899,ENSG00000118762,ENSG00000050628,ENSG00000064547,ENSG00000137077,ENSG00000176720,ENSG00000172724,ENSG00000111199,ENSG00000153898,ENSG00000160791,ENSG00000160951,ENSG00000125910…
GO:0008047	enzyme activator activity	molecular_function	8.6761e-05	0.0030917	279	9636	538	22148	ENSG00000274512,ENSG00000160014,ENSG00000123329,ENSG00000106333,ENSG00000136279,ENSG00000125966,ENSG00000204634,ENSG00000133612,ENSG00000197226,ENSG00000060237,ENSG00000188906,ENSG00000011454,ENSG00000124535,ENSG00000145214,ENSG00000105483,ENSG00000161692,ENSG00000100365,ENSG00000105738,ENSG00000031003,ENSG00000072818,ENSG00000203879,ENSG00000099901,ENSG00000090104,ENSG00000114331,ENSG00000003402…
GO:0016331	morphogenesis of embryonic epithelium	biological_process	8.6818e-05	0.0030917	91	9636	154	22148	ENSG00000137203,ENSG00000177000,ENSG00000070018,ENSG00000011143,ENSG00000124766,ENSG00000172819,ENSG00000169641,ENSG00000107882,ENSG00000108518,ENSG00000134245,ENSG00000172757,ENSG00000103197,ENSG00000157240,ENSG00000072062,ENSG00000097007,ENSG00000140682,ENSG00000148926,ENSG00000164930,ENSG00000089094,ENSG00000168621,ENSG00000204852,ENSG00000092969,ENSG00000185920,ENSG00000101052,ENSG00000175707…
GO:0014020	primary neural tube formation	biological_process	8.6941e-05	0.0030917	63	9636	100	22148	ENSG00000107404,ENSG00000138802,ENSG00000048342,ENSG00000075275,ENSG00000100714,ENSG00000166145,ENSG00000131759,ENSG00000092969,ENSG00000167642,ENSG00000185920,ENSG00000148926,ENSG00000182175,ENSG00000164930,ENSG00000089094,ENSG00000204138,ENSG00000157240,ENSG00000072062,ENSG00000097007,ENSG00000177030,ENSG00000172757,ENSG00000165699,ENSG00000103197,ENSG00000143013,ENSG00000171863,ENSG00000105329…
GO:0044297	cell body	cellular_component	8.7152e-05	0.0030917	296	9636	575	22148	ENSG00000122966,ENSG00000123999,ENSG00000121807,ENSG00000166313,ENSG00000244731,ENSG00000109756,ENSG00000124839,ENSG00000140992,ENSG00000103490,ENSG00000121653,ENSG00000115902,ENSG00000165168,ENSG00000132507,ENSG00000096384,ENSG00000152894,ENSG00000119522,ENSG00000156299,ENSG00000103042,ENSG00000159363,ENSG00000126214,ENSG00000101327,ENSG00000265241,ENSG00000116288,ENSG00000164418,ENSG00000080815…
GO:0048646	anatomical structure formation involved in morphogenesis	biological_process	8.7208e-05	0.0030917	595	9636	1217	22148	ENSG00000189058,ENSG00000089094,ENSG00000164930,ENSG00000155657,ENSG00000118729,ENSG00000135048,ENSG00000067066,ENSG00000166145,ENSG00000138802,ENSG00000186810,ENSG00000177000,ENSG00000114315,ENSG00000143318,ENSG00000109670,ENSG00000108518,ENSG00000177283,ENSG00000140807,ENSG00000103197,ENSG00000249915,ENSG00000164683,ENSG00000142156,ENSG00000159216,ENSG00000113140,ENSG00000178878,ENSG00000061273…
GO:0055114	oxidation-reduction process	biological_process	8.9132e-05	0.0031541	518	9636	1051	22148	ENSG00000137869,ENSG00000168306,ENSG00000102893,ENSG00000182551,ENSG00000103089,ENSG00000113161,ENSG00000177646,ENSG00000277149,ENSG00000122203,ENSG00000089250,ENSG00000203859,ENSG00000137700,ENSG00000076258,ENSG00000122971,ENSG00000197713,ENSG00000224586,ENSG00000143870,ENSG00000163586,ENSG00000167186,ENSG00000137857,XLOC_123140,ENSG00000166199,ENSG00000106049,ENSG00000183773,ENSG00000162482,ENS…
GO:0005975	carbohydrate metabolic process	biological_process	9.0015e-05	0.0031796	411	9636	820	22148	ENSG00000150907,ENSG00000118017,ENSG00000214960,ENSG00000170525,ENSG00000148057,ENSG00000117411,ENSG00000214654,ENSG00000198951,ENSG00000114268,ENSG00000108528,ENSG00000176022,ENSG00000117682,ENSG00000186866,ENSG00000189058,ENSG00000205277,ENSG00000184163,ENSG00000165905,ENSG00000129484,ENSG00000165458,ENSG00000119715,ENSG00000198488,ENSG00000157764,ENSG00000085465,ENSG00000151778,ENSG00000130714…
GO:0006184	GTP catabolic process	biological_process	9.0882e-05	0.0032044	237	9636	450	22148	ENSG00000133812,ENSG00000165219,ENSG00000138670,ENSG00000164327,ENSG00000073350,ENSG00000161800,ENSG00000004777,ENSG00000111344,ENSG00000130827,ENSG00000168421,ENSG00000185532,ENSG00000129474,ENSG00000177606,ENSG00000024526,ENSG00000167965,ENSG00000187764,ENSG00000113916,ENSG00000031081,ENSG00000111490,ENSG00000122126,ENSG00000157985,ENSG00000274736,ENSG00000175899,ENSG00000116991,ENSG00000035499…
GO:0000183	chromatin silencing at rDNA	biological_process	9.2619e-05	0.0032598	29	9636	41	22148	ENSG00000276180,ENSG00000163041,ENSG00000197061,ENSG00000197409,ENSG00000270276,ENSG00000278828,ENSG00000275379,ENSG00000278272,ENSG00000076108,ENSG00000270882,ENSG00000203811,ENSG00000203852,ENSG00000274618,ENSG00000277157,ENSG00000197837,ENSG00000132275,ENSG00000183598,ENSG00000277775,ENSG00000068903,ENSG00000273983,ENSG00000275126,ENSG00000276966,ENSG00000278705,ENSG00000096717,ENSG00000274750…
GO:0044057	regulation of system process	biological_process	9.3397e-05	0.0032812	411	9636	821	22148	ENSG00000115353,ENSG00000118260,ENSG00000142513,ENSG00000138814,ENSG00000117399,ENSG00000180914,ENSG00000075142,ENSG00000119508,ENSG00000171189,ENSG00000087258,ENSG00000084073,ENSG00000251322,ENSG00000117139,ENSG00000141837,ENSG00000132326,ENSG00000164850,ENSG00000125538,ENSG00000138075,ENSG00000162105,ENSG00000108823,ENSG00000136634,ENSG00000181790,ENSG00000198576,ENSG00000140718,ENSG00000197555…
GO:0033124	regulation of GTP catabolic process	biological_process	9.382e-05	0.0032842	235	9636	446	22148	ENSG00000029725,ENSG00000157020,ENSG00000133121,ENSG00000179051,ENSG00000158987,ENSG00000114346,ENSG00000140463,ENSG00000140750,ENSG00000166974,ENSG00000177548,ENSG00000152689,ENSG00000145147,ENSG00000223443,ENSG00000130052,ENSG00000141968,ENSG00000112276,ENSG00000155903,ENSG00000102218,ENSG00000149182,ENSG00000079337,ENSG00000107099,ENSG00000172724,ENSG00000146426,ENSG00000276409,ENSG00000144711…
GO:0043087	regulation of GTPase activity	biological_process	9.382e-05	0.0032842	235	9636	446	22148	ENSG00000084070,ENSG00000141376,ENSG00000107863,ENSG00000146376,ENSG00000115839,ENSG00000107263,ENSG00000197747,ENSG00000043591,ENSG00000170667,ENSG00000131584,ENSG00000127445,ENSG00000087470,ENSG00000205517,ENSG00000133706,ENSG00000100934,ENSG00000197457,ENSG00000147799,ENSG00000066777,ENSG00000100241,ENSG00000137449,ENSG00000152061,ENSG00000169221,ENSG00000058335,ENSG00000147509,ENSG00000169756…
GO:0000819	sister chromatid segregation	biological_process	9.9532e-05	0.0034779	69	9636	112	22148	ENSG00000131023,ENSG00000121101,ENSG00000168802,ENSG00000037042,ENSG00000134690,ENSG00000135476,ENSG00000109805,ENSG00000119541,ENSG00000164109,ENSG00000126581,ENSG00000010244,ENSG00000077097,ENSG00000136982,ENSG00000025770,ENSG00000138778,ENSG00000108469,ENSG00000164611,ENSG00000177602,ENSG00000237649,ENSG00000155657,ENSG00000131747,ENSG00000086827,ENSG00000186185,ENSG00000072501,ENSG00000121579…
GO:0043393	regulation of protein binding	biological_process	0.0001003	0.0034983	116	9636	204	22148	ENSG00000213923,ENSG00000130119,ENSG00000163956,ENSG00000162946,ENSG00000072062,ENSG00000104312,ENSG00000143553,ENSG00000113851,ENSG00000154188,ENSG00000124107,ENSG00000087088,ENSG00000104964,ENSG00000274736,ENSG00000262655,ENSG00000087274,ENSG00000171791,ENSG00000107404,ENSG00000172775,ENSG00000109072,ENSG00000004487,ENSG00000138795,ENSG00000146216,ENSG00000081189,ENSG00000165694,ENSG00000157837…
GO:0008064	regulation of actin polymerization or depolymerization	biological_process	0.00010089	0.0035127	109	9636	190	22148	ENSG00000161270,ENSG00000241685,ENSG00000167617,ENSG00000133789,ENSG00000146376,ENSG00000248905,ENSG00000175866,ENSG00000254585,ENSG00000169750,ENSG00000115091,ENSG00000176732,ENSG00000165527,ENSG00000134278,ENSG00000158427,ENSG00000119328,ENSG00000066777,ENSG00000163431,ENSG00000136950,ENSG00000071127,ENSG00000247596,ENSG00000172830,ENSG00000084112,ENSG00000173366,ENSG00000015285,ENSG00000170807…
GO:0048285	organelle fission	biological_process	0.000103	0.0035797	182	9636	338	22148	ENSG00000086827,ENSG00000112659,ENSG00000161800,ENSG00000124882,ENSG00000094804,ENSG00000177602,ENSG00000176171,ENSG00000088833,ENSG00000108469,ENSG00000254647,ENSG00000138778,ENSG00000146410,ENSG00000025770,ENSG00000021574,ENSG00000167244,ENSG00000047410,ENSG00000145241,ENSG00000170581,ENSG00000087088,ENSG00000143228,ENSG00000175305,ENSG00000175470,ENSG00000083535,ENSG00000158402,ENSG00000105127…
GO:0030326	embryonic limb morphogenesis	biological_process	0.00010394	0.0035997	78	9636	130	22148	ENSG00000204104,ENSG00000164920,ENSG00000105983,ENSG00000145423,ENSG00000069011,ENSG00000083307,ENSG00000078399,ENSG00000253293,ENSG00000116478,ENSG00000103449,ENSG00000152601,ENSG00000109063,ENSG00000157933,ENSG00000077092,ENSG00000077782,ENSG00000197603,ENSG00000168014,ENSG00000137203,ENSG00000070018,ENSG00000011143,ENSG00000121068,ENSG00000107829,ENSG00000172819,ENSG00000087088,ENSG00000143320…
GO:0035113	embryonic appendage morphogenesis	biological_process	0.00010394	0.0035997	78	9636	130	22148	ENSG00000164920,ENSG00000105983,ENSG00000145423,ENSG00000204104,ENSG00000069011,ENSG00000083307,ENSG00000116478,ENSG00000103449,ENSG00000152601,ENSG00000078399,ENSG00000253293,ENSG00000109063,ENSG00000157933,ENSG00000077092,ENSG00000077782,ENSG00000121068,ENSG00000107829,ENSG00000172819,ENSG00000087088,ENSG00000197603,ENSG00000168014,ENSG00000070018,ENSG00000137203,ENSG00000011143,ENSG00000128710…
GO:0043547	positive regulation of GTPase activity	biological_process	0.00010581	0.0036578	194	9636	362	22148	ENSG00000275302,ENSG00000164050,ENSG00000151693,ENSG00000174373,ENSG00000135914,ENSG00000204149,ENSG00000111348,ENSG00000182621,ENSG00000159842,ENSG00000123338,ENSG00000139436,ENSG00000138640,ENSG00000111785,ENSG00000154096,ENSG00000130396,ENSG00000103197,ENSG00000164691,ENSG00000116285,ENSG00000184060,ENSG00000108262,ENSG00000107021,ENSG00000204628,ENSG00000108370,ENSG00000146426,ENSG00000144711…
GO:0009890	negative regulation of biosynthetic process	biological_process	0.0001067	0.0036821	809	9636	1694	22148	ENSG00000121068,ENSG00000121988,ENSG00000204628,ENSG00000204531,ENSG00000116285,ENSG00000133740,ENSG00000143742,ENSG00000148516,ENSG00000185787,ENSG00000107566,ENSG00000176024,ENSG00000179909,ENSG00000148200,ENSG00000197153,ENSG00000152443,ENSG00000120963,ENSG00000164920,ENSG00000135930,ENSG00000256771,ENSG00000091656,ENSG00000100429,ENSG00000183337,ENSG00000103241,ENSG00000116478,ENSG00000079385…
GO:0051015	actin filament binding	molecular_function	0.00010729	0.0036958	118	9636	207	22148	ENSG00000162614,ENSG00000119326,ENSG00000129474,ENSG00000183230,ENSG00000128833,ENSG00000135407,ENSG00000148180,ENSG00000167460,ENSG00000179057,ENSG00000087274,ENSG00000165995,ENSG00000155657,ENSG00000196535,ENSG00000163995,ENSG00000097007,ENSG00000075618,ENSG00000172757,ENSG00000130396,ENSG00000101470,ENSG00000197893,ENSG00000130402,ENSG00000197535,ENSG00000188807,ENSG00000077549,ENSG00000105357…
GO:0009203	ribonucleoside triphosphate catabolic process	biological_process	0.00010958	0.0037614	237	9636	451	22148	ENSG00000197457,ENSG00000100934,ENSG00000127445,ENSG00000087470,ENSG00000205517,ENSG00000133706,ENSG00000066777,ENSG00000147799,ENSG00000169221,ENSG00000058335,ENSG00000169756,ENSG00000147509,ENSG00000137449,ENSG00000100241,ENSG00000152061,ENSG00000182175,ENSG00000285077,ENSG00000040608,ENSG00000145242,ENSG00000084070,ENSG00000141376,ENSG00000107863,ENSG00000146376,ENSG00000115839,ENSG00000043591…
GO:0009207	purine ribonucleoside triphosphate catabolic process	biological_process	0.00010958	0.0037614	237	9636	451	22148	ENSG00000105963,ENSG00000137962,ENSG00000198753,ENSG00000186517,ENSG00000177963,ENSG00000145715,ENSG00000188157,ENSG00000100092,ENSG00000017797,ENSG00000145703,ENSG00000142168,ENSG00000204172,ENSG00000130340,ENSG00000088756,ENSG00000154783,ENSG00000105971,ENSG00000169220,ENSG00000196220,ENSG00000105808,ENSG00000069966,ENSG00000149798,ENSG00000075884,ENSG00000196935,ENSG00000180263,ENSG00000196576…
GO:0034728	nucleosome organization	biological_process	0.00011195	0.0038362	110	9636	199	22148	ENSG00000185130,ENSG00000119335,ENSG00000166451,ENSG00000184678,ENSG00000197153,ENSG00000178279,ENSG00000187109,ENSG00000066117,ENSG00000124575,ENSG00000197903,ENSG00000205531,ENSG00000145241,ENSG00000188486,ENSG00000276180,ENSG00000196890,ENSG00000123405,ENSG00000175279,ENSG00000139613,ENSG00000185420,ENSG00000006712,ENSG00000102384,ENSG00000109111,ENSG00000184205,ENSG00000122390,ENSG00000277775…
GO:0005525	GTP binding	molecular_function	0.00011261	0.0038519	215	9636	408	22148	ENSG00000101181,ENSG00000138069,ENSG00000102218,ENSG00000181467,ENSG00000196230,ENSG00000147127,ENSG00000108551,ENSG00000108883,ENSG00000105649,ENSG00000119718,ENSG00000162654,ENSG00000134287,ENSG00000158186,ENSG00000125249,ENSG00000050327,ENSG00000185236,ENSG00000132698,ENSG00000119729,ENSG00000154237,ENSG00000128581,ENSG00000254536,ENSG00000103342,ENSG00000006451,ENSG00000132254,ENSG00000166743…
GO:0030496	midbody	cellular_component	0.00011526	0.0039357	102	9636	176	22148	ENSG00000185920,ENSG00000138670,ENSG00000114353,ENSG00000007047,ENSG00000186298,ENSG00000161800,ENSG00000021574,ENSG00000138778,ENSG00000115266,ENSG00000115514,ENSG00000011295,ENSG00000131242,ENSG00000107816,ENSG00000069399,ENSG00000180096,ENSG00000145241,ENSG00000204628,ENSG00000204406,ENSG00000168502,ENSG00000115760,ENSG00000102781,ENSG00000182149,ENSG00000137710,ENSG00000134690,ENSG00000065135…
GO:0010639	negative regulation of organelle organization	biological_process	0.00011647	0.0039699	171	9636	316	22148	ENSG00000126226,ENSG00000092199,ENSG00000205542,ENSG00000148180,ENSG00000135407,ENSG00000087274,ENSG00000165694,ENSG00000149311,ENSG00000166503,ENSG00000100300,ENSG00000137710,ENSG00000130119,ENSG00000144339,ENSG00000067798,ENSG00000108518,ENSG00000112200,ENSG00000103274,ENSG00000071539,ENSG00000138100,ENSG00000121101,ENSG00000157933,ENSG00000176720,ENSG00000101222,ENSG00000078018,ENSG00000066135…
GO:0009143	nucleoside triphosphate catabolic process	biological_process	0.00012034	0.0040947	242	9636	462	22148	ENSG00000066777,ENSG00000147799,ENSG00000127445,ENSG00000087470,ENSG00000205517,ENSG00000133706,ENSG00000100934,ENSG00000197457,ENSG00000145242,ENSG00000040608,ENSG00000182175,ENSG00000285077,ENSG00000100241,ENSG00000137449,ENSG00000152061,ENSG00000147509,ENSG00000169221,ENSG00000168032,ENSG00000169756,ENSG00000058335,ENSG00000146376,ENSG00000107863,ENSG00000115839,ENSG00000141376,ENSG00000084070…
GO:0032956	regulation of actin cytoskeleton organization	biological_process	0.0001222	0.0041509	187	9636	349	22148	ENSG00000145703,ENSG00000151491,ENSG00000171992,ENSG00000088756,ENSG00000118523,ENSG00000186575,ENSG00000130303,ENSG00000006747,ENSG00000145715,ENSG00000115935,ENSG00000172725,ENSG00000100092,ENSG00000112902,ENSG00000130429,ENSG00000131023,ENSG00000149798,ENSG00000186994,ENSG00000075711,ENSG00000131626,ENSG00000172757,ENSG00000161905,ENSG00000141298,ENSG00000124126,ENSG00000077549,ENSG00000152527…
GO:0031543	peptidyl-proline dioxygenase activity	molecular_function	0.00012272	0.0041612	11	9636	11	22148	ENSG00000117385,ENSG00000269858,ENSG00000122884,ENSG00000135766,ENSG00000129521,ENSG00000072682,ENSG00000149380,ENSG00000185624,ENSG00000090530,ENSG00000110811,ENSG00000087263
GO:0009146	purine nucleoside triphosphate catabolic process	biological_process	0.00012599	0.0042647	239	9636	456	22148	ENSG00000107021,ENSG00000204628,ENSG00000184060,ENSG00000108262,ENSG00000108370,ENSG00000154096,ENSG00000137710,ENSG00000111785,ENSG00000138640,ENSG00000123338,ENSG00000139436,ENSG00000116285,ENSG00000164691,ENSG00000130396,ENSG00000103197,ENSG00000182621,ENSG00000111348,ENSG00000159842,ENSG00000135914,ENSG00000151693,ENSG00000174373,ENSG00000164050,ENSG00000275302,ENSG00000204149,ENSG00000223443…
GO:0006493	protein O-linked glycosylation	biological_process	0.00013373	0.0045187	65	9636	105	22148	ENSG00000173702,ENSG00000181143,ENSG00000070731,ENSG00000198488,ENSG00000119514,ENSG00000163378,ENSG00000165905,ENSG00000205277,ENSG00000115993,ENSG00000257594,ENSG00000186866,ENSG00000144278,ENSG00000140835,ENSG00000008513,ENSG00000013375,ENSG00000214960,ENSG00000118017,ENSG00000176383,ENSG00000163389,ENSG00000176928,ENSG00000187676,ENSG00000176945,ENSG00000148488,ENSG00000100626,ENSG00000138336…
GO:0030832	regulation of actin filament length	biological_process	0.00013497	0.0045527	109	9636	191	22148	ENSG00000133789,ENSG00000146376,ENSG00000248905,ENSG00000161270,ENSG00000241685,ENSG00000167617,ENSG00000115091,ENSG00000176732,ENSG00000165527,ENSG00000175866,ENSG00000254585,ENSG00000169750,ENSG00000158427,ENSG00000119328,ENSG00000066777,ENSG00000163431,ENSG00000071127,ENSG00000136950,ENSG00000247596,ENSG00000134278,ENSG00000084112,ENSG00000173366,ENSG00000015285,ENSG00000170807,ENSG00000163157…
GO:0051246	regulation of protein metabolic process	biological_process	0.00013804	0.0046481	1153	9636	2446	22148	ENSG00000141480,ENSG00000123999,ENSG00000177628,ENSG00000017427,ENSG00000087074,ENSG00000187608,ENSG00000157168,ENSG00000140992,ENSG00000103490,ENSG00000120889,ENSG00000121653,ENSG00000110944,ENSG00000096384,ENSG00000185527,ENSG00000184545,ENSG00000153395,ENSG00000117461,ENSG00000170425,ENSG00000109321,ENSG00000080815,ENSG00000185499,ENSG00000116288,ENSG00000078618,ENSG00000104689,ENSG00000158321…
GO:0051279	regulation of release of sequestered calcium ion into cytosol	biological_process	0.00014063	0.0047272	46	9636	70	22148	ENSG00000148834,ENSG00000198523,ENSG00000171316,ENSG00000120899,ENSG00000140992,ENSG00000102879,ENSG00000213366,ENSG00000103888,ENSG00000143184,ENSG00000171132,ENSG00000164850,ENSG00000184304,ENSG00000119782,ENSG00000101188,ENSG00000051523,ENSG00000145362,ENSG00000092529,ENSG00000198626,ENSG00000075142,ENSG00000111679,ENSG00000139780,ENSG00000100739,ENSG00000018625,ENSG00000151067,ENSG00000118729…
GO:0018209	peptidyl-serine modification	biological_process	0.00014191	0.0047605	168	9636	312	22148	ENSG00000147873,ENSG00000099985,ENSG00000060237,ENSG00000163794,ENSG00000188906,ENSG00000116670,ENSG00000112062,ENSG00000128881,ENSG00000188322,ENSG00000107984,ENSG00000116288,ENSG00000164885,ENSG00000134318,ENSG00000114738,ENSG00000142208,ENSG00000145214,ENSG00000168398,ENSG00000176749,ENSG00000105613,ENSG00000100749,ENSG00000145335,ENSG00000056050,ENSG00000110888,ENSG00000240972,ENSG00000137936…
GO:0008015	blood circulation	biological_process	0.00014211	0.0047605	239	9636	460	22148	ENSG00000129170,ENSG00000167751,ENSG00000121064,ENSG00000158769,ENSG00000171316,ENSG00000198523,ENSG00000171385,ENSG00000181092,ENSG00000138119,ENSG00000151490,ENSG00000197122,ENSG00000105048,ENSG00000119782,ENSG00000183153,ENSG00000213366,ENSG00000111664,ENSG00000166833,ENSG00000090339,ENSG00000163399,ENSG00000105851,ENSG00000116741,ENSG00000150630,ENSG00000112096,ENSG00000270885,ENSG00000176393…
GO:0006334	nucleosome assembly	biological_process	0.00014536	0.0048611	89	9636	158	22148	ENSG00000197903,ENSG00000124575,ENSG00000205531,ENSG00000145241,ENSG00000188486,ENSG00000276180,ENSG00000196890,ENSG00000185420,ENSG00000175279,ENSG00000185130,ENSG00000119335,ENSG00000166451,ENSG00000197153,ENSG00000184678,ENSG00000187109,ENSG00000277858,ENSG00000123219,ENSG00000164104,ENSG00000234289,ENSG00000105011,ENSG00000276410,ENSG00000277157,ENSG00000179119,ENSG00000274618,ENSG00000184357…
GO:0016575	histone deacetylation	biological_process	0.00014892	0.0049717	56	9636	88	22148	ENSG00000223443,ENSG00000179094,ENSG00000111707,ENSG00000182979,ENSG00000072310,ENSG00000174744,ENSG00000159692,ENSG00000076108,ENSG00000100429,ENSG00000135365,ENSG00000105287,ENSG00000162521,ENSG00000106400,ENSG00000116478,ENSG00000103449,ENSG00000048052,ENSG00000142082,ENSG00000187531,ENSG00000084093,ENSG00000066427,ENSG00000157933,ENSG00000132326,ENSG00000061273,ENSG00000011243,ENSG00000096717…
GO:0046039	GTP metabolic process	biological_process	0.00015354	0.005117	247	9636	474	22148	ENSG00000107185,ENSG00000087258,ENSG00000160145,ENSG00000119522,ENSG00000114331,ENSG00000100226,ENSG00000090104,ENSG00000175220,ENSG00000271503,ENSG00000103490,ENSG00000125733,ENSG00000150760,ENSG00000197283,ENSG00000164506,ENSG00000105647,ENSG00000197555,ENSG00000284906,ENSG00000109756,ENSG00000275718,ENSG00000172650,ENSG00000143185,ENSG00000136141,ENSG00000275385,ENSG00000141480,ENSG00000134909…
GO:0031327	negative regulation of cellular biosynthetic process	biological_process	0.00015561	0.0051771	799	9636	1676	22148	ENSG00000113391,ENSG00000145423,ENSG00000149948,ENSG00000125629,ENSG00000182979,ENSG00000103316,ENSG00000165617,ENSG00000124782,ENSG00000072310,ENSG00000074266,ENSG00000198093,ENSG00000185187,ENSG00000166407,ENSG00000137273,ENSG00000182156,ENSG00000063438,ENSG00000129993,ENSG00000184357,ENSG00000101928,ENSG00000177311,ENSG00000184205,ENSG00000065135,ENSG00000123353,ENSG00000109320,ENSG00000121390…
GO:0003705	RNA polymerase II distal enhancer sequence-specific DNA binding transcription factor activity	molecular_function	0.0001571	0.0052178	67	9636	111	22148	ENSG00000122592,ENSG00000175325,ENSG00000136931,ENSG00000173039,ENSG00000213999,ENSG00000160973,ENSG00000066336,ENSG00000008441,ENSG00000285708,ENSG00000049768,ENSG00000116044,ENSG00000111087,ENSG00000158773,ENSG00000197757,ENSG00000156273,ENSG00000198353,ENSG00000116604,ENSG00000080298,ENSG00000117707,ENSG00000108511,ENSG00000260428,ENSG00000106829,ENSG00000275410,ENSG00000120075,ENSG00000162924…
GO:0004672	protein kinase activity	molecular_function	0.00016046	0.0053205	357	9636	705	22148	ENSG00000171105,ENSG00000259288,ENSG00000118046,ENSG00000143867,ENSG00000149930,ENSG00000141551,ENSG00000250506,ENSG00000138696,ENSG00000181085,ENSG00000136021,ENSG00000177706,ENSG00000184343,ENSG00000113525,ENSG00000104375,ENSG00000164076,ENSG00000104365,ENSG00000154229,ENSG00000173137,ENSG00000111790,ENSG00000171132,ENSG00000082701,ENSG00000231274,ENSG00000277632,ENSG00000197122,ENSG00000070831…
GO:0010558	negative regulation of macromolecule biosynthetic process	biological_process	0.00016331	0.0054057	765	9636	1602	22148	ENSG00000147133,ENSG00000197061,ENSG00000152894,ENSG00000141448,ENSG00000270276,ENSG00000175029,ENSG00000119048,ENSG00000197299,ENSG00000115942,ENSG00000230797,ENSG00000166049,ENSG00000076108,ENSG00000163737,ENSG00000135547,ENSG00000108055,ENSG00000109118,ENSG00000081237,ENSG00000169016,ENSG00000131910,ENSG00000179981,ENSG00000134107,ENSG00000111640,ENSG00000166313,ENSG00000135486,ENSG00000134452…
GO:0031406	carboxylic acid binding	molecular_function	0.00016456	0.0054377	143	9636	260	22148	ENSG00000163631,ENSG00000149596,ENSG00000177238,ENSG00000181092,ENSG00000213366,ENSG00000168497,ENSG00000149043,ENSG00000171903,ENSG00000172020,ENSG00000269858,ENSG00000116171,ENSG00000117385,ENSG00000177511,ENSG00000067715,ENSG00000161640,ENSG00000106397,ENSG00000182890,ENSG00000135766,ENSG00000180176,ENSG00000148344,ENSG00000187134,ENSG00000131759,ENSG00000159339,ENSG00000087263,ENSG00000137992…
GO:0009100	glycoprotein metabolic process	biological_process	0.00017179	0.005667	219	9636	417	22148	ENSG00000180549,ENSG00000249853,ENSG00000163902,ENSG00000118705,ENSG00000171124,ENSG00000172318,ENSG00000119514,ENSG00000213614,ENSG00000171791,ENSG00000110075,ENSG00000181143,ENSG00000173702,ENSG00000123989,ENSG00000182240,ENSG00000109323,ENSG00000140479,ENSG00000204099,ENSG00000013375,ENSG00000140835,ENSG00000163527,ENSG00000144278,ENSG00000160323,ENSG00000257594,ENSG00000168434,ENSG00000164100…
GO:0004112	cyclic-nucleotide phosphodiesterase activity	molecular_function	0.0001721	0.0056675	24	9636	31	22148	ENSG00000128655,ENSG00000172572,ENSG00000005249,ENSG00000133256,ENSG00000113448,ENSG00000188191,ENSG00000184588,ENSG00000173786,ENSG00000113231,ENSG00000112541,ENSG00000114302,ENSG00000108946,ENSG00000105650,ENSG00000065989,ENSG00000139053,ENSG00000095464,ENSG00000160191,ENSG00000132915,ENSG00000284762,ENSG00000171408,ENSG00000123360,ENSG00000186642,ENSG00000115252,ENSG00000185527
GO:0051258	protein polymerization	biological_process	0.0001743	0.0057303	150	9636	275	22148	ENSG00000175063,ENSG00000262246,ENSG00000122574,ENSG00000145147,ENSG00000183853,ENSG00000140463,ENSG00000138594,ENSG00000010244,ENSG00000108106,ENSG00000156232,ENSG00000115561,ENSG00000080824,ENSG00000078018,ENSG00000137077,ENSG00000198898,ENSG00000115306,ENSG00000179886,ENSG00000120899,ENSG00000100106,ENSG00000111199,ENSG00000138660,ENSG00000108342,ENSG00000137497,ENSG00000175216,ENSG00000162704…
GO:0043292	contractile fiber	cellular_component	0.00017494	0.0057417	133	9636	240	22148	ENSG00000106631,ENSG00000178104,ENSG00000188677,ENSG00000132912,ENSG00000118729,ENSG00000184588,ENSG00000151067,ENSG00000155657,ENSG00000118680,ENSG00000152413,ENSG00000143933,ENSG00000197893,ENSG00000215375,ENSG00000143318,ENSG00000162520,ENSG00000137878,ENSG00000196924,ENSG00000134571,ENSG00000128591,ENSG00000138100,ENSG00000133020,ENSG00000006788,ENSG00000109063,ENSG00000133028,ENSG00000170421…
GO:0035107	appendage morphogenesis	biological_process	0.00017719	0.0057959	89	9636	153	22148	ENSG00000204104,ENSG00000164920,ENSG00000105983,ENSG00000145423,ENSG00000069011,ENSG00000165804,ENSG00000083307,ENSG00000030110,ENSG00000253293,ENSG00000078399,ENSG00000116478,ENSG00000103449,ENSG00000152601,ENSG00000157933,ENSG00000109063,ENSG00000077092,ENSG00000139219,ENSG00000077782,ENSG00000197603,ENSG00000168014,ENSG00000070018,ENSG00000137203,ENSG00000124766,ENSG00000011143,ENSG00000198363…
GO:0035108	limb morphogenesis	biological_process	0.00017719	0.0057959	89	9636	153	22148	ENSG00000092969,ENSG00000185920,ENSG00000138795,ENSG00000156150,ENSG00000151067,ENSG00000101052,ENSG00000146350,ENSG00000117298,ENSG00000164930,ENSG00000174279,ENSG00000147257,ENSG00000121039,ENSG00000105429,ENSG00000172819,ENSG00000131127,ENSG00000087088,ENSG00000107829,ENSG00000121068,ENSG00000198363,ENSG00000011143,ENSG00000124766,ENSG00000137203,ENSG00000070018,ENSG00000168014,ENSG00000197603…
GO:0030120	vesicle coat	cellular_component	0.0001783	0.0058226	39	9636	57	22148	ENSG00000113615,ENSG00000089818,ENSG00000157191,ENSG00000070371,ENSG00000105669,ENSG00000249915,ENSG00000095139,ENSG00000138674,ENSG00000122705,ENSG00000213983,ENSG00000122218,ENSG00000175416,ENSG00000117153,ENSG00000158623,ENSG00000196961,ENSG00000118473,ENSG00000006125,ENSG00000042753,ENSG00000134970,ENSG00000142186,ENSG00000184432,ENSG00000005243,ENSG00000141367,ENSG00000157020,ENSG00000075826…
GO:0044723	single-organism carbohydrate metabolic process	biological_process	0.00018002	0.0058689	350	9636	695	22148	ENSG00000178567,ENSG00000141429,ENSG00000169894,ENSG00000178904,ENSG00000170340,ENSG00000266953,ENSG00000104723,ENSG00000104812,ENSG00000139629,ENSG00000082701,ENSG00000171132,ENSG00000181092,ENSG00000103174,ENSG00000197122,ENSG00000117308,ENSG00000111664,ENSG00000188162,ENSG00000103227,ENSG00000109586,ENSG00000085662,ENSG00000117151,ENSG00000171105,ENSG00000197417,ENSG00000100815,ENSG00000257335…
GO:0001838	embryonic epithelial tube formation	biological_process	0.00018231	0.0059337	77	9636	129	22148	ENSG00000099954,ENSG00000180900,ENSG00000143013,ENSG00000105329,ENSG00000171863,ENSG00000177030,ENSG00000165699,ENSG00000005513,ENSG00000010361,ENSG00000161202,ENSG00000142875,ENSG00000048342,ENSG00000113196,ENSG00000204138,ENSG00000182175,ENSG00000167642,ENSG00000131759,ENSG00000074219,ENSG00000139174,ENSG00000117713,ENSG00000206557,ENSG00000101752,ENSG00000143867,ENSG00000138771,ENSG00000162738…
GO:0031668	cellular response to extracellular stimulus	biological_process	0.00018278	0.005939	230	9636	441	22148	ENSG00000275993,ENSG00000104824,ENSG00000141052,ENSG00000100292,ENSG00000010704,ENSG00000096717,ENSG00000108821,ENSG00000169174,ENSG00000066739,ENSG00000165457,ENSG00000158445,ENSG00000004142,ENSG00000188338,ENSG00000065135,ENSG00000185883,ENSG00000095787,ENSG00000106615,ENSG00000100348,ENSG00000167196,ENSG00000047249,ENSG00000102882,ENSG00000145423,ENSG00000179958,ENSG00000135018,ENSG00000100644…
GO:0032580	Golgi cisterna membrane	cellular_component	0.00018365	0.0059574	56	9636	89	22148	ENSG00000156413,ENSG00000206127,ENSG00000196968,ENSG00000215186,ENSG00000033100,ENSG00000131873,ENSG00000103174,ENSG00000168824,ENSG00000198108,ENSG00000186635,ENSG00000141429,ENSG00000104805,ENSG00000090615,ENSG00000182272,ENSG00000103978,ENSG00000171302,ENSG00000118276,ENSG00000175229,ENSG00000027847,ENSG00000073849,ENSG00000184389,ENSG00000185825,ENSG00000139044,ENSG00000126091,ENSG00000136152…
GO:0018105	peptidyl-serine phosphorylation	biological_process	0.00019173	0.0062089	158	9636	293	22148	ENSG00000206203,ENSG00000204628,ENSG00000237693,ENSG00000154188,ENSG00000185420,ENSG00000213923,ENSG00000149311,ENSG00000146216,ENSG00000073803,ENSG00000157764,ENSG00000113712,ENSG00000128342,ENSG00000108443,ENSG00000152495,ENSG00000113448,ENSG00000152642,ENSG00000065243,ENSG00000165752,ENSG00000177169,ENSG00000105146,ENSG00000067606,ENSG00000165025,ENSG00000183765,ENSG00000080824,ENSG00000137275…
GO:0007420	brain development	biological_process	0.00019706	0.0063712	377	9636	755	22148	ENSG00000158748,ENSG00000108387,ENSG00000075624,ENSG00000115839,ENSG00000112333,ENSG00000167720,ENSG00000105810,ENSG00000140279,ENSG00000079246,ENSG00000122641,ENSG00000182704,ENSG00000167325,ENSG00000073050,ENSG00000180176,ENSG00000187742,ENSG00000131759,ENSG00000153234,ENSG00000145242,ENSG00000040608,ENSG00000165462,ENSG00000166579,ENSG00000072864,ENSG00000179348,ENSG00000149571,ENSG00000067715…
GO:0060070	canonical Wnt receptor signaling pathway	biological_process	0.0001983	0.0063873	158	9636	292	22148	ENSG00000169884,ENSG00000141956,ENSG00000168214,ENSG00000050165,ENSG00000188760,ENSG00000198626,ENSG00000181788,ENSG00000083799,ENSG00000115464,ENSG00000112837,ENSG00000116478,ENSG00000154237,ENSG00000107854,ENSG00000180138,ENSG00000177565,ENSG00000107816,ENSG00000124766,ENSG00000144642,ENSG00000070018,ENSG00000150907,ENSG00000170242,ENSG00000144791,ENSG00000177283,ENSG00000101966,ENSG00000134245…
GO:0044765	single-organism transport	biological_process	0.0001985	0.0063873	2269	9636	4944	22148	ENSG00000118777,ENSG00000182782,ENSG00000138669,ENSG00000100216,ENSG00000197860,ENSG00000008710,ENSG00000171169,ENSG00000081923,ENSG00000188910,ENSG00000127325,ENSG00000101152,ENSG00000140678,ENSG00000139433,ENSG00000154813,ENSG00000168710,ENSG00000162896,ENSG00000142494,ENSG00000151079,ENSG00000182446,ENSG00000109736,ENSG00000147606,ENSG00000164073,ENSG00000102882,ENSG00000090889,ENSG00000104888…
GO:0042175	nuclear outer membrane-endoplasmic reticulum membrane network	cellular_component	0.00019876	0.0063873	602	9636	1237	22148	ENSG00000153029,ENSG00000108242,ENSG00000054179,ENSG00000143947,ENSG00000118454,ENSG00000184432,ENSG00000172765,ENSG00000204632,ENSG00000138674,ENSG00000167769,ENSG00000068366,ENSG00000171017,ENSG00000092108,ENSG00000154118,ENSG00000134247,ENSG00000102886,ENSG00000136827,ENSG00000062282,ENSG00000139970,ENSG00000198911,ENSG00000115657,ENSG00000105707,ENSG00000103034,ENSG00000083807,ENSG00000115255…
GO:0006152	purine nucleoside catabolic process	biological_process	0.0001992	0.0063873	243	9636	467	22148	ENSG00000115839,ENSG00000107863,ENSG00000146376,ENSG00000084070,ENSG00000141376,ENSG00000131584,ENSG00000107263,ENSG00000170667,ENSG00000043591,ENSG00000197747,ENSG00000066777,ENSG00000147799,ENSG00000127445,ENSG00000087470,ENSG00000205517,ENSG00000133706,ENSG00000100934,ENSG00000197457,ENSG00000145242,ENSG00000040608,ENSG00000285077,ENSG00000182175,ENSG00000100241,ENSG00000137449,ENSG00000152061…
GO:0046130	purine ribonucleoside catabolic process	biological_process	0.0001992	0.0063873	243	9636	467	22148	ENSG00000079337,ENSG00000107099,ENSG00000146426,ENSG00000276409,ENSG00000172724,ENSG00000144711,ENSG00000057608,ENSG00000006740,ENSG00000213445,ENSG00000120318,ENSG00000186635,ENSG00000050327,ENSG00000142459,ENSG00000137077,ENSG00000119185,ENSG00000091409,ENSG00000029725,ENSG00000133121,ENSG00000157020,ENSG00000179051,ENSG00000158987,ENSG00000140463,ENSG00000114346,ENSG00000140750,ENSG00000166974…
GO:0000980	RNA polymerase II distal enhancer sequence-specific DNA binding	molecular_function	0.00020041	0.0064059	64	9636	105	22148	ENSG00000182979,ENSG00000106004,ENSG00000179361,ENSG00000066136,ENSG00000082641,ENSG00000174738,ENSG00000116478,ENSG00000106006,ENSG00000118058,ENSG00000138083,ENSG00000109320,ENSG00000096717,ENSG00000125812,ENSG00000172789,ENSG00000106511,ENSG00000112182,ENSG00000060339,ENSG00000139613,ENSG00000116560,ENSG00000269404,ENSG00000116833,ENSG00000081189,ENSG00000141510,ENSG00000111642,ENSG00000177606…
GO:0009116	nucleoside metabolic process	biological_process	0.00020044	0.0064059	396	9636	793	22148	ENSG00000004777,ENSG00000161800,ENSG00000152782,ENSG00000165219,ENSG00000133812,ENSG00000147044,ENSG00000073350,ENSG00000164327,ENSG00000138670,ENSG00000130005,ENSG00000113916,ENSG00000130827,ENSG00000005469,ENSG00000167965,ENSG00000150672,ENSG00000274736,ENSG00000111490,ENSG00000122126,ENSG00000116991,ENSG00000160679,ENSG00000141258,ENSG00000124126,ENSG00000076864,ENSG00000152700,ENSG00000180694…
GO:0008289	lipid binding	molecular_function	0.00020258	0.0064638	373	9636	744	22148	ENSG00000124104,ENSG00000185920,ENSG00000117318,ENSG00000196353,ENSG00000059915,ENSG00000137942,ENSG00000138207,ENSG00000156011,ENSG00000185303,ENSG00000110243,ENSG00000167914,ENSG00000111344,ENSG00000117859,ENSG00000130703,ENSG00000167780,ENSG00000070087,ENSG00000157985,ENSG00000186350,ENSG00000171517,ENSG00000166402,ENSG00000137801,ENSG00000139117,ENSG00000125775,ENSG00000119392,ENSG00000129219…
GO:0071103	DNA conformation change	biological_process	0.00020326	0.0064746	153	9636	288	22148	ENSG00000145907,ENSG00000124635,ENSG00000274641,ENSG00000274267,ENSG00000165392,ENSG00000112249,ENSG00000113648,ENSG00000160957,ENSG00000273983,ENSG00000188375,ENSG00000101596,ENSG00000166508,ENSG00000197837,ENSG00000167670,ENSG00000175646,ENSG00000278828,ENSG00000188312,ENSG00000197409,ENSG00000113522,ENSG00000168298,ENSG00000187837,ENSG00000134452,ENSG00000164850,ENSG00000168148,ENSG00000275713…
GO:0031669	cellular response to nutrient levels	biological_process	0.00020459	0.0065047	215	9636	410	22148	ENSG00000204371,ENSG00000110195,ENSG00000038532,ENSG00000155876,ENSG00000175224,ENSG00000188186,ENSG00000147883,ENSG00000163545,ENSG00000126247,ENSG00000125686,ENSG00000147804,ENSG00000112425,ENSG00000162552,ENSG00000185359,ENSG00000135486,ENSG00000097033,ENSG00000167671,ENSG00000111640,ENSG00000083937,ENSG00000172007,ENSG00000093010,ENSG00000177628,ENSG00000111203,ENSG00000196998,ENSG00000165699…
GO:0060491	regulation of cell projection assembly	biological_process	0.00020487	0.0065047	98	9636	170	22148	ENSG00000141298,ENSG00000075618,ENSG00000108518,ENSG00000177106,ENSG00000137710,ENSG00000032742,ENSG00000077549,ENSG00000113905,ENSG00000111490,ENSG00000112658,ENSG00000102554,ENSG00000119812,ENSG00000070087,ENSG00000144566,ENSG00000007047,ENSG00000165694,ENSG00000107954,ENSG00000137942,ENSG00000151491,ENSG00000145147,ENSG00000083799,ENSG00000145934,ENSG00000179051,ENSG00000140463,ENSG00000171943…
GO:0009267	cellular response to starvation	biological_process	0.00020521	0.0065047	194	9636	366	22148	ENSG00000116586,ENSG00000269335,ENSG00000163625,ENSG00000081803,ENSG00000075785,ENSG00000181652,ENSG00000164654,ENSG00000111725,ENSG00000133056,ENSG00000163631,ENSG00000144118,ENSG00000217128,ENSG00000136874,ENSG00000176108,ENSG00000181061,ENSG00000197122,ENSG00000184304,ENSG00000117410,ENSG00000258102,ENSG00000104765,ENSG00000145545,ENSG00000170145,ENSG00000083290,ENSG00000172803,ENSG00000109270…
GO:0006081	cellular aldehyde metabolic process	biological_process	0.00020719	0.0065569	32	9636	45	22148	ENSG00000125166,ENSG00000184254,ENSG00000198099,ENSG00000118514,ENSG00000063854,ENSG00000072210,ENSG00000177156,ENSG00000108602,ENSG00000186684,ENSG00000053371,ENSG00000164904,ENSG00000116745,ENSG00000143149,ENSG00000173039,ENSG00000162482,ENSG00000138413,ENSG00000163931,ENSG00000006534,ENSG00000172482,ENSG00000138061,ENSG00000197580,ENSG00000105220,ENSG00000187134,ENSG00000250799,ENSG00000111669…
GO:0001676	long-chain fatty acid metabolic process	biological_process	0.00021378	0.0067546	68	9636	112	22148	ENSG00000134824,ENSG00000116711,ENSG00000204195,ENSG00000108242,ENSG00000116171,ENSG00000164535,ENSG00000105499,ENSG00000213366,ENSG00000213316,ENSG00000101986,ENSG00000107317,ENSG00000184227,ENSG00000140284,ENSG00000130304,ENSG00000177465,ENSG00000255974,ENSG00000108839,ENSG00000060971,ENSG00000156689,ENSG00000138061,ENSG00000148334,ENSG00000097021,ENSG00000068366,ENSG00000135241,ENSG00000101473…
GO:0043255	regulation of carbohydrate biosynthetic process	biological_process	0.00022321	0.0070411	57	9636	91	22148	ENSG00000172531,ENSG00000127334,ENSG00000116678,ENSG00000128989,ENSG00000141367,ENSG00000115687,ENSG00000122223,ENSG00000102710,ENSG00000196961,ENSG00000101188,ENSG00000147162,ENSG00000171105,ENSG00000205060,ENSG00000100311,ENSG00000164850,ENSG00000049769,ENSG00000082701,ENSG00000181092,ENSG00000017427,ENSG00000197594,ENSG00000184207,ENSG00000131871,ENSG00000173281,ENSG00000124713,ENSG00000196363…
GO:0010522	regulation of calcium ion transport into cytosol	biological_process	0.00024258	0.0076398	55	9636	88	22148	ENSG00000097007,ENSG00000072062,ENSG00000131504,ENSG00000154127,ENSG00000155962,ENSG00000154096,ENSG00000143933,ENSG00000143318,ENSG00000105329,ENSG00000177455,ENSG00000140464,ENSG00000087088,ENSG00000010610,ENSG00000169194,ENSG00000160014,ENSG00000124181,ENSG00000273047,ENSG00000145349,ENSG00000203896,ENSG00000183023,ENSG00000171791,ENSG00000113448,ENSG00000018625,ENSG00000151067,ENSG00000118729…
GO:0005777	peroxisome	cellular_component	0.00024757	0.0077718	84	9636	143	22148	ENSG00000088888,ENSG00000078142,ENSG00000132541,ENSG00000101473,ENSG00000162735,ENSG00000148832,ENSG00000163344,ENSG00000087470,ENSG00000117305,ENSG00000164398,ENSG00000168958,ENSG00000115204,ENSG00000179630,ENSG00000142655,ENSG00000104883,ENSG00000163931,ENSG00000068366,ENSG00000135241,ENSG00000116882,ENSG00000148377,ENSG00000119471,ENSG00000138138,ENSG00000101323,ENSG00000101986,ENSG00000166575…
GO:0042579	microbody	cellular_component	0.00024757	0.0077718	84	9636	143	22148	ENSG00000124587,ENSG00000119471,ENSG00000108395,ENSG00000101986,ENSG00000166575,ENSG00000101323,ENSG00000138138,ENSG00000180011,ENSG00000140284,ENSG00000177465,ENSG00000060971,ENSG00000178035,ENSG00000121680,ENSG00000126950,ENSG00000090432,ENSG00000166783,ENSG00000113790,ENSG00000176894,ENSG00000139197,ENSG00000198721,ENSG00000095321,ENSG00000131779,ENSG00000116171,ENSG00000101473,ENSG00000132541…
GO:0030234	enzyme regulator activity	molecular_function	0.00025133	0.0078771	675	9636	1400	22148	ENSG00000115233,ENSG00000217128,ENSG00000125650,ENSG00000173207,ENSG00000124313,ENSG00000171132,ENSG00000070193,ENSG00000148400,ENSG00000163636,ENSG00000143971,ENSG00000132522,ENSG00000182901,ENSG00000103423,ENSG00000169905,ENSG00000118046,ENSG00000071205,ENSG00000182676,ENSG00000069345,ENSG00000136828,ENSG00000106069,ENSG00000109911,ENSG00000102055,ENSG00000091181,ENSG00000085871,ENSG00000134480…
GO:0001822	kidney development	biological_process	0.0002556	0.0079981	133	9636	242	22148	ENSG00000163348,ENSG00000032742,ENSG00000111077,ENSG00000070404,ENSG00000137203,ENSG00000197603,ENSG00000087088,ENSG00000132906,ENSG00000171791,ENSG00000138193,ENSG00000261371,ENSG00000147257,ENSG00000081052,ENSG00000144891,ENSG00000168621,ENSG00000185920,ENSG00000117318,ENSG00000081189,ENSG00000103811,ENSG00000129757,ENSG00000135541,ENSG00000128602,ENSG00000126603,ENSG00000091879,ENSG00000048392…
GO:0060828	regulation of canonical Wnt receptor signaling pathway	biological_process	0.00025703	0.0080299	133	9636	242	22148	ENSG00000104901,ENSG00000065717,ENSG00000100211,ENSG00000155760,ENSG00000172531,ENSG00000145423,ENSG00000112655,ENSG00000105974,ENSG00000185269,ENSG00000165617,ENSG00000101311,ENSG00000175197,ENSG00000112902,ENSG00000131023,ENSG00000102119,ENSG00000108821,ENSG00000165238,ENSG00000183579,ENSG00000158941,ENSG00000109320,ENSG00000166167,ENSG00000157240,ENSG00000180694,ENSG00000108100,ENSG00000146122…
GO:0072175	epithelial tube formation	biological_process	0.00025791	0.0080444	77	9636	130	22148	ENSG00000048342,ENSG00000113196,ENSG00000182175,ENSG00000204138,ENSG00000167642,ENSG00000131759,ENSG00000143013,ENSG00000171863,ENSG00000105329,ENSG00000099954,ENSG00000180900,ENSG00000177030,ENSG00000165699,ENSG00000005513,ENSG00000142875,ENSG00000161202,ENSG00000010361,ENSG00000162552,ENSG00000160007,ENSG00000275410,ENSG00000123473,ENSG00000104375,ENSG00000108773,ENSG00000113971,ENSG00000164932…
GO:0005911	cell-cell junction	cellular_component	0.00025905	0.008067	241	9636	465	22148	ENSG00000164877,ENSG00000180900,ENSG00000073734,ENSG00000129910,ENSG00000095637,ENSG00000115091,ENSG00000124181,ENSG00000083857,ENSG00000086062,ENSG00000175866,ENSG00000120509,ENSG00000071127,ENSG00000054282,ENSG00000139926,ENSG00000101558,ENSG00000137312,ENSG00000134755,ENSG00000151474,ENSG00000136531,ENSG00000173482,ENSG00000023839,ENSG00000157483,ENSG00000105707,ENSG00000068903,ENSG00000018625…
GO:0071470	cellular response to osmotic stress	biological_process	0.0002623	0.0081451	26	9636	35	22148	ENSG00000118762,ENSG00000168398,ENSG00000198648,ENSG00000140199,ENSG00000181856,ENSG00000065534,ENSG00000164305,ENSG00000135932,ENSG00000073756,ENSG00000116584,ENSG00000171492,ENSG00000079246,ENSG00000085662,ENSG00000136531,ENSG00000111199,ENSG00000135636,ENSG00000171017,ENSG00000143867,ENSG00000092529,ENSG00000124570,ENSG00000171488,ENSG00000172939,ENSG00000116285,ENSG00000060138,ENSG00000117394…
GO:0006479	protein methylation	biological_process	0.00026281	0.0081451	103	9636	181	22148	ENSG00000099956,ENSG00000168298,ENSG00000187837,ENSG00000275023,ENSG00000159086,ENSG00000185917,ENSG00000198730,ENSG00000171606,ENSG00000114735,ENSG00000203740,ENSG00000164091,ENSG00000107077,ENSG00000204371,ENSG00000102974,ENSG00000120265,ENSG00000205629,ENSG00000203880,ENSG00000204356,ENSG00000183576,ENSG00000104872,ENSG00000168036,ENSG00000163166,ENSG00000187605,ENSG00000105514,ENSG00000132600…
GO:0008213	protein alkylation	biological_process	0.00026281	0.0081451	103	9636	181	22148	ENSG00000140395,ENSG00000148335,ENSG00000156239,ENSG00000032219,ENSG00000119812,ENSG00000115593,ENSG00000054267,ENSG00000167548,ENSG00000186280,ENSG00000141867,ENSG00000139160,ENSG00000100028,ENSG00000130711,ENSG00000124575,ENSG00000005483,ENSG00000124092,ENSG00000172301,ENSG00000183955,ENSG00000118513,ENSG00000143379,ENSG00000280789,ENSG00000177000,ENSG00000133247,ENSG00000159388,ENSG00000108799…
GO:0016050	vesicle organization	biological_process	0.00026442	0.0081817	132	9636	239	22148	ENSG00000196072,ENSG00000138802,ENSG00000104133,ENSG00000127419,ENSG00000106976,ENSG00000150961,ENSG00000174903,ENSG00000085832,ENSG00000198087,ENSG00000176986,ENSG00000104142,ENSG00000143553,ENSG00000104915,ENSG00000070371,ENSG00000167632,ENSG00000272636,ENSG00000170348,ENSG00000249915,ENSG00000130643,ENSG00000163235,ENSG00000132842,ENSG00000111731,ENSG00000074695,ENSG00000162236,ENSG00000105649…
GO:0000118	histone deacetylase complex	cellular_component	0.0002672	0.0082548	43	9636	65	22148	ENSG00000162521,ENSG00000162227,ENSG00000109118,ENSG00000139146,ENSG00000118156,ENSG00000116478,ENSG00000048052,ENSG00000103449,ENSG00000101457,ENSG00000061273,ENSG00000108840,ENSG00000162367,ENSG00000177565,ENSG00000142599,ENSG00000143614,ENSG00000111707,ENSG00000171940,ENSG00000182979,ENSG00000174744,ENSG00000157500,ENSG00000100429,ENSG00000135365,ENSG00000135547,ENSG00000094916,ENSG00000111642…
GO:0071417	cellular response to organonitrogen compound	biological_process	0.0002698	0.0083218	271	9636	530	22148	ENSG00000142875,ENSG00000173039,ENSG00000134242,ENSG00000078369,ENSG00000108946,ENSG00000012048,ENSG00000171631,ENSG00000100401,ENSG00000145335,ENSG00000115461,ENSG00000142208,ENSG00000138031,ENSG00000125952,ENSG00000167461,ENSG00000084733,ENSG00000114166,ENSG00000213625,ENSG00000196639,ENSG00000165113,ENSG00000106070,ENSG00000125084,ENSG00000117461,ENSG00000184194,ENSG00000147133,ENSG00000110195…
GO:0000910	cytokinesis	biological_process	0.00027042	0.0083278	88	9636	152	22148	ENSG00000115306,ENSG00000135476,ENSG00000115561,ENSG00000121101,ENSG00000072121,ENSG00000145715,ENSG00000090889,ENSG00000129173,ENSG00000198642,ENSG00000065243,ENSG00000162413,ENSG00000166140,ENSG00000114346,ENSG00000137807,ENSG00000140463,ENSG00000130340,ENSG00000126581,ENSG00000090565,ENSG00000151577,ENSG00000181555,ENSG00000138182,ENSG00000198382,ENSG00000173548,ENSG00000105146,ENSG00000161800…
GO:0009101	glycoprotein biosynthetic process	biological_process	0.00027738	0.0085288	196	9636	372	22148	ENSG00000214654,ENSG00000117411,ENSG00000008513,ENSG00000139289,ENSG00000118017,ENSG00000214960,ENSG00000117682,ENSG00000176022,ENSG00000115993,ENSG00000130383,ENSG00000186866,ENSG00000197093,ENSG00000163378,ENSG00000165905,ENSG00000129484,ENSG00000182621,ENSG00000205277,ENSG00000204217,ENSG00000132692,ENSG00000113070,ENSG00000070731,ENSG00000198488,ENSG00000130287,ENSG00000178234,ENSG00000117643…
GO:0008154	actin polymerization or depolymerization	biological_process	0.00029027	0.0089108	124	9636	224	22148	ENSG00000119328,ENSG00000158427,ENSG00000066777,ENSG00000163431,ENSG00000136950,ENSG00000071127,ENSG00000247596,ENSG00000134278,ENSG00000173366,ENSG00000084112,ENSG00000015285,ENSG00000170807,ENSG00000163157,ENSG00000090924,ENSG00000172830,ENSG00000146376,ENSG00000164877,ENSG00000133789,ENSG00000248905,ENSG00000161270,ENSG00000241685,ENSG00000131504,ENSG00000167617,ENSG00000115091,ENSG00000176732…
GO:0070085	glycosylation	biological_process	0.00029276	0.0089733	161	9636	300	22148	ENSG00000090581,ENSG00000109956,ENSG00000235863,ENSG00000131386,ENSG00000182870,ENSG00000070526,ENSG00000244038,ENSG00000198408,ENSG00000184389,ENSG00000168374,ENSG00000085998,ENSG00000187605,ENSG00000134825,ENSG00000119523,ENSG00000136731,ENSG00000169733,ENSG00000027847,ENSG00000181027,ENSG00000132581,ENSG00000139133,ENSG00000056050,ENSG00000181830,ENSG00000116209,ENSG00000251287,ENSG00000111846…
GO:0071310	cellular response to organic substance	biological_process	0.00030386	0.0092988	1197	9636	2564	22148	ENSG00000107104,ENSG00000132334,ENSG00000143185,ENSG00000183287,ENSG00000132671,ENSG00000171051,ENSG00000153071,ENSG00000075142,ENSG00000138794,ENSG00000104432,ENSG00000138814,ENSG00000163701,ENSG00000118260,ENSG00000198917,ENSG00000116815,ENSG00000119508,ENSG00000075388,ENSG00000124635,ENSG00000104998,ENSG00000088888,ENSG00000069956,ENSG00000084674,ENSG00000157873,ENSG00000108984,ENSG00000092820…
GO:0006486	protein glycosylation	biological_process	0.00030671	0.0093566	158	9636	294	22148	ENSG00000176945,ENSG00000198380,ENSG00000187676,ENSG00000033011,ENSG00000131459,ENSG00000176928,ENSG00000163389,ENSG00000182050,ENSG00000196968,ENSG00000205301,ENSG00000156413,ENSG00000111339,ENSG00000107854,ENSG00000151778,ENSG00000130714,ENSG00000147162,ENSG00000184956,ENSG00000117643,ENSG00000178234,ENSG00000115525,ENSG00000177239,ENSG00000148488,ENSG00000161013,ENSG00000205277,ENSG00000129484…
GO:0043413	macromolecule glycosylation	biological_process	0.00030671	0.0093566	158	9636	294	22148	ENSG00000115525,ENSG00000148488,ENSG00000177239,ENSG00000161013,ENSG00000130714,ENSG00000151778,ENSG00000147162,ENSG00000184956,ENSG00000117643,ENSG00000178234,ENSG00000163389,ENSG00000176928,ENSG00000182050,ENSG00000196968,ENSG00000205301,ENSG00000107854,ENSG00000111339,ENSG00000156413,ENSG00000176945,ENSG00000187676,ENSG00000198380,ENSG00000131459,ENSG00000033011,ENSG00000130383,ENSG00000186866…
GO:0004114	3',5'-cyclic-nucleotide phosphodiesterase activity	molecular_function	0.00030774	0.0093734	23	9636	30	22148	ENSG00000113448,ENSG00000172572,ENSG00000128655,ENSG00000133256,ENSG00000005249,ENSG00000113231,ENSG00000114302,ENSG00000112541,ENSG00000188191,ENSG00000184588,ENSG00000160191,ENSG00000095464,ENSG00000108946,ENSG00000139053,ENSG00000105650,ENSG00000065989,ENSG00000123360,ENSG00000115252,ENSG00000185527,ENSG00000186642,ENSG00000132915,ENSG00000171408,ENSG00000284762
GO:0031984	organelle subcompartment	cellular_component	0.0003161	0.0096128	70	9636	117	22148	ENSG00000176022,ENSG00000108587,ENSG00000148384,ENSG00000115540,ENSG00000130383,ENSG00000197093,ENSG00000152700,ENSG00000143318,ENSG00000058799,ENSG00000188092,ENSG00000117411,ENSG00000008513,ENSG00000154252,ENSG00000137502,ENSG00000123989,ENSG00000215252,ENSG00000103056,ENSG00000151693,ENSG00000171124,ENSG00000180549,ENSG00000171302,ENSG00000175229,ENSG00000073849,ENSG00000088832,ENSG00000206127…
GO:0019216	regulation of lipid metabolic process	biological_process	0.00032113	0.0097505	205	9636	392	22148	ENSG00000186951,ENSG00000062282,ENSG00000095637,ENSG00000214456,ENSG00000198911,ENSG00000105329,ENSG00000068078,ENSG00000023330,ENSG00000170485,ENSG00000005882,ENSG00000142178,ENSG00000171150,ENSG00000108424,ENSG00000163344,ENSG00000171720,ENSG00000145861,ENSG00000188372,ENSG00000147872,ENSG00000089163,ENSG00000149091,ENSG00000143365,ENSG00000100100,ENSG00000111269,ENSG00000110651,ENSG00000134240…
GO:0003013	circulatory system process	biological_process	0.0003305	0.01002	240	9636	467	22148	ENSG00000215644,ENSG00000188687,ENSG00000049759,ENSG00000121068,ENSG00000177000,ENSG00000174697,ENSG00000134571,ENSG00000130234,ENSG00000154188,ENSG00000173391,ENSG00000104490,ENSG00000123405,ENSG00000151090,ENSG00000143933,ENSG00000118729,ENSG00000092969,ENSG00000184588,ENSG00000179546,ENSG00000155657,ENSG00000151067,ENSG00000121933,ENSG00000165995,ENSG00000159842,ENSG00000172232,ENSG00000176387…
GO:0035065	regulation of histone acetylation	biological_process	0.00033223	0.010056	37	9636	55	22148	ENSG00000145335,ENSG00000178913,ENSG00000255302,ENSG00000128342,ENSG00000185499,ENSG00000154803,ENSG00000149554,ENSG00000119335,ENSG00000112200,ENSG00000066336,ENSG00000169375,ENSG00000012048,ENSG00000163348,ENSG00000105329,ENSG00000049768,ENSG00000158321,ENSG00000118058,ENSG00000108773,ENSG00000197181,ENSG00000183207,ENSG00000096717,ENSG00000136504,ENSG00000100784,ENSG00000099956,ENSG00000141052…
GO:0030118	clathrin coat	cellular_component	0.00033862	0.010234	35	9636	51	22148	ENSG00000197081,ENSG00000134262,ENSG00000141367,ENSG00000132842,ENSG00000184056,ENSG00000006125,ENSG00000139719,ENSG00000042753,ENSG00000159082,ENSG00000118473,ENSG00000196961,ENSG00000175416,ENSG00000100083,ENSG00000213983,ENSG00000122705,ENSG00000006715,ENSG00000070718,ENSG00000070371,ENSG00000103365,ENSG00000089818,ENSG00000157191,ENSG00000185760,ENSG00000085832,ENSG00000104490,ENSG00000100280…
GO:0001505	regulation of neurotransmitter levels	biological_process	0.00034347	0.010364	116	9636	208	22148	ENSG00000151577,ENSG00000165804,ENSG00000178750,ENSG00000132842,ENSG00000105649,ENSG00000064692,ENSG00000104888,ENSG00000159082,ENSG00000089250,ENSG00000107130,ENSG00000103496,ENSG00000177807,ENSG00000135643,ENSG00000204385,ENSG00000111371,ENSG00000143149,ENSG00000167371,ENSG00000183044,ENSG00000011347,ENSG00000142319,ENSG00000117016,ENSG00000169760,ENSG00000272636,ENSG00000135821,ENSG00000101152…
GO:0009141	nucleoside triphosphate metabolic process	biological_process	0.00035162	0.010594	300	9636	592	22148	ENSG00000182901,ENSG00000132522,ENSG00000090339,ENSG00000143184,ENSG00000082701,ENSG00000277632,ENSG00000133805,ENSG00000103024,ENSG00000088387,ENSG00000148484,ENSG00000178035,ENSG00000198826,ENSG00000241837,ENSG00000106069,ENSG00000166579,ENSG00000181085,ENSG00000177706,ENSG00000159788,ENSG00000241468,ENSG00000071205,ENSG00000285162,ENSG00000197457,ENSG00000171793,ENSG00000087470,ENSG00000205517…
GO:0042692	muscle cell differentiation	biological_process	0.00036593	0.011008	252	9636	492	22148	ENSG00000168036,ENSG00000133026,ENSG00000090554,ENSG00000183576,ENSG00000163380,ENSG00000143632,ENSG00000163909,ENSG00000103423,ENSG00000092529,ENSG00000168743,ENSG00000136842,ENSG00000101384,ENSG00000162430,ENSG00000117713,ENSG00000139174,ENSG00000132589,ENSG00000157227,ENSG00000188130,ENSG00000086967,ENSG00000177238,ENSG00000084093,ENSG00000152818,ENSG00000048052,ENSG00000133392,ENSG00000116604…
GO:0055086	nucleobase-containing small molecule metabolic process	biological_process	0.00037545	0.011277	532	9636	1092	22148	ENSG00000204388,ENSG00000108262,ENSG00000184060,ENSG00000112667,ENSG00000137710,ENSG00000099810,ENSG00000112874,ENSG00000169567,ENSG00000004487,ENSG00000135914,ENSG00000174373,ENSG00000204149,ENSG00000165704,ENSG00000089250,ENSG00000186642,ENSG00000114491,ENSG00000155903,ENSG00000102218,ENSG00000171408,ENSG00000113161,ENSG00000158987,ENSG00000140463,ENSG00000126803,ENSG00000145147,ENSG00000179841…
GO:0030016	myofibril	cellular_component	0.0003899	0.011693	125	9636	227	22148	ENSG00000143318,ENSG00000197893,ENSG00000120729,ENSG00000143933,ENSG00000130402,ENSG00000138347,ENSG00000091482,ENSG00000157150,ENSG00000152413,ENSG00000129116,ENSG00000118680,ENSG00000101470,ENSG00000134571,ENSG00000128591,ENSG00000196924,ENSG00000137878,ENSG00000162520,ENSG00000077549,ENSG00000188554,ENSG00000132912,ENSG00000183023,ENSG00000188677,ENSG00000179057,ENSG00000167460,ENSG00000115641…
GO:0034405	response to fluid shear stress	biological_process	0.00039463	0.011816	25	9636	34	22148	ENSG00000104267,ENSG00000198911,ENSG00000116044,ENSG00000134954,ENSG00000137834,ENSG00000105329,ENSG00000166484,ENSG00000165029,ENSG00000170873,ENSG00000164867,ENSG00000142208,ENSG00000171720,ENSG00000168615,ENSG00000127528,ENSG00000164400,ENSG00000137764,ENSG00000197122,ENSG00000008710,ENSG00000130707,ENSG00000073756,ENSG00000081189,ENSG00000101665,ENSG00000118762,ENSG00000120899,ENSG00000105825
GO:0035690	cellular response to drug	biological_process	0.00039537	0.01182	45	9636	70	22148	ENSG00000185100,ENSG00000127314,ENSG00000183087,ENSG00000116044,ENSG00000055118,ENSG00000015413,ENSG00000072274,ENSG00000108469,ENSG00000086589,ENSG00000078401,ENSG00000148677,ENSG00000157764,ENSG00000099901,ENSG00000167641,ENSG00000141510,ENSG00000180176,ENSG00000081189,ENSG00000184588,ENSG00000125148,ENSG00000146648,ENSG00000108883,ENSG00000138814,ENSG00000183765,ENSG00000065989,ENSG00000204371…
GO:0000070	mitotic sister chromatid segregation	biological_process	0.00039597	0.01182	65	9636	108	22148	ENSG00000118193,ENSG00000108424,ENSG00000119906,ENSG00000254093,ENSG00000113648,ENSG00000131462,ENSG00000149503,ENSG00000140854,ENSG00000131165,ENSG00000116273,ENSG00000086065,ENSG00000126787,ENSG00000213024,ENSG00000156831,ENSG00000002822,ENSG00000076382,ENSG00000130724,ENSG00000143442,ENSG00000117650,ENSG00000079616,ENSG00000010292,ENSG00000105568,ENSG00000133302,ENSG00000011243,ENSG00000083937…
GO:0016787	hydrolase activity	molecular_function	0.00039747	0.011847	1377	9636	2955	22148	ENSG00000123739,ENSG00000080031,ENSG00000128482,ENSG00000167968,ENSG00000169750,ENSG00000013288,ENSG00000164576,ENSG00000154277,ENSG00000179532,ENSG00000274810,ENSG00000141698,ENSG00000126067,ENSG00000111358,ENSG00000198952,ENSG00000173786,ENSG00000078618,ENSG00000173598,ENSG00000197943,ENSG00000112249,ENSG00000080815,ENSG00000116288,ENSG00000068796,ENSG00000188827,ENSG00000146414,ENSG00000172264…
GO:0032486	Rap protein signal transduction	biological_process	0.00040227	0.011971	12	9636	13	22148	ENSG00000118193,ENSG00000035862,ENSG00000127314,ENSG00000100359,ENSG00000145632,ENSG00000137710,ENSG00000079337,ENSG00000123728,ENSG00000109756,ENSG00000107263,ENSG00000181467,ENSG00000125249
GO:0035148	tube formation	biological_process	0.00040534	0.012044	84	9636	145	22148	ENSG00000054282,ENSG00000048342,ENSG00000113196,ENSG00000182175,ENSG00000204138,ENSG00000153094,ENSG00000167642,ENSG00000131759,ENSG00000105329,ENSG00000171863,ENSG00000143013,ENSG00000180900,ENSG00000099954,ENSG00000165699,ENSG00000141376,ENSG00000177030,ENSG00000005513,ENSG00000142875,ENSG00000010361,ENSG00000161202,ENSG00000148400,ENSG00000162552,ENSG00000123473,ENSG00000275410,ENSG00000070193…
GO:0005096	GTPase activator activity	molecular_function	0.00040784	0.01209	156	9636	289	22148	ENSG00000004777,ENSG00000161800,ENSG00000111344,ENSG00000165219,ENSG00000073350,ENSG00000177606,ENSG00000024526,ENSG00000035499,ENSG00000157985,ENSG00000054611,ENSG00000111490,ENSG00000122126,ENSG00000031081,ENSG00000116991,ENSG00000175899,ENSG00000141258,ENSG00000100359,ENSG00000076864,ENSG00000124126,ENSG00000167037,ENSG00000106351,ENSG00000105808,ENSG00000169220,ENSG00000196220,ENSG00000273513…
GO:0055065	metal ion homeostasis	biological_process	0.00040813	0.01209	324	9636	649	22148	ENSG00000214943,ENSG00000198049,ENSG00000113448,ENSG00000135914,ENSG00000070961,ENSG00000182687,ENSG00000103415,ENSG00000151067,ENSG00000114353,ENSG00000213199,ENSG00000118729,ENSG00000177455,ENSG00000143318,ENSG00000123104,ENSG00000143933,ENSG00000151882,ENSG00000184381,ENSG00000169194,ENSG00000186810,ENSG00000119929,ENSG00000140030,ENSG00000070018,ENSG00000049759,ENSG00000169715,ENSG00000100373…
GO:0006476	protein deacetylation	biological_process	0.00040933	0.012108	60	9636	98	22148	ENSG00000111642,ENSG00000185787,ENSG00000068024,ENSG00000158828,ENSG00000004487,ENSG00000068903,ENSG00000170004,ENSG00000113916,ENSG00000089163,ENSG00000164105,ENSG00000171720,ENSG00000145349,ENSG00000089902,ENSG00000032219,ENSG00000054267,ENSG00000073614,ENSG00000196591,ENSG00000167085,ENSG00000169375,ENSG00000164576,ENSG00000105127,ENSG00000105329,ENSG00000049768,ENSG00000155545,ENSG00000116560…
GO:1901658	glycosyl compound catabolic process	biological_process	0.00041042	0.012121	257	9636	501	22148	ENSG00000075391,ENSG00000140299,ENSG00000144283,ENSG00000100401,ENSG00000007255,ENSG00000161202,ENSG00000183856,ENSG00000141522,ENSG00000197622,ENSG00000247077,ENSG00000179163,ENSG00000103148,ENSG00000100852,ENSG00000162065,ENSG00000131142,ENSG00000198855,ENSG00000136895,ENSG00000127084,ENSG00000075399,ENSG00000145819,ENSG00000173598,ENSG00000266028,ENSG00000169727,ENSG00000099331,ENSG00000070610…
GO:0031400	negative regulation of protein modification process	biological_process	0.00041341	0.012191	261	9636	512	22148	ENSG00000141480,ENSG00000155792,ENSG00000013588,ENSG00000087074,ENSG00000108465,ENSG00000187608,ENSG00000177628,ENSG00000081237,ENSG00000112992,ENSG00000182533,ENSG00000140992,ENSG00000163904,ENSG00000104517,ENSG00000198053,ENSG00000159733,ENSG00000103490,ENSG00000119048,ENSG00000121653,ENSG00000001084,ENSG00000147883,ENSG00000112640,ENSG00000131370,ENSG00000125084,ENSG00000109762,ENSG00000184545…
GO:0019511	peptidyl-proline hydroxylation	biological_process	0.00041959	0.012355	12	9636	13	22148	ENSG00000185624,ENSG00000149380,ENSG00000072682,ENSG00000110811,ENSG00000087263,ENSG00000090530,ENSG00000178467,ENSG00000117385,ENSG00000129521,ENSG00000135766,ENSG00000122884,ENSG00000269858
GO:0007423	sensory organ development	biological_process	0.00042113	0.012381	277	9636	548	22148	ENSG00000135541,ENSG00000172845,ENSG00000137273,ENSG00000204103,ENSG00000114349,ENSG00000112655,ENSG00000109132,ENSG00000136280,ENSG00000125629,ENSG00000134183,ENSG00000176842,ENSG00000082014,ENSG00000103449,ENSG00000170615,ENSG00000128573,ENSG00000235718,ENSG00000187498,ENSG00000087085,ENSG00000105996,ENSG00000087088,ENSG00000123364,ENSG00000113966,ENSG00000112658,ENSG00000160439,ENSG00000174804…
GO:2000756	regulation of peptidyl-lysine acetylation	biological_process	0.00042335	0.012428	40	9636	61	22148	ENSG00000102974,ENSG00000159692,ENSG00000179348,ENSG00000163166,ENSG00000084073,ENSG00000104872,ENSG00000102882,ENSG00000157212,ENSG00000089250,ENSG00000188976,ENSG00000168137,ENSG00000125538,ENSG00000141052,ENSG00000099956,ENSG00000100784,ENSG00000136504,ENSG00000096717,ENSG00000183207,ENSG00000197181,ENSG00000108773,ENSG00000118058,ENSG00000049768,ENSG00000158321,ENSG00000137133,ENSG00000163348…
GO:0007507	heart development	biological_process	0.00042725	0.012523	291	9636	575	22148	ENSG00000100324,ENSG00000169282,ENSG00000145730,ENSG00000103241,ENSG00000183337,ENSG00000154485,ENSG00000112276,ENSG00000088832,ENSG00000127418,ENSG00000006125,ENSG00000198563,ENSG00000178234,ENSG00000110321,ENSG00000116161,ENSG00000125968,ENSG00000101665,ENSG00000136574,ENSG00000163069,ENSG00000171298,ENSG00000161021,ENSG00000005884,ENSG00000122735,ENSG00000160211,ENSG00000130700,ENSG00000124766…
GO:0006281	DNA repair	biological_process	0.00043053	0.012601	294	9636	582	22148	ENSG00000111206,ENSG00000133302,ENSG00000242802,ENSG00000172732,ENSG00000128908,ENSG00000163961,ENSG00000275126,ENSG00000183207,ENSG00000160551,ENSG00000154767,ENSG00000105393,ENSG00000077514,ENSG00000130726,ENSG00000068878,ENSG00000084072,ENSG00000166783,ENSG00000143947,ENSG00000138375,ENSG00000168002,ENSG00000173818,ENSG00000009413,ENSG00000175792,ENSG00000171792,ENSG00000283782,ENSG00000187736…
GO:0048545	response to steroid hormone stimulus	biological_process	0.00043263	0.012643	228	9636	444	22148	ENSG00000164850,ENSG00000170345,ENSG00000125538,ENSG00000132671,ENSG00000136634,ENSG00000131910,ENSG00000093010,ENSG00000177628,ENSG00000119772,ENSG00000130707,ENSG00000088205,ENSG00000003402,ENSG00000137834,ENSG00000110395,ENSG00000144852,ENSG00000180914,ENSG00000128714,ENSG00000101773,ENSG00000163501,ENSG00000119508,ENSG00000125686,ENSG00000185122,ENSG00000141448,ENSG00000172977,ENSG00000196139…
GO:0034629	cellular protein complex localization	biological_process	0.00043464	0.012683	22	9636	29	22148	ENSG00000205436,ENSG00000177602,ENSG00000285551,ENSG00000186480,ENSG00000112877,ENSG00000069248,ENSG00000283632,ENSG00000101665,ENSG00000185215,ENSG00000144118,ENSG00000168952,ENSG00000058804,ENSG00000075711,ENSG00000106299,ENSG00000179051,ENSG00000164654,ENSG00000157020,ENSG00000092820,ENSG00000180104,ENSG00000143553,ENSG00000179044,ENSG00000162413
GO:0071276	cellular response to cadmium ion	biological_process	0.00043801	0.012761	29	9636	42	22148	ENSG00000100985,ENSG00000148180,ENSG00000050748,ENSG00000204209,ENSG00000205364,ENSG00000196139,ENSG00000100030,ENSG00000136960,ENSG00000100292,ENSG00000142208,ENSG00000087250,ENSG00000177606,ENSG00000170345,ENSG00000102891,ENSG00000116030,ENSG00000213341,ENSG00000146648,ENSG00000125148,ENSG00000125144,ENSG00000205358,ENSG00000187193,ENSG00000198417,ENSG00000205362,ENSG00000142168,ENSG00000185122…
GO:0010975	regulation of neuron projection development	biological_process	0.00043864	0.012761	236	9636	457	22148	ENSG00000107130,ENSG00000141699,ENSG00000105711,ENSG00000115414,ENSG00000100393,ENSG00000176697,ENSG00000154645,ENSG00000137261,ENSG00000145147,ENSG00000171943,ENSG00000078018,ENSG00000005884,ENSG00000010810,ENSG00000174989,ENSG00000120899,ENSG00000135744,ENSG00000125249,ENSG00000006740,ENSG00000111199,ENSG00000145632,ENSG00000123384,ENSG00000100225,ENSG00000125968,ENSG00000110321,ENSG00000049759…
GO:0007015	actin filament organization	biological_process	0.00043928	0.012761	220	9636	424	22148	ENSG00000143878,ENSG00000251322,ENSG00000147439,ENSG00000171475,ENSG00000196570,ENSG00000128641,ENSG00000103490,ENSG00000128340,ENSG00000112290,ENSG00000120896,ENSG00000130755,ENSG00000188277,ENSG00000124145,ENSG00000102879,ENSG00000182533,ENSG00000106526,ENSG00000160007,ENSG00000107104,ENSG00000122966,ENSG00000162552,ENSG00000177425,ENSG00000124006,ENSG00000034510,ENSG00000196405,ENSG00000284292…
GO:0003231	cardiac ventricle development	biological_process	0.00044114	0.012796	75	9636	128	22148	ENSG00000006125,ENSG00000127418,ENSG00000088832,ENSG00000100644,ENSG00000112655,ENSG00000145423,ENSG00000096696,ENSG00000168214,ENSG00000083307,ENSG00000198626,ENSG00000103241,ENSG00000145147,ENSG00000136574,ENSG00000101665,ENSG00000164683,ENSG00000176692,ENSG00000103449,ENSG00000057294,ENSG00000109685,ENSG00000115738,ENSG00000141052,ENSG00000082014,ENSG00000197603,ENSG00000134571,ENSG00000141449…
GO:0046903	secretion	biological_process	0.00044237	0.012812	842	9636	1777	22148	ENSG00000106538,ENSG00000149357,ENSG00000160714,ENSG00000184702,ENSG00000138207,ENSG00000114861,ENSG00000283632,ENSG00000118702,ENSG00000196277,ENSG00000144566,ENSG00000138796,ENSG00000035862,ENSG00000070087,ENSG00000099940,ENSG00000173171,ENSG00000140526,ENSG00000118513,ENSG00000175899,ENSG00000010278,ENSG00000104312,ENSG00000115419,ENSG00000053501,ENSG00000022556,ENSG00000101152,ENSG00000186111…
GO:0004708	MAP kinase kinase activity	molecular_function	0.00044343	0.012824	14	9636	16	22148	ENSG00000065559,ENSG00000108984,ENSG00000077264,ENSG00000112062,ENSG00000006432,ENSG00000102882,ENSG00000100030,ENSG00000137764,ENSG00000034152,ENSG00000076984,ENSG00000169032,ENSG00000188906,ENSG00000114738,ENSG00000089022
GO:0046822	regulation of nucleocytoplasmic transport	biological_process	0.00044513	0.012854	90	9636	157	22148	ENSG00000017427,ENSG00000157782,ENSG00000106799,ENSG00000175793,ENSG00000148737,ENSG00000173801,ENSG00000101997,ENSG00000130726,ENSG00000105647,ENSG00000136634,ENSG00000152977,ENSG00000125538,ENSG00000157110,ENSG00000184304,ENSG00000082701,ENSG00000011243,ENSG00000168734,ENSG00000146232,ENSG00000096384,ENSG00000163166,ENSG00000125686,ENSG00000153071,ENSG00000075142,ENSG00000104517,ENSG00000014164…
GO:0032259	methylation	biological_process	0.0004505	0.012988	200	9636	383	22148	ENSG00000119772,ENSG00000197181,ENSG00000093010,ENSG00000150540,ENSG00000124713,ENSG00000155542,ENSG00000168298,ENSG00000170345,ENSG00000187837,ENSG00000145388,ENSG00000137574,ENSG00000086189,ENSG00000198917,ENSG00000084073,ENSG00000187605,ENSG00000204371,ENSG00000164091,ENSG00000134627,ENSG00000120265,ENSG00000110871,ENSG00000171681,ENSG00000076108,ENSG00000205629,ENSG00000085276,ENSG00000134077…
GO:0071902	positive regulation of protein serine/threonine kinase activity	biological_process	0.00045112	0.012988	180	9636	342	22148	ENSG00000171105,ENSG00000244687,ENSG00000085511,ENSG00000269335,ENSG00000149930,ENSG00000174775,ENSG00000104872,ENSG00000143947,ENSG00000090432,ENSG00000110651,ENSG00000131653,ENSG00000104375,ENSG00000117707,ENSG00000144118,ENSG00000135932,ENSG00000181061,ENSG00000173207,ENSG00000130304,ENSG00000160551,ENSG00000166333,ENSG00000181092,ENSG00000197122,ENSG00000100726,ENSG00000188064,ENSG00000143971…
GO:0045597	positive regulation of cell differentiation	biological_process	0.0004561	0.013112	412	9636	837	22148	ENSG00000108175,ENSG00000142611,ENSG00000129910,ENSG00000006327,ENSG00000183087,ENSG00000131711,ENSG00000130558,ENSG00000162670,ENSG00000128652,ENSG00000049768,ENSG00000067955,ENSG00000197747,ENSG00000247596,ENSG00000179218,ENSG00000079246,ENSG00000122641,ENSG00000127445,ENSG00000110107,ENSG00000118707,ENSG00000131759,ENSG00000179348,ENSG00000138696,ENSG00000101384,ENSG00000177706,ENSG00000136630…
GO:0043623	cellular protein complex assembly	biological_process	0.00045709	0.013122	359	9636	722	22148	ENSG00000152409,ENSG00000161800,ENSG00000137478,ENSG00000256061,ENSG00000164327,ENSG00000139537,ENSG00000137038,ENSG00000179057,ENSG00000092531,ENSG00000006453,ENSG00000167965,ENSG00000137821,ENSG00000145241,ENSG00000171368,ENSG00000113966,ENSG00000267855,ENSG00000124126,ENSG00000161905,ENSG00000175279,ENSG00000198718,ENSG00000204287,ENSG00000113615,ENSG00000167371,ENSG00000162928,ENSG00000149798…
GO:0031647	regulation of protein stability	biological_process	0.00045829	0.013136	153	9636	286	22148	ENSG00000100393,ENSG00000110958,ENSG00000048028,ENSG00000273820,ENSG00000183765,ENSG00000010244,ENSG00000155875,ENSG00000088992,ENSG00000145362,ENSG00000169884,ENSG00000100225,ENSG00000136986,ENSG00000125968,ENSG00000080824,ENSG00000115464,ENSG00000101665,ENSG00000198625,ENSG00000130119,ENSG00000109670,ENSG00000108518,ENSG00000204308,ENSG00000160285,ENSG00000049759,ENSG00000105401,ENSG00000237693…
GO:0006605	protein targeting	biological_process	0.00046896	0.013423	309	9636	617	22148	ENSG00000114850,ENSG00000104517,ENSG00000164924,ENSG00000134262,ENSG00000096384,ENSG00000101888,ENSG00000089157,ENSG00000146232,ENSG00000177108,ENSG00000133704,ENSG00000124587,ENSG00000185359,ENSG00000162244,ENSG00000017427,ENSG00000140284,ENSG00000142541,ENSG00000124783,ENSG00000060971,ENSG00000173801,ENSG00000132286,ENSG00000116882,ENSG00000265681,ENSG00000170606,ENSG00000122026,ENSG00000134242…
GO:0042278	purine nucleoside metabolic process	biological_process	0.00047147	0.013475	336	9636	671	22148	ENSG00000107263,ENSG00000170667,ENSG00000043591,ENSG00000131584,ENSG00000107863,ENSG00000105329,ENSG00000152061,ENSG00000158828,ENSG00000204389,ENSG00000169756,ENSG00000169221,ENSG00000018625,ENSG00000285077,ENSG00000182175,ENSG00000177192,ENSG00000133706,ENSG00000100934,ENSG00000066777,ENSG00000147799,ENSG00000138835,ENSG00000174775,ENSG00000088280,ENSG00000081026,ENSG00000275152,ENSG00000089639…
GO:0055080	cation homeostasis	biological_process	0.00047421	0.013533	355	9636	716	22148	ENSG00000129048,ENSG00000125648,ENSG00000183625,ENSG00000070729,ENSG00000172869,ENSG00000116016,ENSG00000198838,ENSG00000168924,ENSG00000157017,ENSG00000066230,ENSG00000134183,ENSG00000175197,ENSG00000183172,ENSG00000113073,ENSG00000122729,ENSG00000129244,ENSG00000170890,ENSG00000170498,ENSG00000105974,ENSG00000096968,ENSG00000047249,ENSG00000136546,ENSG00000197561,ENSG00000134160,ENSG00000166405…
GO:0006308	DNA catabolic process	biological_process	0.00047811	0.013624	42	9636	65	22148	ENSG00000012048,ENSG00000099954,ENSG00000081177,ENSG00000132207,ENSG00000105612,ENSG00000070501,ENSG00000167968,ENSG00000138376,ENSG00000113318,ENSG00000213918,ENSG00000039650,ENSG00000100697,ENSG00000114030,ENSG00000054796,ENSG00000108424,ENSG00000188827,ENSG00000164305,ENSG00000149311,ENSG00000065057,ENSG00000189403,ENSG00000197299,ENSG00000123415,ENSG00000160049,ENSG00000168496,ENSG00000140398…
GO:0048563	post-embryonic organ morphogenesis	biological_process	0.00048053	0.013673	9	9636	9	22148	ENSG00000153094,ENSG00000117122,ENSG00000137474,ENSG00000087088,ENSG00000030110,ENSG00000125533,ENSG00000166147,ENSG00000115380,ENSG00000205581
GO:0016773	phosphotransferase activity, alcohol group as acceptor	molecular_function	0.00048246	0.013708	420	9636	848	22148	ENSG00000163349,ENSG00000111358,ENSG00000176749,ENSG00000230626,ENSG00000115020,ENSG00000101890,ENSG00000164399,ENSG00000182511,ENSG00000157881,ENSG00000078142,ENSG00000070388,ENSG00000133597,ENSG00000039650,ENSG00000008128,ENSG00000142208,ENSG00000134318,ENSG00000169032,ENSG00000254598,ENSG00000112062,ENSG00000188322,ENSG00000142875,ENSG00000172939,ENSG00000176444,ENSG00000171174,ENSG00000118246…
GO:0071824	protein-DNA complex subunit organization	biological_process	0.00048567	0.013779	161	9636	309	22148	ENSG00000185130,ENSG00000165916,ENSG00000063978,ENSG00000166451,ENSG00000197153,ENSG00000187109,ENSG00000124575,ENSG00000139687,ENSG00000167513,ENSG00000196890,ENSG00000123405,ENSG00000185420,ENSG00000006712,ENSG00000102384,ENSG00000185024,ENSG00000122390,ENSG00000203818,ENSG00000163161,ENSG00000159259,ENSG00000273802,ENSG00000164104,ENSG00000272047,ENSG00000119969,ENSG00000051180,ENSG00000136936…
GO:0031331	positive regulation of cellular catabolic process	biological_process	0.00049326	0.013961	133	9636	245	22148	ENSG00000168615,ENSG00000180138,ENSG00000013561,ENSG00000145632,ENSG00000245848,ENSG00000101255,ENSG00000168092,ENSG00000174989,ENSG00000101665,ENSG00000123908,ENSG00000011198,ENSG00000173548,ENSG00000167588,ENSG00000126581,ENSG00000189403,ENSG00000164938,ENSG00000152518,ENSG00000138035,ENSG00000163743,ENSG00000107404,ENSG00000119715,ENSG00000113712,ENSG00000090905,ENSG00000113520,ENSG00000198168…
GO:0031333	negative regulation of protein complex assembly	biological_process	0.0004937	0.013961	75	9636	128	22148	ENSG00000116329,ENSG00000143013,ENSG00000142655,ENSG00000253548,ENSG00000176732,ENSG00000224051,ENSG00000118193,ENSG00000116584,ENSG00000247596,ENSG00000066777,ENSG00000163431,ENSG00000158427,ENSG00000068903,ENSG00000104833,ENSG00000163157,ENSG00000170807,ENSG00000145335,ENSG00000173366,ENSG00000178585,ENSG00000136842,ENSG00000135547,ENSG00000100109,ENSG00000137834,ENSG00000139197,ENSG00000205629…
GO:0000737	DNA catabolic process, endonucleolytic	biological_process	0.00049424	0.013961	20	9636	26	22148	ENSG00000013563,ENSG00000114030,ENSG00000169598,ENSG00000100697,ENSG00000054796,ENSG00000108424,ENSG00000134452,ENSG00000213918,ENSG00000172732,ENSG00000164305,ENSG00000160049,ENSG00000168496,ENSG00000099954,ENSG00000189403,ENSG00000167968,ENSG00000164104,ENSG00000113318,ENSG00000183770,ENSG00000167136,ENSG00000105612
GO:0006941	striated muscle contraction	biological_process	0.00049699	0.014019	86	9636	150	22148	ENSG00000113448,ENSG00000183023,ENSG00000108443,ENSG00000145349,ENSG00000006283,ENSG00000175206,ENSG00000184588,ENSG00000196296,ENSG00000118729,ENSG00000151067,ENSG00000155657,ENSG00000091482,ENSG00000143933,ENSG00000143318,ENSG00000101470,ENSG00000155962,ENSG00000152413,ENSG00000072062,ENSG00000130234,ENSG00000134571,ENSG00000105357,ENSG00000185482,ENSG00000049759,ENSG00000034152,ENSG00000114279…
GO:0001738	morphogenesis of a polarized epithelium	biological_process	0.00049949	0.014069	58	9636	95	22148	ENSG00000164932,ENSG00000151208,ENSG00000183579,ENSG00000186193,ENSG00000113971,ENSG00000070831,ENSG00000141480,ENSG00000183098,ENSG00000130702,ENSG00000125084,ENSG00000196961,ENSG00000112655,ENSG00000145423,ENSG00000156299,ENSG00000162738,ENSG00000042753,ENSG00000174672,ENSG00000006125,ENSG00000100092,ENSG00000101680,ENSG00000204104,ENSG00000165617,ENSG00000135541,ENSG00000137273,ENSG00000153071…
GO:0045787	positive regulation of cell cycle	biological_process	0.00051876	0.014591	101	9636	180	22148	ENSG00000165169,ENSG00000151694,ENSG00000097007,ENSG00000113328,ENSG00000090061,ENSG00000169375,ENSG00000158402,ENSG00000180336,ENSG00000108100,ENSG00000175305,ENSG00000114315,ENSG00000070018,ENSG00000167244,ENSG00000139687,ENSG00000078401,ENSG00000094804,ENSG00000141867,ENSG00000108443,ENSG00000254647,ENSG00000101224,ENSG00000115008,ENSG00000092969,ENSG00000124882,ENSG00000134138,ENSG00000178188…
GO:0009164	nucleoside catabolic process	biological_process	0.00052152	0.014647	252	9636	492	22148	ENSG00000166974,ENSG00000140750,ENSG00000152689,ENSG00000177548,ENSG00000145147,ENSG00000133121,ENSG00000157020,ENSG00000029725,ENSG00000140463,ENSG00000158987,ENSG00000114346,ENSG00000179051,ENSG00000155903,ENSG00000116981,ENSG00000149182,ENSG00000102218,ENSG00000141968,ENSG00000130052,ENSG00000223443,ENSG00000158825,ENSG00000112276,ENSG00000006740,ENSG00000057608,ENSG00000205309,ENSG00000213445…
GO:0018023	peptidyl-lysine trimethylation	biological_process	0.00054231	0.015209	31	9636	45	22148	ENSG00000118058,ENSG00000066135,ENSG00000140395,ENSG00000141867,ENSG00000185917,ENSG00000139160,ENSG00000198730,ENSG00000186280,ENSG00000096717,ENSG00000171606,ENSG00000160789,ENSG00000099956,ENSG00000168298,ENSG00000032219,ENSG00000187837,ENSG00000054267,ENSG00000187605,ENSG00000198026,ENSG00000131845,ENSG00000147162,ENSG00000124575,ENSG00000183576,ENSG00000104872,ENSG00000163166,ENSG00000100483…
GO:0006875	cellular metal ion homeostasis	biological_process	0.0005436	0.015223	285	9636	568	22148	ENSG00000091513,ENSG00000143183,ENSG00000107745,ENSG00000168398,ENSG00000182162,ENSG00000065000,ENSG00000125144,ENSG00000160013,ENSG00000167323,ENSG00000131504,ENSG00000170385,ENSG00000142511,ENSG00000142185,ENSG00000160014,ENSG00000243335,ENSG00000176273,ENSG00000162695,ENSG00000005700,ENSG00000164850,ENSG00000147804,ENSG00000125538,ENSG00000171860,ENSG00000141424,ENSG00000068724,ENSG00000171051…
GO:0003723	RNA binding	molecular_function	0.00055233	0.015445	867	9636	1835	22148	ENSG00000138709,ENSG00000084072,ENSG00000167281,ENSG00000048162,ENSG00000143947,ENSG00000071859,ENSG00000198900,ENSG00000120658,ENSG00000168002,ENSG00000011260,ENSG00000273749,ENSG00000156414,ENSG00000129480,ENSG00000173818,ENSG00000111615,ENSG00000165733,ENSG00000117395,ENSG00000104131,ENSG00000139233,ENSG00000147592,ENSG00000108511,ENSG00000072110,ENSG00000159409,ENSG00000224470,ENSG00000134419…
GO:0046128	purine ribonucleoside metabolic process	biological_process	0.00055482	0.015493	334	9636	668	22148	ENSG00000139132,ENSG00000154803,ENSG00000204922,ENSG00000031003,ENSG00000203879,ENSG00000072818,ENSG00000099901,ENSG00000105738,ENSG00000123329,ENSG00000172992,ENSG00000133612,ENSG00000133027,ENSG00000060237,ENSG00000155093,ENSG00000143156,ENSG00000188906,ENSG00000074800,ENSG00000165699,ENSG00000011454,ENSG00000213809,ENSG00000038274,ENSG00000164506,ENSG00000105647,ENSG00000125733,ENSG00000124713…
GO:0007050	cell cycle arrest	biological_process	0.00056294	0.015697	138	9636	257	22148	ENSG00000111276,ENSG00000108984,ENSG00000176749,ENSG00000111596,ENSG00000240972,ENSG00000164885,ENSG00000185499,ENSG00000114166,ENSG00000169032,ENSG00000128482,ENSG00000121774,ENSG00000012048,ENSG00000111653,ENSG00000178252,ENSG00000175793,ENSG00000087074,ENSG00000198176,ENSG00000123999,ENSG00000164850,ENSG00000166313,ENSG00000104973,ENSG00000148935,ENSG00000182973,ENSG00000096384,ENSG00000141448…
GO:0031264	death-inducing signaling complex	cellular_component	0.0005694	0.015854	9	9636	9	22148	ENSG00000003402,ENSG00000168040,ENSG00000102871,ENSG00000164305,ENSG00000003400,ENSG00000064012,ENSG00000026103,ENSG00000137275,ENSG00000185104
GO:0043434	response to peptide hormone stimulus	biological_process	0.00057325	0.01593	216	9636	420	22148	ENSG00000117410,ENSG00000197122,ENSG00000108840,ENSG00000181092,ENSG00000145545,ENSG00000170145,ENSG00000158092,ENSG00000109458,ENSG00000145191,ENSG00000090339,ENSG00000168610,ENSG00000050820,ENSG00000178567,ENSG00000048052,ENSG00000242372,ENSG00000130304,ENSG00000198523,ENSG00000177238,ENSG00000166579,ENSG00000071677,ENSG00000151552,ENSG00000171105,ENSG00000143545,ENSG00000128524,ENSG00000273749…
GO:0007224	smoothened signaling pathway	biological_process	0.00057377	0.01593	81	9636	140	22148	ENSG00000126603,ENSG00000169884,ENSG00000204104,ENSG00000118096,ENSG00000107593,ENSG00000139549,ENSG00000108423,ENSG00000072840,ENSG00000103241,ENSG00000128602,ENSG00000138002,ENSG00000185716,ENSG00000166167,ENSG00000197921,ENSG00000044115,ENSG00000105701,ENSG00000109113,ENSG00000011143,ENSG00000113966,ENSG00000168014,ENSG00000139687,ENSG00000054392,ENSG00000114315,ENSG00000107882,ENSG00000102858…
GO:0042454	ribonucleoside catabolic process	biological_process	0.00057547	0.015955	247	9636	482	22148	ENSG00000137077,ENSG00000119185,ENSG00000091409,ENSG00000120318,ENSG00000186635,ENSG00000050327,ENSG00000142459,ENSG00000057608,ENSG00000006740,ENSG00000124701,ENSG00000213445,ENSG00000107099,ENSG00000079337,ENSG00000144711,ENSG00000146426,ENSG00000172724,ENSG00000276409,ENSG00000155903,ENSG00000102218,ENSG00000149182,ENSG00000223443,ENSG00000130052,ENSG00000141968,ENSG00000112276,ENSG00000158825…
GO:0050662	coenzyme binding	molecular_function	0.00057753	0.015989	119	9636	216	22148	ENSG00000121671,ENSG00000145439,ENSG00000116096,ENSG00000161533,ENSG00000167780,ENSG00000153093,ENSG00000138796,ENSG00000172508,ENSG00000159231,ENSG00000131781,ENSG00000250799,ENSG00000004487,ENSG00000067829,ENSG00000148672,ENSG00000176387,ENSG00000069535,ENSG00000018510,ENSG00000160211,ENSG00000140632,ENSG00000171723,ENSG00000186153,ENSG00000137857,ENSG00000106049,ENSG00000198431,ENSG00000049239…
GO:1901564	organonitrogen compound metabolic process	biological_process	0.00058013	0.016039	986	9636	2093	22148	ENSG00000100359,ENSG00000099624,ENSG00000115419,ENSG00000274276,ENSG00000124608,ENSG00000167037,ENSG00000260643,ENSG00000090861,ENSG00000175899,ENSG00000157985,ENSG00000139292,ENSG00000143418,ENSG00000160323,ENSG00000106105,ENSG00000070087,ENSG00000167900,ENSG00000035862,ENSG00000024526,ENSG00000177606,ENSG00000168421,ENSG00000123989,ENSG00000130821,ENSG00000111843,ENSG00000160282,ENSG00000111344…
GO:0033059	cellular pigmentation	biological_process	0.00058367	0.016113	31	9636	45	22148	ENSG00000124839,ENSG00000185236,ENSG00000041353,ENSG00000047579,ENSG00000069974,ENSG00000196072,ENSG00000143669,ENSG00000186222,ENSG00000072958,ENSG00000171791,ENSG00000166747,ENSG00000125124,ENSG00000137474,ENSG00000115648,ENSG00000139719,ENSG00000135404,ENSG00000175203,ENSG00000101440,ENSG00000107165,ENSG00000135441,ENSG00000138771,ENSG00000113966,ENSG00000143553,ENSG00000138069,ENSG00000185664…
GO:0048857	neural nucleus development	biological_process	0.00059137	0.016272	13	9636	15	22148	ENSG00000176749,ENSG00000109132,ENSG00000141837,ENSG00000171791,ENSG00000171450,ENSG00000180900,ENSG00000184254,ENSG00000149571,ENSG00000160716,ENSG00000120094,ENSG00000173917,ENSG00000138802,ENSG00000128573
GO:0001078	RNA polymerase II core promoter proximal region sequence-specific DNA binding transcription factor activity involved in negative regulation of transcription	molecular_function	0.00059149	0.016272	96	9636	172	22148	ENSG00000122859,ENSG00000198911,ENSG00000124831,ENSG00000186951,ENSG00000069812,ENSG00000005436,ENSG00000074800,ENSG00000156273,ENSG00000173039,ENSG00000163666,ENSG00000123685,ENSG00000235268,ENSG00000112333,ENSG00000164379,ENSG00000102349,ENSG00000111249,ENSG00000066336,ENSG00000182463,ENSG00000120798,ENSG00000125952,ENSG00000089902,ENSG00000113196,ENSG00000162772,ENSG00000175745,ENSG00000143365…
GO:0006873	cellular ion homeostasis	biological_process	0.00059254	0.016272	321	9636	645	22148	ENSG00000160801,ENSG00000154127,ENSG00000140939,ENSG00000078369,ENSG00000187045,ENSG00000169688,ENSG00000060558,ENSG00000180758,ENSG00000004939,ENSG00000153956,ENSG00000156642,ENSG00000159363,ENSG00000164418,ENSG00000080815,ENSG00000165915,ENSG00000125148,ENSG00000197943,ENSG00000145335,ENSG00000180210,ENSG00000143324,ENSG00000120063,ENSG00000181804,ENSG00000186009,ENSG00000132507,ENSG00000172139…
GO:0045638	negative regulation of myeloid cell differentiation	biological_process	0.0005931	0.016272	54	9636	90	22148	ENSG00000163737,ENSG00000274618,ENSG00000139842,ENSG00000270882,ENSG00000179348,ENSG00000204103,ENSG00000277157,ENSG00000106004,ENSG00000166477,ENSG00000143995,ENSG00000197061,ENSG00000204577,ENSG00000136869,ENSG00000270276,ENSG00000168036,ENSG00000136997,ENSG00000123999,ENSG00000198730,ENSG00000277632,ENSG00000173757,ENSG00000278705,ENSG00000143772,ENSG00000276966,ENSG00000181092,ENSG00000273542…
GO:0031985	Golgi cisterna	cellular_component	0.00059359	0.016272	67	9636	113	22148	ENSG00000215186,ENSG00000196968,ENSG00000156413,ENSG00000206127,ENSG00000090615,ENSG00000186635,ENSG00000104805,ENSG00000198108,ENSG00000109113,ENSG00000175229,ENSG00000171302,ENSG00000073849,ENSG00000151693,ENSG00000103056,ENSG00000215252,ENSG00000123989,ENSG00000180549,ENSG00000171124,ENSG00000188092,ENSG00000058799,ENSG00000197093,ENSG00000152700,ENSG00000115540,ENSG00000130383,ENSG00000148384…
GO:0010273	detoxification of copper ion	biological_process	0.00059897	0.016396	12	9636	14	22148	ENSG00000187193,ENSG00000205358,ENSG00000116288,ENSG00000125144,ENSG00000205364,ENSG00000205362,ENSG00000102891,ENSG00000087250,ENSG00000198417,ENSG00000125148,ENSG00000169715,ENSG00000169688
GO:0000793	condensed chromosome	cellular_component	0.00060337	0.016494	128	9636	235	22148	ENSG00000169189,ENSG00000113522,ENSG00000069248,ENSG00000119684,ENSG00000156970,ENSG00000057468,ENSG00000066923,ENSG00000161036,ENSG00000145919,ENSG00000108055,ENSG00000151725,ENSG00000203760,ENSG00000138095,ENSG00000244588,ENSG00000197299,ENSG00000115942,ENSG00000198887,ENSG00000174442,ENSG00000198917,ENSG00000077935,ENSG00000185122,ENSG00000100206,ENSG00000161609,ENSG00000172613,ENSG00000075945…
GO:0023014	signal transduction by phosphorylation	biological_process	0.00061609	0.016818	40	9636	61	22148	ENSG00000055118,ENSG00000154310,ENSG00000076984,ENSG00000172939,ENSG00000143473,ENSG00000060237,ENSG00000176601,ENSG00000115694,ENSG00000169967,ENSG00000137843,ENSG00000011566,ENSG00000065559,ENSG00000141503,ENSG00000077264,ENSG00000137601,ENSG00000169032,ENSG00000137764,ENSG00000266173,ENSG00000183960,ENSG00000108984,ENSG00000082146,ENSG00000006062,ENSG00000198909,ENSG00000135090,ENSG00000065613…
GO:0009117	nucleotide metabolic process	biological_process	0.00061875	0.016866	499	9636	1025	22148	ENSG00000163281,ENSG00000106351,ENSG00000180694,ENSG00000152700,ENSG00000160679,ENSG00000141258,ENSG00000124126,ENSG00000076864,ENSG00000151617,ENSG00000111490,ENSG00000122126,ENSG00000274736,ENSG00000116991,ENSG00000138413,ENSG00000013375,ENSG00000111906,ENSG00000150672,ENSG00000005469,ENSG00000130827,ENSG00000167965,ENSG00000113916,ENSG00000132518,ENSG00000133812,ENSG00000165219,ENSG00000164327…
GO:0036314	response to sterol	biological_process	0.00062119	0.016909	23	9636	31	22148	ENSG00000185920,ENSG00000107331,ENSG00000106799,ENSG00000081760,ENSG00000143365,ENSG00000157193,ENSG00000163344,ENSG00000122641,ENSG00000057593,ENSG00000173402,ENSG00000160791,ENSG00000186480,ENSG00000277632,ENSG00000069667,ENSG00000006025,ENSG00000163513,ENSG00000165029,ENSG00000070018,ENSG00000112972,ENSG00000100427,ENSG00000128602,ENSG00000178690,ENSG00000105329
GO:0016339	calcium-dependent cell-cell adhesion	biological_process	0.00062371	0.016954	33	9636	49	22148	ENSG00000128536,ENSG00000139880,ENSG00000099889,ENSG00000272674,ENSG00000166589,ENSG00000179776,ENSG00000154162,ENSG00000150394,ENSG00000188404,ENSG00000169760,ENSG00000253953,ENSG00000113211,ENSG00000170558,ENSG00000113209,ENSG00000081818,ENSG00000120324,ENSG00000089327,ENSG00000197479,ENSG00000129910,ENSG00000240184,ENSG00000145526,ENSG00000179242,ENSG00000112852,ENSG00000120327,ENSG00000113205…
GO:0010001	glial cell differentiation	biological_process	0.00063829	0.017304	113	9636	206	22148	ENSG00000166333,ENSG00000162367,ENSG00000125538,ENSG00000145191,ENSG00000145388,ENSG00000148400,ENSG00000172201,ENSG00000087250,ENSG00000070193,ENSG00000170558,ENSG00000168610,ENSG00000157168,ENSG00000136450,ENSG00000128271,ENSG00000175505,ENSG00000121966,ENSG00000172020,ENSG00000189056,ENSG00000138311,ENSG00000168036,ENSG00000153902,ENSG00000071127,ENSG00000100030,ENSG00000131095,ENSG00000164885…
GO:0003785	actin monomer binding	molecular_function	0.00063836	0.017304	21	9636	28	22148	ENSG00000108518,ENSG00000097007,ENSG00000196588,ENSG00000164867,ENSG00000176732,ENSG00000170873,ENSG00000163380,ENSG00000106078,ENSG00000171132,ENSG00000205542,ENSG00000247596,ENSG00000070087,ENSG00000034510,ENSG00000158427,ENSG00000119328,ENSG00000160808,ENSG00000198336,ENSG00000165495,ENSG00000050405,ENSG00000102879,ENSG00000170807
GO:0071498	cellular response to fluid shear stress	biological_process	0.00064507	0.017462	15	9636	18	22148	ENSG00000127528,ENSG00000116044,ENSG00000171720,ENSG00000198911,ENSG00000104267,ENSG00000166484,ENSG00000197122,ENSG00000137764,ENSG00000081189,ENSG00000073756,ENSG00000130707,ENSG00000170873,ENSG00000120899,ENSG00000105825,ENSG00000118762
GO:0043025	neuronal cell body	cellular_component	0.00064639	0.017473	256	9636	503	22148	ENSG00000103042,ENSG00000132507,ENSG00000165168,ENSG00000096384,ENSG00000152894,ENSG00000119522,ENSG00000156299,ENSG00000115902,ENSG00000103490,ENSG00000140992,ENSG00000244731,ENSG00000109756,ENSG00000124839,ENSG00000123999,ENSG00000121807,ENSG00000166313,ENSG00000122966,ENSG00000119878,ENSG00000198799,ENSG00000169750,ENSG00000254550,ENSG00000154146,ENSG00000154277,ENSG00000129990,ENSG00000137845…
GO:0032154	cleavage furrow	cellular_component	0.0006508	0.017568	37	9636	56	22148	ENSG00000114346,ENSG00000146005,ENSG00000090565,ENSG00000072864,ENSG00000140623,ENSG00000168385,ENSG00000065243,ENSG00000143878,ENSG00000186575,ENSG00000133026,ENSG00000166140,ENSG00000123143,ENSG00000148357,ENSG00000177082,ENSG00000006451,ENSG00000122966,ENSG00000050405,ENSG00000124356,ENSG00000137100,ENSG00000241360,ENSG00000137710,ENSG00000161714,ENSG00000165527,ENSG00000145241,ENSG00000100345…
GO:0035601	protein deacylation	biological_process	0.00065338	0.017613	64	9636	107	22148	ENSG00000177565,ENSG00000160685,ENSG00000066427,ENSG00000157933,ENSG00000061273,ENSG00000096717,ENSG00000143353,ENSG00000116478,ENSG00000103449,ENSG00000157540,ENSG00000142082,ENSG00000158941,ENSG00000100429,ENSG00000100393,ENSG00000223443,ENSG00000182979,ENSG00000107362,ENSG00000072310,ENSG00000054267,ENSG00000145349,ENSG00000032219,ENSG00000164105,ENSG00000113916,ENSG00000185787,ENSG00000004487…
GO:0032091	negative regulation of protein binding	biological_process	0.00065586	0.017656	58	9636	96	22148	ENSG00000139372,ENSG00000100311,ENSG00000115232,ENSG00000121101,ENSG00000141480,ENSG00000010704,ENSG00000082701,ENSG00000181092,ENSG00000125968,ENSG00000183207,ENSG00000119185,ENSG00000115109,ENSG00000179588,ENSG00000136634,ENSG00000163904,ENSG00000013573,ENSG00000144118,ENSG00000178585,ENSG00000172531,ENSG00000153071,ENSG00000125651,ENSG00000100109,ENSG00000102882,ENSG00000105974,ENSG00000165617…
GO:0006753	nucleoside phosphate metabolic process	biological_process	0.00065924	0.017688	501	9636	1030	22148	ENSG00000140650,ENSG00000143248,ENSG00000112699,ENSG00000145217,ENSG00000143337,ENSG00000168610,ENSG00000174791,ENSG00000047648,ENSG00000121905,ENSG00000158769,ENSG00000089639,ENSG00000196415,ENSG00000177156,ENSG00000130540,ENSG00000008130,ENSG00000136040,ENSG00000141433,ENSG00000116741,ENSG00000114956,XLOC_045521,ENSG00000054179,ENSG00000174775,ENSG00000088280,ENSG00000173614,ENSG00000138835,ENS…
GO:0005198	structural molecule activity	molecular_function	0.00065986	0.017688	433	9636	893	22148	ENSG00000106333,ENSG00000177600,ENSG00000029534,ENSG00000128881,ENSG00000205426,ENSG00000140988,ENSG00000118898,ENSG00000174444,ENSG00000132031,ENSG00000101335,ENSG00000285218,ENSG00000171858,ENSG00000188906,ENSG00000242252,ENSG00000143631,ENSG00000150054,ENSG00000106591,ENSG00000159261,ENSG00000163499,ENSG00000102738,ENSG00000172590,ENSG00000174348,ENSG00000163703,ENSG00000187961,ENSG00000176014…
GO:0009199	ribonucleoside triphosphate metabolic process	biological_process	0.0006603	0.017688	288	9636	571	22148	ENSG00000105329,ENSG00000107863,ENSG00000170667,ENSG00000043591,ENSG00000107263,ENSG00000131584,ENSG00000100934,ENSG00000133706,ENSG00000147799,ENSG00000066777,ENSG00000169221,ENSG00000169756,ENSG00000018625,ENSG00000152061,ENSG00000204389,ENSG00000158828,ENSG00000285077,ENSG00000182175,ENSG00000275152,ENSG00000174775,ENSG00000088280,ENSG00000138835,ENSG00000008130,ENSG00000141433,ENSG00000136040…
GO:0042733	embryonic digit morphogenesis	biological_process	0.00066069	0.017688	40	9636	62	22148	ENSG00000179029,ENSG00000116478,ENSG00000103449,ENSG00000005339,ENSG00000148400,ENSG00000171310,ENSG00000204104,ENSG00000205084,ENSG00000146535,ENSG00000163501,ENSG00000143867,ENSG00000144320,ENSG00000168036,ENSG00000164920,ENSG00000078246,ENSG00000145423,ENSG00000105983,ENSG00000083307,ENSG00000162769,ENSG00000128714,ENSG00000164930,ENSG00000117298,ENSG00000187535,ENSG00000146350,ENSG00000153094…
GO:0030003	cellular cation homeostasis	biological_process	0.00067268	0.017975	314	9636	631	22148	ENSG00000171132,ENSG00000277632,ENSG00000136867,ENSG00000092439,ENSG00000143184,ENSG00000182866,ENSG00000129170,ENSG00000149596,ENSG00000198523,ENSG00000179348,ENSG00000205358,ENSG00000139574,ENSG00000104267,ENSG00000185825,ENSG00000075785,ENSG00000129991,ENSG00000173175,ENSG00000179218,ENSG00000152154,ENSG00000185344,ENSG00000176358,ENSG00000187848,ENSG00000135766,ENSG00000130489,ENSG00000143153…
GO:0045740	positive regulation of DNA replication	biological_process	0.00067328	0.017975	46	9636	73	22148	ENSG00000161692,ENSG00000176208,ENSG00000039650,ENSG00000100030,ENSG00000148337,ENSG00000177606,ENSG00000079246,ENSG00000140694,ENSG00000149311,ENSG00000146648,ENSG00000156261,ENSG00000185104,ENSG00000124882,ENSG00000160957,ENSG00000163468,ENSG00000107960,ENSG00000111087,ENSG00000163794,ENSG00000076984,ENSG00000174943,ENSG00000178999,ENSG00000065675,ENSG00000065559,ENSG00000167513,ENSG00000117650…
GO:0030833	regulation of actin filament polymerization	biological_process	0.0006875	0.01833	96	9636	171	22148	ENSG00000169750,ENSG00000254585,ENSG00000175866,ENSG00000176732,ENSG00000165527,ENSG00000115091,ENSG00000167617,ENSG00000161270,ENSG00000241685,ENSG00000248905,ENSG00000146376,ENSG00000090924,ENSG00000163157,ENSG00000173366,ENSG00000015285,ENSG00000170807,ENSG00000134278,ENSG00000136950,ENSG00000247596,ENSG00000119328,ENSG00000158427,ENSG00000066777,ENSG00000163431,ENSG00000273749,ENSG00000158528…
GO:0030017	sarcomere	cellular_component	0.00069392	0.018476	114	9636	207	22148	ENSG00000118680,ENSG00000101470,ENSG00000129116,ENSG00000152413,ENSG00000138347,ENSG00000157150,ENSG00000091482,ENSG00000143933,ENSG00000197893,ENSG00000120729,ENSG00000143318,ENSG00000130402,ENSG00000077549,ENSG00000162520,ENSG00000188554,ENSG00000137878,ENSG00000196924,ENSG00000134571,ENSG00000128591,ENSG00000106631,ENSG00000162614,ENSG00000188677,ENSG00000167460,ENSG00000115641,ENSG00000179057…
GO:0030551	cyclic nucleotide binding	molecular_function	0.00069494	0.018478	27	9636	38	22148	ENSG00000185527,ENSG00000132429,ENSG00000112276,ENSG00000186642,ENSG00000099822,ENSG00000108946,ENSG00000139053,ENSG00000065989,ENSG00000095464,ENSG00000149646,ENSG00000121577,ENSG00000143630,ENSG00000188191,ENSG00000109756,ENSG00000070729,ENSG00000184588,ENSG00000173786,ENSG00000114302,ENSG00000112541,ENSG00000128655,ENSG00000185532,ENSG00000138669,ENSG00000005249,ENSG00000113448,ENSG00000079337…
GO:0005789	endoplasmic reticulum membrane	cellular_component	0.00070687	0.018769	586	9636	1215	22148	ENSG00000175826,ENSG00000206527,ENSG00000113163,ENSG00000198855,ENSG00000159063,ENSG00000119227,ENSG00000244693,ENSG00000174004,ENSG00000204310,ENSG00000185104,ENSG00000118308,ENSG00000129255,ENSG00000175471,ENSG00000164953,ENSG00000114850,ENSG00000184831,ENSG00000134825,ENSG00000165168,ENSG00000132507,ENSG00000172007,ENSG00000132965,ENSG00000150995,ENSG00000186480,ENSG00000010932,ENSG00000124783…
GO:0006629	lipid metabolic process	biological_process	0.00071328	0.018914	735	9636	1542	22148	ENSG00000134330,ENSG00000154252,ENSG00000186350,ENSG00000140526,ENSG00000143418,ENSG00000100867,ENSG00000101333,ENSG00000148384,ENSG00000018510,ENSG00000128617,ENSG00000130653,ENSG00000138207,ENSG00000134324,ENSG00000079459,ENSG00000106538,ENSG00000157106,ENSG00000149357,ENSG00000171124,ENSG00000144566,ENSG00000138796,ENSG00000172572,ENSG00000117859,ENSG00000138193,ENSG00000122335,ENSG00000223802…
GO:0003774	motor activity	molecular_function	0.00072411	0.019168	84	9636	146	22148	ENSG00000115423,ENSG00000167306,ENSG00000006788,ENSG00000109063,ENSG00000133020,ENSG00000174996,ENSG00000159433,ENSG00000144635,ENSG00000197892,ENSG00000137807,ENSG00000140463,ENSG00000129250,ENSG00000138182,ENSG00000137171,ENSG00000197653,ENSG00000007174,ENSG00000090889,ENSG00000137474,ENSG00000136286,ENSG00000138036,ENSG00000066735,ENSG00000084731,ENSG00000138778,ENSG00000168280,ENSG00000128833…
GO:0048365	Rac GTPase binding	molecular_function	0.00072486	0.019168	37	9636	56	22148	ENSG00000111348,ENSG00000015285,ENSG00000116641,ENSG00000266028,ENSG00000116584,ENSG00000107404,ENSG00000077264,ENSG00000196924,ENSG00000137843,ENSG00000122126,ENSG00000161202,ENSG00000141522,ENSG00000184922,ENSG00000085382,ENSG00000187550,ENSG00000196220,ENSG00000152767,ENSG00000123143,ENSG00000132254,ENSG00000196935,ENSG00000006740,ENSG00000101349,ENSG00000116701,ENSG00000100092,ENSG00000110880…
GO:0051020	GTPase binding	molecular_function	0.00072702	0.019199	205	9636	394	22148	ENSG00000139197,ENSG00000187627,ENSG00000136167,ENSG00000164292,ENSG00000173947,ENSG00000273749,ENSG00000158528,ENSG00000131437,ENSG00000165029,ENSG00000198700,ENSG00000111664,ENSG00000144843,ENSG00000128283,ENSG00000168952,ENSG00000174791,ENSG00000152767,ENSG00000115839,ENSG00000164877,ENSG00000131381,ENSG00000108576,ENSG00000119487,ENSG00000167291,ENSG00000169180,ENSG00000174943,ENSG00000150977…
GO:0051291	protein heterooligomerization	biological_process	0.0007287	0.019218	80	9636	142	22148	ENSG00000273079,ENSG00000180198,ENSG00000197153,ENSG00000157764,ENSG00000145439,ENSG00000138758,ENSG00000276180,ENSG00000187391,ENSG00000148459,ENSG00000277775,ENSG00000070729,ENSG00000142156,ENSG00000115561,ENSG00000137880,ENSG00000137275,ENSG00000179115,ENSG00000044115,ENSG00000274750,ENSG00000276966,ENSG00000108821,ENSG00000102871,ENSG00000278705,ENSG00000173918,ENSG00000197238,ENSG00000130175…
GO:0032388	positive regulation of intracellular transport	biological_process	0.00073124	0.019259	117	9636	214	22148	ENSG00000170890,ENSG00000102900,ENSG00000105974,ENSG00000101188,ENSG00000214253,ENSG00000180304,ENSG00000137770,ENSG00000111731,ENSG00000128602,ENSG00000165025,ENSG00000114346,ENSG00000138182,ENSG00000096968,ENSG00000114503,ENSG00000010810,ENSG00000073756,ENSG00000158445,ENSG00000119185,ENSG00000148175,ENSG00000030110,ENSG00000103888,ENSG00000102119,ENSG00000079337,ENSG00000087088,ENSG00000010610…
GO:0003712	transcription cofactor activity	molecular_function	0.00074455	0.019583	306	9636	612	22148	ENSG00000148516,ENSG00000134138,ENSG00000110711,ENSG00000150347,ENSG00000140682,ENSG00000104825,ENSG00000163497,ENSG00000197780,ENSG00000063978,ENSG00000226742,ENSG00000124496,ENSG00000144791,ENSG00000111424,ENSG00000124766,ENSG00000141027,ENSG00000112200,ENSG00000025434,ENSG00000070444,ENSG00000180530,ENSG00000174460,ENSG00000180182,ENSG00000101216,ENSG00000112837,ENSG00000144747,ENSG00000174738…
GO:0007160	cell-matrix adhesion	biological_process	0.00074592	0.019592	128	9636	235	22148	ENSG00000087077,ENSG00000198851,ENSG00000101384,ENSG00000137103,ENSG00000124466,ENSG00000149930,ENSG00000168743,ENSG00000168036,ENSG00000064042,ENSG00000072110,ENSG00000197122,ENSG00000074054,ENSG00000082701,ENSG00000166333,ENSG00000119547,ENSG00000092439,ENSG00000168309,ENSG00000115109,ENSG00000152818,ENSG00000047648,ENSG00000157227,ENSG00000151388,ENSG00000248905,ENSG00000095637,ENSG00000141376…
GO:0009144	purine nucleoside triphosphate metabolic process	biological_process	0.00075334	0.01976	288	9636	572	22148	ENSG00000125733,ENSG00000150760,ENSG00000164506,ENSG00000105647,ENSG00000284906,ENSG00000197555,ENSG00000275718,ENSG00000172650,ENSG00000143185,ENSG00000136141,ENSG00000275385,ENSG00000134909,ENSG00000187994,ENSG00000087258,ENSG00000114331,ENSG00000100226,ENSG00000090104,ENSG00000004864,ENSG00000271503,ENSG00000139132,ENSG00000204922,ENSG00000154803,ENSG00000099901,ENSG00000031003,ENSG00000105738…
GO:0009119	ribonucleoside metabolic process	biological_process	0.00076171	0.019953	345	9636	694	22148	ENSG00000145147,ENSG00000166974,ENSG00000179051,ENSG00000158987,ENSG00000140463,ENSG00000113161,ENSG00000102218,ENSG00000114491,ENSG00000116981,ENSG00000155903,ENSG00000223443,ENSG00000124701,ENSG00000213445,ENSG00000151224,ENSG00000172724,ENSG00000144711,ENSG00000276409,ENSG00000119729,ENSG00000079337,ENSG00000137077,ENSG00000156110,ENSG00000167283,ENSG00000142459,ENSG00000120318,ENSG00000186635…
GO:0045786	negative regulation of cell cycle	biological_process	0.00077	0.020143	224	9636	438	22148	ENSG00000105810,ENSG00000149554,ENSG00000198791,ENSG00000181929,ENSG00000122641,ENSG00000179218,ENSG00000159899,ENSG00000146648,ENSG00000254093,ENSG00000167543,ENSG00000131165,ENSG00000112029,ENSG00000090097,ENSG00000185551,ENSG00000105856,ENSG00000166949,ENSG00000162670,ENSG00000125691,ENSG00000186834,ENSG00000105329,ENSG00000088808,ENSG00000214102,ENSG00000180900,ENSG00000183087,ENSG00000140464…
GO:0045185	maintenance of protein location	biological_process	0.00077704	0.0203	93	9636	165	22148	ENSG00000105146,ENSG00000114346,ENSG00000140463,ENSG00000159399,ENSG00000179051,ENSG00000010244,ENSG00000165660,ENSG00000152214,ENSG00000135968,ENSG00000105974,ENSG00000155875,ENSG00000185963,ENSG00000044574,ENSG00000006747,ENSG00000107949,ENSG00000121101,ENSG00000131023,ENSG00000008710,ENSG00000118762,ENSG00000100300,ENSG00000107882,ENSG00000010610,ENSG00000143228,ENSG00000196924,ENSG00000069399…
GO:0009968	negative regulation of signal transduction	biological_process	0.00078297	0.020427	600	9636	1250	22148	ENSG00000161642,ENSG00000151694,ENSG00000172889,ENSG00000107882,ENSG00000069399,ENSG00000185338,ENSG00000147257,ENSG00000115457,ENSG00000129515,ENSG00000118689,ENSG00000137770,ENSG00000104901,ENSG00000105974,ENSG00000196839,ENSG00000126603,ENSG00000131023,ENSG00000169900,ENSG00000164400,ENSG00000096717,ENSG00000165490,ENSG00000183579,ENSG00000197594,ENSG00000105971,ENSG00000169220,ENSG00000156076…
GO:0001736	establishment of planar polarity	biological_process	0.0007977	0.020756	49	9636	79	22148	ENSG00000173218,ENSG00000135299,ENSG00000139174,ENSG00000141367,ENSG00000137273,ENSG00000103494,ENSG00000160469,ENSG00000153071,ENSG00000155760,ENSG00000006125,ENSG00000042753,ENSG00000174672,ENSG00000165617,ENSG00000196961,ENSG00000125084,ENSG00000162738,ENSG00000156299,ENSG00000112655,ENSG00000145423,ENSG00000183098,ENSG00000070831,ENSG00000141480,ENSG00000186193,ENSG00000113971,ENSG00000164932…
GO:0007164	establishment of tissue polarity	biological_process	0.0007977	0.020756	49	9636	79	22148	ENSG00000174804,ENSG00000164930,ENSG00000171843,ENSG00000148219,ENSG00000183020,ENSG00000147257,ENSG00000107404,ENSG00000138802,ENSG00000075275,ENSG00000107984,ENSG00000071127,ENSG00000109083,ENSG00000010361,ENSG00000161202,ENSG00000197603,ENSG00000011143,ENSG00000140807,ENSG00000161203,ENSG00000097007,ENSG00000157240,ENSG00000187391,ENSG00000108518,ENSG00000163637,ENSG00000164932,ENSG00000183579…
GO:0006888	ER to Golgi vesicle-mediated transport	biological_process	0.00079908	0.020764	121	9636	222	22148	ENSG00000095139,ENSG00000173230,ENSG00000131966,ENSG00000122218,ENSG00000149428,ENSG00000156232,ENSG00000113615,ENSG00000144635,ENSG00000115306,ENSG00000198898,ENSG00000163235,ENSG00000167632,ENSG00000249915,ENSG00000170348,ENSG00000134970,ENSG00000162236,ENSG00000074695,ENSG00000005243,ENSG00000157020,ENSG00000180398,ENSG00000149182,ENSG00000107862,ENSG00000138069,ENSG00000258881,ENSG00000105063…
GO:0000989	transcription factor binding transcription factor activity	molecular_function	0.00081942	0.021264	308	9636	617	22148	ENSG00000142178,ENSG00000106624,ENSG00000140464,ENSG00000164093,ENSG00000143258,ENSG00000185551,ENSG00000196628,ENSG00000166949,ENSG00000197757,ENSG00000111912,ENSG00000140307,ENSG00000186174,ENSG00000204389,ENSG00000068024,ENSG00000176788,ENSG00000169136,ENSG00000124151,ENSG00000135801,ENSG00000204231,ENSG00000168036,ENSG00000175792,ENSG00000111837,ENSG00000123349,ENSG00000108510,ENSG00000162601…
GO:0030178	negative regulation of Wnt receptor signaling pathway	biological_process	0.00082216	0.021307	93	9636	166	22148	ENSG00000181788,ENSG00000083799,ENSG00000104901,ENSG00000065717,ENSG00000100211,ENSG00000050165,ENSG00000145423,ENSG00000105974,ENSG00000185269,ENSG00000165617,ENSG00000101311,ENSG00000180138,ENSG00000175197,ENSG00000131023,ENSG00000186854,ENSG00000123384,ENSG00000087095,ENSG00000102119,ENSG00000156076,ENSG00000116478,ENSG00000183579,ENSG00000100281,ENSG00000112837,ENSG00000138083,ENSG00000269113…
GO:0086065	cell communication involved in cardiac conduction	biological_process	0.0008241	0.021329	34	9636	51	22148	ENSG00000160014,ENSG00000153956,ENSG00000072062,ENSG00000143933,ENSG00000151067,ENSG00000113569,ENSG00000018625,ENSG00000165995,ENSG00000143153,ENSG00000118729,ENSG00000183230,ENSG00000145349,ENSG00000182963,ENSG00000006283,ENSG00000157388,ENSG00000134755,ENSG00000183023,ENSG00000113448,ENSG00000105711,ENSG00000105974,ENSG00000145362,ENSG00000129244,ENSG00000198626,ENSG00000176402,ENSG00000075142…
GO:0008170	N-methyltransferase activity	molecular_function	0.00083433	0.021565	60	9636	100	22148	ENSG00000272333,ENSG00000166741,ENSG00000100462,ENSG00000133247,ENSG00000185420,ENSG00000108799,ENSG00000118894,ENSG00000126856,ENSG00000142611,ENSG00000133027,ENSG00000255561,ENSG00000061455,ENSG00000143379,ENSG00000183955,ENSG00000178691,ENSG00000144401,ENSG00000116455,ENSG00000169612,ENSG00000005483,ENSG00000150456,ENSG00000115593,ENSG00000055609,ENSG00000162851,ENSG00000143303,ENSG00000127804…
GO:0033993	response to lipid	biological_process	0.00084755	0.021878	436	9636	898	22148	ENSG00000112851,ENSG00000142166,ENSG00000125538,ENSG00000164850,ENSG00000118965,ENSG00000130707,ENSG00000093010,ENSG00000243414,ENSG00000132671,ENSG00000136634,ENSG00000271503,ENSG00000110395,ENSG00000128714,ENSG00000180914,ENSG00000003402,ENSG00000074219,ENSG00000100739,ENSG00000005381,ENSG00000197081,ENSG00000118260,ENSG00000100811,ENSG00000137834,ENSG00000189334,ENSG00000172977,ENSG00000163501…
GO:0000904	cell morphogenesis involved in differentiation	biological_process	0.00085526	0.022048	427	9636	871	22148	ENSG00000197283,ENSG00000170558,ENSG00000166225,ENSG00000127603,ENSG00000109756,ENSG00000151208,ENSG00000196405,ENSG00000160716,ENSG00000166313,ENSG00000160007,ENSG00000164900,ENSG00000124159,ENSG00000162552,ENSG00000162367,ENSG00000189056,ENSG00000174672,ENSG00000144619,ENSG00000121966,ENSG00000160145,ENSG00000156299,ENSG00000106070,ENSG00000096384,ENSG00000166484,ENSG00000160469,ENSG00000135547…
GO:0010647	positive regulation of cell communication	biological_process	0.00086022	0.022146	816	9636	1727	22148	ENSG00000178078,ENSG00000161021,ENSG00000137275,ENSG00000008294,ENSG00000184384,ENSG00000239732,ENSG00000136574,ENSG00000197921,ENSG00000106113,ENSG00000163235,ENSG00000182585,ENSG00000175344,ENSG00000185507,ENSG00000145632,ENSG00000137462,ENSG00000176720,ENSG00000186188,ENSG00000011422,ENSG00000184557,ENSG00000139053,ENSG00000116985,ENSG00000186891,ENSG00000114346,ENSG00000149311,ENSG00000205336…
GO:0006301	postreplication repair	biological_process	0.00086653	0.022279	34	9636	51	22148	ENSG00000163743,ENSG00000121060,ENSG00000156587,ENSG00000095002,ENSG00000124208,ENSG00000221983,ENSG00000012048,ENSG00000165280,ENSG00000163918,ENSG00000135945,ENSG00000164306,ENSG00000175482,ENSG00000116670,ENSG00000170734,ENSG00000062822,ENSG00000106399,ENSG00000169189,ENSG00000136709,ENSG00000143476,ENSG00000103194,ENSG00000070950,ENSG00000187608,ENSG00000133119,ENSG00000077514,ENSG00000154914…
GO:0043197	dendritic spine	cellular_component	0.00087084	0.022356	93	9636	165	22148	ENSG00000117519,ENSG00000162105,ENSG00000141480,ENSG00000134909,ENSG00000087250,ENSG00000131398,ENSG00000070831,ENSG00000166313,ENSG00000164850,ENSG00000151490,ENSG00000152767,ENSG00000197555,ENSG00000093010,ENSG00000121905,ENSG00000181790,ENSG00000127022,ENSG00000198576,ENSG00000185046,ENSG00000075142,ENSG00000198851,ENSG00000138814,ENSG00000099864,ENSG00000156299,ENSG00000133026,ENSG00000273749…
GO:0016051	carbohydrate biosynthetic process	biological_process	0.00087181	0.022356	115	9636	211	22148	ENSG00000172318,ENSG00000156873,ENSG00000171124,ENSG00000138207,ENSG00000123213,ENSG00000184163,ENSG00000111669,ENSG00000106633,ENSG00000071889,ENSG00000254647,ENSG00000090316,ENSG00000165434,ENSG00000119715,ENSG00000198488,ENSG00000214654,ENSG00000103044,ENSG00000174697,ENSG00000111674,ENSG00000150907,ENSG00000167244,ENSG00000164100,ENSG00000160211,ENSG00000175354,ENSG00000108528,ENSG00000131871…
GO:0016079	synaptic vesicle exocytosis	biological_process	0.0008891	0.022769	51	9636	83	22148	ENSG00000127314,ENSG00000143858,ENSG00000105402,ENSG00000180900,ENSG00000186912,ENSG00000065000,ENSG00000220205,ENSG00000132639,ENSG00000101098,ENSG00000129990,ENSG00000188906,ENSG00000143553,ENSG00000160014,ENSG00000104142,ENSG00000080815,ENSG00000164885,ENSG00000070087,ENSG00000099940,ENSG00000144566,ENSG00000087470,ENSG00000157764,ENSG00000092531,ENSG00000168993,ENSG00000184702,ENSG00000102468…
GO:0045202	synapse	cellular_component	0.00089552	0.022904	431	9636	878	22148	ENSG00000196517,ENSG00000141480,ENSG00000118733,ENSG00000150995,ENSG00000160716,ENSG00000101557,ENSG00000166313,ENSG00000138138,ENSG00000085365,ENSG00000134207,ENSG00000083937,ENSG00000166900,ENSG00000103528,ENSG00000151208,ENSG00000102287,ENSG00000109756,ENSG00000244731,ENSG00000133019,ENSG00000225950,ENSG00000157168,ENSG00000182533,ENSG00000170743,ENSG00000140992,ENSG00000170558,ENSG00000149927…
GO:0042063	gliogenesis	biological_process	0.00089858	0.022952	138	9636	259	22148	ENSG00000106615,ENSG00000151577,ENSG00000142168,ENSG00000128602,ENSG00000152784,ENSG00000159082,ENSG00000103260,ENSG00000006071,ENSG00000136997,ENSG00000186575,ENSG00000065361,ENSG00000102882,ENSG00000109132,ENSG00000204305,ENSG00000027075,ENSG00000115738,ENSG00000185668,ENSG00000137270,ENSG00000108797,ENSG00000112414,ENSG00000146122,ENSG00000100462,ENSG00000010278,ENSG00000118513,ENSG00000143418…
GO:0030262	apoptotic nuclear changes	biological_process	0.00090185	0.023005	19	9636	25	22148	ENSG00000108424,ENSG00000114030,ENSG00000166619,ENSG00000100697,ENSG00000169598,ENSG00000164850,ENSG00000108465,ENSG00000131747,ENSG00000164305,ENSG00000168496,ENSG00000160049,ENSG00000189403,ENSG00000099954,ENSG00000123612,ENSG00000164104,ENSG00000183770,ENSG00000105612,ENSG00000100813,ENSG00000167136
GO:0030127	COPII vesicle coat	cellular_component	0.00091292	0.023257	13	9636	15	22148	ENSG00000113615,ENSG00000176986,ENSG00000117153,ENSG00000075826,ENSG00000150961,ENSG00000249915,ENSG00000162517,ENSG00000138802,ENSG00000134970,ENSG00000152700,ENSG00000138674,ENSG00000100934,ENSG00000157020
GO:0001944	vasculature development	biological_process	0.00092595	0.023558	370	9636	750	22148	ENSG00000101230,ENSG00000164692,ENSG00000136999,ENSG00000145147,ENSG00000198909,ENSG00000159399,ENSG00000168214,ENSG00000165025,ENSG00000120093,ENSG00000161638,ENSG00000129173,ENSG00000116874,ENSG00000115414,ENSG00000106004,ENSG00000104313,ENSG00000136960,ENSG00000178878,ENSG00000061273,ENSG00000079337,ENSG00000104903,ENSG00000164683,ENSG00000113140,ENSG00000159216,ENSG00000118762,ENSG00000249915…
GO:0009205	purine ribonucleoside triphosphate metabolic process	biological_process	0.00093052	0.023643	284	9636	565	22148	ENSG00000130396,ENSG00000164691,ENSG00000116285,ENSG00000139436,ENSG00000138640,ENSG00000154096,ENSG00000162433,ENSG00000204628,ENSG00000107021,ENSG00000116459,ENSG00000275302,ENSG00000205542,ENSG00000040531,ENSG00000159842,ENSG00000111348,ENSG00000182621,ENSG00000152689,ENSG00000177548,ENSG00000140750,ENSG00000114346,ENSG00000157020,ENSG00000133121,ENSG00000181322,ENSG00000029725,ENSG00000149182…
GO:0060627	regulation of vesicle-mediated transport	biological_process	0.00093729	0.023784	240	9636	471	22148	ENSG00000165025,ENSG00000189403,ENSG00000111731,ENSG00000160948,ENSG00000173548,ENSG00000105649,ENSG00000103241,ENSG00000006125,ENSG00000118473,ENSG00000112276,ENSG00000107130,ENSG00000035720,ENSG00000145888,ENSG00000116996,ENSG00000138246,ENSG00000106327,ENSG00000145192,ENSG00000137462,ENSG00000123384,ENSG00000172724,ENSG00000006451,ENSG00000188021,ENSG00000138756,ENSG00000115234,ENSG00000079385…
GO:0018022	peptidyl-lysine methylation	biological_process	0.00093994	0.02382	43	9636	68	22148	ENSG00000140395,ENSG00000139160,ENSG00000141867,ENSG00000123427,ENSG00000186280,ENSG00000067365,ENSG00000032219,ENSG00000054267,ENSG00000150456,ENSG00000131845,ENSG00000130711,ENSG00000144401,ENSG00000124575,ENSG00000183955,ENSG00000118894,ENSG00000133247,ENSG00000272333,ENSG00000118058,ENSG00000145391,ENSG00000066135,ENSG00000103037,ENSG00000185917,ENSG00000096717,ENSG00000198730,ENSG00000171606…
GO:0005795	Golgi stack	cellular_component	0.00094182	0.023837	84	9636	148	22148	ENSG00000105270,ENSG00000141429,ENSG00000041353,ENSG00000198964,ENSG00000168824,ENSG00000131873,ENSG00000033100,ENSG00000103174,ENSG00000144583,ENSG00000122966,ENSG00000126091,ENSG00000112893,ENSG00000139044,ENSG00000185825,ENSG00000174567,ENSG00000184389,ENSG00000118276,ENSG00000027847,ENSG00000011009,ENSG00000103978,ENSG00000182272,ENSG00000232653,ENSG00000196371,ENSG00000116209,ENSG00000100749…
GO:0014069	postsynaptic density	cellular_component	0.00094501	0.023887	146	9636	274	22148	ENSG00000114416,ENSG00000075711,ENSG00000169220,ENSG00000167371,ENSG00000184408,ENSG00000169760,ENSG00000106615,ENSG00000171992,ENSG00000162188,ENSG00000231500,ENSG00000214575,ENSG00000151491,ENSG00000156011,ENSG00000059915,ENSG00000187902,ENSG00000115183,ENSG00000185920,ENSG00000163110,ENSG00000161681,ENSG00000176171,ENSG00000264364,ENSG00000157152,ENSG00000141503,ENSG00000150672,ENSG00000164061…
GO:0070252	actin-mediated cell contraction	biological_process	0.00094843	0.023942	54	9636	89	22148	ENSG00000213853,ENSG00000049759,ENSG00000153956,ENSG00000134571,ENSG00000055118,ENSG00000101470,ENSG00000092054,ENSG00000092841,ENSG00000184588,ENSG00000114854,ENSG00000113569,ENSG00000155657,ENSG00000018625,ENSG00000151067,ENSG00000175084,ENSG00000157388,ENSG00000182963,ENSG00000145349,ENSG00000006283,ENSG00000197702,ENSG00000140416,ENSG00000160808,ENSG00000167460,ENSG00000113448,ENSG00000139926…
GO:0035909	aorta morphogenesis	biological_process	0.00095062	0.023966	22	9636	30	22148	ENSG00000163638,ENSG00000101384,ENSG00000128917,ENSG00000168214,ENSG00000107779,ENSG00000135547,ENSG00000112658,ENSG00000103148,ENSG00000124766,ENSG00000114315,ENSG00000160973,ENSG00000121068,ENSG00000123384,ENSG00000138802,ENSG00000104313,ENSG00000117707,ENSG00000065534,ENSG00000164683,ENSG00000184058,ENSG00000107831,ENSG00000171316,ENSG00000092969
GO:0006690	icosanoid metabolic process	biological_process	0.000969	0.024366	65	9636	111	22148	ENSG00000106853,ENSG00000179477,ENSG00000085871,ENSG00000165591,ENSG00000240972,ENSG00000148344,ENSG00000124212,ENSG00000196139,ENSG00000198610,ENSG00000074416,ENSG00000155016,ENSG00000135241,ENSG00000148334,ENSG00000138061,ENSG00000100031,ENSG00000255974,ENSG00000108839,ENSG00000100078,ENSG00000180011,ENSG00000107317,ENSG00000132965,ENSG00000213316,ENSG00000105499,ENSG00000164535,ENSG00000204195…
GO:1901568	fatty acid derivative metabolic process	biological_process	0.000969	0.024366	65	9636	111	22148	ENSG00000116711,ENSG00000204195,ENSG00000108242,ENSG00000105499,ENSG00000164535,ENSG00000132965,ENSG00000213316,ENSG00000107317,ENSG00000180011,ENSG00000100078,ENSG00000108839,ENSG00000255974,ENSG00000100031,ENSG00000138061,ENSG00000148334,ENSG00000135241,ENSG00000155016,ENSG00000198610,ENSG00000074416,ENSG00000196139,ENSG00000240972,ENSG00000148344,ENSG00000124212,ENSG00000165591,ENSG00000085871…
GO:0006836	neurotransmitter transport	biological_process	0.00097397	0.02446	108	9636	196	22148	ENSG00000186912,ENSG00000065000,ENSG00000220205,ENSG00000143858,ENSG00000105402,ENSG00000180900,ENSG00000007516,ENSG00000075624,ENSG00000110881,ENSG00000108576,ENSG00000003147,ENSG00000188906,ENSG00000129990,ENSG00000155093,ENSG00000170385,ENSG00000063127,ENSG00000126858,ENSG00000160014,ENSG00000136827,ENSG00000010379,ENSG00000079215,ENSG00000164885,ENSG00000080815,ENSG00000120509,ENSG00000175003…
GO:0001568	blood vessel development	biological_process	0.00098686	0.024752	360	9636	729	22148	ENSG00000150630,ENSG00000188064,ENSG00000105851,ENSG00000184304,ENSG00000108840,ENSG00000171316,ENSG00000048052,ENSG00000186340,ENSG00000106799,ENSG00000168610,ENSG00000115053,ENSG00000140199,ENSG00000117707,ENSG00000171388,ENSG00000117713,ENSG00000163513,ENSG00000168036,ENSG00000004776,ENSG00000198435,ENSG00000135636,ENSG00000139610,ENSG00000074181,ENSG00000100030,ENSG00000107831,ENSG00000173821…
GO:0002521	leukocyte differentiation	biological_process	0.0010057	0.025192	276	9636	553	22148	ENSG00000156535,ENSG00000095002,ENSG00000097007,ENSG00000124766,ENSG00000174697,ENSG00000198846,ENSG00000113520,ENSG00000128342,ENSG00000126226,ENSG00000130584,ENSG00000170909,ENSG00000121594,ENSG00000081087,ENSG00000148516,ENSG00000012223,ENSG00000149311,ENSG00000117335,ENSG00000189403,ENSG00000186891,ENSG00000132842,ENSG00000083799,ENSG00000141968,ENSG00000136869,ENSG00000088992,ENSG00000168685…
GO:0048667	cell morphogenesis involved in neuron differentiation	biological_process	0.0010072	0.025196	294	9636	586	22148	ENSG00000137474,ENSG00000105711,ENSG00000077097,ENSG00000110400,ENSG00000115414,ENSG00000177169,ENSG00000145147,ENSG00000008735,ENSG00000154134,ENSG00000080824,ENSG00000010810,ENSG00000078018,ENSG00000115306,ENSG00000125249,ENSG00000196923,ENSG00000184347,ENSG00000049759,ENSG00000125170,ENSG00000114315,ENSG00000214960,ENSG00000077264,ENSG00000139687,ENSG00000007372,ENSG00000260272,ENSG00000179242…
GO:0000988	protein binding transcription factor activity	molecular_function	0.0010168	0.025405	311	9636	625	22148	ENSG00000087842,ENSG00000177463,ENSG00000167548,ENSG00000115641,ENSG00000177732,ENSG00000111802,ENSG00000129474,ENSG00000141232,ENSG00000177606,ENSG00000134324,ENSG00000155846,ENSG00000160783,ENSG00000164509,ENSG00000028839,ENSG00000186260,ENSG00000117318,ENSG00000163346,ENSG00000186153,ENSG00000130402,ENSG00000161920,ENSG00000169375,ENSG00000155545,ENSG00000137203,ENSG00000186350,ENSG00000104964…
GO:0023056	positive regulation of signaling	biological_process	0.0010241	0.025555	809	9636	1714	22148	ENSG00000184381,ENSG00000140807,ENSG00000109670,ENSG00000099977,ENSG00000177283,ENSG00000138834,ENSG00000143933,ENSG00000183682,ENSG00000177455,ENSG00000114315,ENSG00000196924,ENSG00000077264,ENSG00000237693,ENSG00000065559,ENSG00000121060,ENSG00000164050,ENSG00000180929,ENSG00000073803,ENSG00000114353,ENSG00000134070,ENSG00000273079,ENSG00000184163,ENSG00000179593,ENSG00000167711,ENSG00000008735…
GO:0005874	microtubule	cellular_component	0.0010276	0.025609	224	9636	437	22148	ENSG00000079616,ENSG00000127603,ENSG00000108465,ENSG00000114841,ENSG00000163808,ENSG00000167702,ENSG00000171533,ENSG00000145919,ENSG00000255974,ENSG00000054523,ENSG00000130640,ENSG00000141933,ENSG00000197102,ENSG00000103494,ENSG00000136108,ENSG00000138095,ENSG00000173327,ENSG00000143924,ENSG00000119408,ENSG00000039139,ENSG00000117245,ENSG00000156299,ENSG00000141013,ENSG00000181781,ENSG00000103313…
GO:0000922	spindle pole	cellular_component	0.0010482	0.026088	91	9636	162	22148	ENSG00000178999,ENSG00000117650,ENSG00000160014,ENSG00000112062,ENSG00000088325,ENSG00000197579,ENSG00000109103,ENSG00000076382,ENSG00000002822,ENSG00000013810,ENSG00000144283,ENSG00000140299,ENSG00000213024,ENSG00000126787,ENSG00000140854,ENSG00000118308,ENSG00000126870,ENSG00000131462,ENSG00000169344,ENSG00000068796,ENSG00000269335,ENSG00000185122,ENSG00000173273,ENSG00000168036,ENSG00000198917…
GO:0051094	positive regulation of developmental process	biological_process	0.001062	0.026397	586	9636	1224	22148	ENSG00000103260,ENSG00000172725,ENSG00000006747,ENSG00000090238,ENSG00000165804,ENSG00000143437,ENSG00000128602,ENSG00000117020,ENSG00000074660,ENSG00000132855,ENSG00000128165,ENSG00000160789,ENSG00000102871,ENSG00000108821,ENSG00000100292,ENSG00000112902,ENSG00000174600,ENSG00000175467,ENSG00000137203,ENSG00000005981,ENSG00000104312,ENSG00000118513,ENSG00000198910,ENSG00000148671,ENSG00000106538…
GO:0019898	extrinsic to membrane	cellular_component	0.0010648	0.026433	139	9636	260	22148	ENSG00000164674,ENSG00000141750,ENSG00000167671,ENSG00000133961,ENSG00000134207,ENSG00000107611,ENSG00000177628,ENSG00000170558,ENSG00000196998,ENSG00000173801,ENSG00000175224,ENSG00000110871,ENSG00000120063,ENSG00000134262,ENSG00000251322,ENSG00000139641,ENSG00000090104,ENSG00000156299,ENSG00000087258,ENSG00000105875,ENSG00000091513,ENSG00000052344,ENSG00000182511,ENSG00000153094,ENSG00000170236…
GO:0071900	regulation of protein serine/threonine kinase activity	biological_process	0.0010688	0.0265	261	9636	519	22148	ENSG00000100324,ENSG00000139053,ENSG00000136869,ENSG00000185614,ENSG00000100225,ENSG00000245848,ENSG00000182585,ENSG00000103888,ENSG00000175344,ENSG00000005249,ENSG00000120899,ENSG00000198648,ENSG00000239732,ENSG00000050327,ENSG00000120875,ENSG00000163235,ENSG00000188191,ENSG00000123080,ENSG00000137275,ENSG00000008294,ENSG00000154096,ENSG00000097007,ENSG00000076984,ENSG00000069696,ENSG00000135272…
GO:0032934	sterol binding	molecular_function	0.001086	0.026891	33	9636	50	22148	ENSG00000110245,ENSG00000184792,ENSG00000112212,ENSG00000147475,ENSG00000147588,ENSG00000118137,ENSG00000079156,ENSG00000070882,ENSG00000175336,ENSG00000006025,ENSG00000105974,ENSG00000102003,ENSG00000165029,ENSG00000116171,ENSG00000117859,ENSG00000167780,ENSG00000130703,ENSG00000110244,ENSG00000141447,ENSG00000069667,ENSG00000172345,ENSG00000185920,ENSG00000164211,ENSG00000107566,ENSG00000189058…
GO:0030027	lamellipodium	cellular_component	0.0010911	0.026983	108	9636	196	22148	ENSG00000112290,ENSG00000143776,ENSG00000132589,ENSG00000173546,ENSG00000128340,ENSG00000143632,ENSG00000143545,ENSG00000103313,ENSG00000133026,ENSG00000273749,ENSG00000168036,ENSG00000158528,ENSG00000166313,ENSG00000196405,ENSG00000166900,ENSG00000205726,ENSG00000151490,ENSG00000166333,ENSG00000115216,ENSG00000277363,ENSG00000141424,ENSG00000050820,ENSG00000102879,ENSG00000170558,ENSG00000241360…
GO:0048732	gland development	biological_process	0.0010927	0.02699	164	9636	314	22148	ENSG00000183856,ENSG00000116455,ENSG00000105989,ENSG00000215021,ENSG00000169855,ENSG00000099942,ENSG00000107779,ENSG00000143061,ENSG00000065320,ENSG00000153094,ENSG00000128918,ENSG00000115461,ENSG00000111276,ENSG00000143178,ENSG00000145088,ENSG00000100219,ENSG00000142208,ENSG00000109321,ENSG00000175325,ENSG00000100852,ENSG00000136931,ENSG00000169032,ENSG00000117139,ENSG00000198931,ENSG00000125686…
GO:0009967	positive regulation of signal transduction	biological_process	0.0011041	0.027235	760	9636	1607	22148	ENSG00000213853,ENSG00000043591,ENSG00000140464,ENSG00000100744,ENSG00000095637,ENSG00000111087,ENSG00000166949,ENSG00000135898,ENSG00000138061,ENSG00000172985,ENSG00000266265,ENSG00000158828,ENSG00000179477,ENSG00000080189,ENSG00000137312,ENSG00000198435,ENSG00000100985,ENSG00000071553,ENSG00000100030,ENSG00000173273,ENSG00000051523,ENSG00000174775,ENSG00000085511,ENSG00000110651,ENSG00000128271…
GO:0031076	embryonic camera-type eye development	biological_process	0.001109	0.027323	27	9636	39	22148	ENSG00000070193,ENSG00000121039,ENSG00000148516,ENSG00000166225,ENSG00000131759,ENSG00000180176,ENSG00000187535,ENSG00000204138,ENSG00000163349,ENSG00000117707,ENSG00000138083,ENSG00000128918,ENSG00000089094,ENSG00000007372,ENSG00000172845,ENSG00000137273,ENSG00000132688,ENSG00000064393,ENSG00000184254,ENSG00000117713,ENSG00000172819,ENSG00000078246,ENSG00000121068,ENSG00000137203,ENSG00000070018…
GO:0044309	neuron spine	cellular_component	0.0011365	0.027964	95	9636	170	22148	ENSG00000134909,ENSG00000141480,ENSG00000087250,ENSG00000162105,ENSG00000117519,ENSG00000131398,ENSG00000070831,ENSG00000164850,ENSG00000166313,ENSG00000151490,ENSG00000197555,ENSG00000093010,ENSG00000152767,ENSG00000181790,ENSG00000121905,ENSG00000198576,ENSG00000127022,ENSG00000185046,ENSG00000075142,ENSG00000198851,ENSG00000138814,ENSG00000099864,ENSG00000156299,ENSG00000273749,ENSG00000168374…
[truncated: 16,133 more rows]
