# Supplementary material for: RNA-Seq Technology Reveals the Mechanism of SDT Combined With Novel Nanobubbles Against HCC
Source: Front Mol Biosci. 2022 Feb 7;8:791331. doi: 10.3389/fmolb.2021.791331 (PMC8859324; doi:10.3389/fmolb.2021.791331)
Supplement: Supplementary file 10 [file Table3.XLS]

GO_accession	Description	Term_type	Over_represented_pValue	Corrected_pValue	CAD_item	CAD_list	Bg_item	Bg_list	Gene_names
GO:0051239	regulation of multicellular organismal process	biological_process	8.4622e-29	1.647e-24	905	4369	3309	22148	ENSG00000085465,ENSG00000112116,ENSG00000165272,ENSG00000101017,ENSG00000165409,ENSG00000053108,ENSG00000143387,ENSG00000144857,ENSG00000213809,ENSG00000074842,ENSG00000119927,ENSG00000213853,ENSG00000138075,ENSG00000135750,ENSG00000169750,ENSG00000116329,ENSG00000107014,ENSG00000011422,ENSG00000167081,ENSG00000118689,ENSG00000167772,ENSG00000118473,ENSG00000177706,ENSG00000157227,ENSG00000071575…
GO:0048731	system development	biological_process	8.0361e-28	7.8203e-24	1281	4369	5060	22148	ENSG00000166407,ENSG00000080644,ENSG00000004948,ENSG00000089820,ENSG00000177606,ENSG00000128342,ENSG00000186967,ENSG00000127528,ENSG00000134954,ENSG00000261371,ENSG00000138759,ENSG00000213999,ENSG00000164742,ENSG00000146038,ENSG00000176678,ENSG00000198026,ENSG00000183160,ENSG00000187498,ENSG00000171246,ENSG00000151012,ENSG00000168314,ENSG00000148396,ENSG00000023902,ENSG00000167522,ENSG00000011426…
GO:0007275	multicellular organismal development	biological_process	1.7009e-27	1.0423e-23	1406	4369	5651	22148	ENSG00000188428,ENSG00000197409,ENSG00000083307,ENSG00000150764,ENSG00000160888,ENSG00000006210,ENSG00000130988,ENSG00000077238,ENSG00000010610,ENSG00000136689,ENSG00000162775,ENSG00000066248,ENSG00000171564,ENSG00000162063,ENSG00000111348,ENSG00000153902,ENSG00000164920,ENSG00000163565,ENSG00000198759,ENSG00000075223,ENSG00000148826,ENSG00000170214,ENSG00000152154,ENSG00000136931,ENSG00000148123…
GO:0032502	developmental process	biological_process	2.142e-27	1.0423e-23	1615	4369	6638	22148	ENSG00000213585,ENSG00000038295,ENSG00000177374,ENSG00000114279,ENSG00000158258,ENSG00000090376,ENSG00000143632,ENSG00000135333,ENSG00000090238,ENSG00000204103,ENSG00000170345,ENSG00000166963,ENSG00000104537,ENSG00000197283,ENSG00000171587,ENSG00000114739,ENSG00000172943,ENSG00000136826,ENSG00000102575,ENSG00000189067,ENSG00000039537,ENSG00000122376,ENSG00000170381,ENSG00000117614,ENSG00000138834…
GO:0048856	anatomical structure development	biological_process	6.091e-26	2.371e-22	1451	4369	5900	22148	ENSG00000124788,ENSG00000071246,ENSG00000168539,ENSG00000260428,ENSG00000081181,ENSG00000171055,ENSG00000112414,ENSG00000122877,ENSG00000214960,ENSG00000112029,ENSG00000148737,ENSG00000277481,ENSG00000076201,ENSG00000162733,ENSG00000100345,ENSG00000189058,ENSG00000008438,ENSG00000099381,ENSG00000184160,ENSG00000021826,ENSG00000129596,ENSG00000173991,ENSG00000278570,ENSG00000036828,ENSG00000204217…
GO:0032501	multicellular organismal process	biological_process	8.5333e-26	2.7681e-22	1965	4369	8443	22148	ENSG00000104321,ENSG00000125730,ENSG00000100433,ENSG00000005073,ENSG00000118432,ENSG00000177839,ENSG00000116990,ENSG00000177189,ENSG00000124479,ENSG00000135636,ENSG00000154309,ENSG00000160182,ENSG00000169508,ENSG00000079385,ENSG00000135480,ENSG00000167634,ENSG00000165730,ENSG00000137801,ENSG00000139304,ENSG00000119401,ENSG00000115590,ENSG00000013619,ENSG00000099338,ENSG00000183826,ENSG00000151834…
GO:0044767	single-organism developmental process	biological_process	1.8662e-25	5.1887e-22	1298	4369	5163	22148	ENSG00000104881,ENSG00000109101,ENSG00000008056,ENSG00000134215,ENSG00000129991,ENSG00000129473,ENSG00000110092,ENSG00000079337,ENSG00000139233,ENSG00000159720,ENSG00000116962,ENSG00000169862,ENSG00000170927,ENSG00000162878,ENSG00000125968,ENSG00000115091,ENSG00000132437,ENSG00000136040,ENSG00000170681,ENSG00000143473,ENSG00000126351,ENSG00000146376,ENSG00000110047,ENSG00000076770,ENSG00000196159…
GO:0044707	single-multicellular organism process	biological_process	3.1971e-24	7.4117e-21	1897	4369	8157	22148	ENSG00000135355,ENSG00000153317,ENSG00000154451,ENSG00000101096,ENSG00000131737,ENSG00000184588,ENSG00000122133,ENSG00000143333,ENSG00000135547,ENSG00000179222,ENSG00000052850,ENSG00000092054,ENSG00000117139,ENSG00000149256,ENSG00000183287,ENSG00000056736,ENSG00000138646,ENSG00000204963,ENSG00000175538,ENSG00000138735,ENSG00000275714,ENSG00000125285,ENSG00000154639,ENSG00000137270,ENSG00000150361…
GO:0065008	regulation of biological quality	biological_process	3.4273e-24	7.4117e-21	1047	4369	4059	22148	ENSG00000111052,ENSG00000135324,ENSG00000167711,ENSG00000284917,ENSG00000006652,ENSG00000186642,ENSG00000153904,ENSG00000005961,ENSG00000169242,ENSG00000184613,ENSG00000051108,ENSG00000105605,ENSG00000108797,ENSG00000081189,ENSG00000164418,ENSG00000126215,ENSG00000187258,ENSG00000169139,ENSG00000162882,ENSG00000115657,ENSG00000074771,ENSG00000070087,ENSG00000187134,ENSG00000144596,ENSG00000166128…
GO:0031226	intrinsic to plasma membrane	cellular_component	5.3613e-23	1.0435e-19	549	4369	1879	22148	ENSG00000156103,ENSG00000188404,ENSG00000117598,ENSG00000090020,ENSG00000120049,ENSG00000169282,ENSG00000122025,ENSG00000126218,ENSG00000119737,ENSG00000138650,ENSG00000112763,ENSG00000206503,ENSG00000164647,ENSG00000118804,ENSG00000173175,ENSG00000129450,ENSG00000164742,ENSG00000198223,ENSG00000131477,ENSG00000153822,ENSG00000095539,ENSG00000043591,ENSG00000125384,ENSG00000138741,ENSG00000130821…
GO:0048513	organ development	biological_process	1.5887e-21	2.811e-18	948	4369	3731	22148	ENSG00000170423,ENSG00000057294,ENSG00000182010,ENSG00000066032,ENSG00000272573,ENSG00000133816,ENSG00000139618,ENSG00000162998,ENSG00000245848,ENSG00000186977,ENSG00000164171,ENSG00000122641,ENSG00000186866,ENSG00000171431,ENSG00000117601,ENSG00000198945,ENSG00000179477,ENSG00000114166,ENSG00000086696,ENSG00000133961,ENSG00000203811,ENSG00000010310,ENSG00000113739,ENSG00000069535,ENSG00000185022…
GO:0044699	single-organism process	biological_process	8.383e-21	1.3597e-17	3314	4369	15540	22148	ENSG00000175471,ENSG00000106565,ENSG00000109472,ENSG00000239388,ENSG00000115221,ENSG00000070915,ENSG00000143502,ENSG00000187123,ENSG00000133863,ENSG00000182261,ENSG00000214021,ENSG00000138380,ENSG00000157927,ENSG00000175161,ENSG00000115257,ENSG00000173208,ENSG00000118520,ENSG00000011332,ENSG00000065491,ENSG00000134007,ENSG00000111799,ENSG00000143228,ENSG00000135744,ENSG00000099992,ENSG00000170113…
GO:0005887	integral to plasma membrane	cellular_component	1.0434e-20	1.5621e-17	522	4369	1806	22148	ENSG00000162989,ENSG00000119973,ENSG00000108960,ENSG00000130876,ENSG00000120327,ENSG00000142185,ENSG00000178726,ENSG00000280165,ENSG00000088053,ENSG00000138079,ENSG00000146242,ENSG00000155897,ENSG00000174358,ENSG00000174498,ENSG00000143753,ENSG00000137491,ENSG00000082482,ENSG00000171551,ENSG00000113600,ENSG00000150672,ENSG00000081237,ENSG00000021488,ENSG00000182585,ENSG00000130827,ENSG00000006071…
GO:0006811	ion transport	biological_process	4.7434e-20	6.5944e-17	483	4369	1660	22148	ENSG00000214530,ENSG00000102057,ENSG00000147434,ENSG00000167723,ENSG00000075043,ENSG00000132677,ENSG00000050438,ENSG00000101187,ENSG00000108691,ENSG00000163581,ENSG00000007402,ENSG00000187527,ENSG00000007314,ENSG00000159640,ENSG00000156113,ENSG00000167434,ENSG00000185942,ENSG00000152315,ENSG00000131620,ENSG00000100191,ENSG00000171492,ENSG00000160460,ENSG00000164949,ENSG00000148842,ENSG00000213585…
GO:0030154	cell differentiation	biological_process	1.0621e-19	1.3782e-16	1084	4369	4383	22148	ENSG00000243709,ENSG00000155657,ENSG00000154040,ENSG00000102145,ENSG00000172201,ENSG00000122585,ENSG00000154928,ENSG00000265763,ENSG00000130283,ENSG00000164188,ENSG00000198825,ENSG00000151651,ENSG00000104164,ENSG00000134516,ENSG00000176697,ENSG00000132535,ENSG00000133863,ENSG00000115257,ENSG00000157927,ENSG00000197063,ENSG00000116584,ENSG00000106565,ENSG00000135744,ENSG00000128596,ENSG00000116604…
GO:2000026	regulation of multicellular organismal development	biological_process	1.3977e-18	1.7002e-15	573	4369	2084	22148	ENSG00000176020,ENSG00000101665,ENSG00000161031,ENSG00000018236,ENSG00000140464,ENSG00000106511,ENSG00000081479,ENSG00000274267,ENSG00000163909,ENSG00000143125,ENSG00000186193,ENSG00000171517,ENSG00000165699,ENSG00000107859,ENSG00000196338,ENSG00000073756,ENSG00000174804,ENSG00000181790,ENSG00000129514,ENSG00000146904,ENSG00000251493,ENSG00000126778,ENSG00000157017,ENSG00000099250,ENSG00000169554…
GO:0048869	cellular developmental process	biological_process	2.1733e-18	2.4882e-15	1140	4369	4678	22148	ENSG00000112902,ENSG00000066933,ENSG00000105204,ENSG00000171243,ENSG00000248592,ENSG00000173930,ENSG00000132600,ENSG00000106571,ENSG00000184524,ENSG00000165215,ENSG00000130182,ENSG00000137573,ENSG00000132510,ENSG00000112486,ENSG00000188735,ENSG00000104897,ENSG00000006747,ENSG00000164683,ENSG00000159899,ENSG00000147246,ENSG00000112769,ENSG00000113161,ENSG00000170873,ENSG00000169856,ENSG00000164509…
GO:0044459	plasma membrane part	cellular_component	4.2103e-18	4.5525e-15	807	4369	3092	22148	ENSG00000136244,ENSG00000121905,ENSG00000168497,ENSG00000089041,ENSG00000128272,ENSG00000143434,ENSG00000165757,ENSG00000213949,ENSG00000004846,ENSG00000130167,ENSG00000105388,ENSG00000181656,ENSG00000188672,ENSG00000121753,ENSG00000101311,ENSG00000106089,ENSG00000171885,ENSG00000112164,ENSG00000130368,ENSG00000007952,ENSG00000091972,ENSG00000143105,ENSG00000126878,ENSG00000126895,ENSG00000169851…
GO:0010646	regulation of cell communication	biological_process	8.7935e-18	9.0078e-15	949	4369	3784	22148	ENSG00000007402,ENSG00000182162,ENSG00000266524,ENSG00000131620,ENSG00000137033,ENSG00000114013,ENSG00000116132,ENSG00000108561,ENSG00000145040,ENSG00000119283,ENSG00000155926,ENSG00000140832,ENSG00000147434,ENSG00000169918,ENSG00000162999,ENSG00000108691,ENSG00000198947,ENSG00000157404,ENSG00000153246,ENSG00000196220,ENSG00000163735,ENSG00000047644,ENSG00000170214,ENSG00000184384,ENSG00000148826…
GO:0023051	regulation of signaling	biological_process	3.2982e-17	3.2097e-14	933	4369	3729	22148	ENSG00000104899,ENSG00000198929,ENSG00000130829,ENSG00000169248,ENSG00000125650,ENSG00000162545,ENSG00000140961,ENSG00000110881,ENSG00000197859,ENSG00000124212,ENSG00000099331,ENSG00000138615,ENSG00000176108,ENSG00000171720,ENSG00000137834,ENSG00000164736,ENSG00000203896,ENSG00000064692,ENSG00000152822,ENSG00000161638,ENSG00000140009,ENSG00000061492,ENSG00000187045,ENSG00000115008,ENSG00000144554…
GO:0009605	response to external stimulus	biological_process	2.186e-16	2.026e-13	550	4369	2039	22148	ENSG00000124762,ENSG00000165091,ENSG00000171557,ENSG00000221866,ENSG00000106538,ENSG00000176994,ENSG00000140263,ENSG00000006128,ENSG00000170962,ENSG00000057593,ENSG00000116954,ENSG00000102879,ENSG00000134121,ENSG00000162772,ENSG00000170571,ENSG00000117322,ENSG00000108576,ENSG00000265972,ENSG00000183691,ENSG00000113070,ENSG00000162891,ENSG00000141738,ENSG00000166900,ENSG00000136155,ENSG00000112964…
GO:0022857	transmembrane transporter activity	molecular_function	2.3415e-16	2.0715e-13	345	4369	1152	22148	ENSG00000164418,ENSG00000105605,ENSG00000090020,ENSG00000120049,ENSG00000198626,ENSG00000140675,ENSG00000158014,ENSG00000115657,ENSG00000169282,ENSG00000164638,ENSG00000112473,ENSG00000144285,ENSG00000196660,ENSG00000064270,ENSG00000151012,ENSG00000186642,ENSG00000164647,ENSG00000102100,ENSG00000153822,ENSG00000130821,ENSG00000175567,ENSG00000006283,ENSG00000138741,ENSG00000130529,ENSG00000011021…
GO:0050793	regulation of developmental process	biological_process	7.9116e-16	6.6949e-13	697	4369	2692	22148	ENSG00000159216,ENSG00000105989,ENSG00000143032,ENSG00000137672,ENSG00000106366,ENSG00000135414,ENSG00000134986,ENSG00000206561,ENSG00000213626,ENSG00000101076,ENSG00000065361,ENSG00000174453,ENSG00000127831,ENSG00000186395,ENSG00000136869,ENSG00000184144,ENSG00000196584,ENSG00000118523,ENSG00000118785,ENSG00000129654,ENSG00000099284,ENSG00000156427,ENSG00000183098,ENSG00000168675,ENSG00000239697…
GO:0046873	metal ion transmembrane transporter activity	molecular_function	1.1516e-15	9.3386e-13	165	4369	449	22148	ENSG00000124564,ENSG00000152705,ENSG00000053918,ENSG00000157765,ENSG00000157388,ENSG00000105642,ENSG00000007216,ENSG00000175003,ENSG00000155886,ENSG00000113073,ENSG00000124532,ENSG00000277481,ENSG00000073734,ENSG00000115474,ENSG00000099822,ENSG00000148942,ENSG00000165915,ENSG00000065923,ENSG00000111181,ENSG00000104154,ENSG00000072182,ENSG00000215262,ENSG00000153956,ENSG00000148482,ENSG00000170113…
GO:0022610	biological adhesion	biological_process	1.7307e-15	1.3474e-12	364	4369	1225	22148	ENSG00000018236,ENSG00000140464,ENSG00000113209,ENSG00000148702,ENSG00000101665,ENSG00000176020,ENSG00000174837,ENSG00000272674,ENSG00000111729,ENSG00000114204,ENSG00000005844,ENSG00000165699,ENSG00000253953,ENSG00000164171,ENSG00000091986,ENSG00000204965,ENSG00000181790,ENSG00000143341,ENSG00000066032,ENSG00000196338,ENSG00000108669,ENSG00000057294,ENSG00000174804,ENSG00000099250,ENSG00000130287…
GO:0015075	ion transmembrane transporter activity	molecular_function	2.5006e-15	1.8719e-12	292	4369	949	22148	ENSG00000129353,ENSG00000169507,ENSG00000143158,ENSG00000124564,ENSG00000155850,ENSG00000175003,ENSG00000108932,ENSG00000145888,ENSG00000113073,ENSG00000073734,ENSG00000115474,ENSG00000099822,ENSG00000113327,ENSG00000166347,ENSG00000166206,ENSG00000104154,ENSG00000072182,ENSG00000215262,ENSG00000101892,ENSG00000105281,ENSG00000165915,ENSG00000065923,ENSG00000112394,ENSG00000182450,ENSG00000105409…
GO:0070887	cellular response to chemical stimulus	biological_process	3.0135e-15	2.1723e-12	777	4369	3108	22148	ENSG00000151632,ENSG00000106258,ENSG00000145349,ENSG00000211445,ENSG00000170801,ENSG00000276085,ENSG00000136688,ENSG00000100033,ENSG00000070669,ENSG00000156234,ENSG00000167641,ENSG00000167419,ENSG00000135363,ENSG00000154639,ENSG00000136160,ENSG00000115705,ENSG00000058404,ENSG00000223802,ENSG00000196628,ENSG00000112033,ENSG00000185291,ENSG00000183287,ENSG00000117139,ENSG00000073060,ENSG00000243509…
GO:0007155	cell adhesion	biological_process	3.1469e-15	2.1874e-12	361	4369	1217	22148	ENSG00000213853,ENSG00000169750,ENSG00000157227,ENSG00000165215,ENSG00000154330,ENSG00000156453,ENSG00000154654,ENSG00000206384,ENSG00000157890,ENSG00000151388,ENSG00000112902,ENSG00000197635,ENSG00000151882,ENSG00000129244,ENSG00000213465,ENSG00000197122,ENSG00000044524,ENSG00000144857,ENSG00000189184,ENSG00000078098,ENSG00000091129,ENSG00000110203,ENSG00000083857,ENSG00000125845,ENSG00000105993…
GO:0007267	cell-cell signaling	biological_process	3.8335e-15	2.5728e-12	390	4369	1367	22148	ENSG00000135919,ENSG00000079337,ENSG00000196569,ENSG00000185008,ENSG00000067715,ENSG00000273706,ENSG00000169220,ENSG00000132718,ENSG00000169562,ENSG00000124067,ENSG00000080815,ENSG00000164056,ENSG00000145451,ENSG00000008056,ENSG00000105464,ENSG00000185666,ENSG00000079689,ENSG00000163032,ENSG00000163823,ENSG00000108852,ENSG00000132437,ENSG00000169855,ENSG00000141655,ENSG00000136574,ENSG00000127743…
GO:0010033	response to organic substance	biological_process	3.9796e-15	2.5818e-12	789	4369	3175	22148	ENSG00000112964,ENSG00000128965,ENSG00000127948,ENSG00000047188,ENSG00000125398,ENSG00000115290,ENSG00000166900,ENSG00000113494,ENSG00000065325,ENSG00000108576,ENSG00000265972,ENSG00000183691,ENSG00000135077,ENSG00000162891,ENSG00000089250,ENSG00000198838,ENSG00000178568,ENSG00000057593,ENSG00000102879,ENSG00000116954,ENSG00000162772,ENSG00000138061,ENSG00000111713,ENSG00000140263,ENSG00000170962…
GO:0043062	extracellular structure organization	biological_process	7.09e-15	4.4514e-12	138	4369	368	22148	ENSG00000154175,ENSG00000112333,ENSG00000137845,ENSG00000131477,ENSG00000168477,ENSG00000196611,ENSG00000163661,ENSG00000261371,ENSG00000144810,ENSG00000134954,ENSG00000118523,ENSG00000118785,ENSG00000179403,ENSG00000146197,ENSG00000206561,ENSG00000139329,ENSG00000168925,ENSG00000110799,ENSG00000163975,ENSG00000106366,ENSG00000205221,ENSG00000164761,ENSG00000156103,ENSG00000188153,ENSG00000115414…
GO:0009653	anatomical structure morphogenesis	biological_process	1.0107e-14	6.1471e-12	750	4369	2937	22148	ENSG00000162878,ENSG00000115091,ENSG00000125968,ENSG00000090554,ENSG00000168874,ENSG00000169231,ENSG00000169862,ENSG00000170927,ENSG00000143473,ENSG00000146376,ENSG00000126351,ENSG00000136040,ENSG00000129991,ENSG00000134215,ENSG00000178585,ENSG00000104881,ENSG00000053254,ENSG00000109101,ENSG00000164056,ENSG00000182533,ENSG00000182040,ENSG00000103811,ENSG00000177697,ENSG00000197406,ENSG00000139233…
GO:0000786	nucleosome	cellular_component	1.0487e-14	6.1854e-12	52	4369	113	22148	ENSG00000105968,ENSG00000278272,ENSG00000184270,ENSG00000277224,ENSG00000274290,ENSG00000189060,ENSG00000274641,ENSG00000278677,ENSG00000197409,ENSG00000273983,ENSG00000275713,ENSG00000277775,ENSG00000099284,ENSG00000203812,ENSG00000274997,ENSG00000285480,ENSG00000184357,ENSG00000196787,ENSG00000203811,ENSG00000197238,ENSG00000274267,ENSG00000196747,ENSG00000275221,ENSG00000275379,ENSG00000270882…
GO:0005215	transporter activity	molecular_function	1.1503e-14	6.5845e-12	393	4369	1387	22148	ENSG00000160862,ENSG00000163817,ENSG00000103723,ENSG00000198610,ENSG00000168993,ENSG00000196860,ENSG00000100652,ENSG00000185518,ENSG00000168679,ENSG00000110881,ENSG00000080709,ENSG00000183454,ENSG00000117013,ENSG00000104044,ENSG00000124568,ENSG00000158158,ENSG00000153253,ENSG00000154143,ENSG00000158445,ENSG00000188991,ENSG00000144671,ENSG00000256100,ENSG00000106688,ENSG00000124134,ENSG00000182963…
GO:0030198	extracellular matrix organization	biological_process	1.3159e-14	7.3174e-12	137	4369	367	22148	ENSG00000173376,ENSG00000157227,ENSG00000175899,ENSG00000137673,ENSG00000137809,ENSG00000137573,ENSG00000077150,ENSG00000171509,ENSG00000171560,ENSG00000078098,ENSG00000142173,ENSG00000143387,ENSG00000103196,ENSG00000111863,ENSG00000197635,ENSG00000106823,ENSG00000105376,ENSG00000160867,ENSG00000138829,ENSG00000117122,ENSG00000173402,ENSG00000161638,ENSG00000187045,ENSG00000105993,ENSG00000262406…
GO:0009888	tissue development	biological_process	3.0797e-14	1.665e-11	576	4369	2239	22148	ENSG00000184677,ENSG00000148926,ENSG00000142552,ENSG00000105388,ENSG00000147408,ENSG00000101311,ENSG00000167077,ENSG00000132702,ENSG00000134013,ENSG00000087245,ENSG00000115738,ENSG00000114790,ENSG00000153162,ENSG00000244405,ENSG00000089041,ENSG00000162367,ENSG00000143434,ENSG00000128272,ENSG00000274600,ENSG00000109083,ENSG00000007372,ENSG00000076826,ENSG00000170312,ENSG00000140519,ENSG00000125848…
GO:0022891	substrate-specific transmembrane transporter activity	molecular_function	4.4158e-14	2.3228e-11	312	4369	1055	22148	ENSG00000171885,ENSG00000007952,ENSG00000123191,ENSG00000136867,ENSG00000188672,ENSG00000260458,ENSG00000115616,ENSG00000177595,ENSG00000008710,ENSG00000063127,ENSG00000089041,ENSG00000127325,ENSG00000112077,ENSG00000108528,ENSG00000121361,ENSG00000268104,ENSG00000161509,ENSG00000004809,ENSG00000091262,ENSG00000181856,ENSG00000186198,ENSG00000140519,ENSG00000170745,ENSG00000165091,ENSG00000002834…
GO:0042221	response to chemical stimulus	biological_process	4.9264e-14	2.5232e-11	1098	4369	4717	22148	ENSG00000127507,ENSG00000130529,ENSG00000131477,ENSG00000095539,ENSG00000198223,ENSG00000069696,ENSG00000163794,ENSG00000135917,ENSG00000102967,ENSG00000184408,ENSG00000117318,ENSG00000132471,ENSG00000185338,ENSG00000173805,ENSG00000143816,ENSG00000241644,ENSG00000169032,ENSG00000134533,ENSG00000005007,ENSG00000150593,ENSG00000090020,ENSG00000129038,ENSG00000188404,ENSG00000116035,ENSG00000196730…
GO:0046983	protein dimerization activity	molecular_function	6.1606e-14	3.0744e-11	383	4369	1396	22148	ENSG00000072786,ENSG00000043591,ENSG00000129910,ENSG00000213999,ENSG00000261371,ENSG00000007968,ENSG00000121807,ENSG00000273983,ENSG00000145431,ENSG00000177606,ENSG00000110799,ENSG00000103316,ENSG00000134184,ENSG00000117318,ENSG00000128536,ENSG00000178403,ENSG00000134323,ENSG00000164418,ENSG00000081189,ENSG00000182264,ENSG00000163499,ENSG00000122025,ENSG00000130513,ENSG00000188763,ENSG00000155368…
GO:0044763	single-organism cellular process	biological_process	6.7544e-14	3.2865e-11	3090	4369	14624	22148	ENSG00000100628,ENSG00000214944,ENSG00000101349,ENSG00000105281,ENSG00000073734,ENSG00000121749,ENSG00000137877,ENSG00000106511,ENSG00000272674,ENSG00000179958,ENSG00000274997,ENSG00000121351,ENSG00000145882,ENSG00000171517,ENSG00000242802,ENSG00000168131,ENSG00000253953,ENSG00000165699,ENSG00000005844,ENSG00000243896,ENSG00000128591,ENSG00000141404,ENSG00000133101,ENSG00000181004,ENSG00000150681…
GO:0048468	cell development	biological_process	7.4477e-14	3.5355e-11	616	4369	2352	22148	ENSG00000103034,ENSG00000188687,ENSG00000214274,ENSG00000127578,ENSG00000155760,ENSG00000168280,ENSG00000168077,ENSG00000173334,ENSG00000196562,ENSG00000119714,ENSG00000177238,ENSG00000188779,ENSG00000033327,ENSG00000130477,ENSG00000063015,ENSG00000163064,ENSG00000087586,ENSG00000104936,ENSG00000168505,ENSG00000185482,ENSG00000112183,ENSG00000010361,ENSG00000171540,ENSG00000218336,ENSG00000173376…
GO:0006812	cation transport	biological_process	1.0798e-13	5.0036e-11	316	4369	1081	22148	ENSG00000104154,ENSG00000072182,ENSG00000113739,ENSG00000215262,ENSG00000101892,ENSG00000069535,ENSG00000105281,ENSG00000140464,ENSG00000165915,ENSG00000018236,ENSG00000065923,ENSG00000073734,ENSG00000115474,ENSG00000099822,ENSG00000081479,ENSG00000171517,ENSG00000165699,ENSG00000175003,ENSG00000171867,ENSG00000057294,ENSG00000169507,ENSG00000073756,ENSG00000129353,ENSG00000124564,ENSG00000100433…
GO:0009966	regulation of signal transduction	biological_process	1.5955e-13	7.2218e-11	818	4369	3326	22148	ENSG00000214944,ENSG00000101349,ENSG00000101665,ENSG00000140464,ENSG00000171119,ENSG00000131467,ENSG00000145839,ENSG00000081479,ENSG00000183578,ENSG00000163909,ENSG00000167984,ENSG00000143125,ENSG00000121351,ENSG00000171517,ENSG00000164619,ENSG00000165699,ENSG00000196338,ENSG00000129353,ENSG00000073756,ENSG00000112343,ENSG00000150681,ENSG00000164251,ENSG00000174804,ENSG00000100055,ENSG00000129514…
GO:0051094	positive regulation of developmental process	biological_process	1.7039e-13	7.5369e-11	348	4369	1224	22148	ENSG00000169855,ENSG00000160712,ENSG00000163823,ENSG00000136040,ENSG00000162878,ENSG00000090554,ENSG00000168874,ENSG00000136574,ENSG00000130522,ENSG00000103811,ENSG00000169220,ENSG00000273706,ENSG00000139233,ENSG00000162594,ENSG00000121594,ENSG00000169884,ENSG00000135919,ENSG00000185008,ENSG00000170961,ENSG00000079337,ENSG00000178585,ENSG00000172175,ENSG00000115598,ENSG00000104881,ENSG00000164056…
GO:0042592	homeostatic process	biological_process	1.833e-13	7.9079e-11	495	4369	1879	22148	ENSG00000198626,ENSG00000188763,ENSG00000187258,ENSG00000122025,ENSG00000158014,ENSG00000162882,ENSG00000005007,ENSG00000115461,ENSG00000115657,ENSG00000159167,ENSG00000164418,ENSG00000081189,ENSG00000090020,ENSG00000126215,ENSG00000164647,ENSG00000184613,ENSG00000277157,ENSG00000112715,ENSG00000051108,ENSG00000173175,ENSG00000167522,ENSG00000211448,ENSG00000113811,ENSG00000135324,ENSG00000064270…
GO:0007154	cell communication	biological_process	1.869e-13	7.9079e-11	1685	4369	7497	22148	ENSG00000129173,ENSG00000243207,ENSG00000104371,ENSG00000151929,ENSG00000124635,ENSG00000163235,ENSG00000138829,ENSG00000155760,ENSG00000173334,ENSG00000196562,ENSG00000221970,ENSG00000095637,ENSG00000182957,ENSG00000185624,ENSG00000162892,ENSG00000188779,ENSG00000102104,ENSG00000130477,ENSG00000273154,ENSG00000158186,ENSG00000103710,ENSG00000005249,ENSG00000087586,ENSG00000185361,ENSG00000104814…
GO:0032879	regulation of localization	biological_process	2.0447e-13	8.4673e-11	684	4369	2686	22148	ENSG00000133067,ENSG00000120063,ENSG00000168952,ENSG00000108387,ENSG00000170745,ENSG00000106538,ENSG00000166402,ENSG00000171557,ENSG00000221866,ENSG00000119729,ENSG00000136770,ENSG00000182866,ENSG00000102879,ENSG00000135823,ENSG00000057593,ENSG00000260272,ENSG00000178568,ENSG00000138061,ENSG00000204397,ENSG00000006128,ENSG00000170962,ENSG00000108576,ENSG00000138376,ENSG00000113070,ENSG00000183691…
GO:0055085	transmembrane transport	biological_process	4.4132e-13	1.7895e-10	393	4369	1409	22148	ENSG00000176884,ENSG00000164588,ENSG00000185883,ENSG00000135643,ENSG00000135750,ENSG00000197208,ENSG00000166664,ENSG00000154864,ENSG00000138075,ENSG00000022355,ENSG00000120457,ENSG00000058262,ENSG00000165272,ENSG00000129244,ENSG00000173930,ENSG00000138435,ENSG00000160179,ENSG00000109158,ENSG00000167995,ENSG00000157214,ENSG00000163288,ENSG00000182324,ENSG00000135519,ENSG00000182963,ENSG00000166592…
GO:0044700	single organism signaling	biological_process	5.6644e-13	2.2499e-10	1648	4369	7338	22148	ENSG00000131759,ENSG00000178607,ENSG00000161202,ENSG00000231738,ENSG00000083799,ENSG00000085063,ENSG00000183971,ENSG00000183918,ENSG00000124678,ENSG00000183395,ENSG00000149948,ENSG00000141384,ENSG00000113070,ENSG00000185989,ENSG00000214357,ENSG00000065325,ENSG00000136155,ENSG00000141738,ENSG00000125398,ENSG00000035499,ENSG00000115290,ENSG00000127948,ENSG00000112964,ENSG00000185737,ENSG00000128965…
GO:0022890	inorganic cation transmembrane transporter activity	molecular_function	6.0205e-13	2.3435e-10	182	4369	551	22148	ENSG00000260458,ENSG00000115616,ENSG00000156222,ENSG00000008710,ENSG00000162494,ENSG00000143153,ENSG00000063127,ENSG00000175538,ENSG00000112077,ENSG00000165995,ENSG00000171126,ENSG00000123191,ENSG00000166260,ENSG00000172139,ENSG00000196296,ENSG00000116032,ENSG00000136867,ENSG00000168003,ENSG00000188672,ENSG00000118160,ENSG00000117834,ENSG00000181804,ENSG00000159197,ENSG00000156113,ENSG00000152315…
GO:0023052	signaling	biological_process	6.3085e-13	2.4075e-10	1648	4369	7340	22148	ENSG00000168539,ENSG00000260428,ENSG00000171055,ENSG00000112414,ENSG00000122877,ENSG00000162733,ENSG00000123329,ENSG00000148737,ENSG00000076201,ENSG00000189058,ENSG00000100345,ENSG00000185201,ENSG00000130758,ENSG00000171435,ENSG00000184160,ENSG00000164604,ENSG00000101890,ENSG00000008438,ENSG00000169403,ENSG00000128849,ENSG00000144668,ENSG00000136643,ENSG00000167578,ENSG00000278570,ENSG00000115353…
GO:0008015	blood circulation	biological_process	9.6135e-13	3.5982e-10	156	4369	460	22148	ENSG00000078401,ENSG00000106688,ENSG00000148408,ENSG00000182963,ENSG00000134548,ENSG00000188687,ENSG00000049759,ENSG00000104936,ENSG00000158286,ENSG00000159899,ENSG00000198929,ENSG00000162989,ENSG00000089220,ENSG00000213853,ENSG00000135750,ENSG00000135643,ENSG00000164128,ENSG00000171560,ENSG00000099337,ENSG00000150630,ENSG00000127129,ENSG00000185053,ENSG00000120937,ENSG00000120457,ENSG00000129244…
GO:0030001	metal ion transport	biological_process	1.0169e-12	3.7344e-10	267	4369	892	22148	ENSG00000159720,ENSG00000133107,ENSG00000227877,ENSG00000135919,ENSG00000188338,ENSG00000182533,ENSG00000080815,ENSG00000052344,ENSG00000124067,ENSG00000143473,ENSG00000163823,ENSG00000155970,ENSG00000119411,ENSG00000180210,ENSG00000080493,ENSG00000138821,ENSG00000171631,ENSG00000182389,ENSG00000079215,ENSG00000171385,ENSG00000140992,ENSG00000102452,ENSG00000070808,ENSG00000116039,ENSG00000137672…
GO:0009611	response to wounding	biological_process	1.4265e-12	5.1413e-10	395	4369	1474	22148	ENSG00000077238,ENSG00000188488,ENSG00000006210,ENSG00000136160,ENSG00000113721,ENSG00000158874,ENSG00000197409,ENSG00000159307,ENSG00000136688,ENSG00000156234,ENSG00000276085,ENSG00000164220,ENSG00000265190,ENSG00000100644,ENSG00000154451,ENSG00000112936,ENSG00000163565,ENSG00000073060,ENSG00000171564,ENSG00000112033,ENSG00000056736,ENSG00000275714,ENSG00000136689,ENSG00000139610,ENSG00000198947…
GO:0022892	substrate-specific transporter activity	molecular_function	1.567e-12	5.5452e-10	350	4369	1248	22148	ENSG00000163288,ENSG00000182324,ENSG00000109158,ENSG00000167995,ENSG00000138435,ENSG00000160179,ENSG00000173930,ENSG00000058262,ENSG00000129244,ENSG00000165272,ENSG00000120457,ENSG00000039987,ENSG00000163746,ENSG00000022355,ENSG00000197208,ENSG00000135750,ENSG00000135643,ENSG00000154864,ENSG00000138075,ENSG00000166664,ENSG00000176884,ENSG00000185883,ENSG00000164588,ENSG00000160862,ENSG00000198610…
GO:0015081	sodium ion transmembrane transporter activity	molecular_function	2.1553e-12	7.4909e-10	68	4369	147	22148	ENSG00000143153,ENSG00000115616,ENSG00000073734,ENSG00000099822,ENSG00000156222,ENSG00000148942,ENSG00000065923,ENSG00000111181,ENSG00000072182,ENSG00000063127,ENSG00000124564,ENSG00000157765,ENSG00000172139,ENSG00000007216,ENSG00000175003,ENSG00000168003,ENSG00000155886,ENSG00000118160,ENSG00000117834,ENSG00000113073,ENSG00000181804,ENSG00000007314,ENSG00000256870,ENSG00000100191,ENSG00000050438…
GO:0051240	positive regulation of multicellular organismal process	biological_process	2.4333e-12	8.3086e-10	272	4369	936	22148	ENSG00000159216,ENSG00000105989,ENSG00000171357,ENSG00000106366,ENSG00000156574,ENSG00000104327,ENSG00000004848,ENSG00000127831,ENSG00000100697,ENSG00000079215,ENSG00000136869,ENSG00000118523,ENSG00000172216,ENSG00000118785,ENSG00000118513,ENSG00000101916,ENSG00000166257,ENSG00000112333,ENSG00000012223,ENSG00000175344,ENSG00000105464,ENSG00000079689,ENSG00000172175,ENSG00000115598,ENSG00000131187…
GO:0033993	response to lipid	biological_process	2.6026e-12	8.7334e-10	259	4369	898	22148	ENSG00000123901,ENSG00000026025,ENSG00000078401,ENSG00000163734,ENSG00000035720,ENSG00000061492,ENSG00000137834,ENSG00000160951,ENSG00000124098,ENSG00000108819,ENSG00000169248,ENSG00000163737,ENSG00000100031,ENSG00000118689,ENSG00000012048,ENSG00000157227,ENSG00000106571,ENSG00000139287,ENSG00000160179,ENSG00000104825,ENSG00000101017,ENSG00000197122,ENSG00000165272,ENSG00000044524,ENSG00000163288…
GO:0009887	organ morphogenesis	biological_process	2.7682e-12	9.1319e-10	291	4369	1013	22148	ENSG00000198026,ENSG00000169242,ENSG00000116035,ENSG00000112715,ENSG00000109205,ENSG00000060718,ENSG00000163637,ENSG00000167522,ENSG00000166292,ENSG00000124159,ENSG00000115461,ENSG00000198626,ENSG00000124216,ENSG00000140807,ENSG00000150593,ENSG00000140285,ENSG00000159167,ENSG00000118194,ENSG00000156103,ENSG00000081189,ENSG00000183770,ENSG00000138136,ENSG00000114349,ENSG00000144655,ENSG00000138386…
GO:0045595	regulation of cell differentiation	biological_process	3.7459e-12	1.2151e-09	496	4369	1899	22148	ENSG00000273983,ENSG00000134954,ENSG00000130529,ENSG00000044574,ENSG00000180353,ENSG00000095539,ENSG00000132819,ENSG00000129910,ENSG00000131477,ENSG00000080644,ENSG00000109193,ENSG00000117318,ENSG00000239474,ENSG00000166407,ENSG00000111859,ENSG00000163975,ENSG00000138136,ENSG00000100968,ENSG00000128342,ENSG00000154803,ENSG00000143816,ENSG00000169032,ENSG00000177606,ENSG00000101974,ENSG00000087494…
GO:0003013	circulatory system process	biological_process	3.9746e-12	1.2552e-09	156	4369	467	22148	ENSG00000185053,ENSG00000120457,ENSG00000129244,ENSG00000197122,ENSG00000120937,ENSG00000176105,ENSG00000135750,ENSG00000135643,ENSG00000164128,ENSG00000171560,ENSG00000213853,ENSG00000127129,ENSG00000099337,ENSG00000150630,ENSG00000158286,ENSG00000104936,ENSG00000162989,ENSG00000159899,ENSG00000198929,ENSG00000089220,ENSG00000078401,ENSG00000106688,ENSG00000134548,ENSG00000148408,ENSG00000182963…
GO:0048878	chemical homeostasis	biological_process	3.9984e-12	1.2552e-09	338	4369	1222	22148	ENSG00000118432,ENSG00000157017,ENSG00000104321,ENSG00000129514,ENSG00000100889,ENSG00000180535,ENSG00000113946,ENSG00000126368,ENSG00000164039,ENSG00000148482,ENSG00000126562,ENSG00000183826,ENSG00000105409,ENSG00000149357,ENSG00000138823,ENSG00000065923,ENSG00000042832,ENSG00000100373,ENSG00000165915,ENSG00000166743,ENSG00000140464,ENSG00000128564,ENSG00000113739,ENSG00000104154,ENSG00000084734…
GO:0008324	cation transmembrane transporter activity	molecular_function	4.5759e-12	1.4137e-09	209	4369	669	22148	ENSG00000135519,ENSG00000135740,ENSG00000152049,ENSG00000148408,ENSG00000174358,ENSG00000124134,ENSG00000106688,ENSG00000256100,ENSG00000153253,ENSG00000158445,ENSG00000188991,ENSG00000144671,ENSG00000117013,ENSG00000158158,ENSG00000104044,ENSG00000183454,ENSG00000188687,ENSG00000110881,ENSG00000080709,ENSG00000100652,ENSG00000130876,ENSG00000124406,ENSG00000142185,ENSG00000267001,ENSG00000103042…
GO:0097367	carbohydrate derivative binding	molecular_function	5.802e-12	1.7644e-09	101	4369	271	22148	ENSG00000148702,ENSG00000084734,ENSG00000161031,ENSG00000185924,ENSG00000167635,ENSG00000132702,ENSG00000198380,ENSG00000008438,ENSG00000091986,ENSG00000156234,ENSG00000102393,ENSG00000188517,ENSG00000117601,ENSG00000171867,ENSG00000140511,ENSG00000123610,ENSG00000119630,ENSG00000188488,ENSG00000130287,ENSG00000156515,ENSG00000104415,ENSG00000113070,ENSG00000083782,ENSG00000099250,ENSG00000108561…
GO:0034702	ion channel complex	cellular_component	9.9082e-12	2.9668e-09	104	4369	268	22148	ENSG00000169432,ENSG00000162989,ENSG00000188782,ENSG00000184144,ENSG00000117971,ENSG00000130529,ENSG00000138741,ENSG00000006283,ENSG00000175344,ENSG00000153822,ENSG00000101958,ENSG00000146276,ENSG00000166257,ENSG00000137672,ENSG00000117013,ENSG00000184408,ENSG00000157542,ENSG00000080644,ENSG00000153253,ENSG00000158445,ENSG00000124134,ENSG00000171385,ENSG00000148408,ENSG00000182389,ENSG00000169282…
GO:0009719	response to endogenous stimulus	biological_process	1.0888e-11	3.2109e-09	430	4369	1633	22148	ENSG00000010361,ENSG00000187210,ENSG00000120054,ENSG00000102981,ENSG00000131910,ENSG00000121060,ENSG00000168209,ENSG00000196498,ENSG00000139549,ENSG00000068078,ENSG00000171509,ENSG00000176105,ENSG00000130649,ENSG00000158683,ENSG00000104267,ENSG00000111863,ENSG00000204389,ENSG00000164120,ENSG00000128045,ENSG00000126353,ENSG00000006071,ENSG00000136960,ENSG00000176971,ENSG00000127578,ENSG00000138829…
GO:0072358	cardiovascular system development	biological_process	1.3478e-11	3.8577e-09	316	4369	1120	22148	ENSG00000138136,ENSG00000143499,ENSG00000105287,ENSG00000178234,ENSG00000117318,ENSG00000175592,ENSG00000120738,ENSG00000177606,ENSG00000169032,ENSG00000128342,ENSG00000100968,ENSG00000121807,ENSG00000134954,ENSG00000163389,ENSG00000261371,ENSG00000131477,ENSG00000106804,ENSG00000198523,ENSG00000176678,ENSG00000169242,ENSG00000112715,ENSG00000060718,ENSG00000187498,ENSG00000153904,ENSG00000248329…
GO:0072359	circulatory system development	biological_process	1.3478e-11	3.8577e-09	316	4369	1120	22148	ENSG00000134215,ENSG00000129991,ENSG00000169604,ENSG00000080815,ENSG00000182533,ENSG00000164056,ENSG00000109101,ENSG00000104881,ENSG00000103811,ENSG00000079337,ENSG00000170961,ENSG00000185008,ENSG00000125968,ENSG00000177464,ENSG00000136574,ENSG00000154556,ENSG00000072195,ENSG00000169855,ENSG00000113296,ENSG00000105989,ENSG00000159216,ENSG00000128917,ENSG00000005108,ENSG00000196159,ENSG00000140992…
GO:0006820	anion transport	biological_process	1.8803e-11	5.3039e-09	186	4369	597	22148	ENSG00000186198,ENSG00000101188,ENSG00000185015,ENSG00000159212,ENSG00000140519,ENSG00000213585,ENSG00000162383,ENSG00000153246,ENSG00000108528,ENSG00000123561,ENSG00000268104,ENSG00000164879,ENSG00000107282,ENSG00000004809,ENSG00000206172,ENSG00000132677,ENSG00000050438,ENSG00000101187,ENSG00000170571,ENSG00000145335,ENSG00000214530,ENSG00000116704,ENSG00000131620,ENSG00000167434,ENSG00000047617…
GO:0035637	multicellular organismal signaling	biological_process	2.6584e-11	7.3915e-09	294	4369	1016	22148	ENSG00000007402,ENSG00000007314,ENSG00000116783,ENSG00000160460,ENSG00000174469,ENSG00000165985,ENSG00000147434,ENSG00000103089,ENSG00000128242,ENSG00000075043,ENSG00000198947,ENSG00000157404,ENSG00000107282,ENSG00000151208,ENSG00000102934,ENSG00000166963,ENSG00000197283,ENSG00000100625,ENSG00000022840,ENSG00000162383,ENSG00000148826,ENSG00000114279,ENSG00000101188,ENSG00000158258,ENSG00000070748…
GO:0050801	ion homeostasis	biological_process	3.185e-11	8.7308e-09	244	4369	842	22148	ENSG00000203896,ENSG00000160951,ENSG00000049759,ENSG00000160867,ENSG00000158158,ENSG00000188687,ENSG00000152822,ENSG00000173402,ENSG00000135740,ENSG00000134548,ENSG00000187045,ENSG00000078401,ENSG00000008196,ENSG00000198929,ENSG00000147246,ENSG00000012504,ENSG00000123892,ENSG00000169248,ENSG00000142185,ENSG00000104936,ENSG00000105697,ENSG00000276409,ENSG00000127129,ENSG00000087237,ENSG00000162753…
GO:0034220	ion transmembrane transport	biological_process	4.2696e-11	1.1542e-08	271	4369	929	22148	ENSG00000081248,ENSG00000178084,ENSG00000105409,ENSG00000182450,ENSG00000137801,ENSG00000148482,ENSG00000126562,ENSG00000104490,ENSG00000151834,ENSG00000104321,ENSG00000100433,ENSG00000250424,ENSG00000122986,ENSG00000135636,ENSG00000171867,ENSG00000145888,ENSG00000175003,ENSG00000196338,ENSG00000169507,ENSG00000124564,ENSG00000215262,ENSG00000072182,ENSG00000104154,ENSG00000166206,ENSG00000112394…
GO:1901700	response to oxygen-containing compound	biological_process	4.3958e-11	1.172e-08	414	4369	1590	22148	ENSG00000132434,ENSG00000180509,ENSG00000114200,ENSG00000135744,ENSG00000163362,ENSG00000163513,ENSG00000129152,ENSG00000006638,ENSG00000113140,ENSG00000080618,ENSG00000118520,ENSG00000162711,ENSG00000004468,ENSG00000197256,ENSG00000127666,ENSG00000134853,ENSG00000064300,ENSG00000116584,ENSG00000204060,ENSG00000023909,ENSG00000173846,ENSG00000105851,ENSG00000110324,ENSG00000167034,ENSG00000108840…
GO:0015077	monovalent inorganic cation transmembrane transporter activity	molecular_function	4.9609e-11	1.2881e-08	127	4369	371	22148	ENSG00000007314,ENSG00000256870,ENSG00000100191,ENSG00000152315,ENSG00000156113,ENSG00000159197,ENSG00000102057,ENSG00000095209,ENSG00000143105,ENSG00000108576,ENSG00000100433,ENSG00000070915,ENSG00000075043,ENSG00000050438,ENSG00000268104,ENSG00000180509,ENSG00000171130,ENSG00000182450,ENSG00000105409,ENSG00000132164,ENSG00000121361,ENSG00000137860,ENSG00000162383,ENSG00000069431,ENSG00000170049…
GO:0046982	protein heterodimerization activity	molecular_function	5.0294e-11	1.2881e-08	166	4369	548	22148	ENSG00000260428,ENSG00000129194,ENSG00000148459,ENSG00000275379,ENSG00000150054,ENSG00000188038,ENSG00000173662,ENSG00000274267,ENSG00000203811,ENSG00000196787,ENSG00000184160,ENSG00000101890,ENSG00000163909,ENSG00000154040,ENSG00000274997,ENSG00000122641,ENSG00000005844,ENSG00000164171,ENSG00000118271,ENSG00000095397,ENSG00000274641,ENSG00000174804,ENSG00000105642,ENSG00000175197,ENSG00000105968…
GO:0005576	extracellular region	cellular_component	5.0299e-11	1.2881e-08	1149	4369	5050	22148	ENSG00000143502,ENSG00000187123,ENSG00000172987,ENSG00000144410,ENSG00000109472,ENSG00000070915,ENSG00000135744,ENSG00000099992,ENSG00000031698,ENSG00000153956,ENSG00000164237,ENSG00000118520,ENSG00000047457,ENSG00000111799,ENSG00000113140,ENSG00000243709,ENSG00000155657,ENSG00000121005,ENSG00000122861,ENSG00000122585,ENSG00000154928,ENSG00000149428,ENSG00000165828,ENSG00000130283,ENSG00000136695…
GO:0007610	behavior	biological_process	5.1976e-11	1.3138e-08	238	4369	809	22148	ENSG00000197283,ENSG00000057593,ENSG00000171587,ENSG00000109083,ENSG00000134121,ENSG00000113905,ENSG00000157404,ENSG00000170345,ENSG00000153993,ENSG00000107282,ENSG00000170962,ENSG00000164463,ENSG00000272333,ENSG00000166963,ENSG00000168412,ENSG00000006128,ENSG00000111913,ENSG00000114279,ENSG00000101188,ENSG00000171094,ENSG00000198829,ENSG00000106538,ENSG00000221866,ENSG00000160460,ENSG00000107317…
GO:0008283	cell proliferation	biological_process	5.6141e-11	1.4009e-08	547	4369	2189	22148	ENSG00000125384,ENSG00000130529,ENSG00000134954,ENSG00000239474,ENSG00000138136,ENSG00000154277,ENSG00000166407,ENSG00000134531,ENSG00000177606,ENSG00000110811,ENSG00000169032,ENSG00000128342,ENSG00000143816,ENSG00000087494,ENSG00000188763,ENSG00000115461,ENSG00000169429,ENSG00000134533,ENSG00000122025,ENSG00000156103,ENSG00000159167,ENSG00000115414,ENSG00000145088,ENSG00000164398,ENSG00000183160…
GO:0022803	passive transmembrane transporter activity	molecular_function	6.8715e-11	1.6929e-08	163	4369	499	22148	ENSG00000176884,ENSG00000099337,ENSG00000164588,ENSG00000151704,ENSG00000135750,ENSG00000135643,ENSG00000198785,ENSG00000154864,ENSG00000166664,ENSG00000070985,ENSG00000022355,ENSG00000143630,ENSG00000165272,ENSG00000120457,ENSG00000107593,ENSG00000039987,ENSG00000138435,ENSG00000006071,ENSG00000082482,ENSG00000109158,ENSG00000167995,ENSG00000163288,ENSG00000158683,ENSG00000182324,ENSG00000152049…
GO:0010469	regulation of receptor activity	biological_process	8.2633e-11	2.0104e-08	178	4369	610	22148	ENSG00000125965,ENSG00000135744,ENSG00000166923,ENSG00000189056,ENSG00000157017,ENSG00000183742,ENSG00000213927,ENSG00000187123,ENSG00000124479,ENSG00000132535,ENSG00000160182,ENSG00000081041,ENSG00000105246,ENSG00000184502,ENSG00000136695,ENSG00000121351,ENSG00000143125,ENSG00000122641,ENSG00000176697,ENSG00000118271,ENSG00000178473,ENSG00000196338,ENSG00000130283,ENSG00000157368,ENSG00000133636…
GO:0015267	channel activity	molecular_function	9.3853e-11	2.2551e-08	162	4369	497	22148	ENSG00000154143,ENSG00000153253,ENSG00000158445,ENSG00000117013,ENSG00000183454,ENSG00000148408,ENSG00000182963,ENSG00000135519,ENSG00000152049,ENSG00000124134,ENSG00000117971,ENSG00000162989,ENSG00000146276,ENSG00000273079,ENSG00000110881,ENSG00000080709,ENSG00000142185,ENSG00000022355,ENSG00000070985,ENSG00000143630,ENSG00000164588,ENSG00000151704,ENSG00000099337,ENSG00000176884,ENSG00000166664…
GO:0051049	regulation of transport	biological_process	1.0635e-10	2.5102e-08	474	4369	1836	22148	ENSG00000163884,ENSG00000198947,ENSG00000162009,ENSG00000073150,ENSG00000153246,ENSG00000163131,ENSG00000159212,ENSG00000137731,ENSG00000101188,ENSG00000182985,ENSG00000114279,ENSG00000007314,ENSG00000039068,ENSG00000007402,ENSG00000070193,ENSG00000163581,ENSG00000164949,ENSG00000160460,ENSG00000137033,ENSG00000185942,ENSG00000156113,ENSG00000115602,ENSG00000152315,ENSG00000131620,ENSG00000111731…
GO:0048518	positive regulation of biological process	biological_process	1.0705e-10	2.5102e-08	1414	4369	6268	22148	ENSG00000123737,ENSG00000115353,ENSG00000183283,ENSG00000278570,ENSG00000161010,ENSG00000157388,ENSG00000036828,ENSG00000204217,ENSG00000157368,ENSG00000053918,ENSG00000168539,ENSG00000081181,ENSG00000260428,ENSG00000122877,ENSG00000112029,ENSG00000076201,ENSG00000148737,ENSG00000162733,ENSG00000050344,ENSG00000130758,ENSG00000169403,ENSG00000008438,ENSG00000184160,ENSG00000171236,ENSG00000074966…
GO:0007399	nervous system development	biological_process	1.4254e-10	3.3027e-08	602	4369	2382	22148	ENSG00000041515,ENSG00000154146,ENSG00000131409,ENSG00000112902,ENSG00000197122,ENSG00000044524,ENSG00000172020,ENSG00000107864,ENSG00000053438,ENSG00000069812,ENSG00000079462,ENSG00000099956,ENSG00000189184,ENSG00000164683,ENSG00000162344,ENSG00000104897,ENSG00000176884,ENSG00000137573,ENSG00000132510,ENSG00000164061,ENSG00000156453,ENSG00000106571,ENSG00000184524,ENSG00000108819,ENSG00000137642…
GO:0005539	glycosaminoglycan binding	molecular_function	1.8225e-10	4.1677e-08	89	4369	242	22148	ENSG00000070193,ENSG00000091583,ENSG00000108561,ENSG00000083782,ENSG00000099250,ENSG00000130287,ENSG00000156515,ENSG00000104415,ENSG00000113070,ENSG00000132855,ENSG00000137801,ENSG00000107742,ENSG00000119681,ENSG00000113905,ENSG00000163513,ENSG00000084674,ENSG00000186652,ENSG00000173705,ENSG00000167207,ENSG00000156140,ENSG00000204420,ENSG00000162711,ENSG00000008438,ENSG00000132702,ENSG00000161031…
GO:0048522	positive regulation of cellular process	biological_process	1.8416e-10	4.1677e-08	1245	4369	5462	22148	ENSG00000175548,ENSG00000147894,ENSG00000078579,ENSG00000173402,ENSG00000187840,ENSG00000139132,ENSG00000138311,ENSG00000130751,ENSG00000204936,ENSG00000108960,ENSG00000131089,ENSG00000089220,ENSG00000167658,ENSG00000175305,ENSG00000124406,ENSG00000142185,ENSG00000143556,ENSG00000198901,ENSG00000010671,ENSG00000276409,ENSG00000175467,ENSG00000100302,ENSG00000105697,ENSG00000171560,ENSG00000150630…
GO:0015672	monovalent inorganic cation transport	biological_process	1.9564e-10	4.3768e-08	151	4369	465	22148	ENSG00000158286,ENSG00000139209,ENSG00000142185,ENSG00000110881,ENSG00000080709,ENSG00000100652,ENSG00000162989,ENSG00000198929,ENSG00000103042,ENSG00000124134,ENSG00000135519,ENSG00000135740,ENSG00000152049,ENSG00000179094,ENSG00000117013,ENSG00000158158,ENSG00000175548,ENSG00000124568,ENSG00000188687,ENSG00000049759,ENSG00000153253,ENSG00000158445,ENSG00000006071,ENSG00000120457,ENSG00000129244…
GO:0001944	vasculature development	biological_process	2.0227e-10	4.4737e-08	221	4369	750	22148	ENSG00000163659,ENSG00000112333,ENSG00000175344,ENSG00000261371,ENSG00000144810,ENSG00000239697,ENSG00000106804,ENSG00000131477,ENSG00000166501,ENSG00000107731,ENSG00000118523,ENSG00000134954,ENSG00000169245,ENSG00000121807,ENSG00000156427,ENSG00000169032,ENSG00000177606,ENSG00000184481,ENSG00000100968,ENSG00000156574,ENSG00000128342,ENSG00000120738,ENSG00000140992,ENSG00000159216,ENSG00000005108…
GO:0008083	growth factor activity	molecular_function	2.1219e-10	4.6019e-08	67	4369	167	22148	ENSG00000118523,ENSG00000261857,ENSG00000145431,ENSG00000164404,ENSG00000156427,ENSG00000104899,ENSG00000140961,ENSG00000175189,ENSG00000125650,ENSG00000164823,ENSG00000163739,ENSG00000163235,ENSG00000102466,ENSG00000078579,ENSG00000135414,ENSG00000125845,ENSG00000156574,ENSG00000128342,ENSG00000130513,ENSG00000180210,ENSG00000140285,ENSG00000165197,ENSG00000113296,ENSG00000182585,ENSG00000160712…
GO:0014070	response to organic cyclic compound	biological_process	2.1399e-10	4.6019e-08	253	4369	904	22148	ENSG00000244165,ENSG00000143365,ENSG00000137801,ENSG00000180509,ENSG00000105409,ENSG00000114200,ENSG00000135744,ENSG00000163513,ENSG00000113083,ENSG00000129152,ENSG00000113140,ENSG00000006638,ENSG00000126368,ENSG00000196639,ENSG00000162692,ENSG00000004468,ENSG00000118520,ENSG00000081248,ENSG00000197256,ENSG00000127666,ENSG00000156804,ENSG00000162734,ENSG00000138794,ENSG00000118432,ENSG00000023909…
GO:0065009	regulation of molecular function	biological_process	2.1516e-10	4.6019e-08	787	4369	3311	22148	ENSG00000164045,ENSG00000078018,ENSG00000162711,ENSG00000074966,ENSG00000163513,ENSG00000163362,ENSG00000170855,ENSG00000123572,ENSG00000166396,ENSG00000180509,ENSG00000213658,ENSG00000105851,ENSG00000167110,ENSG00000023909,ENSG00000089356,ENSG00000214102,ENSG00000085741,ENSG00000189056,ENSG00000184060,ENSG00000108840,ENSG00000167034,ENSG00000064300,ENSG00000196083,ENSG00000105246,ENSG00000127666…
GO:0044710	single-organism metabolic process	biological_process	2.4242e-10	5.1285e-08	907	4369	3843	22148	ENSG00000282301,ENSG00000105499,ENSG00000134853,ENSG00000154027,ENSG00000133321,ENSG00000073737,ENSG00000141968,ENSG00000135047,ENSG00000164741,ENSG00000166173,ENSG00000135744,ENSG00000197408,ENSG00000107742,ENSG00000114200,ENSG00000031698,ENSG00000130589,ENSG00000158825,ENSG00000118520,ENSG00000173208,ENSG00000135447,ENSG00000196639,ENSG00000047457,ENSG00000136928,ENSG00000058866,ENSG00000283189…
GO:0042060	wound healing	biological_process	2.545e-10	5.3261e-08	175	4369	574	22148	ENSG00000169946,ENSG00000137801,ENSG00000163513,ENSG00000113083,ENSG00000113140,ENSG00000129152,ENSG00000006638,ENSG00000058866,ENSG00000080618,ENSG00000204420,ENSG00000198734,ENSG00000079385,ENSG00000140416,ENSG00000134853,ENSG00000091583,ENSG00000197063,ENSG00000135636,ENSG00000013016,ENSG00000153208,ENSG00000276231,ENSG00000105851,ENSG00000141968,ENSG00000272573,ENSG00000164251,ENSG00000117601…
GO:0006082	organic acid metabolic process	biological_process	2.8228e-10	5.8446e-08	316	4369	1160	22148	ENSG00000124568,ENSG00000103066,ENSG00000160867,ENSG00000078401,ENSG00000116005,ENSG00000064225,ENSG00000142623,ENSG00000086619,ENSG00000146416,ENSG00000198108,ENSG00000198610,ENSG00000101255,ENSG00000100031,ENSG00000214435,ENSG00000144644,ENSG00000124212,ENSG00000176928,ENSG00000137573,ENSG00000164100,ENSG00000103489,ENSG00000139287,ENSG00000012048,ENSG00000196620,ENSG00000162344,ENSG00000197208…
GO:0061448	connective tissue development	biological_process	2.9721e-10	6.089e-08	97	4369	270	22148	ENSG00000156466,ENSG00000115380,ENSG00000107796,ENSG00000111799,ENSG00000020633,ENSG00000125965,ENSG00000166396,ENSG00000163513,ENSG00000106004,ENSG00000137801,ENSG00000143365,ENSG00000170962,ENSG00000120708,ENSG00000116604,ENSG00000187955,ENSG00000183691,ENSG00000166923,ENSG00000085741,ENSG00000129514,ENSG00000182158,ENSG00000157017,ENSG00000005073,ENSG00000251493,ENSG00000177565,ENSG00000125398…
GO:0001568	blood vessel development	biological_process	3.2223e-10	6.4665e-08	215	4369	729	22148	ENSG00000140464,ENSG00000154928,ENSG00000071246,ENSG00000101665,ENSG00000065534,ENSG00000163909,ENSG00000111145,ENSG00000081479,ENSG00000148737,ENSG00000100345,ENSG00000189058,ENSG00000106511,ENSG00000151651,ENSG00000164619,ENSG00000143125,ENSG00000158125,ENSG00000181790,ENSG00000175197,ENSG00000174804,ENSG00000171223,ENSG00000204217,ENSG00000073756,ENSG00000099250,ENSG00000157017,ENSG00000105851…
GO:0051716	cellular response to stimulus	biological_process	3.2228e-10	6.4665e-08	1799	4369	8235	22148	ENSG00000117139,ENSG00000243509,ENSG00000147262,ENSG00000149256,ENSG00000183287,ENSG00000185291,ENSG00000061938,ENSG00000132744,ENSG00000056736,ENSG00000104140,ENSG00000138735,ENSG00000275714,ENSG00000101096,ENSG00000154451,ENSG00000184588,ENSG00000143333,ENSG00000065328,ENSG00000135547,ENSG00000179222,ENSG00000151632,ENSG00000110245,ENSG00000100033,ENSG00000070669,ENSG00000211445,ENSG00000145349…
GO:0044281	small molecule metabolic process	biological_process	3.4837e-10	6.9187e-08	625	4369	2533	22148	ENSG00000153086,ENSG00000248144,ENSG00000139287,ENSG00000175899,ENSG00000103489,ENSG00000100226,ENSG00000128039,ENSG00000103202,ENSG00000177706,ENSG00000187097,ENSG00000164100,ENSG00000109063,ENSG00000139410,ENSG00000101017,ENSG00000104951,ENSG00000173124,ENSG00000284906,ENSG00000213809,ENSG00000119927,ENSG00000165409,ENSG00000105963,ENSG00000116005,ENSG00000102230,ENSG00000172955,ENSG00000124568…
GO:0042330	taxis	biological_process	3.5785e-10	7.0352e-08	197	4369	662	22148	ENSG00000170017,ENSG00000276409,ENSG00000106571,ENSG00000074527,ENSG00000150630,ENSG00000011422,ENSG00000112486,ENSG00000107862,ENSG00000127129,ENSG00000172020,ENSG00000213809,ENSG00000144857,ENSG00000130827,ENSG00000177103,ENSG00000117407,ENSG00000126353,ENSG00000164825,ENSG00000136960,ENSG00000165197,ENSG00000197122,ENSG00000112902,ENSG00000151892,ENSG00000151882,ENSG00000148965,ENSG00000173402…
GO:0042127	regulation of cell proliferation	biological_process	3.6882e-10	7.1784e-08	444	4369	1748	22148	ENSG00000135547,ENSG00000163251,ENSG00000179222,ENSG00000162063,ENSG00000123338,ENSG00000164920,ENSG00000105550,ENSG00000085872,ENSG00000100644,ENSG00000101096,ENSG00000179388,ENSG00000138735,ENSG00000139610,ENSG00000165060,ENSG00000112033,ENSG00000061938,ENSG00000117139,ENSG00000136160,ENSG00000102524,ENSG00000006210,ENSG00000123080,ENSG00000151876,ENSG00000154639,ENSG00000077238,ENSG00000010610…
GO:0030182	neuron differentiation	biological_process	3.7884e-10	7.3003e-08	367	4369	1350	22148	ENSG00000188779,ENSG00000171533,ENSG00000033327,ENSG00000108960,ENSG00000092621,ENSG00000063015,ENSG00000163064,ENSG00000125084,ENSG00000006837,ENSG00000087586,ENSG00000168505,ENSG00000103034,ENSG00000147894,ENSG00000115844,ENSG00000102038,ENSG00000066279,ENSG00000173402,ENSG00000078579,ENSG00000155760,ENSG00000168280,ENSG00000078900,ENSG00000138311,ENSG00000120729,ENSG00000189114,ENSG00000008294…
GO:0043269	regulation of ion transport	biological_process	3.9804e-10	7.5952e-08	198	4369	657	22148	ENSG00000163131,ENSG00000170745,ENSG00000137731,ENSG00000159212,ENSG00000101188,ENSG00000114279,ENSG00000198947,ENSG00000121361,ENSG00000102879,ENSG00000153246,ENSG00000102057,ENSG00000089250,ENSG00000143105,ENSG00000145335,ENSG00000108691,ENSG00000197993,ENSG00000075043,ENSG00000167723,ENSG00000108576,ENSG00000147434,ENSG00000007314,ENSG00000007402,ENSG00000152661,ENSG00000159197,ENSG00000164949…
GO:0031012	extracellular matrix	cellular_component	4.438e-10	8.306e-08	134	4369	406	22148	ENSG00000197565,ENSG00000165471,ENSG00000186897,ENSG00000058085,ENSG00000172061,ENSG00000162510,ENSG00000204248,ENSG00000162745,ENSG00000197859,ENSG00000112769,ENSG00000174992,ENSG00000214274,ENSG00000173402,ENSG00000087085,ENSG00000138829,ENSG00000117122,ENSG00000105825,ENSG00000168077,ENSG00000082293,ENSG00000262406,ENSG00000163810,ENSG00000168140,ENSG00000142748,ENSG00000103196,ENSG00000142173…
GO:0005216	ion channel activity	molecular_function	4.4383e-10	8.306e-08	151	4369	461	22148	ENSG00000142185,ENSG00000080709,ENSG00000110881,ENSG00000273079,ENSG00000146276,ENSG00000162989,ENSG00000117971,ENSG00000124134,ENSG00000152049,ENSG00000135519,ENSG00000182963,ENSG00000148408,ENSG00000117013,ENSG00000183454,ENSG00000158445,ENSG00000153253,ENSG00000138435,ENSG00000006071,ENSG00000120457,ENSG00000039987,ENSG00000107593,ENSG00000163288,ENSG00000158683,ENSG00000182324,ENSG00000082482…
GO:0002062	chondrocyte differentiation	biological_process	5.655e-10	1.0482e-07	54	4369	119	22148	ENSG00000182158,ENSG00000106571,ENSG00000005073,ENSG00000060718,ENSG00000166923,ENSG00000137573,ENSG00000178882,ENSG00000169884,ENSG00000125398,ENSG00000006747,ENSG00000127948,ENSG00000068078,ENSG00000134245,ENSG00000100473,ENSG00000020633,ENSG00000111799,ENSG00000162878,ENSG00000125965,ENSG00000156466,ENSG00000124159,ENSG00000142173,ENSG00000115380,ENSG00000116604,ENSG00000120708,ENSG00000187955…
GO:0005509	calcium ion binding	molecular_function	5.9591e-10	1.0942e-07	222	4369	751	22148	ENSG00000174837,ENSG00000113209,ENSG00000148702,ENSG00000262209,ENSG00000175356,ENSG00000114854,ENSG00000272674,ENSG00000111729,ENSG00000154040,ENSG00000107611,ENSG00000109436,ENSG00000081479,ENSG00000115718,ENSG00000155657,ENSG00000105507,ENSG00000021826,ENSG00000151651,ENSG00000158220,ENSG00000253953,ENSG00000133112,ENSG00000138308,ENSG00000036828,ENSG00000173227,ENSG00000143341,ENSG00000103528…
GO:0022836	gated channel activity	molecular_function	6.5929e-10	1.1881e-07	129	4369	378	22148	ENSG00000162989,ENSG00000117971,ENSG00000142185,ENSG00000146276,ENSG00000273079,ENSG00000110881,ENSG00000080709,ENSG00000183454,ENSG00000117013,ENSG00000153253,ENSG00000158445,ENSG00000124134,ENSG00000148408,ENSG00000135519,ENSG00000152049,ENSG00000182324,ENSG00000163288,ENSG00000167995,ENSG00000109158,ENSG00000082482,ENSG00000006071,ENSG00000138435,ENSG00000107593,ENSG00000120457,ENSG00000143630…
GO:0022839	ion gated channel activity	molecular_function	6.5929e-10	1.1881e-07	129	4369	378	22148	ENSG00000198838,ENSG00000143105,ENSG00000102057,ENSG00000075043,ENSG00000185989,ENSG00000147434,ENSG00000007314,ENSG00000007402,ENSG00000141540,ENSG00000159197,ENSG00000156113,ENSG00000152315,ENSG00000131620,ENSG00000047617,ENSG00000213585,ENSG00000165091,ENSG00000170745,ENSG00000159212,ENSG00000161509,ENSG00000121361,ENSG00000165995,ENSG00000111886,ENSG00000089041,ENSG00000175538,ENSG00000188037…
GO:0022008	neurogenesis	biological_process	7.5023e-10	1.3396e-07	420	4369	1592	22148	ENSG00000184634,ENSG00000139304,ENSG00000119401,ENSG00000111249,ENSG00000171617,ENSG00000137474,ENSG00000148482,ENSG00000143320,ENSG00000141622,ENSG00000162692,ENSG00000175866,ENSG00000154310,ENSG00000125965,ENSG00000116990,ENSG00000183638,ENSG00000068366,ENSG00000169554,ENSG00000129514,ENSG00000196358,ENSG00000182168,ENSG00000160439,ENSG00000118432,ENSG00000126778,ENSG00000251493,ENSG00000099250…
GO:0071944	cell periphery	cellular_component	7.8816e-10	1.3945e-07	1443	4369	6430	22148	ENSG00000172349,ENSG00000227507,ENSG00000114626,ENSG00000105287,ENSG00000166128,ENSG00000074771,ENSG00000181847,ENSG00000144596,ENSG00000006283,ENSG00000145431,ENSG00000169247,ENSG00000151025,ENSG00000044574,ENSG00000168913,ENSG00000122756,ENSG00000134376,ENSG00000133246,ENSG00000171608,ENSG00000118308,ENSG00000129910,ENSG00000122188,ENSG00000186642,ENSG00000180264,ENSG00000169242,ENSG00000005961…
GO:0006935	chemotaxis	biological_process	8.1112e-10	1.4222e-07	195	4369	660	22148	ENSG00000111913,ENSG00000135333,ENSG00000106538,ENSG00000160593,ENSG00000125848,ENSG00000198829,ENSG00000221866,ENSG00000171587,ENSG00000057593,ENSG00000007372,ENSG00000102879,ENSG00000134121,ENSG00000113905,ENSG00000163735,ENSG00000157404,ENSG00000170962,ENSG00000153993,ENSG00000183691,ENSG00000108691,ENSG00000170381,ENSG00000101557,ENSG00000113070,ENSG00000170571,ENSG00000185737,ENSG00000138347…
GO:0055080	cation homeostasis	biological_process	8.5516e-10	1.4861e-07	207	4369	716	22148	ENSG00000153162,ENSG00000008710,ENSG00000085872,ENSG00000100644,ENSG00000143153,ENSG00000112936,ENSG00000115616,ENSG00000115107,ENSG00000128973,ENSG00000112077,ENSG00000128272,ENSG00000178752,ENSG00000176273,ENSG00000105327,ENSG00000205362,ENSG00000165060,ENSG00000089041,ENSG00000112164,ENSG00000198843,ENSG00000123191,ENSG00000167996,ENSG00000006210,ENSG00000120915,ENSG00000166260,ENSG00000007952…
GO:0043436	oxoacid metabolic process	biological_process	9.1348e-10	1.5734e-07	309	4369	1142	22148	ENSG00000134864,ENSG00000099377,ENSG00000171759,ENSG00000021826,ENSG00000129596,ENSG00000115919,ENSG00000185818,ENSG00000081181,ENSG00000164535,ENSG00000007171,ENSG00000163586,ENSG00000140254,ENSG00000148737,ENSG00000198380,ENSG00000154930,ENSG00000117593,ENSG00000118520,ENSG00000173208,ENSG00000283189,ENSG00000106305,ENSG00000188641,ENSG00000107742,ENSG00000197408,ENSG00000130005,ENSG00000031698…
GO:0060047	heart contraction	biological_process	9.92e-10	1.6823e-07	84	4369	223	22148	ENSG00000089250,ENSG00000105851,ENSG00000113070,ENSG00000140416,ENSG00000159640,ENSG00000116783,ENSG00000092969,ENSG00000152661,ENSG00000013016,ENSG00000159197,ENSG00000160460,ENSG00000151067,ENSG00000170214,ENSG00000114279,ENSG00000006128,ENSG00000153956,ENSG00000198947,ENSG00000135744,ENSG00000180509,ENSG00000105409,ENSG00000165995,ENSG00000114854,ENSG00000092054,ENSG00000101665,ENSG00000138735…
GO:0022838	substrate-specific channel activity	molecular_function	9.9403e-10	1.6823e-07	153	4369	475	22148	ENSG00000175538,ENSG00000089041,ENSG00000127325,ENSG00000165995,ENSG00000111886,ENSG00000260458,ENSG00000177595,ENSG00000162494,ENSG00000008710,ENSG00000188037,ENSG00000116032,ENSG00000198515,ENSG00000171126,ENSG00000171885,ENSG00000007952,ENSG00000172139,ENSG00000147434,ENSG00000167723,ENSG00000075043,ENSG00000185989,ENSG00000143105,ENSG00000095209,ENSG00000198838,ENSG00000102057,ENSG00000152315…
GO:0022414	reproductive process	biological_process	1.0037e-09	1.684e-07	349	4369	1340	22148	ENSG00000139618,ENSG00000133816,ENSG00000155530,ENSG00000180616,ENSG00000171223,ENSG00000196338,ENSG00000073756,ENSG00000125875,ENSG00000174804,ENSG00000145888,ENSG00000117601,ENSG00000133101,ENSG00000122641,ENSG00000164171,ENSG00000123454,ENSG00000100241,ENSG00000081479,ENSG00000161609,ENSG00000214114,ENSG00000131203,ENSG00000173698,ENSG00000122574,ENSG00000174898,ENSG00000128564,ENSG00000185022…
GO:0010647	positive regulation of cell communication	biological_process	1.0925e-09	1.8173e-07	441	4369	1727	22148	ENSG00000111711,ENSG00000136869,ENSG00000163273,ENSG00000079215,ENSG00000065361,ENSG00000269335,ENSG00000171631,ENSG00000104327,ENSG00000156574,ENSG00000176945,ENSG00000182580,ENSG00000171357,ENSG00000135414,ENSG00000140030,ENSG00000008735,ENSG00000100292,ENSG00000128917,ENSG00000263528,ENSG00000166501,ENSG00000175344,ENSG00000239697,ENSG00000175189,ENSG00000112333,ENSG00000163220,ENSG00000012223…
GO:0035556	intracellular signal transduction	biological_process	1.2655e-09	2.0873e-07	703	4369	2908	22148	ENSG00000136244,ENSG00000184545,ENSG00000121905,ENSG00000178538,ENSG00000089041,ENSG00000128272,ENSG00000134909,ENSG00000130762,ENSG00000177595,ENSG00000214866,ENSG00000175505,ENSG00000153162,ENSG00000114790,ENSG00000165757,ENSG00000120129,ENSG00000103275,ENSG00000213949,ENSG00000103154,ENSG00000069399,ENSG00000213886,ENSG00000173598,ENSG00000118137,ENSG00000197457,ENSG00000141867,ENSG00000121753…
GO:0030195	negative regulation of blood coagulation	biological_process	1.3704e-09	2.2166e-07	27	4369	44	22148	ENSG00000111863,ENSG00000178726,ENSG00000113905,ENSG00000137801,ENSG00000088926,ENSG00000171557,ENSG00000078098,ENSG00000100311,ENSG00000080618,ENSG00000180210,ENSG00000011422,ENSG00000091583,ENSG00000173918,ENSG00000187045,ENSG00000134853,ENSG00000115718,ENSG00000184500,ENSG00000135919,ENSG00000167711,ENSG00000078401,ENSG00000171560,ENSG00000127324,ENSG00000122861,ENSG00000113889,ENSG00000171564…
GO:1900047	negative regulation of hemostasis	biological_process	1.3704e-09	2.2166e-07	27	4369	44	22148	ENSG00000111863,ENSG00000178726,ENSG00000113905,ENSG00000137801,ENSG00000088926,ENSG00000171557,ENSG00000078098,ENSG00000100311,ENSG00000180210,ENSG00000080618,ENSG00000173918,ENSG00000091583,ENSG00000187045,ENSG00000134853,ENSG00000011422,ENSG00000115718,ENSG00000135919,ENSG00000167711,ENSG00000078401,ENSG00000184500,ENSG00000171560,ENSG00000122861,ENSG00000113889,ENSG00000127324,ENSG00000171564…
GO:0044421	extracellular region part	cellular_component	1.3781e-09	2.2166e-07	926	4369	4038	22148	ENSG00000170442,ENSG00000039537,ENSG00000273703,ENSG00000120051,ENSG00000158458,ENSG00000170381,ENSG00000115592,ENSG00000134551,ENSG00000120437,ENSG00000039068,ENSG00000159640,ENSG00000180596,ENSG00000106105,ENSG00000117560,ENSG00000126231,ENSG00000070193,ENSG00000160460,ENSG00000109321,ENSG00000167434,ENSG00000134253,ENSG00000041982,ENSG00000014257,ENSG00000213585,ENSG00000106526,ENSG00000156466…
GO:0044057	regulation of system process	biological_process	1.4224e-09	2.2691e-07	236	4369	821	22148	ENSG00000151067,ENSG00000006638,ENSG00000175866,ENSG00000004468,ENSG00000196639,ENSG00000183826,ENSG00000153956,ENSG00000126562,ENSG00000135744,ENSG00000105409,ENSG00000114200,ENSG00000180509,ENSG00000157017,ENSG00000105851,ENSG00000118432,ENSG00000175471,ENSG00000189056,ENSG00000167034,ENSG00000105737,ENSG00000156804,ENSG00000140416,ENSG00000146147,ENSG00000013016,ENSG00000046653,ENSG00000075073…
GO:0006814	sodium ion transport	biological_process	1.655e-09	2.6188e-07	83	4369	217	22148	ENSG00000072182,ENSG00000089041,ENSG00000101892,ENSG00000148942,ENSG00000018236,ENSG00000065923,ENSG00000073734,ENSG00000115616,ENSG00000099822,ENSG00000158865,ENSG00000188580,ENSG00000143153,ENSG00000145349,ENSG00000118160,ENSG00000155886,ENSG00000117834,ENSG00000168003,ENSG00000007216,ENSG00000181804,ENSG00000057294,ENSG00000169507,ENSG00000124564,ENSG00000172139,ENSG00000157765,ENSG00000152705…
GO:0000003	reproduction	biological_process	1.7042e-09	2.6665e-07	381	4369	1489	22148	ENSG00000079462,ENSG00000163288,ENSG00000197122,ENSG00000085465,ENSG00000183324,ENSG00000132600,ENSG00000173930,ENSG00000106571,ENSG00000157227,ENSG00000137573,ENSG00000118689,ENSG00000176884,ENSG00000152670,ENSG00000125409,ENSG00000107014,ENSG00000112486,ENSG00000213853,ENSG00000172780,ENSG00000164404,ENSG00000183246,ENSG00000100031,ENSG00000104899,ENSG00000183161,ENSG00000159899,ENSG00000155816…
GO:0034703	cation channel complex	cellular_component	1.7126e-09	2.6665e-07	74	4369	181	22148	ENSG00000174469,ENSG00000159197,ENSG00000132535,ENSG00000156113,ENSG00000007314,ENSG00000007402,ENSG00000075043,ENSG00000102057,ENSG00000143105,ENSG00000198838,ENSG00000187231,ENSG00000121361,ENSG00000180509,ENSG00000182450,ENSG00000153956,ENSG00000099338,ENSG00000081248,ENSG00000170745,ENSG00000198216,ENSG00000151067,ENSG00000099822,ENSG00000277481,ENSG00000184588,ENSG00000162494,ENSG00000215262…
GO:0023056	positive regulation of signaling	biological_process	2.0828e-09	3.2173e-07	436	4369	1714	22148	ENSG00000016402,ENSG00000130283,ENSG00000204217,ENSG00000187554,ENSG00000175197,ENSG00000167548,ENSG00000147883,ENSG00000173227,ENSG00000183134,ENSG00000158125,ENSG00000198825,ENSG00000136695,ENSG00000151651,ENSG00000176697,ENSG00000141682,ENSG00000155886,ENSG00000000003,ENSG00000011485,ENSG00000150054,ENSG00000148737,ENSG00000095752,ENSG00000243709,ENSG00000162733,ENSG00000145604,ENSG00000184160…
GO:0003674	molecular_function	molecular_function	2.2108e-09	3.3881e-07	3934	4369	19375	22148	ENSG00000162267,ENSG00000151466,ENSG00000082196,ENSG00000197696,ENSG00000136869,ENSG00000079215,ENSG00000112294,ENSG00000186395,ENSG00000115252,ENSG00000143032,ENSG00000140030,ENSG00000124215,ENSG00000100918,ENSG00000160396,ENSG00000205639,ENSG00000110693,ENSG00000144810,ENSG00000064651,ENSG00000269113,ENSG00000118785,ENSG00000151640,ENSG00000125037,ENSG00000125531,ENSG00000156427,ENSG00000186452…
GO:0003015	heart process	biological_process	2.4892e-09	3.7849e-07	85	4369	230	22148	ENSG00000154639,ENSG00000053918,ENSG00000112164,ENSG00000148926,ENSG00000157388,ENSG00000057294,ENSG00000034152,ENSG00000173991,ENSG00000169836,ENSG00000145349,ENSG00000176402,ENSG00000155657,ENSG00000143153,ENSG00000184588,ENSG00000135547,ENSG00000092054,ENSG00000114854,ENSG00000165995,ENSG00000175538,ENSG00000138735,ENSG00000101665,ENSG00000198947,ENSG00000153956,ENSG00000006128,ENSG00000105409…
GO:0015711	organic anion transport	biological_process	2.5169e-09	3.7974e-07	144	4369	462	22148	ENSG00000067715,ENSG00000184381,ENSG00000108984,ENSG00000165457,ENSG00000013293,ENSG00000147606,ENSG00000130304,ENSG00000133107,ENSG00000080815,ENSG00000188338,ENSG00000151012,ENSG00000172940,ENSG00000132026,ENSG00000080493,ENSG00000141655,ENSG00000139155,ENSG00000054793,ENSG00000079215,ENSG00000101974,ENSG00000135241,ENSG00000197696,ENSG00000183048,ENSG00000187134,ENSG00000145283,ENSG00000069696…
GO:1901564	organonitrogen compound metabolic process	biological_process	2.8359e-09	4.2457e-07	522	4369	2093	22148	ENSG00000154027,ENSG00000133321,ENSG00000172987,ENSG00000105499,ENSG00000164741,ENSG00000141968,ENSG00000109472,ENSG00000158825,ENSG00000031698,ENSG00000107742,ENSG00000114200,ENSG00000283189,ENSG00000135905,ENSG00000136928,ENSG00000118520,ENSG00000198380,ENSG00000198844,ENSG00000007171,ENSG00000160191,ENSG00000170667,ENSG00000133020,ENSG00000134516,ENSG00000134864,ENSG00000144035,ENSG00000146426…
GO:0048699	generation of neurons	biological_process	3.13e-09	4.6503e-07	395	4369	1498	22148	ENSG00000116990,ENSG00000183638,ENSG00000068366,ENSG00000169554,ENSG00000129514,ENSG00000196358,ENSG00000160439,ENSG00000182168,ENSG00000126778,ENSG00000118432,ENSG00000251493,ENSG00000099250,ENSG00000157017,ENSG00000139304,ENSG00000119401,ENSG00000111249,ENSG00000171617,ENSG00000148482,ENSG00000137474,ENSG00000143320,ENSG00000141622,ENSG00000162692,ENSG00000175866,ENSG00000154310,ENSG00000125965…
GO:0042391	regulation of membrane potential	biological_process	3.364e-09	4.9601e-07	159	4369	506	22148	ENSG00000273079,ENSG00000146276,ENSG00000158828,ENSG00000197971,ENSG00000110881,ENSG00000104765,ENSG00000117971,ENSG00000104419,ENSG00000063015,ENSG00000198929,ENSG00000182963,ENSG00000148408,ENSG00000135519,ENSG00000078401,ENSG00000158445,ENSG00000158887,ENSG00000153253,ENSG00000102466,ENSG00000049759,ENSG00000184113,ENSG00000152822,ENSG00000173402,ENSG00000183454,ENSG00000039987,ENSG00000129244…
GO:0005615	extracellular space	cellular_component	4.9096e-09	7.1847e-07	514	4369	2135	22148	ENSG00000109610,ENSG00000171560,ENSG00000173918,ENSG00000150630,ENSG00000179399,ENSG00000000971,ENSG00000276409,ENSG00000120054,ENSG00000105697,ENSG00000137673,ENSG00000117407,ENSG00000182585,ENSG00000177103,ENSG00000176204,ENSG00000213398,ENSG00000104267,ENSG00000081051,ENSG00000164120,ENSG00000142173,ENSG00000176845,ENSG00000113600,ENSG00000164530,ENSG00000115009,ENSG00000134548,ENSG00000139899…
GO:0045597	positive regulation of cell differentiation	biological_process	5.4312e-09	7.8887e-07	234	4369	837	22148	ENSG00000109193,ENSG00000159216,ENSG00000111859,ENSG00000106366,ENSG00000137672,ENSG00000128342,ENSG00000143816,ENSG00000169032,ENSG00000177606,ENSG00000101974,ENSG00000163273,ENSG00000173805,ENSG00000174453,ENSG00000100697,ENSG00000185338,ENSG00000130529,ENSG00000118523,ENSG00000172216,ENSG00000134954,ENSG00000129167,ENSG00000196584,ENSG00000118513,ENSG00000180353,ENSG00000156427,ENSG00000099284…
GO:0071310	cellular response to organic substance	biological_process	6.352e-09	9.1273e-07	613	4369	2564	22148	ENSG00000106538,ENSG00000181856,ENSG00000185420,ENSG00000119729,ENSG00000124762,ENSG00000171557,ENSG00000162772,ENSG00000116954,ENSG00000102879,ENSG00000178568,ENSG00000145386,ENSG00000204397,ENSG00000006128,ENSG00000170962,ENSG00000138061,ENSG00000162891,ENSG00000183691,ENSG00000135077,ENSG00000108576,ENSG00000198838,ENSG00000089250,ENSG00000125398,ENSG00000115290,ENSG00000127948,ENSG00000112964…
GO:0005886	plasma membrane	cellular_component	6.3778e-09	9.1273e-07	1408	4369	6311	22148	ENSG00000204962,ENSG00000105851,ENSG00000117600,ENSG00000170909,ENSG00000004939,ENSG00000110324,ENSG00000157087,ENSG00000184060,ENSG00000131711,ENSG00000105246,ENSG00000196083,ENSG00000276231,ENSG00000064199,ENSG00000006638,ENSG00000151067,ENSG00000184730,ENSG00000074966,ENSG00000255408,ENSG00000069431,ENSG00000149972,ENSG00000253313,ENSG00000070190,ENSG00000213658,ENSG00000180509,ENSG00000176463…
GO:0010038	response to metal ion	biological_process	6.8609e-09	9.7471e-07	119	4369	371	22148	ENSG00000135643,ENSG00000109610,ENSG00000067715,ENSG00000110092,ENSG00000171560,ENSG00000129990,ENSG00000130522,ENSG00000002726,ENSG00000132718,ENSG00000139287,ENSG00000105697,ENSG00000001084,ENSG00000137563,ENSG00000169688,ENSG00000006071,ENSG00000136960,ENSG00000176971,ENSG00000165272,ENSG00000143473,ENSG00000150672,ENSG00000164761,ENSG00000104267,ENSG00000118194,ENSG00000081189,ENSG00000162882…
GO:0048583	regulation of response to stimulus	biological_process	7.263e-09	1.0243e-06	1087	4369	4776	22148	ENSG00000129152,ENSG00000006638,ENSG00000074966,ENSG00000171236,ENSG00000204390,ENSG00000213658,ENSG00000163513,ENSG00000163362,ENSG00000170855,ENSG00000105851,ENSG00000023909,ENSG00000164488,ENSG00000070404,ENSG00000170909,ENSG00000156515,ENSG00000167034,ENSG00000129437,ENSG00000105246,ENSG00000127666,ENSG00000135144,ENSG00000276231,ENSG00000161010,ENSG00000128849,ENSG00000157368,ENSG00000036828…
GO:0008016	regulation of heart contraction	biological_process	7.6118e-09	1.0658e-06	74	4369	194	22148	ENSG00000127129,ENSG00000175084,ENSG00000099337,ENSG00000248329,ENSG00000135750,ENSG00000144285,ENSG00000129991,ENSG00000183230,ENSG00000182533,ENSG00000129244,ENSG00000126351,ENSG00000120457,ENSG00000118194,ENSG00000159167,ENSG00000090020,ENSG00000120049,ENSG00000198626,ENSG00000136574,ENSG00000134548,ENSG00000182963,ENSG00000048740,ENSG00000148408,ENSG00000106688,ENSG00000078401,ENSG00000171385…
GO:0050819	negative regulation of coagulation	biological_process	7.8234e-09	1.0876e-06	28	4369	49	22148	ENSG00000127324,ENSG00000113889,ENSG00000122861,ENSG00000171564,ENSG00000106366,ENSG00000131187,ENSG00000011422,ENSG00000173918,ENSG00000134853,ENSG00000091583,ENSG00000187045,ENSG00000115718,ENSG00000249853,ENSG00000184500,ENSG00000078401,ENSG00000135919,ENSG00000167711,ENSG00000171560,ENSG00000171557,ENSG00000078098,ENSG00000100311,ENSG00000080618,ENSG00000180210,ENSG00000111863,ENSG00000178726…
GO:0015079	potassium ion transmembrane transporter activity	molecular_function	8.0908e-09	1.1168e-06	63	4369	155	22148	ENSG00000159197,ENSG00000152315,ENSG00000156113,ENSG00000135750,ENSG00000135643,ENSG00000099337,ENSG00000164588,ENSG00000151704,ENSG00000162753,ENSG00000143630,ENSG00000075043,ENSG00000100433,ENSG00000143105,ENSG00000095209,ENSG00000102057,ENSG00000070985,ENSG00000121361,ENSG00000006071,ENSG00000090020,ENSG00000105409,ENSG00000182450,ENSG00000180509,ENSG00000107593,ENSG00000143473,ENSG00000129244…
GO:0010243	response to organonitrogen compound	biological_process	9.073e-09	1.2436e-06	233	4369	846	22148	ENSG00000026025,ENSG00000186469,ENSG00000078401,ENSG00000025039,ENSG00000107447,ENSG00000078900,ENSG00000155897,ENSG00000177238,ENSG00000095637,ENSG00000173402,ENSG00000179094,ENSG00000183454,ENSG00000187840,ENSG00000146678,ENSG00000142185,ENSG00000178726,ENSG00000108819,ENSG00000125084,ENSG00000005249,ENSG00000163132,ENSG00000110881,ENSG00000012504,ENSG00000197565,ENSG00000167658,ENSG00000101255…
GO:0006873	cellular ion homeostasis	biological_process	9.3982e-09	1.2791e-06	185	4369	645	22148	ENSG00000130529,ENSG00000138741,ENSG00000169245,ENSG00000213199,ENSG00000158578,ENSG00000125384,ENSG00000121807,ENSG00000131183,ENSG00000153291,ENSG00000163220,ENSG00000012223,ENSG00000147614,ENSG00000166501,ENSG00000100379,ENSG00000198523,ENSG00000175344,ENSG00000100292,ENSG00000004948,ENSG00000140992,ENSG00000144648,ENSG00000069696,ENSG00000137672,ENSG00000140030,ENSG00000138821,ENSG00000104327…
GO:0048514	blood vessel morphogenesis	biological_process	9.6187e-09	1.3001e-06	188	4369	646	22148	ENSG00000071246,ENSG00000101665,ENSG00000154928,ENSG00000140464,ENSG00000100345,ENSG00000189058,ENSG00000106511,ENSG00000081479,ENSG00000065534,ENSG00000111145,ENSG00000143125,ENSG00000158125,ENSG00000151651,ENSG00000164619,ENSG00000171223,ENSG00000073756,ENSG00000174804,ENSG00000181790,ENSG00000021645,ENSG00000125730,ENSG00000146904,ENSG00000108840,ENSG00000166923,ENSG00000085741,ENSG00000105851…
GO:0007243	intracellular protein kinase cascade	biological_process	9.9924e-09	1.3413e-06	363	4369	1414	22148	ENSG00000113721,ENSG00000151632,ENSG00000136688,ENSG00000145349,ENSG00000276085,ENSG00000176907,ENSG00000010610,ENSG00000141639,ENSG00000080561,ENSG00000196154,ENSG00000006210,ENSG00000058404,ENSG00000161011,ENSG00000171564,ENSG00000187796,ENSG00000185291,ENSG00000138735,ENSG00000136689,ENSG00000117228,ENSG00000105550,ENSG00000163251,ENSG00000179222,ENSG00000170214,ENSG00000090376,ENSG00000156466…
GO:0006928	cellular component movement	biological_process	1.01e-08	1.3464e-06	548	4369	2223	22148	ENSG00000157227,ENSG00000118689,ENSG00000107862,ENSG00000169750,ENSG00000213853,ENSG00000007384,ENSG00000213809,ENSG00000144857,ENSG00000101017,ENSG00000109063,ENSG00000049759,ENSG00000132465,ENSG00000136883,ENSG00000164736,ENSG00000161638,ENSG00000148965,ENSG00000105679,ENSG00000103723,ENSG00000130479,ENSG00000155816,ENSG00000125650,ENSG00000169248,ENSG00000172061,ENSG00000058085,ENSG00000179532…
GO:0019226	transmission of nerve impulse	biological_process	1.0852e-08	1.4368e-06	267	4369	961	22148	ENSG00000118160,ENSG00000188428,ENSG00000006210,ENSG00000161011,ENSG00000058404,ENSG00000196090,ENSG00000112033,ENSG00000149256,ENSG00000165995,ENSG00000111886,ENSG00000188037,ENSG00000179388,ENSG00000153902,ENSG00000148826,ENSG00000162383,ENSG00000135333,ENSG00000070748,ENSG00000101188,ENSG00000158258,ENSG00000114279,ENSG00000166963,ENSG00000107282,ENSG00000151208,ENSG00000102934,ENSG00000157404…
GO:0003008	system process	biological_process	1.1464e-08	1.5076e-06	659	4369	2806	22148	ENSG00000261949,ENSG00000167081,ENSG00000011132,ENSG00000116329,ENSG00000169750,ENSG00000135750,ENSG00000166664,ENSG00000138075,ENSG00000213853,ENSG00000022355,ENSG00000183389,ENSG00000079257,ENSG00000137880,ENSG00000109063,ENSG00000165272,ENSG00000175544,ENSG00000154654,ENSG00000138435,ENSG00000109158,ENSG00000163288,ENSG00000143858,ENSG00000163431,ENSG00000132465,ENSG00000049759,ENSG00000153253…
GO:0030003	cellular cation homeostasis	biological_process	1.2939e-08	1.6901e-06	181	4369	631	22148	ENSG00000087086,ENSG00000102891,ENSG00000151882,ENSG00000101017,ENSG00000129244,ENSG00000104267,ENSG00000139832,ENSG00000081237,ENSG00000126353,ENSG00000105697,ENSG00000276409,ENSG00000176884,ENSG00000162753,ENSG00000127129,ENSG00000112486,ENSG00000173918,ENSG00000147246,ENSG00000169248,ENSG00000123892,ENSG00000104936,ENSG00000142185,ENSG00000160951,ENSG00000049759,ENSG00000203896,ENSG00000152822…
GO:0097458	neuron part	cellular_component	1.3106e-08	1.6966e-06	376	4369	1420	22148	ENSG00000178084,ENSG00000175866,ENSG00000126368,ENSG00000142920,ENSG00000151834,ENSG00000171617,ENSG00000137474,ENSG00000112541,ENSG00000012124,ENSG00000143199,ENSG00000105409,ENSG00000157017,ENSG00000099250,ENSG00000118432,ENSG00000182168,ENSG00000196358,ENSG00000146904,ENSG00000068366,ENSG00000183638,ENSG00000107859,ENSG00000165699,ENSG00000164171,ENSG00000145888,ENSG00000171867,ENSG00000171517…
GO:0005261	cation channel activity	molecular_function	1.3163e-08	1.6966e-06	103	4369	298	22148	ENSG00000166257,ENSG00000080709,ENSG00000110881,ENSG00000142185,ENSG00000153822,ENSG00000175344,ENSG00000006283,ENSG00000138741,ENSG00000130529,ENSG00000213199,ENSG00000171227,ENSG00000143603,ENSG00000169432,ENSG00000188782,ENSG00000162989,ENSG00000182389,ENSG00000148408,ENSG00000152049,ENSG00000135519,ENSG00000171385,ENSG00000284299,ENSG00000124134,ENSG00000158445,ENSG00000153253,ENSG00000102452…
GO:0005518	collagen binding	molecular_function	1.3918e-08	1.7822e-06	39	4369	80	22148	ENSG00000172061,ENSG00000154175,ENSG00000144668,ENSG00000100311,ENSG00000164171,ENSG00000262406,ENSG00000162733,ENSG00000213949,ENSG00000139329,ENSG00000106333,ENSG00000088053,ENSG00000101665,ENSG00000110799,ENSG00000112414,ENSG00000196104,ENSG00000087085,ENSG00000183287,ENSG00000107742,ENSG00000137801,ENSG00000115414,ENSG00000106819,ENSG00000106823,ENSG00000187955,ENSG00000120708,ENSG00000113296…
GO:0019752	carboxylic acid metabolic process	biological_process	1.5278e-08	1.9435e-06	275	4369	1026	22148	ENSG00000117528,ENSG00000100644,ENSG00000163644,ENSG00000136689,ENSG00000168306,ENSG00000178752,ENSG00000112033,ENSG00000115705,ENSG00000130988,ENSG00000136881,ENSG00000070669,ENSG00000155465,ENSG00000100033,ENSG00000160282,ENSG00000161653,ENSG00000110245,ENSG00000151632,ENSG00000137700,ENSG00000106105,ENSG00000132840,ENSG00000133475,ENSG00000120437,ENSG00000115592,ENSG00000103089,ENSG00000116833…
GO:0001501	skeletal system development	biological_process	1.5672e-08	1.9807e-06	149	4369	498	22148	ENSG00000102575,ENSG00000116704,ENSG00000183691,ENSG00000092969,ENSG00000164946,ENSG00000266524,ENSG00000134253,ENSG00000112964,ENSG00000006377,ENSG00000127948,ENSG00000125398,ENSG00000116132,ENSG00000020633,ENSG00000115380,ENSG00000038295,ENSG00000140937,ENSG00000156466,ENSG00000120708,ENSG00000173068,ENSG00000100625,ENSG00000114739,ENSG00000106004,ENSG00000052850,ENSG00000131759,ENSG00000174705…
GO:0050896	response to stimulus	biological_process	1.63e-08	2.0467e-06	2198	4369	10328	22148	ENSG00000145335,ENSG00000153714,ENSG00000184205,ENSG00000101557,ENSG00000092969,ENSG00000122735,ENSG00000172817,ENSG00000108352,ENSG00000167207,ENSG00000137802,ENSG00000132965,ENSG00000170312,ENSG00000174371,ENSG00000116717,ENSG00000120694,ENSG00000158571,ENSG00000143434,ENSG00000008277,ENSG00000089041,ENSG00000178538,ENSG00000136244,ENSG00000124772,ENSG00000132932,ENSG00000087245,ENSG00000172534…
GO:0048705	skeletal system morphogenesis	biological_process	1.7429e-08	2.1745e-06	86	4369	250	22148	ENSG00000174705,ENSG00000089041,ENSG00000260428,ENSG00000131759,ENSG00000052850,ENSG00000162733,ENSG00000164920,ENSG00000153162,ENSG00000008710,ENSG00000112559,ENSG00000087245,ENSG00000109705,ENSG00000147408,ENSG00000108511,ENSG00000083307,ENSG00000173917,ENSG00000204217,ENSG00000116183,ENSG00000183691,ENSG00000166923,ENSG00000126778,ENSG00000005073,ENSG00000102575,ENSG00000125398,ENSG00000116132…
GO:0021700	developmental maturation	biological_process	1.7594e-08	2.1811e-06	92	4369	270	22148	ENSG00000179776,ENSG00000135298,ENSG00000124762,ENSG00000171557,ENSG00000108387,ENSG00000106004,ENSG00000189056,ENSG00000129514,ENSG00000101104,ENSG00000166923,ENSG00000214102,ENSG00000152661,ENSG00000092969,ENSG00000115257,ENSG00000106852,ENSG00000198492,ENSG00000180535,ENSG00000132535,ENSG00000160460,ENSG00000174469,ENSG00000104164,ENSG00000101311,ENSG00000172572,ENSG00000188428,ENSG00000152705…
GO:0051216	cartilage development	biological_process	2.0473e-08	2.5219e-06	77	4369	215	22148	ENSG00000260428,ENSG00000131759,ENSG00000164920,ENSG00000134013,ENSG00000100644,ENSG00000153162,ENSG00000008710,ENSG00000109705,ENSG00000147408,ENSG00000204217,ENSG00000149948,ENSG00000162998,ENSG00000272573,ENSG00000085741,ENSG00000166923,ENSG00000183691,ENSG00000005073,ENSG00000157017,ENSG00000182158,ENSG00000100473,ENSG00000127948,ENSG00000112964,ENSG00000116132,ENSG00000125398,ENSG00000115380…
GO:0061061	muscle structure development	biological_process	2.0715e-08	2.5358e-06	198	4369	693	22148	ENSG00000180535,ENSG00000135636,ENSG00000154309,ENSG00000134853,ENSG00000140416,ENSG00000108840,ENSG00000166923,ENSG00000126778,ENSG00000163513,ENSG00000119401,ENSG00000086967,ENSG00000135744,ENSG00000140795,ENSG00000169946,ENSG00000116604,ENSG00000122367,ENSG00000141622,ENSG00000129152,ENSG00000109111,ENSG00000100345,ENSG00000106511,ENSG00000148737,ENSG00000150051,ENSG00000081479,ENSG00000155657…
GO:0005788	endoplasmic reticulum lumen	cellular_component	2.1993e-08	2.6731e-06	103	4369	312	22148	ENSG00000132464,ENSG00000158874,ENSG00000117601,ENSG00000100311,ENSG00000188517,ENSG00000118137,ENSG00000142552,ENSG00000177666,ENSG00000163631,ENSG00000010610,ENSG00000149428,ENSG00000204262,ENSG00000073756,ENSG00000128564,ENSG00000140284,ENSG00000136244,ENSG00000113739,ENSG00000178202,ENSG00000198848,ENSG00000185739,ENSG00000115718,ENSG00000128973,ENSG00000171557,ENSG00000111799,ENSG00000171812…
GO:0046903	secretion	biological_process	2.2112e-08	2.6731e-06	440	4369	1777	22148	ENSG00000163737,ENSG00000100665,ENSG00000033122,ENSG00000147246,ENSG00000164404,ENSG00000239732,ENSG00000161270,ENSG00000168993,ENSG00000110881,ENSG00000137501,ENSG00000113161,ENSG00000158828,ENSG00000196277,ENSG00000064692,ENSG00000087085,ENSG00000158445,ENSG00000154143,ENSG00000110203,ENSG00000106688,ENSG00000078401,ENSG00000115008,ENSG00000157214,ENSG00000103196,ENSG00000143858,ENSG00000007384…
GO:0001077	RNA polymerase II core promoter proximal region sequence-specific DNA binding transcription factor activity involved in positive regulation of transcription	molecular_function	2.3496e-08	2.8229e-06	100	4369	311	22148	ENSG00000081189,ENSG00000134323,ENSG00000183770,ENSG00000124766,ENSG00000162599,ENSG00000136574,ENSG00000135373,ENSG00000157554,ENSG00000130522,ENSG00000077150,ENSG00000198517,ENSG00000108509,ENSG00000172379,ENSG00000164683,ENSG00000198963,ENSG00000108924,ENSG00000106571,ENSG00000214717,ENSG00000124827,ENSG00000068323,ENSG00000112333,ENSG00000007968,ENSG00000012504,ENSG00000169856,ENSG00000213999…
GO:0016337	cell-cell adhesion	biological_process	2.3976e-08	2.8628e-06	158	4369	518	22148	ENSG00000091972,ENSG00000101384,ENSG00000239389,ENSG00000170571,ENSG00000136826,ENSG00000169851,ENSG00000125398,ENSG00000154162,ENSG00000138347,ENSG00000039068,ENSG00000204956,ENSG00000092969,ENSG00000140937,ENSG00000135333,ENSG00000160593,ENSG00000182985,ENSG00000158258,ENSG00000171557,ENSG00000182866,ENSG00000171587,ENSG00000101307,ENSG00000157404,ENSG00000076826,ENSG00000138061,ENSG00000136689…
GO:0070252	actin-mediated cell contraction	biological_process	2.4483e-08	2.9055e-06	42	4369	89	22148	ENSG00000180509,ENSG00000264424,ENSG00000090020,ENSG00000086967,ENSG00000198947,ENSG00000109063,ENSG00000118194,ENSG00000153956,ENSG00000159167,ENSG00000114279,ENSG00000136574,ENSG00000143632,ENSG00000198626,ENSG00000151067,ENSG00000159197,ENSG00000144285,ENSG00000213853,ENSG00000152661,ENSG00000175084,ENSG00000140416,ENSG00000182533,ENSG00000129991,ENSG00000101470,ENSG00000057294,ENSG00000198523…
GO:0009725	response to hormone stimulus	biological_process	2.5155e-08	2.9672e-06	245	4369	914	22148	ENSG00000005249,ENSG00000108819,ENSG00000125084,ENSG00000116133,ENSG00000124098,ENSG00000012504,ENSG00000198610,ENSG00000089220,ENSG00000101255,ENSG00000167658,ENSG00000100031,ENSG00000123901,ENSG00000186469,ENSG00000078401,ENSG00000177238,ENSG00000095637,ENSG00000155897,ENSG00000214274,ENSG00000173402,ENSG00000137834,ENSG00000187840,ENSG00000146678,ENSG00000176971,ENSG00000160179,ENSG00000006071…
GO:0055082	cellular chemical homeostasis	biological_process	2.9317e-08	3.4374e-06	217	4369	791	22148	ENSG00000087086,ENSG00000102891,ENSG00000139832,ENSG00000104267,ENSG00000129244,ENSG00000101017,ENSG00000151882,ENSG00000126353,ENSG00000006071,ENSG00000081237,ENSG00000124766,ENSG00000105697,ENSG00000118689,ENSG00000276409,ENSG00000112486,ENSG00000173918,ENSG00000127129,ENSG00000162753,ENSG00000176884,ENSG00000147246,ENSG00000123892,ENSG00000113161,ENSG00000169248,ENSG00000012504,ENSG00000142185…
GO:0000183	chromatin silencing at rDNA	biological_process	3.0208e-08	3.5205e-06	22	4369	41	22148	ENSG00000278272,ENSG00000276966,ENSG00000172943,ENSG00000274750,ENSG00000197409,ENSG00000273983,ENSG00000278828,ENSG00000277775,ENSG00000183598,ENSG00000203852,ENSG00000270276,ENSG00000273542,ENSG00000276180,ENSG00000197238,ENSG00000203811,ENSG00000274267,ENSG00000178409,ENSG00000110583,ENSG00000275379,ENSG00000270882,ENSG00000275714,ENSG00000277157
GO:0022603	regulation of anatomical structure morphogenesis	biological_process	3.697e-08	4.2831e-06	308	4369	1163	22148	ENSG00000168140,ENSG00000125845,ENSG00000115008,ENSG00000005981,ENSG00000078401,ENSG00000091129,ENSG00000137440,ENSG00000049759,ENSG00000164736,ENSG00000161638,ENSG00000044090,ENSG00000158828,ENSG00000124212,ENSG00000177427,ENSG00000158286,ENSG00000075884,ENSG00000163737,ENSG00000107014,ENSG00000169750,ENSG00000176884,ENSG00000213853,ENSG00000164683,ENSG00000012048,ENSG00000174792,ENSG00000167772…
GO:0055065	metal ion homeostasis	biological_process	3.7718e-08	4.3272e-06	183	4369	649	22148	ENSG00000089041,ENSG00000205362,ENSG00000165060,ENSG00000105327,ENSG00000176273,ENSG00000178752,ENSG00000112077,ENSG00000128272,ENSG00000115107,ENSG00000112936,ENSG00000100644,ENSG00000143153,ENSG00000085872,ENSG00000153162,ENSG00000008710,ENSG00000156234,ENSG00000136867,ENSG00000164220,ENSG00000175868,ENSG00000145349,ENSG00000118160,ENSG00000148926,ENSG00000136160,ENSG00000196296,ENSG00000130988…
GO:0032993	protein-DNA complex	cellular_component	3.7796e-08	4.3272e-06	68	4369	208	22148	ENSG00000198056,ENSG00000149948,ENSG00000277224,ENSG00000189060,ENSG00000274641,ENSG00000278677,ENSG00000105968,ENSG00000278272,ENSG00000184270,ENSG00000175197,ENSG00000131153,ENSG00000274997,ENSG00000285480,ENSG00000197409,ENSG00000275713,ENSG00000277775,ENSG00000148737,ENSG00000196747,ENSG00000102145,ENSG00000196787,ENSG00000274267,ENSG00000203811,ENSG00000197238,ENSG00000275714,ENSG00000196866…
GO:0002237	response to molecule of bacterial origin	biological_process	4.2905e-08	4.8834e-06	118	4369	387	22148	ENSG00000141655,ENSG00000140968,ENSG00000157150,ENSG00000169429,ENSG00000007908,ENSG00000005007,ENSG00000213809,ENSG00000150593,ENSG00000129038,ENSG00000126353,ENSG00000006071,ENSG00000164120,ENSG00000081189,ENSG00000104825,ENSG00000197122,ENSG00000101017,ENSG00000154589,ENSG00000172175,ENSG00000105697,ENSG00000064932,ENSG00000130522,ENSG00000162594,ENSG00000077150,ENSG00000179954,ENSG00000121594…
GO:0008509	anion transmembrane transporter activity	molecular_function	4.7957e-08	5.4267e-06	107	4369	329	22148	ENSG00000166206,ENSG00000105281,ENSG00000111886,ENSG00000148942,ENSG00000112077,ENSG00000111181,ENSG00000127325,ENSG00000112394,ENSG00000177595,ENSG00000073734,ENSG00000188037,ENSG00000113327,ENSG00000165449,ENSG00000155465,ENSG00000188672,ENSG00000205754,ENSG00000007216,ENSG00000168003,ENSG00000108932,ENSG00000113073,ENSG00000145888,ENSG00000149742,ENSG00000169507,ENSG00000143158,ENSG00000124564…
GO:0051179	localization	biological_process	5.1342e-08	5.7761e-06	1544	4369	7006	22148	ENSG00000023902,ENSG00000011426,ENSG00000148396,ENSG00000184381,ENSG00000012779,ENSG00000217555,ENSG00000118804,ENSG00000151012,ENSG00000100092,ENSG00000164647,ENSG00000198252,ENSG00000174808,ENSG00000120889,ENSG00000173175,ENSG00000159167,ENSG00000165805,ENSG00000106484,ENSG00000112137,ENSG00000115414,ENSG00000137563,ENSG00000120049,ENSG00000129295,ENSG00000140675,ENSG00000089163,ENSG00000158014…
GO:0040011	locomotion	biological_process	5.3816e-08	6.0197e-06	515	4369	2108	22148	ENSG00000155465,ENSG00000136688,ENSG00000156234,ENSG00000276085,ENSG00000168003,ENSG00000058404,ENSG00000136160,ENSG00000154639,ENSG00000080561,ENSG00000172139,ENSG00000073060,ENSG00000183287,ENSG00000112033,ENSG00000169896,ENSG00000179388,ENSG00000101096,ENSG00000184588,ENSG00000135333,ENSG00000171587,ENSG00000100625,ENSG00000113905,ENSG00000151208,ENSG00000169439,ENSG00000152409,ENSG00000170381…
GO:0072001	renal system development	biological_process	5.7044e-08	6.3443e-06	97	4369	292	22148	ENSG00000167034,ENSG00000128309,ENSG00000183691,ENSG00000085741,ENSG00000166923,ENSG00000131914,ENSG00000126778,ENSG00000005073,ENSG00000164488,ENSG00000251493,ENSG00000099250,ENSG00000070404,ENSG00000101384,ENSG00000115415,ENSG00000125398,ENSG00000197256,ENSG00000092969,ENSG00000070193,ENSG00000134853,ENSG00000159640,ENSG00000139292,ENSG00000107796,ENSG00000070495,ENSG00000109083,ENSG00000135744…
GO:0005244	voltage-gated ion channel activity	molecular_function	5.8867e-08	6.473e-06	74	4369	201	22148	ENSG00000122986,ENSG00000159197,ENSG00000156113,ENSG00000131620,ENSG00000152315,ENSG00000007314,ENSG00000007402,ENSG00000075043,ENSG00000100433,ENSG00000143105,ENSG00000102057,ENSG00000121361,ENSG00000182450,ENSG00000180509,ENSG00000153956,ENSG00000170745,ENSG00000081248,ENSG00000159212,ENSG00000170049,ENSG00000198216,ENSG00000151067,ENSG00000213585,ENSG00000165091,ENSG00000260458,ENSG00000115474…
GO:0022832	voltage-gated channel activity	molecular_function	5.8867e-08	6.473e-06	74	4369	201	22148	ENSG00000081248,ENSG00000159212,ENSG00000170745,ENSG00000170049,ENSG00000198216,ENSG00000151067,ENSG00000213585,ENSG00000165091,ENSG00000121361,ENSG00000182450,ENSG00000180509,ENSG00000153956,ENSG00000075043,ENSG00000100433,ENSG00000143105,ENSG00000102057,ENSG00000122986,ENSG00000159197,ENSG00000152315,ENSG00000131620,ENSG00000156113,ENSG00000007314,ENSG00000007402,ENSG00000157388,ENSG00000171126…
GO:0019725	cellular homeostasis	biological_process	6.0737e-08	6.6411e-06	245	4369	918	22148	ENSG00000112486,ENSG00000173918,ENSG00000162753,ENSG00000127129,ENSG00000176884,ENSG00000118689,ENSG00000276409,ENSG00000105697,ENSG00000138435,ENSG00000126353,ENSG00000006071,ENSG00000185053,ENSG00000081237,ENSG00000124766,ENSG00000139832,ENSG00000104267,ENSG00000101017,ENSG00000129244,ENSG00000151882,ENSG00000102891,ENSG00000087086,ENSG00000008196,ENSG00000078401,ENSG00000119714,ENSG00000185624…
GO:0044708	single-organism behavior	biological_process	6.2446e-08	6.7812e-06	157	4369	526	22148	ENSG00000091536,ENSG00000165409,ENSG00000107864,ENSG00000082482,ENSG00000110076,ENSG00000166073,ENSG00000006071,ENSG00000154146,ENSG00000197635,ENSG00000163106,ENSG00000184524,ENSG00000100302,ENSG00000183389,ENSG00000164128,ENSG00000136535,ENSG00000116329,ENSG00000167081,ENSG00000176884,ENSG00000147246,ENSG00000163064,ENSG00000117971,ENSG00000063015,ENSG00000005249,ENSG00000124406,ENSG00000108819…
GO:0015291	secondary active transmembrane transporter activity	molecular_function	6.2778e-08	6.7812e-06	80	4369	227	22148	ENSG00000149742,ENSG00000172139,ENSG00000157765,ENSG00000155850,ENSG00000124564,ENSG00000113073,ENSG00000108932,ENSG00000181804,ENSG00000168003,ENSG00000007216,ENSG00000175003,ENSG00000117834,ENSG00000205754,ENSG00000118160,ENSG00000155886,ENSG00000156222,ENSG00000158865,ENSG00000115616,ENSG00000165449,ENSG00000063127,ENSG00000065923,ENSG00000112394,ENSG00000111181,ENSG00000148942,ENSG00000105281…
GO:0042995	cell projection	cellular_component	6.3063e-08	6.7812e-06	568	4369	2305	22148	ENSG00000138435,ENSG00000154654,ENSG00000175544,ENSG00000101017,ENSG00000143858,ENSG00000163288,ENSG00000144857,ENSG00000171160,ENSG00000109158,ENSG00000166664,ENSG00000135750,ENSG00000011422,ENSG00000011132,ENSG00000116329,ENSG00000164588,ENSG00000169750,ENSG00000137880,ENSG00000022355,ENSG00000139287,ENSG00000162545,ENSG00000080709,ENSG00000132740,ENSG00000155816,ENSG00000033122,ENSG00000130479…
GO:0015849	organic acid transport	biological_process	6.5392e-08	6.9547e-06	105	4369	327	22148	ENSG00000172940,ENSG00000021488,ENSG00000139155,ENSG00000174827,ENSG00000141655,ENSG00000013293,ENSG00000147606,ENSG00000130304,ENSG00000133107,ENSG00000197208,ENSG00000067715,ENSG00000108984,ENSG00000184381,ENSG00000165457,ENSG00000188338,ENSG00000151012,ENSG00000080815,ENSG00000012504,ENSG00000005469,ENSG00000130876,ENSG00000100652,ENSG00000196277,ENSG00000168679,ENSG00000100156,ENSG00000166558…
GO:0046942	carboxylic acid transport	biological_process	6.5392e-08	6.9547e-06	105	4369	327	22148	ENSG00000021488,ENSG00000172940,ENSG00000174827,ENSG00000141655,ENSG00000139155,ENSG00000197208,ENSG00000067715,ENSG00000108984,ENSG00000184381,ENSG00000165457,ENSG00000013293,ENSG00000147606,ENSG00000130304,ENSG00000133107,ENSG00000080815,ENSG00000188338,ENSG00000151012,ENSG00000166558,ENSG00000100156,ENSG00000139209,ENSG00000012504,ENSG00000130876,ENSG00000005469,ENSG00000100652,ENSG00000196277…
GO:0071804	cellular potassium ion transport	biological_process	7.0375e-08	7.4038e-06	75	4369	206	22148	ENSG00000158286,ENSG00000064651,ENSG00000153822,ENSG00000080709,ENSG00000074803,ENSG00000143603,ENSG00000162989,ENSG00000198929,ENSG00000124134,ENSG00000079215,ENSG00000284299,ENSG00000171385,ENSG00000152049,ENSG00000135740,ENSG00000135519,ENSG00000117013,ENSG00000175548,ENSG00000102452,ENSG00000157542,ENSG00000184408,ENSG00000049759,ENSG00000158445,ENSG00000006071,ENSG00000090020,ENSG00000129244…
GO:0071805	potassium ion transmembrane transport	biological_process	7.0375e-08	7.4038e-06	75	4369	206	22148	ENSG00000260458,ENSG00000115616,ENSG00000099822,ENSG00000115474,ENSG00000162494,ENSG00000143153,ENSG00000215262,ENSG00000175538,ENSG00000065923,ENSG00000157388,ENSG00000105642,ENSG00000171126,ENSG00000053918,ENSG00000172139,ENSG00000171867,ENSG00000181804,ENSG00000159197,ENSG00000156113,ENSG00000152315,ENSG00000075043,ENSG00000197993,ENSG00000070915,ENSG00000100433,ENSG00000095209,ENSG00000143105…
GO:0032101	regulation of response to external stimulus	biological_process	7.9005e-08	8.267e-06	250	4369	941	22148	ENSG00000167984,ENSG00000101890,ENSG00000115718,ENSG00000008438,ENSG00000131203,ENSG00000189058,ENSG00000198959,ENSG00000122861,ENSG00000188822,ENSG00000161031,ENSG00000007171,ENSG00000148356,ENSG00000185924,ENSG00000122585,ENSG00000140254,ENSG00000188282,ENSG00000129194,ENSG00000103313,ENSG00000066032,ENSG00000091592,ENSG00000245848,ENSG00000164251,ENSG00000161048,ENSG00000073756,ENSG00000204217…
GO:0001655	urogenital system development	biological_process	8.0248e-08	8.3522e-06	106	4369	330	22148	ENSG00000104267,ENSG00000081189,ENSG00000164120,ENSG00000058262,ENSG00000145088,ENSG00000124766,ENSG00000162599,ENSG00000116962,ENSG00000177464,ENSG00000170927,ENSG00000273706,ENSG00000103811,ENSG00000129757,ENSG00000170961,ENSG00000134245,ENSG00000185008,ENSG00000187210,ENSG00000187498,ENSG00000106571,ENSG00000178585,ENSG00000112715,ENSG00000137573,ENSG00000164056,ENSG00000176928,ENSG00000163659…
GO:0009987	cellular process	biological_process	8.1466e-08	8.4339e-06	3702	4369	18177	22148	ENSG00000110203,ENSG00000078401,ENSG00000133818,ENSG00000005243,ENSG00000163810,ENSG00000150656,ENSG00000119922,ENSG00000165695,ENSG00000278463,ENSG00000160951,ENSG00000256100,ENSG00000102466,ENSG00000143344,ENSG00000137440,ENSG00000130347,ENSG00000170873,ENSG00000257103,ENSG00000116133,ENSG00000139055,ENSG00000150991,ENSG00000164651,ENSG00000153294,ENSG00000105877,ENSG00000158828,ENSG00000132613…
GO:0009967	positive regulation of signal transduction	biological_process	9.0597e-08	9.3002e-06	400	4369	1607	22148	ENSG00000108691,ENSG00000162999,ENSG00000131914,ENSG00000160570,ENSG00000214530,ENSG00000101384,ENSG00000155926,ENSG00000189067,ENSG00000158458,ENSG00000108561,ENSG00000177565,ENSG00000116132,ENSG00000114013,ENSG00000117560,ENSG00000266524,ENSG00000182162,ENSG00000070193,ENSG00000138834,ENSG00000135333,ENSG00000156466,ENSG00000177374,ENSG00000196782,ENSG00000014257,ENSG00000184384,ENSG00000170214…
GO:0071495	cellular response to endogenous stimulus	biological_process	9.079e-08	9.3002e-06	309	4369	1197	22148	ENSG00000147883,ENSG00000100139,ENSG00000053918,ENSG00000036828,ENSG00000204217,ENSG00000176697,ENSG00000168509,ENSG00000278570,ENSG00000021826,ENSG00000102145,ENSG00000157613,ENSG00000169403,ENSG00000243709,ENSG00000274211,ENSG00000140459,ENSG00000260428,ENSG00000163347,ENSG00000132434,ENSG00000163513,ENSG00000135744,ENSG00000180509,ENSG00000129152,ENSG00000179776,ENSG00000162711,ENSG00000118520…
GO:0000904	cell morphogenesis involved in differentiation	biological_process	9.1605e-08	9.3346e-06	241	4369	871	22148	ENSG00000197122,ENSG00000112902,ENSG00000151892,ENSG00000175544,ENSG00000130827,ENSG00000177103,ENSG00000117407,ENSG00000136960,ENSG00000197380,ENSG00000144857,ENSG00000053108,ENSG00000172020,ENSG00000044524,ENSG00000142173,ENSG00000176884,ENSG00000074527,ENSG00000169750,ENSG00000171560,ENSG00000077264,ENSG00000164683,ENSG00000106571,ENSG00000010361,ENSG00000165215,ENSG00000170017,ENSG00000198198…
GO:0032496	response to lipopolysaccharide	biological_process	9.7913e-08	9.9254e-06	112	4369	368	22148	ENSG00000006210,ENSG00000100836,ENSG00000136160,ENSG00000187554,ENSG00000148926,ENSG00000171223,ENSG00000260314,ENSG00000073756,ENSG00000241635,ENSG00000136695,ENSG00000021826,ENSG00000136688,ENSG00000156234,ENSG00000153162,ENSG00000184588,ENSG00000169403,ENSG00000131203,ENSG00000112033,ENSG00000188822,ENSG00000131759,ENSG00000073060,ENSG00000007171,ENSG00000136244,ENSG00000136689,ENSG00000069535…
GO:0043230	extracellular organelle	cellular_component	1.0389e-07	1.0423e-05	560	4369	2371	22148	ENSG00000109927,ENSG00000138030,ENSG00000130513,ENSG00000169139,ENSG00000198168,ENSG00000115657,ENSG00000153904,ENSG00000143862,ENSG00000005961,ENSG00000228278,ENSG00000006625,ENSG00000276903,ENSG00000111052,ENSG00000167711,ENSG00000170099,ENSG00000273983,ENSG00000145431,ENSG00000044574,ENSG00000167880,ENSG00000090382,ENSG00000129910,ENSG00000072786,ENSG00000106804,ENSG00000072657,ENSG00000113555…
GO:0065010	extracellular membrane-bounded organelle	cellular_component	1.0389e-07	1.0423e-05	560	4369	2371	22148	ENSG00000184530,ENSG00000196604,ENSG00000203852,ENSG00000156140,ENSG00000140519,ENSG00000171094,ENSG00000170312,ENSG00000140937,ENSG00000268104,ENSG00000120694,ENSG00000239264,ENSG00000126878,ENSG00000166800,ENSG00000101557,ENSG00000085514,ENSG00000100266,ENSG00000162078,ENSG00000107317,ENSG00000196230,ENSG00000277775,ENSG00000105388,ENSG00000150540,ENSG00000118137,ENSG00000120915,ENSG00000278272…
GO:0010035	response to inorganic substance	biological_process	1.0482e-07	1.0462e-05	158	4369	551	22148	ENSG00000084674,ENSG00000140263,ENSG00000170962,ENSG00000145386,ENSG00000170345,ENSG00000138061,ENSG00000157404,ENSG00000198947,ENSG00000143632,ENSG00000170312,ENSG00000198829,ENSG00000132965,ENSG00000171557,ENSG00000109321,ENSG00000115415,ENSG00000156113,ENSG00000039068,ENSG00000105808,ENSG00000206172,ENSG00000265972,ENSG00000198838,ENSG00000145335,ENSG00000136826,ENSG00000115705,ENSG00000167419…
GO:0030595	leukocyte chemotaxis	biological_process	1.146e-07	1.138e-05	81	4369	248	22148	ENSG00000057593,ENSG00000137801,ENSG00000102879,ENSG00000163735,ENSG00000157404,ENSG00000111913,ENSG00000196639,ENSG00000160593,ENSG00000106538,ENSG00000108561,ENSG00000137700,ENSG00000092969,ENSG00000081041,ENSG00000169508,ENSG00000172817,ENSG00000135636,ENSG00000141968,ENSG00000108691,ENSG00000166923,ENSG00000105851,ENSG00000164251,ENSG00000133661,ENSG00000136160,ENSG00000119630,ENSG00000154639…
GO:0051241	negative regulation of multicellular organismal process	biological_process	1.1687e-07	1.1547e-05	169	4369	597	22148	ENSG00000100644,ENSG00000184588,ENSG00000083799,ENSG00000123338,ENSG00000171564,ENSG00000131759,ENSG00000112033,ENSG00000089041,ENSG00000138646,ENSG00000165060,ENSG00000138735,ENSG00000136244,ENSG00000154639,ENSG00000006210,ENSG00000148926,ENSG00000158874,ENSG00000101311,ENSG00000110245,ENSG00000118137,ENSG00000100311,ENSG00000092969,ENSG00000152661,ENSG00000249853,ENSG00000137033,ENSG00000115602…
GO:0009308	amine metabolic process	biological_process	1.2061e-07	1.1822e-05	70	4369	196	22148	ENSG00000089220,ENSG00000130066,ENSG00000088826,ENSG00000123892,ENSG00000012504,ENSG00000143036,ENSG00000166035,ENSG00000087085,ENSG00000121316,ENSG00000151790,ENSG00000069696,ENSG00000103066,ENSG00000102230,ENSG00000241644,ENSG00000135241,ENSG00000197165,ENSG00000188676,ENSG00000089163,ENSG00000162882,ENSG00000143797,ENSG00000213398,ENSG00000136960,ENSG00000005421,ENSG00000132437,ENSG00000131471…
GO:0050878	regulation of body fluid levels	biological_process	1.2087e-07	1.1822e-05	152	4369	527	22148	ENSG00000102145,ENSG00000274267,ENSG00000115718,ENSG00000203811,ENSG00000184160,ENSG00000156049,ENSG00000179477,ENSG00000100345,ENSG00000122861,ENSG00000275379,ENSG00000185022,ENSG00000168539,ENSG00000163347,ENSG00000164251,ENSG00000129596,ENSG00000164171,ENSG00000117601,ENSG00000104164,ENSG00000129467,ENSG00000158125,ENSG00000135596,ENSG00000197063,ENSG00000134853,ENSG00000091583,ENSG00000276231…
GO:0070062	extracellular vesicular exosome	cellular_component	1.2303e-07	1.1972e-05	559	4369	2369	22148	ENSG00000111674,ENSG00000160862,ENSG00000100665,ENSG00000198610,ENSG00000104419,ENSG00000100031,ENSG00000161270,ENSG00000150991,ENSG00000137642,ENSG00000105122,ENSG00000137558,ENSG00000112769,ENSG00000196353,ENSG00000278463,ENSG00000167191,ENSG00000154611,ENSG00000083857,ENSG00000133818,ENSG00000106688,ENSG00000026025,ENSG00000163810,ENSG00000064225,ENSG00000168140,ENSG00000125726,ENSG00000091536…
GO:0000982	RNA polymerase II core promoter proximal region sequence-specific DNA binding transcription factor activity	molecular_function	1.2631e-07	1.223e-05	134	4369	460	22148	ENSG00000124766,ENSG00000069812,ENSG00000140968,ENSG00000157554,ENSG00000135373,ENSG00000077150,ENSG00000181418,ENSG00000123095,ENSG00000164683,ENSG00000108924,ENSG00000106571,ENSG00000059728,ENSG00000163132,ENSG00000012504,ENSG00000169856,ENSG00000163064,ENSG00000008196,ENSG00000186487,ENSG00000078900,ENSG00000137709,ENSG00000129173,ENSG00000116604,ENSG00000182759,ENSG00000143365,ENSG00000169946…
GO:0019932	second-messenger-mediated signaling	biological_process	1.2696e-07	1.2233e-05	107	4369	336	22148	ENSG00000158528,ENSG00000112414,ENSG00000007171,ENSG00000138735,ENSG00000121905,ENSG00000010310,ENSG00000089041,ENSG00000117228,ENSG00000085872,ENSG00000143153,ENSG00000101096,ENSG00000171435,ENSG00000101890,ENSG00000172572,ENSG00000171867,ENSG00000121753,ENSG00000145349,ENSG00000173598,ENSG00000183134,ENSG00000112164,ENSG00000160191,ENSG00000124678,ENSG00000010610,ENSG00000130988,ENSG00000148926…
GO:0045652	regulation of megakaryocyte differentiation	biological_process	1.3066e-07	1.2527e-05	34	4369	78	22148	ENSG00000163737,ENSG00000197409,ENSG00000185513,ENSG00000273983,ENSG00000277775,ENSG00000278272,ENSG00000167548,ENSG00000275714,ENSG00000162775,ENSG00000275379,ENSG00000159216,ENSG00000270882,ENSG00000114166,ENSG00000102145,ENSG00000099381,ENSG00000197238,ENSG00000203811,ENSG00000274267,ENSG00000203852,ENSG00000276600,ENSG00000278828,ENSG00000183598,ENSG00000137801,ENSG00000274750,ENSG00000078687…
GO:0000165	MAPK cascade	biological_process	1.4793e-07	1.4113e-05	260	4369	984	22148	ENSG00000166913,ENSG00000197122,ENSG00000101017,ENSG00000082146,ENSG00000134962,ENSG00000074842,ENSG00000044524,ENSG00000176884,ENSG00000162344,ENSG00000095370,ENSG00000138166,ENSG00000152689,ENSG00000071575,ENSG00000139269,ENSG00000181085,ENSG00000137642,ENSG00000158828,ENSG00000125650,ENSG00000162545,ENSG00000105122,ENSG00000113161,ENSG00000161270,ENSG00000150991,ENSG00000164404,ENSG00000101255…
GO:0022843	voltage-gated cation channel activity	molecular_function	1.5165e-07	1.4398e-05	60	4369	153	22148	ENSG00000182324,ENSG00000170049,ENSG00000081248,ENSG00000170745,ENSG00000198216,ENSG00000169282,ENSG00000165091,ENSG00000120049,ENSG00000151067,ENSG00000082482,ENSG00000121361,ENSG00000006071,ENSG00000180509,ENSG00000105605,ENSG00000143473,ENSG00000153956,ENSG00000120457,ENSG00000143630,ENSG00000075043,ENSG00000102057,ENSG00000143105,ENSG00000159197,ENSG00000122986,ENSG00000144285,ENSG00000135750…
GO:0034762	regulation of transmembrane transport	biological_process	1.6286e-07	1.5362e-05	134	4369	437	22148	ENSG00000174827,ENSG00000182324,ENSG00000120457,ENSG00000129244,ENSG00000104267,ENSG00000185482,ENSG00000143630,ENSG00000070985,ENSG00000105697,ENSG00000166664,ENSG00000148175,ENSG00000164588,ENSG00000151704,ENSG00000099337,ENSG00000162989,ENSG00000198929,ENSG00000085563,ENSG00000239732,ENSG00000158286,ENSG00000080709,ENSG00000117013,ENSG00000175548,ENSG00000049759,ENSG00000102466,ENSG00000153253…
GO:0006813	potassium ion transport	biological_process	1.6338e-07	1.5362e-05	82	4369	237	22148	ENSG00000070985,ENSG00000182533,ENSG00000143630,ENSG00000124067,ENSG00000162753,ENSG00000151704,ENSG00000164588,ENSG00000099337,ENSG00000135643,ENSG00000135750,ENSG00000082482,ENSG00000120049,ENSG00000169282,ENSG00000182324,ENSG00000120457,ENSG00000129244,ENSG00000143473,ENSG00000107593,ENSG00000006071,ENSG00000090020,ENSG00000184408,ENSG00000049759,ENSG00000102452,ENSG00000157542,ENSG00000158445…
GO:0060326	cell chemotaxis	biological_process	1.8046e-07	1.6886e-05	101	4369	330	22148	ENSG00000113721,ENSG00000156234,ENSG00000136688,ENSG00000276085,ENSG00000100311,ENSG00000136695,ENSG00000151651,ENSG00000144668,ENSG00000099377,ENSG00000119630,ENSG00000154639,ENSG00000006210,ENSG00000133661,ENSG00000164251,ENSG00000136160,ENSG00000154928,ENSG00000130762,ENSG00000188822,ENSG00000136689,ENSG00000136244,ENSG00000179388,ENSG00000213949,ENSG00000120129,ENSG00000184588,ENSG00000123338…
GO:0042803	protein homodimerization activity	molecular_function	1.8214e-07	1.6961e-05	236	4369	880	22148	ENSG00000164109,ENSG00000008196,ENSG00000198855,ENSG00000132465,ENSG00000087085,ENSG00000062038,ENSG00000177483,ENSG00000214274,ENSG00000129173,ENSG00000130300,ENSG00000113161,ENSG00000131779,ENSG00000172458,ENSG00000080709,ENSG00000105369,ENSG00000104765,ENSG00000239732,ENSG00000170364,ENSG00000123095,ENSG00000141401,ENSG00000148175,ENSG00000218336,ENSG00000131471,ENSG00000244414,ENSG00000160200…
GO:0001228	RNA polymerase II transcription regulatory region sequence-specific DNA binding transcription factor activity involved in positive regulation of transcription	molecular_function	1.8797e-07	1.7421e-05	137	4369	478	22148	ENSG00000118689,ENSG00000108924,ENSG00000106571,ENSG00000164683,ENSG00000077150,ENSG00000167081,ENSG00000157554,ENSG00000135373,ENSG00000124766,ENSG00000129173,ENSG00000115844,ENSG00000137709,ENSG00000164736,ENSG00000008196,ENSG00000186487,ENSG00000078900,ENSG00000169856,ENSG00000163132,ENSG00000168505,ENSG00000012504,ENSG00000129514,ENSG00000170374,ENSG00000165821,ENSG00000182158,ENSG00000251493…
GO:0001525	angiogenesis	biological_process	1.926e-07	1.7766e-05	161	4369	559	22148	ENSG00000198435,ENSG00000091583,ENSG00000135636,ENSG00000276231,ENSG00000105851,ENSG00000099250,ENSG00000157017,ENSG00000146904,ENSG00000125730,ENSG00000108840,ENSG00000021645,ENSG00000166923,ENSG00000031698,ENSG00000137801,ENSG00000101230,ENSG00000135744,ENSG00000163513,ENSG00000179776,ENSG00000006638,ENSG00000113140,ENSG00000070495,ENSG00000171812,ENSG00000171236,ENSG00000079385,ENSG00000111145…
GO:0006941	striated muscle contraction	biological_process	1.9485e-07	1.7889e-05	58	4369	150	22148	ENSG00000152661,ENSG00000116783,ENSG00000140416,ENSG00000144285,ENSG00000108984,ENSG00000013016,ENSG00000159197,ENSG00000105851,ENSG00000129991,ENSG00000089250,ENSG00000185482,ENSG00000182533,ENSG00000104881,ENSG00000109063,ENSG00000198947,ENSG00000118194,ENSG00000153956,ENSG00000159167,ENSG00000180509,ENSG00000138435,ENSG00000090020,ENSG00000170214,ENSG00000151067,ENSG00000198626,ENSG00000114279…
GO:0001822	kidney development	biological_process	2.0839e-07	1.9041e-05	82	4369	242	22148	ENSG00000170962,ENSG00000163884,ENSG00000151208,ENSG00000126562,ENSG00000135744,ENSG00000121361,ENSG00000166396,ENSG00000114739,ENSG00000100625,ENSG00000109083,ENSG00000107796,ENSG00000070495,ENSG00000134853,ENSG00000159640,ENSG00000070193,ENSG00000197256,ENSG00000092969,ENSG00000125398,ENSG00000115415,ENSG00000070404,ENSG00000099250,ENSG00000101384,ENSG00000164488,ENSG00000126778,ENSG00000005073…
GO:0043005	neuron projection	cellular_component	2.0948e-07	1.9052e-05	315	4369	1189	22148	ENSG00000176697,ENSG00000198825,ENSG00000203879,ENSG00000036828,ENSG00000204217,ENSG00000105642,ENSG00000198844,ENSG00000111181,ENSG00000154928,ENSG00000171055,ENSG00000158528,ENSG00000168539,ENSG00000184160,ENSG00000011485,ENSG00000189058,ENSG00000135905,ENSG00000151067,ENSG00000078018,ENSG00000196639,ENSG00000136928,ENSG00000148798,ENSG00000118520,ENSG00000127588,ENSG00000135407,ENSG00000119946…
GO:0005267	potassium channel activity	molecular_function	2.1051e-07	1.9057e-05	51	4369	126	22148	ENSG00000162494,ENSG00000152049,ENSG00000135519,ENSG00000260458,ENSG00000115474,ENSG00000099822,ENSG00000171385,ENSG00000284299,ENSG00000124134,ENSG00000158445,ENSG00000157542,ENSG00000184408,ENSG00000117013,ENSG00000215262,ENSG00000175538,ENSG00000053918,ENSG00000080709,ENSG00000105642,ENSG00000153822,ENSG00000171126,ENSG00000143603,ENSG00000162989,ENSG00000099337,ENSG00000164588,ENSG00000151704…
GO:0060284	regulation of cell development	biological_process	2.2041e-07	1.9861e-05	277	4369	1046	22148	ENSG00000112902,ENSG00000171243,ENSG00000053108,ENSG00000044524,ENSG00000069812,ENSG00000144857,ENSG00000107864,ENSG00000164683,ENSG00000176884,ENSG00000104897,ENSG00000169750,ENSG00000118689,ENSG00000106571,ENSG00000157227,ENSG00000204624,ENSG00000137642,ENSG00000033122,ENSG00000159899,ENSG00000091129,ENSG00000078401,ENSG00000026025,ENSG00000125845,ENSG00000168140,ENSG00000044090,ENSG00000167191…
GO:0009628	response to abiotic stimulus	biological_process	2.2191e-07	1.9903e-05	303	4369	1187	22148	ENSG00000116717,ENSG00000145386,ENSG00000120694,ENSG00000204397,ENSG00000006128,ENSG00000140263,ENSG00000069509,ENSG00000109083,ENSG00000057593,ENSG00000172613,ENSG00000165091,ENSG00000124762,ENSG00000181856,ENSG00000152661,ENSG00000092969,ENSG00000136155,ENSG00000125398,ENSG00000115415,ENSG00000089250,ENSG00000265972,ENSG00000108576,ENSG00000007952,ENSG00000143878,ENSG00000137757,ENSG00000136492…
GO:0048666	neuron development	biological_process	2.2663e-07	2.0233e-05	292	4369	1092	22148	ENSG00000066248,ENSG00000106070,ENSG00000149256,ENSG00000153902,ENSG00000075223,ENSG00000153317,ENSG00000188428,ENSG00000196189,ENSG00000136160,ENSG00000058404,ENSG00000006210,ENSG00000150361,ENSG00000170381,ENSG00000141298,ENSG00000169439,ENSG00000119283,ENSG00000136826,ENSG00000174469,ENSG00000109321,ENSG00000160460,ENSG00000116132,ENSG00000041982,ENSG00000039068,ENSG00000138834,ENSG00000135333…
GO:0060429	epithelium development	biological_process	2.2969e-07	2.0413e-05	325	4369	1320	22148	ENSG00000170421,ENSG00000102981,ENSG00000010361,ENSG00000058056,ENSG00000006611,ENSG00000139549,ENSG00000134245,ENSG00000173597,ENSG00000074527,ENSG00000150630,ENSG00000117425,ENSG00000114841,ENSG00000124766,ENSG00000119048,ENSG00000164825,ENSG00000101115,ENSG00000143552,ENSG00000145491,ENSG00000104267,ENSG00000116254,ENSG00000103034,ENSG00000129173,ENSG00000188687,ENSG00000173402,ENSG00000062038…
GO:0042692	muscle cell differentiation	biological_process	2.3341e-07	2.0649e-05	145	4369	492	22148	ENSG00000135298,ENSG00000185420,ENSG00000111913,ENSG00000170312,ENSG00000143632,ENSG00000170345,ENSG00000198947,ENSG00000109083,ENSG00000138100,ENSG00000100625,ENSG00000162772,ENSG00000089250,ENSG00000101384,ENSG00000197993,ENSG00000070193,ENSG00000007402,ENSG00000123358,ENSG00000041982,ENSG00000138347,ENSG00000166831,ENSG00000125398,ENSG00000113721,ENSG00000173714,ENSG00000117707,ENSG00000136688…
GO:0048646	anatomical structure formation involved in morphogenesis	biological_process	2.3506e-07	2.0701e-05	312	4369	1217	22148	ENSG00000138347,ENSG00000185737,ENSG00000125398,ENSG00000115415,ENSG00000092969,ENSG00000183691,ENSG00000089250,ENSG00000109083,ENSG00000106004,ENSG00000138061,ENSG00000132855,ENSG00000120708,ENSG00000214513,ENSG00000120063,ENSG00000135374,ENSG00000205186,ENSG00000101109,ENSG00000135298,ENSG00000083799,ENSG00000134013,ENSG00000087245,ENSG00000165757,ENSG00000161202,ENSG00000132932,ENSG00000136244…
GO:0042730	fibrinolysis	biological_process	2.4875e-07	2.1808e-05	18	4369	28	22148	ENSG00000137801,ENSG00000088926,ENSG00000113905,ENSG00000178726,ENSG00000078098,ENSG00000171557,ENSG00000180210,ENSG00000080618,ENSG00000187045,ENSG00000091583,ENSG00000011422,ENSG00000171560,ENSG00000167711,ENSG00000184500,ENSG00000171564,ENSG00000122861,ENSG00000131187,ENSG00000106366
GO:0050673	epithelial cell proliferation	biological_process	2.5562e-07	2.231e-05	109	4369	352	22148	ENSG00000171236,ENSG00000118520,ENSG00000160593,ENSG00000139292,ENSG00000079385,ENSG00000080618,ENSG00000165730,ENSG00000020633,ENSG00000171812,ENSG00000167207,ENSG00000113140,ENSG00000125965,ENSG00000100625,ENSG00000106004,ENSG00000137801,ENSG00000007372,ENSG00000157404,ENSG00000183691,ENSG00000167034,ENSG00000135862,ENSG00000140832,ENSG00000157017,ENSG00000099250,ENSG00000126778,ENSG00000109321…
GO:0007156	homophilic cell adhesion	biological_process	2.5884e-07	2.249e-05	65	4369	168	22148	ENSG00000113361,ENSG00000272674,ENSG00000008710,ENSG00000262209,ENSG00000113209,ENSG00000204963,ENSG00000204965,ENSG00000143341,ENSG00000196090,ENSG00000113100,ENSG00000074276,ENSG00000253953,ENSG00000105388,ENSG00000039068,ENSG00000204956,ENSG00000177839,ENSG00000138347,ENSG00000154162,ENSG00000169851,ENSG00000170571,ENSG00000204962,ENSG00000239389,ENSG00000162614,ENSG00000240184,ENSG00000248383…
GO:0022804	active transmembrane transporter activity	molecular_function	2.66e-07	2.301e-05	119	4369	387	22148	ENSG00000064651,ENSG00000124406,ENSG00000100156,ENSG00000139209,ENSG00000147614,ENSG00000168679,ENSG00000196860,ENSG00000100652,ENSG00000074803,ENSG00000131183,ENSG00000179869,ENSG00000180638,ENSG00000118596,ENSG00000011021,ENSG00000130821,ENSG00000085563,ENSG00000163817,ENSG00000079215,ENSG00000106688,ENSG00000137491,ENSG00000135740,ENSG00000145283,ENSG00000183048,ENSG00000116005,ENSG00000079112…
GO:0007268	synaptic transmission	biological_process	2.8752e-07	2.4761e-05	229	4369	834	22148	ENSG00000198576,ENSG00000169139,ENSG00000157152,ENSG00000120049,ENSG00000132437,ENSG00000108852,ENSG00000081189,ENSG00000164418,ENSG00000105605,ENSG00000187902,ENSG00000080815,ENSG00000124067,ENSG00000132718,ENSG00000137766,ENSG00000138758,ENSG00000079689,ENSG00000105464,ENSG00000185666,ENSG00000171246,ENSG00000008056,ENSG00000145451,ENSG00000067715,ENSG00000185008,ENSG00000196569,ENSG00000184381…
GO:0006936	muscle contraction	biological_process	2.9987e-07	2.5711e-05	104	4369	330	22148	ENSG00000081181,ENSG00000138735,ENSG00000132932,ENSG00000101665,ENSG00000092054,ENSG00000114854,ENSG00000169403,ENSG00000213949,ENSG00000155657,ENSG00000184160,ENSG00000143153,ENSG00000065534,ENSG00000188037,ENSG00000091482,ENSG00000184588,ENSG00000145349,ENSG00000145888,ENSG00000133020,ENSG00000115353,ENSG00000173991,ENSG00000034152,ENSG00000164171,ENSG00000169836,ENSG00000073756,ENSG00000157388…
GO:0048729	tissue morphogenesis	biological_process	3.1239e-07	2.6667e-05	173	4369	616	22148	ENSG00000170873,ENSG00000125084,ENSG00000158286,ENSG00000176928,ENSG00000163132,ENSG00000168505,ENSG00000136158,ENSG00000078401,ENSG00000262406,ENSG00000125845,ENSG00000173402,ENSG00000161638,ENSG00000103034,ENSG00000175707,ENSG00000155760,ENSG00000164736,ENSG00000101115,ENSG00000124766,ENSG00000104267,ENSG00000171243,ENSG00000151388,ENSG00000197122,ENSG00000066933,ENSG00000184557,ENSG00000164683…
GO:0009612	response to mechanical stimulus	biological_process	3.1973e-07	2.7175e-05	73	4369	211	22148	ENSG00000125965,ENSG00000165091,ENSG00000111913,ENSG00000134343,ENSG00000143632,ENSG00000198947,ENSG00000157404,ENSG00000170345,ENSG00000116717,ENSG00000182450,ENSG00000139304,ENSG00000137801,ENSG00000163513,ENSG00000135744,ENSG00000104321,ENSG00000265972,ENSG00000085741,ENSG00000152661,ENSG00000136155,ENSG00000041982,ENSG00000115415,ENSG00000125398,ENSG00000174469,ENSG00000164171,ENSG00000173991…
GO:0042493	response to drug	biological_process	3.2724e-07	2.7592e-05	133	4369	456	22148	ENSG00000069535,ENSG00000036473,ENSG00000007171,ENSG00000189058,ENSG00000021826,ENSG00000171867,ENSG00000197446,ENSG00000122641,ENSG00000175003,ENSG00000164171,ENSG00000171223,ENSG00000073756,ENSG00000175175,ENSG00000053918,ENSG00000106853,ENSG00000124564,ENSG00000104321,ENSG00000147872,ENSG00000167034,ENSG00000108840,ENSG00000023909,ENSG00000080618,ENSG00000069431,ENSG00000141338,ENSG00000004468…
GO:0006875	cellular metal ion homeostasis	biological_process	3.2748e-07	2.7592e-05	159	4369	568	22148	ENSG00000171867,ENSG00000155886,ENSG00000168509,ENSG00000115353,ENSG00000171517,ENSG00000121351,ENSG00000175197,ENSG00000036828,ENSG00000125910,ENSG00000164251,ENSG00000133112,ENSG00000198959,ENSG00000165915,ENSG00000140464,ENSG00000113739,ENSG00000010310,ENSG00000104154,ENSG00000006638,ENSG00000113946,ENSG00000151067,ENSG00000125144,ENSG00000047457,ENSG00000004468,ENSG00000148482,ENSG00000153956…
GO:0007584	response to nutrient	biological_process	3.4242e-07	2.8726e-05	64	4369	178	22148	ENSG00000110092,ENSG00000112972,ENSG00000165457,ENSG00000137193,ENSG00000138075,ENSG00000095596,ENSG00000121060,ENSG00000105697,ENSG00000129355,ENSG00000001084,ENSG00000151882,ENSG00000165272,ENSG00000101017,ENSG00000164761,ENSG00000159167,ENSG00000136574,ENSG00000174358,ENSG00000175564,ENSG00000083123,ENSG00000100292,ENSG00000012504,ENSG00000113161,ENSG00000131183,ENSG00000167658,ENSG00000169245…
GO:0040007	growth	biological_process	3.5774e-07	2.9883e-05	266	4369	1021	22148	ENSG00000164404,ENSG00000162510,ENSG00000135605,ENSG00000101003,ENSG00000140961,ENSG00000140009,ENSG00000146678,ENSG00000175707,ENSG00000164736,ENSG00000091129,ENSG00000078401,ENSG00000184557,ENSG00000165409,ENSG00000053108,ENSG00000172020,ENSG00000150938,ENSG00000119927,ENSG00000138435,ENSG00000248592,ENSG00000112902,ENSG00000118689,ENSG00000118473,ENSG00000157227,ENSG00000106571,ENSG00000171517…
GO:0016638	oxidoreductase activity, acting on the CH-NH2 group of donors	molecular_function	3.7773e-07	3.1417e-05	15	4369	21	22148	ENSG00000113083,ENSG00000103316,ENSG00000131471,ENSG00000189221,ENSG00000002726,ENSG00000069535,ENSG00000204653,ENSG00000162692,ENSG00000182890,ENSG00000131480,ENSG00000110887,ENSG00000178445,ENSG00000104951,ENSG00000134013,ENSG00000129038
GO:0034765	regulation of ion transmembrane transport	biological_process	3.9065e-07	3.2251e-05	128	4369	418	22148	ENSG00000099337,ENSG00000151704,ENSG00000164588,ENSG00000148175,ENSG00000166664,ENSG00000070985,ENSG00000105697,ENSG00000143630,ENSG00000185482,ENSG00000129244,ENSG00000120457,ENSG00000182324,ENSG00000174827,ENSG00000166592,ENSG00000148408,ENSG00000152049,ENSG00000135519,ENSG00000124134,ENSG00000158445,ENSG00000153253,ENSG00000102466,ENSG00000049759,ENSG00000117013,ENSG00000175548,ENSG00000080709…
GO:0061041	regulation of wound healing	biological_process	3.9107e-07	3.2251e-05	48	4369	121	22148	ENSG00000078401,ENSG00000127831,ENSG00000136869,ENSG00000187045,ENSG00000065534,ENSG00000115718,ENSG00000129194,ENSG00000106366,ENSG00000122861,ENSG00000112033,ENSG00000127324,ENSG00000171564,ENSG00000164251,ENSG00000178726,ENSG00000088926,ENSG00000135605,ENSG00000113161,ENSG00000174175,ENSG00000100311,ENSG00000117601,ENSG00000135919,ENSG00000167711,ENSG00000184500,ENSG00000261150,ENSG00000171560…
GO:0008201	heparin binding	molecular_function	4.124e-07	3.3854e-05	63	4369	176	22148	ENSG00000140093,ENSG00000186652,ENSG00000144152,ENSG00000163430,ENSG00000169231,ENSG00000103196,ENSG00000204420,ENSG00000156140,ENSG00000180210,ENSG00000188404,ENSG00000140285,ENSG00000113296,ENSG00000106823,ENSG00000132855,ENSG00000084674,ENSG00000113905,ENSG00000119681,ENSG00000081237,ENSG00000137801,ENSG00000115414,ENSG00000099250,ENSG00000079257,ENSG00000113889,ENSG00000173376,ENSG00000137673…
GO:0050818	regulation of coagulation	biological_process	4.1398e-07	3.3854e-05	37	4369	83	22148	ENSG00000117601,ENSG00000100311,ENSG00000174175,ENSG00000088926,ENSG00000135605,ENSG00000164251,ENSG00000178726,ENSG00000171564,ENSG00000122861,ENSG00000127324,ENSG00000106366,ENSG00000115718,ENSG00000187045,ENSG00000136869,ENSG00000078401,ENSG00000006638,ENSG00000078098,ENSG00000171557,ENSG00000180210,ENSG00000080618,ENSG00000079385,ENSG00000111863,ENSG00000057593,ENSG00000137801,ENSG00000113905…
GO:0031224	intrinsic to membrane	cellular_component	4.2425e-07	3.4549e-05	1526	4369	7040	22148	ENSG00000169432,ENSG00000121807,ENSG00000204592,ENSG00000118596,ENSG00000113119,ENSG00000183783,ENSG00000175567,ENSG00000058804,ENSG00000198523,ENSG00000106804,ENSG00000072657,ENSG00000182896,ENSG00000163975,ENSG00000114631,ENSG00000271605,ENSG00000263715,ENSG00000113555,XLOC_086133,ENSG00000105889,ENSG00000101974,ENSG00000091181,ENSG00000089692,ENSG00000170458,ENSG00000150045,ENSG00000198168,ENS…
GO:0007165	signal transduction	biological_process	4.3943e-07	3.5636e-05	1463	4369	6743	22148	ENSG00000187550,ENSG00000163012,ENSG00000169554,ENSG00000212807,ENSG00000182168,ENSG00000175463,ENSG00000146904,ENSG00000099250,ENSG00000157017,ENSG00000139572,ENSG00000147162,ENSG00000123154,ENSG00000182759,ENSG00000139636,ENSG00000244165,ENSG00000126562,ENSG00000104490,ENSG00000139292,ENSG00000162692,ENSG00000175866,ENSG00000204420,ENSG00000178084,ENSG00000131724,ENSG00000112299,ENSG00000125965…
GO:0030193	regulation of blood coagulation	biological_process	4.4329e-07	3.5651e-05	35	4369	77	22148	ENSG00000079385,ENSG00000180210,ENSG00000080618,ENSG00000171557,ENSG00000078098,ENSG00000006638,ENSG00000113905,ENSG00000137801,ENSG00000057593,ENSG00000111863,ENSG00000131187,ENSG00000113889,ENSG00000167711,ENSG00000135919,ENSG00000184500,ENSG00000171560,ENSG00000091583,ENSG00000134853,ENSG00000173918,ENSG00000011422,ENSG00000100311,ENSG00000117601,ENSG00000164251,ENSG00000178726,ENSG00000135605…
GO:1900046	regulation of hemostasis	biological_process	4.4329e-07	3.5651e-05	35	4369	77	22148	ENSG00000113889,ENSG00000131187,ENSG00000091583,ENSG00000134853,ENSG00000173918,ENSG00000011422,ENSG00000167711,ENSG00000135919,ENSG00000184500,ENSG00000171560,ENSG00000171557,ENSG00000078098,ENSG00000006638,ENSG00000079385,ENSG00000180210,ENSG00000080618,ENSG00000111863,ENSG00000113905,ENSG00000057593,ENSG00000137801,ENSG00000122861,ENSG00000127324,ENSG00000171564,ENSG00000106366,ENSG00000187045…
GO:0005201	extracellular matrix structural constituent	molecular_function	4.7155e-07	3.7768e-05	62	4369	166	22148	ENSG00000187955,ENSG00000120708,ENSG00000053747,ENSG00000137801,ENSG00000115414,ENSG00000112706,ENSG00000188153,ENSG00000106819,ENSG00000206384,ENSG00000119681,ENSG00000186652,ENSG00000111799,ENSG00000109927,ENSG00000171812,ENSG00000171557,ENSG00000115380,ENSG00000116962,ENSG00000142173,ENSG00000142449,ENSG00000106624,ENSG00000171560,ENSG00000196569,ENSG00000119913,ENSG00000148357,ENSG00000041982…
GO:0008202	steroid metabolic process	biological_process	4.8096e-07	3.8365e-05	105	4369	343	22148	ENSG00000160179,ENSG00000005421,ENSG00000134240,ENSG00000081051,ENSG00000213398,ENSG00000130649,ENSG00000130540,ENSG00000165841,ENSG00000197165,ENSG00000119927,ENSG00000124216,ENSG00000196620,ENSG00000139549,ENSG00000162344,ENSG00000170099,ENSG00000112972,ENSG00000087237,ENSG00000173597,ENSG00000095596,ENSG00000128039,ENSG00000213648,ENSG00000131910,ENSG00000070882,ENSG00000204624,ENSG00000277893…
GO:0031406	carboxylic acid binding	molecular_function	5.094e-07	4.0467e-05	85	4369	260	22148	ENSG00000143320,ENSG00000248751,ENSG00000137801,ENSG00000104537,ENSG00000012124,ENSG00000124713,ENSG00000147647,ENSG00000132965,ENSG00000166900,ENSG00000172345,ENSG00000107317,ENSG00000089250,ENSG00000166426,ENSG00000103528,ENSG00000163631,ENSG00000181790,ENSG00000173227,ENSG00000188488,ENSG00000036828,ENSG00000228716,ENSG00000197081,ENSG00000161653,ENSG00000241635,ENSG00000151632,ENSG00000145888…
GO:0030048	actin filament-based movement	biological_process	6.0994e-07	4.8257e-05	47	4369	114	22148	ENSG00000114854,ENSG00000122574,ENSG00000092054,ENSG00000049759,ENSG00000182963,ENSG00000184588,ENSG00000155657,ENSG00000026025,ENSG00000100345,ENSG00000127831,ENSG00000133020,ENSG00000006283,ENSG00000173991,ENSG00000145349,ENSG00000166257,ENSG00000053918,ENSG00000168530,ENSG00000115935,ENSG00000187164,ENSG00000157388,ENSG00000198523,ENSG00000057294,ENSG00000101470,ENSG00000099331,ENSG00000129991…
GO:0060350	endochondral bone morphogenesis	biological_process	7.4117e-07	5.8402e-05	35	4369	78	22148	ENSG00000112964,ENSG00000127948,ENSG00000068078,ENSG00000100473,ENSG00000125398,ENSG00000005073,ENSG00000157227,ENSG00000187955,ENSG00000159167,ENSG00000116604,ENSG00000156103,ENSG00000081189,ENSG00000137801,ENSG00000173068,ENSG00000163513,ENSG00000111799,ENSG00000142173,ENSG00000169231,ENSG00000124159,ENSG00000153162,ENSG00000163273,ENSG00000162733,ENSG00000131759,ENSG00000138386,ENSG00000168077…
GO:0032989	cellular component morphogenesis	biological_process	7.8229e-07	6.1394e-05	373	4369	1466	22148	ENSG00000171564,ENSG00000161791,ENSG00000106070,ENSG00000173744,ENSG00000149256,ENSG00000066248,ENSG00000104140,ENSG00000138964,ENSG00000153317,ENSG00000075223,ENSG00000100644,ENSG00000127084,ENSG00000117228,ENSG00000126785,ENSG00000123338,ENSG00000135547,ENSG00000083307,ENSG00000113721,ENSG00000196189,ENSG00000132464,ENSG00000196154,ENSG00000058404,ENSG00000136826,ENSG00000141298,ENSG00000169439…
GO:0015718	monocarboxylic acid transport	biological_process	1.0104e-06	7.8981e-05	61	4369	171	22148	ENSG00000205754,ENSG00000198610,ENSG00000108932,ENSG00000118596,ENSG00000168679,ENSG00000100652,ENSG00000005469,ENSG00000012504,ENSG00000149742,ENSG00000100156,ENSG00000143158,ENSG00000138308,ENSG00000036828,ENSG00000148942,ENSG00000112033,ENSG00000178752,ENSG00000010379,ENSG00000111181,ENSG00000140284,ENSG00000007171,ENSG00000163586,ENSG00000069696,ENSG00000089041,ENSG00000145283,ENSG00000165449…
GO:0001934	positive regulation of protein phosphorylation	biological_process	1.0627e-06	8.2731e-05	222	4369	841	22148	ENSG00000213853,ENSG00000095370,ENSG00000138166,ENSG00000068078,ENSG00000162344,ENSG00000077264,ENSG00000011422,ENSG00000150630,ENSG00000116329,ENSG00000150281,ENSG00000139269,ENSG00000144118,ENSG00000182585,ENSG00000136960,ENSG00000126353,ENSG00000081237,ENSG00000165197,ENSG00000111863,ENSG00000197122,ENSG00000101017,ENSG00000082146,ENSG00000184557,ENSG00000176105,ENSG00000074842,ENSG00000084764…
GO:0030219	megakaryocyte differentiation	biological_process	1.0991e-06	8.5229e-05	39	4369	100	22148	ENSG00000277775,ENSG00000273983,ENSG00000185513,ENSG00000197409,ENSG00000163737,ENSG00000147883,ENSG00000167548,ENSG00000278272,ENSG00000270882,ENSG00000159216,ENSG00000275379,ENSG00000162775,ENSG00000275714,ENSG00000162367,ENSG00000197238,ENSG00000203811,ENSG00000274267,ENSG00000099381,ENSG00000102145,ENSG00000114166,ENSG00000095752,ENSG00000183598,ENSG00000276600,ENSG00000278828,ENSG00000203852…
GO:0050817	coagulation	biological_process	1.2007e-06	9.2739e-05	111	4369	372	22148	ENSG00000153208,ENSG00000108561,ENSG00000276231,ENSG00000013016,ENSG00000126231,ENSG00000094916,ENSG00000249853,ENSG00000091583,ENSG00000134853,ENSG00000197063,ENSG00000141968,ENSG00000105851,ENSG00000137801,ENSG00000057593,ENSG00000274750,ENSG00000182866,ENSG00000274588,ENSG00000113905,ENSG00000169946,ENSG00000204420,ENSG00000120063,ENSG00000203852,ENSG00000080618,ENSG00000198734,ENSG00000079385…
GO:0007596	blood coagulation	biological_process	1.2387e-06	9.529e-05	109	4369	364	22148	ENSG00000213931,ENSG00000102145,ENSG00000274267,ENSG00000203811,ENSG00000265190,ENSG00000115718,ENSG00000184160,ENSG00000149781,ENSG00000156049,ENSG00000100345,ENSG00000275379,ENSG00000122861,ENSG00000185022,ENSG00000171564,ENSG00000136244,ENSG00000275714,ENSG00000089041,ENSG00000278272,ENSG00000188488,ENSG00000164251,ENSG00000085063,ENSG00000197409,ENSG00000164171,ENSG00000104164,ENSG00000277775…
GO:0000902	cell morphogenesis	biological_process	1.2608e-06	9.6571e-05	351	4369	1371	22148	ENSG00000091129,ENSG00000196659,ENSG00000125845,ENSG00000168140,ENSG00000044090,ENSG00000061492,ENSG00000164877,ENSG00000049759,ENSG00000164736,ENSG00000162510,ENSG00000169856,ENSG00000125650,ENSG00000130479,ENSG00000075884,ENSG00000164683,ENSG00000169750,ENSG00000125409,ENSG00000176884,ENSG00000176293,ENSG00000181085,ENSG00000165215,ENSG00000106571,ENSG00000041515,ENSG00000175544,ENSG00000112902…
GO:0044706	multi-multicellular organism process	biological_process	1.2652e-06	9.6571e-05	81	4369	255	22148	ENSG00000178726,ENSG00000131477,ENSG00000108819,ENSG00000124212,ENSG00000187266,ENSG00000119973,ENSG00000134954,ENSG00000175567,ENSG00000118785,ENSG00000078401,ENSG00000087494,ENSG00000231924,ENSG00000179168,ENSG00000156574,ENSG00000128342,ENSG00000130751,ENSG00000161638,ENSG00000163794,ENSG00000126838,ENSG00000175592,ENSG00000102967,ENSG00000006071,ENSG00000085465,ENSG00000159167,ENSG00000164120…
GO:0048545	response to steroid hormone stimulus	biological_process	1.2966e-06	9.8578e-05	128	4369	444	22148	ENSG00000084674,ENSG00000136931,ENSG00000162009,ENSG00000158571,ENSG00000057593,ENSG00000145386,ENSG00000164463,ENSG00000170345,ENSG00000143632,ENSG00000185420,ENSG00000124762,ENSG00000109321,ENSG00000112964,ENSG00000123358,ENSG00000152661,ENSG00000092969,ENSG00000070193,ENSG00000265972,ENSG00000133475,ENSG00000108576,ENSG00000116833,ENSG00000148926,ENSG00000010610,ENSG00000077238,ENSG00000118137…
GO:0097305	response to alcohol	biological_process	1.3553e-06	0.00010264	113	4369	383	22148	ENSG00000089220,ENSG00000167658,ENSG00000118785,ENSG00000100031,ENSG00000118523,ENSG00000134954,ENSG00000169245,ENSG00000131183,ENSG00000132646,ENSG00000101958,ENSG00000113161,ENSG00000273079,ENSG00000108819,ENSG00000130783,ENSG00000198523,ENSG00000277893,ENSG00000131477,ENSG00000124098,ENSG00000172955,ENSG00000187840,ENSG00000175592,ENSG00000183454,ENSG00000163794,ENSG00000184113,ENSG00000173402…
GO:0034705	potassium channel complex	cellular_component	1.4533e-06	0.00010963	40	4369	93	22148	ENSG00000053918,ENSG00000171126,ENSG00000106089,ENSG00000105642,ENSG00000153822,ENSG00000184144,ENSG00000162989,ENSG00000162494,ENSG00000124134,ENSG00000099822,ENSG00000171385,ENSG00000157542,ENSG00000184408,ENSG00000158445,ENSG00000117013,ENSG00000175538,ENSG00000215262,ENSG00000120457,ENSG00000108797,ENSG00000143473,ENSG00000150672,ENSG00000182450,ENSG00000180509,ENSG00000121361,ENSG00000082482…
GO:0048519	negative regulation of biological process	biological_process	1.4799e-06	0.00011121	1168	4369	5278	22148	ENSG00000272333,ENSG00000163884,ENSG00000151208,ENSG00000162009,ENSG00000113905,ENSG00000138100,ENSG00000022840,ENSG00000100625,ENSG00000274750,ENSG00000133398,ENSG00000168685,ENSG00000099326,ENSG00000115380,ENSG00000173276,ENSG00000117560,ENSG00000198492,ENSG00000159640,ENSG00000039068,ENSG00000249853,ENSG00000109321,ENSG00000160460,ENSG00000041982,ENSG00000115602,ENSG00000160570,ENSG00000101384…
GO:0032940	secretion by cell	biological_process	1.5069e-06	0.0001128	399	4369	1640	22148	ENSG00000110799,ENSG00000118418,ENSG00000069696,ENSG00000172247,ENSG00000166128,ENSG00000163794,ENSG00000126759,ENSG00000271605,ENSG00000080644,ENSG00000229314,ENSG00000185338,ENSG00000145087,ENSG00000173805,ENSG00000128342,ENSG00000070087,ENSG00000170236,ENSG00000170458,ENSG00000127507,ENSG00000116260,ENSG00000121807,ENSG00000130529,ENSG00000006283,ENSG00000175567,ENSG00000090382,ENSG00000118308…
GO:0001932	regulation of protein phosphorylation	biological_process	1.5297e-06	0.00011407	307	4369	1220	22148	ENSG00000175344,ENSG00000168675,ENSG00000175189,ENSG00000012223,ENSG00000101916,ENSG00000156427,ENSG00000173406,ENSG00000169245,ENSG00000118523,ENSG00000092853,ENSG00000156194,ENSG00000138617,ENSG00000136869,ENSG00000156574,ENSG00000269335,ENSG00000065361,ENSG00000176945,ENSG00000135842,ENSG00000137672,ENSG00000135414,ENSG00000140992,ENSG00000160712,ENSG00000170425,ENSG00000113296,ENSG00000169855…
GO:0005249	voltage-gated potassium channel activity	molecular_function	1.5997e-06	0.00011818	40	4369	96	22148	ENSG00000164588,ENSG00000151704,ENSG00000099337,ENSG00000135750,ENSG00000156113,ENSG00000159197,ENSG00000102057,ENSG00000143105,ENSG00000143630,ENSG00000075043,ENSG00000120457,ENSG00000143473,ENSG00000180509,ENSG00000006071,ENSG00000121361,ENSG00000082482,ENSG00000120049,ENSG00000169282,ENSG00000182324,ENSG00000170049,ENSG00000170745,ENSG00000135519,ENSG00000162494,ENSG00000152049,ENSG00000284299…
GO:0006335	DNA replication-dependent nucleosome assembly	biological_process	1.603e-06	0.00011818	17	4369	33	22148	ENSG00000273983,ENSG00000197409,ENSG00000105011,ENSG00000277775,ENSG00000278828,ENSG00000274750,ENSG00000278272,ENSG00000276966,ENSG00000277157,ENSG00000275714,ENSG00000275379,ENSG00000270882,ENSG00000270276,ENSG00000197238,ENSG00000274267,ENSG00000276180,ENSG00000273542
GO:0034723	DNA replication-dependent nucleosome organization	biological_process	1.603e-06	0.00011818	17	4369	33	22148	ENSG00000274750,ENSG00000276966,ENSG00000278272,ENSG00000278828,ENSG00000105011,ENSG00000277775,ENSG00000197409,ENSG00000273983,ENSG00000273542,ENSG00000276180,ENSG00000197238,ENSG00000274267,ENSG00000270276,ENSG00000275714,ENSG00000277157,ENSG00000270882,ENSG00000275379
GO:0042327	positive regulation of phosphorylation	biological_process	1.7117e-06	0.00012571	224	4369	852	22148	ENSG00000162734,ENSG00000276231,ENSG00000187550,ENSG00000132535,ENSG00000169554,ENSG00000116584,ENSG00000110169,ENSG00000085741,ENSG00000166923,ENSG00000189056,ENSG00000125730,ENSG00000167034,ENSG00000157017,ENSG00000099250,ENSG00000105851,ENSG00000163513,ENSG00000163362,ENSG00000123572,ENSG00000135744,ENSG00000213658,ENSG00000137801,ENSG00000137936,ENSG00000154310,ENSG00000165730,ENSG00000125965…
GO:0016597	amino acid binding	molecular_function	1.7262e-06	0.00012631	57	4369	156	22148	ENSG00000153317,ENSG00000177238,ENSG00000182890,ENSG00000110203,ENSG00000239282,ENSG00000079215,ENSG00000178445,ENSG00000106688,ENSG00000007171,ENSG00000134184,ENSG00000073060,ENSG00000151790,ENSG00000168497,ENSG00000073605,ENSG00000036473,ENSG00000101958,ENSG00000103528,ENSG00000181790,ENSG00000196277,ENSG00000173227,ENSG00000273079,ENSG00000137501,ENSG00000130766,ENSG00000036828,ENSG00000228716…
GO:0048585	negative regulation of response to stimulus	biological_process	1.7626e-06	0.00012848	383	4369	1555	22148	ENSG00000136689,ENSG00000106070,ENSG00000112033,ENSG00000171564,ENSG00000135547,ENSG00000143333,ENSG00000163565,ENSG00000117228,ENSG00000055483,ENSG00000100644,ENSG00000075223,ENSG00000115266,ENSG00000170801,ENSG00000135472,ENSG00000145506,ENSG00000156234,ENSG00000108375,ENSG00000196189,ENSG00000113721,ENSG00000258643,ENSG00000182885,ENSG00000006210,ENSG00000176907,ENSG00000108691,ENSG00000105808…
GO:1901698	response to nitrogen compound	biological_process	1.7977e-06	0.00013055	246	4369	956	22148	ENSG00000166501,ENSG00000213625,ENSG00000132334,ENSG00000198523,ENSG00000277893,ENSG00000175344,ENSG00000130766,ENSG00000147614,ENSG00000164742,ENSG00000101958,ENSG00000132646,ENSG00000131183,ENSG00000130529,ENSG00000138741,ENSG00000118523,ENSG00000172216,ENSG00000175567,ENSG00000165806,ENSG00000127528,ENSG00000131871,ENSG00000145431,ENSG00000044574,ENSG00000100697,ENSG00000120738,ENSG00000185338…
GO:0010562	positive regulation of phosphorus metabolic process	biological_process	1.8789e-06	0.00013544	242	4369	933	22148	ENSG00000005249,ENSG00000139946,ENSG00000135605,ENSG00000125084,ENSG00000150991,ENSG00000104814,ENSG00000123892,ENSG00000164715,ENSG00000136158,ENSG00000158828,ENSG00000130829,ENSG00000108960,ENSG00000147246,ENSG00000164404,ENSG00000239732,ENSG00000177889,ENSG00000078900,ENSG00000078401,ENSG00000125845,ENSG00000162892,ENSG00000130222,ENSG00000161638,ENSG00000214274,ENSG00000152822,ENSG00000173402…
GO:0045937	positive regulation of phosphate metabolic process	biological_process	1.8789e-06	0.00013544	242	4369	933	22148	ENSG00000136869,ENSG00000185338,ENSG00000138617,ENSG00000169032,ENSG00000070087,ENSG00000135842,ENSG00000176945,ENSG00000171631,ENSG00000269335,ENSG00000065361,ENSG00000128342,ENSG00000154803,ENSG00000156574,ENSG00000135414,ENSG00000163794,ENSG00000137672,ENSG00000105287,ENSG00000111859,ENSG00000069696,ENSG00000080644,ENSG00000140992,ENSG00000004948,ENSG00000261371,ENSG00000175344,ENSG00000106804…
GO:0007599	hemostasis	biological_process	1.9421e-06	0.00013948	110	4369	370	22148	ENSG00000130158,ENSG00000101017,ENSG00000197122,ENSG00000111863,ENSG00000180210,ENSG00000189114,ENSG00000136574,ENSG00000126218,ENSG00000278828,ENSG00000078098,ENSG00000140093,ENSG00000171560,ENSG00000167711,ENSG00000135919,ENSG00000184500,ENSG00000198517,ENSG00000173918,ENSG00000011422,ENSG00000131187,ENSG00000005961,ENSG00000175899,ENSG00000134215,ENSG00000113889,ENSG00000151012,ENSG00000135605…
GO:0051046	regulation of secretion	biological_process	2.312e-06	0.00016543	209	4369	790	22148	ENSG00000145335,ENSG00000126895,ENSG00000091972,ENSG00000108576,ENSG00000147434,ENSG00000070193,ENSG00000007402,ENSG00000092969,ENSG00000163581,ENSG00000152661,ENSG00000137033,ENSG00000115602,ENSG00000131620,ENSG00000171557,ENSG00000167207,ENSG00000170745,ENSG00000137802,ENSG00000101188,ENSG00000108387,ENSG00000168952,ENSG00000182985,ENSG00000006128,ENSG00000204397,ENSG00000162009,ENSG00000073150…
GO:1901342	regulation of vasculature development	biological_process	2.4338e-06	0.00017351	110	4369	366	22148	ENSG00000166292,ENSG00000136574,ENSG00000177464,ENSG00000169429,ENSG00000125968,ENSG00000074842,ENSG00000128165,ENSG00000136960,ENSG00000006071,ENSG00000165197,ENSG00000113296,ENSG00000120937,ENSG00000112116,ENSG00000112902,ENSG00000101017,ENSG00000169242,ENSG00000112715,ENSG00000167772,ENSG00000137573,ENSG00000012048,ENSG00000153904,ENSG00000164683,ENSG00000213853,ENSG00000248329,ENSG00000079337…
GO:0071466	cellular response to xenobiotic stimulus	biological_process	2.4637e-06	0.00017445	45	4369	117	22148	ENSG00000197165,ENSG00000130649,ENSG00000165841,ENSG00000138061,ENSG00000164237,ENSG00000143365,ENSG00000243989,ENSG00000010932,ENSG00000197408,ENSG00000114771,ENSG00000156006,ENSG00000131471,ENSG00000002726,ENSG00000095596,ENSG00000160870,ENSG00000176884,ENSG00000173597,ENSG00000131480,ENSG00000282301,ENSG00000244474,ENSG00000196620,ENSG00000127948,ENSG00000172379,ENSG00000137274,ENSG00000197446…
GO:0044106	cellular amine metabolic process	biological_process	2.4649e-06	0.00017445	64	4369	187	22148	ENSG00000158874,ENSG00000169836,ENSG00000155465,ENSG00000123454,ENSG00000150540,ENSG00000189221,ENSG00000118137,ENSG00000016391,ENSG00000103056,ENSG00000129353,ENSG00000115919,ENSG00000161048,ENSG00000073060,ENSG00000140254,ENSG00000079931,ENSG00000069535,ENSG00000131203,ENSG00000169896,ENSG00000142920,ENSG00000196433,ENSG00000070748,ENSG00000095059,ENSG00000188089,ENSG00000116771,ENSG00000123453…
GO:0048870	cell motility	biological_process	2.494e-06	0.00017523	435	4369	1790	22148	ENSG00000152127,ENSG00000100311,ENSG00000117707,ENSG00000105388,ENSG00000118137,ENSG00000123610,ENSG00000101311,ENSG00000133661,ENSG00000087589,ENSG00000152229,ENSG00000007952,ENSG00000143878,ENSG00000187164,ENSG00000136244,ENSG00000166171,ENSG00000130762,ENSG00000143434,ENSG00000186765,ENSG00000134013,ENSG00000163993,ENSG00000064666,ENSG00000165757,ENSG00000213949,ENSG00000120129,ENSG00000149781…
GO:0051674	localization of cell	biological_process	2.494e-06	0.00017523	435	4369	1790	22148	ENSG00000137809,ENSG00000168209,ENSG00000276409,ENSG00000174348,ENSG00000173376,ENSG00000187210,ENSG00000010361,ENSG00000156463,ENSG00000168918,ENSG00000077264,ENSG00000154429,ENSG00000150630,ENSG00000127129,ENSG00000176105,ENSG00000136205,ENSG00000114841,ENSG00000276644,ENSG00000008294,ENSG00000126353,ENSG00000136960,ENSG00000117407,ENSG00000164825,ENSG00000130827,ENSG00000021488,ENSG00000081237…
GO:0043235	receptor complex	cellular_component	2.764e-06	0.00019351	118	4369	386	22148	ENSG00000112218,ENSG00000113494,ENSG00000105246,ENSG00000134853,ENSG00000112964,ENSG00000132535,ENSG00000143127,ENSG00000153208,ENSG00000139572,ENSG00000198542,ENSG00000099250,ENSG00000147434,ENSG00000167723,ENSG00000105737,ENSG00000146904,ENSG00000117322,ENSG00000115221,ENSG00000204681,ENSG00000157404,ENSG00000161509,ENSG00000168412,ENSG00000153246,ENSG00000178568,ENSG00000163513,ENSG00000114739…
GO:0010817	regulation of hormone levels	biological_process	2.9001e-06	0.00020231	149	4369	535	22148	ENSG00000197406,ENSG00000211448,ENSG00000184381,ENSG00000284917,ENSG00000145244,ENSG00000079337,ENSG00000173175,ENSG00000118514,ENSG00000183770,ENSG00000163032,ENSG00000154080,ENSG00000139155,ENSG00000175426,ENSG00000089163,ENSG00000128342,ENSG00000132196,ENSG00000101076,ENSG00000082196,ENSG00000187134,ENSG00000197696,ENSG00000145087,ENSG00000120738,ENSG00000103316,ENSG00000109193,ENSG00000118418…
GO:0060348	bone development	biological_process	2.9595e-06	0.00020572	64	4369	186	22148	ENSG00000204217,ENSG00000116183,ENSG00000164188,ENSG00000147408,ENSG00000164920,ENSG00000162733,ENSG00000153162,ENSG00000174705,ENSG00000260428,ENSG00000131759,ENSG00000137801,ENSG00000173068,ENSG00000163513,ENSG00000116604,ENSG00000187955,ENSG00000133985,ENSG00000136457,ENSG00000113140,ENSG00000111799,ENSG00000134253,ENSG00000112964,ENSG00000127948,ENSG00000100473,ENSG00000125398,ENSG00000164946…
GO:0007423	sensory organ development	biological_process	3.1081e-06	0.00021527	153	4369	548	22148	ENSG00000099250,ENSG00000165821,ENSG00000117600,ENSG00000126778,ENSG00000160439,ENSG00000078246,ENSG00000134853,ENSG00000183638,ENSG00000116990,ENSG00000153208,ENSG00000124479,ENSG00000070495,ENSG00000171812,ENSG00000151067,ENSG00000165730,ENSG00000113140,ENSG00000042781,ENSG00000139292,ENSG00000139330,ENSG00000137936,ENSG00000204385,ENSG00000137474,ENSG00000163513,ENSG00000150893,ENSG00000139304…
GO:0008076	voltage-gated potassium channel complex	cellular_component	3.119e-06	0.00021527	39	4369	92	22148	ENSG00000117013,ENSG00000175538,ENSG00000215262,ENSG00000158445,ENSG00000157542,ENSG00000184408,ENSG00000099822,ENSG00000171385,ENSG00000124134,ENSG00000162494,ENSG00000162989,ENSG00000184144,ENSG00000106089,ENSG00000105642,ENSG00000153822,ENSG00000171126,ENSG00000053918,ENSG00000075043,ENSG00000143105,ENSG00000102057,ENSG00000159197,ENSG00000174469,ENSG00000156113,ENSG00000135643,ENSG00000135750…
GO:1901605	alpha-amino acid metabolic process	biological_process	3.2621e-06	0.00022435	85	4369	267	22148	ENSG00000142623,ENSG00000101076,ENSG00000185624,ENSG00000131730,ENSG00000182890,ENSG00000249319,ENSG00000112294,ENSG00000079215,ENSG00000103316,ENSG00000151790,ENSG00000178700,ENSG00000117115,ENSG00000111339,ENSG00000012504,ENSG00000241935,ENSG00000130821,ENSG00000131459,ENSG00000100031,ENSG00000092621,ENSG00000086619,ENSG00000183010,ENSG00000153086,ENSG00000116761,ENSG00000164904,ENSG00000165457…
GO:0007187	G-protein coupled receptor signaling pathway, coupled to cyclic nucleotide second messenger	biological_process	3.2981e-06	0.00022569	79	4369	251	22148	ENSG00000065325,ENSG00000108691,ENSG00000204681,ENSG00000118432,ENSG00000145040,ENSG00000126895,ENSG00000159618,ENSG00000135744,ENSG00000162009,ENSG00000168412,ENSG00000196639,ENSG00000120063,ENSG00000139292,ENSG00000170214,ENSG00000124493,ENSG00000006638,ENSG00000135298,ENSG00000156049,ENSG00000184160,ENSG00000174837,ENSG00000168539,ENSG00000122585,ENSG00000173698,ENSG00000112414,ENSG00000188822…
GO:0048469	cell maturation	biological_process	3.3049e-06	0.00022569	59	4369	170	22148	ENSG00000163273,ENSG00000198945,ENSG00000153902,ENSG00000163251,ENSG00000091129,ENSG00000151466,ENSG00000100644,ENSG00000115738,ENSG00000154040,ENSG00000135414,ENSG00000100918,ENSG00000214274,ENSG00000162367,ENSG00000083223,ENSG00000112029,ENSG00000174898,ENSG00000136160,ENSG00000087586,ENSG00000124098,ENSG00000152705,ENSG00000245848,ENSG00000139618,ENSG00000172602,ENSG00000006210,ENSG00000188782…
GO:0010627	regulation of intracellular protein kinase cascade	biological_process	3.5059e-06	0.00023858	301	4369	1201	22148	ENSG00000180210,ENSG00000070886,ENSG00000170927,ENSG00000141655,ENSG00000125968,ENSG00000163823,ENSG00000170425,ENSG00000160712,ENSG00000169855,ENSG00000182533,ENSG00000080815,ENSG00000164056,ENSG00000157625,ENSG00000172175,ENSG00000108984,ENSG00000121594,ENSG00000162594,ENSG00000169220,ENSG00000173406,ENSG00000156427,ENSG00000118523,ENSG00000175344,ENSG00000166501,ENSG00000012223,ENSG00000175189…
GO:1901681	sulfur compound binding	molecular_function	3.5278e-06	0.00023924	73	4369	223	22148	ENSG00000103196,ENSG00000180210,ENSG00000163430,ENSG00000169231,ENSG00000144152,ENSG00000140093,ENSG00000198626,ENSG00000081237,ENSG00000115414,ENSG00000112902,ENSG00000106823,ENSG00000188404,ENSG00000140285,ENSG00000113296,ENSG00000002726,ENSG00000000971,ENSG00000112715,ENSG00000137673,ENSG00000132763,ENSG00000060718,ENSG00000173376,ENSG00000079257,ENSG00000113889,ENSG00000109610,ENSG00000135919…
GO:0006576	cellular biogenic amine metabolic process	biological_process	3.6315e-06	0.00024541	54	4369	152	22148	ENSG00000143036,ENSG00000016391,ENSG00000123892,ENSG00000129353,ENSG00000103056,ENSG00000166035,ENSG00000161048,ENSG00000115919,ENSG00000158874,ENSG00000118137,ENSG00000189221,ENSG00000088826,ENSG00000123454,ENSG00000150540,ENSG00000130066,ENSG00000102230,ENSG00000131203,ENSG00000135241,ENSG00000087085,ENSG00000121316,ENSG00000073060,ENSG00000151790,ENSG00000079931,ENSG00000103066,ENSG00000116771…
GO:0060048	cardiac muscle contraction	biological_process	3.7701e-06	0.0002539	45	4369	115	22148	ENSG00000170214,ENSG00000151067,ENSG00000198626,ENSG00000114279,ENSG00000136574,ENSG00000198947,ENSG00000118194,ENSG00000159167,ENSG00000153956,ENSG00000180509,ENSG00000090020,ENSG00000105851,ENSG00000089250,ENSG00000129991,ENSG00000182533,ENSG00000104881,ENSG00000152661,ENSG00000116783,ENSG00000140416,ENSG00000144285,ENSG00000108984,ENSG00000159197,ENSG00000013016,ENSG00000006283,ENSG00000118523…
GO:0044283	small molecule biosynthetic process	biological_process	3.948e-06	0.00026483	166	4369	608	22148	ENSG00000160867,ENSG00000138109,ENSG00000087085,ENSG00000178700,ENSG00000102230,ENSG00000142623,ENSG00000125845,ENSG00000182890,ENSG00000143753,ENSG00000078401,ENSG00000249319,ENSG00000167186,ENSG00000100031,ENSG00000092621,ENSG00000101255,ENSG00000198610,ENSG00000123892,ENSG00000113161,ENSG00000160752,ENSG00000124212,ENSG00000161267,ENSG00000012504,ENSG00000144644,ENSG00000116133,ENSG00000166035…
GO:0044703	multi-organism reproductive process	biological_process	3.9597e-06	0.00026483	80	4369	257	22148	ENSG00000131759,ENSG00000185022,ENSG00000112033,ENSG00000113739,ENSG00000128335,ENSG00000136689,ENSG00000087245,ENSG00000183668,ENSG00000184160,ENSG00000169403,ENSG00000120211,ENSG00000131203,ENSG00000111348,ENSG00000164171,ENSG00000125740,ENSG00000119630,ENSG00000204217,ENSG00000073756,ENSG00000171223,ENSG00000148926,ENSG00000136160,ENSG00000118432,ENSG00000083782,ENSG00000157017,ENSG00000108576…
GO:0006805	xenobiotic metabolic process	biological_process	4.1707e-06	0.00027799	43	4369	112	22148	ENSG00000108602,ENSG00000100031,ENSG00000214435,ENSG00000106258,ENSG00000241635,ENSG00000197446,ENSG00000167419,ENSG00000120915,ENSG00000138109,ENSG00000166743,ENSG00000134184,ENSG00000159231,ENSG00000132744,ENSG00000101076,ENSG00000066813,ENSG00000065621,ENSG00000187134,ENSG00000198848,ENSG00000171428,ENSG00000197165,ENSG00000165841,ENSG00000130649,ENSG00000243989,ENSG00000143365,ENSG00000138061…
GO:0044711	single-organism biosynthetic process	biological_process	4.4551e-06	0.00029593	170	4369	626	22148	ENSG00000100889,ENSG00000073737,ENSG00000130287,ENSG00000023909,ENSG00000188921,ENSG00000067064,ENSG00000169554,ENSG00000077616,ENSG00000095059,ENSG00000173208,ENSG00000164039,ENSG00000079385,ENSG00000126368,ENSG00000196639,ENSG00000159348,ENSG00000188641,ENSG00000130005,ENSG00000143320,ENSG00000204385,ENSG00000036473,ENSG00000185818,ENSG00000148459,ENSG00000221968,ENSG00000166743,ENSG00000079931…
GO:0002520	immune system development	biological_process	4.4739e-06	0.00029618	248	4369	983	22148	ENSG00000077238,ENSG00000010610,ENSG00000002933,ENSG00000135363,ENSG00000278272,ENSG00000103056,ENSG00000182885,ENSG00000085276,ENSG00000115705,ENSG00000277775,ENSG00000196189,ENSG00000197409,ENSG00000185513,ENSG00000213886,ENSG00000109705,ENSG00000147155,ENSG00000069399,ENSG00000101096,ENSG00000100644,ENSG00000179388,ENSG00000197238,ENSG00000171320,ENSG00000115738,ENSG00000064666,ENSG00000175505…
GO:0008028	monocarboxylic acid transmembrane transporter activity	molecular_function	4.7872e-06	0.00031584	24	4369	49	22148	ENSG00000165449,ENSG00000145283,ENSG00000256870,ENSG00000197208,ENSG00000073734,ENSG00000137491,ENSG00000111181,ENSG00000170571,ENSG00000010379,ENSG00000148942,ENSG00000163053,ENSG00000004809,ENSG00000100652,ENSG00000168679,ENSG00000143158,ENSG00000132164,ENSG00000100156,ENSG00000139155,ENSG00000108932,ENSG00000198610,ENSG00000205754,ENSG00000186198,ENSG00000118596,ENSG00000079385
GO:0010648	negative regulation of cell communication	biological_process	4.9396e-06	0.0003248	330	4369	1324	22148	ENSG00000115008,ENSG00000125845,ENSG00000168140,ENSG00000187045,ENSG00000164736,ENSG00000087085,ENSG00000171720,ENSG00000137834,ENSG00000158445,ENSG00000146678,ENSG00000160867,ENSG00000197372,ENSG00000035720,ENSG00000140009,ENSG00000197859,ENSG00000137642,ENSG00000105122,ENSG00000113161,ENSG00000162545,ENSG00000158828,ENSG00000176108,ENSG00000169856,ENSG00000150991,ENSG00000138615,ENSG00000101255…
GO:0015276	ligand-gated ion channel activity	molecular_function	4.9735e-06	0.00032483	58	4369	159	22148	ENSG00000135750,ENSG00000132535,ENSG00000198785,ENSG00000166664,ENSG00000159197,ENSG00000176884,ENSG00000133107,ENSG00000099337,ENSG00000151704,ENSG00000164588,ENSG00000147434,ENSG00000104321,ENSG00000105737,ENSG00000185989,ENSG00000022355,ENSG00000105464,ENSG00000198838,ENSG00000143105,ENSG00000145451,ENSG00000138435,ENSG00000121361,ENSG00000006071,ENSG00000120457,ENSG00000104490,ENSG00000164418…
GO:0022834	ligand-gated channel activity	molecular_function	4.9735e-06	0.00032483	58	4369	159	22148	ENSG00000116032,ENSG00000162989,ENSG00000138741,ENSG00000198515,ENSG00000117971,ENSG00000145888,ENSG00000213199,ENSG00000153822,ENSG00000142185,ENSG00000175344,ENSG00000273079,ENSG00000146276,ENSG00000101958,ENSG00000110881,ENSG00000166206,ENSG00000183454,ENSG00000137672,ENSG00000089041,ENSG00000111886,ENSG00000080644,ENSG00000157542,ENSG00000260458,ENSG00000115474,ENSG00000171189,ENSG00000099822…
GO:0009968	negative regulation of signal transduction	biological_process	5.1205e-06	0.00033331	313	4369	1250	22148	ENSG00000133112,ENSG00000170667,ENSG00000175197,ENSG00000198825,ENSG00000136695,ENSG00000128849,ENSG00000158125,ENSG00000168509,ENSG00000274211,ENSG00000148737,ENSG00000162733,ENSG00000000003,ENSG00000189058,ENSG00000157613,ENSG00000102145,ENSG00000112559,ENSG00000204388,ENSG00000154928,ENSG00000163513,ENSG00000135744,ENSG00000170855,ENSG00000162711,ENSG00000118520,ENSG00000173193,ENSG00000276600…
GO:0032504	multicellular organism reproduction	biological_process	5.3228e-06	0.00034532	228	4369	893	22148	ENSG00000178568,ENSG00000136931,ENSG00000084674,ENSG00000170684,ENSG00000157404,ENSG00000272333,ENSG00000102387,ENSG00000164463,ENSG00000006128,ENSG00000004809,ENSG00000197748,ENSG00000108387,ENSG00000148935,ENSG00000182985,ENSG00000145757,ENSG00000205186,ENSG00000220201,ENSG00000047188,ENSG00000158077,ENSG00000125398,ENSG00000146857,ENSG00000092969,ENSG00000152661,ENSG00000184903,ENSG00000198492…
GO:0065007	biological regulation	biological_process	5.4625e-06	0.00035321	2775	4369	13372	22148	ENSG00000102048,ENSG00000079385,ENSG00000151834,ENSG00000183826,ENSG00000243566,ENSG00000012124,ENSG00000112541,ENSG00000115590,ENSG00000119401,ENSG00000005073,ENSG00000226430,ENSG00000125730,ENSG00000173210,ENSG00000104321,ENSG00000146587,ENSG00000184502,ENSG00000169508,ENSG00000154309,ENSG00000153179,ENSG00000135636,ENSG00000160182,ENSG00000117601,ENSG00000075131,ENSG00000171773,ENSG00000174417…
GO:0010740	positive regulation of intracellular protein kinase cascade	biological_process	5.6335e-06	0.00036306	225	4369	865	22148	ENSG00000169242,ENSG00000157625,ENSG00000174808,ENSG00000112715,ENSG00000080815,ENSG00000120889,ENSG00000197530,ENSG00000172175,ENSG00000184381,ENSG00000196660,ENSG00000108984,ENSG00000167711,ENSG00000248329,ENSG00000162594,ENSG00000121594,ENSG00000141655,ENSG00000122025,ENSG00000126218,ENSG00000130513,ENSG00000180210,ENSG00000070886,ENSG00000115461,ENSG00000158815,ENSG00000160712,ENSG00000170425…
GO:0019233	sensory perception of pain	biological_process	5.7912e-06	0.00037199	39	4369	99	22148	ENSG00000073756,ENSG00000136160,ENSG00000154153,ENSG00000166257,ENSG00000169432,ENSG00000121807,ENSG00000121351,ENSG00000213199,ENSG00000163377,ENSG00000164171,ENSG00000078401,ENSG00000134548,ENSG00000184160,ENSG00000179148,ENSG00000183454,ENSG00000154277,ENSG00000089041,ENSG00000136689,ENSG00000152822,ENSG00000154928,ENSG00000184408,ENSG00000188822,ENSG00000182450,ENSG00000184117,ENSG00000090020…
GO:0031982	vesicle	cellular_component	6.0557e-06	0.00038771	854	4369	3802	22148	ENSG00000189114,ENSG00000176105,ENSG00000174827,ENSG00000179044,ENSG00000148484,ENSG00000278828,ENSG00000154025,ENSG00000005421,ENSG00000164825,ENSG00000151892,ENSG00000165197,ENSG00000204389,ENSG00000128590,ENSG00000010361,ENSG00000068078,ENSG00000164904,ENSG00000148175,ENSG00000112499,ENSG00000167653,ENSG00000146426,ENSG00000087237,ENSG00000167861,ENSG00000167371,ENSG00000241553,ENSG00000117971…
GO:0048568	embryonic organ development	biological_process	6.1052e-06	0.00038959	124	4369	438	22148	ENSG00000131759,ENSG00000052850,ENSG00000071246,ENSG00000162367,ENSG00000132932,ENSG00000102145,ENSG00000115738,ENSG00000008710,ENSG00000100644,ENSG00000112559,ENSG00000135547,ENSG00000163251,ENSG00000164920,ENSG00000173991,ENSG00000083307,ENSG00000100311,ENSG00000109705,ENSG00000108511,ENSG00000117707,ENSG00000133816,ENSG00000162998,ENSG00000245848,ENSG00000137270,ENSG00000115705,ENSG00000173917…
GO:0035295	tube development	biological_process	6.1359e-06	0.00039007	143	4369	509	22148	ENSG00000169032,ENSG00000185630,ENSG00000100968,ENSG00000104327,ENSG00000156574,ENSG00000128342,ENSG00000196159,ENSG00000128917,ENSG00000105989,ENSG00000135414,ENSG00000138136,ENSG00000105287,ENSG00000196182,ENSG00000127528,ENSG00000169245,ENSG00000118523,ENSG00000129654,ENSG00000156427,ENSG00000103811,ENSG00000273706,ENSG00000248329,ENSG00000185008,ENSG00000178585,ENSG00000187498,ENSG00000106541…
GO:0009410	response to xenobiotic stimulus	biological_process	6.1528e-06	0.00039007	46	4369	124	22148	ENSG00000166508,ENSG00000167419,ENSG00000120915,ENSG00000214435,ENSG00000108602,ENSG00000100031,ENSG00000241635,ENSG00000197446,ENSG00000106258,ENSG00000066813,ENSG00000101076,ENSG00000128383,ENSG00000198848,ENSG00000065621,ENSG00000187134,ENSG00000171428,ENSG00000166743,ENSG00000138109,ENSG00000134184,ENSG00000159231,ENSG00000132744,ENSG00000143365,ENSG00000243989,ENSG00000138061,ENSG00000164237…
GO:0003018	vascular process in circulatory system	biological_process	6.5325e-06	0.000412	50	4369	140	22148	ENSG00000178585,ENSG00000126895,ENSG00000023909,ENSG00000153904,ENSG00000186642,ENSG00000113889,ENSG00000089250,ENSG00000108576,ENSG00000197993,ENSG00000152661,ENSG00000127129,ENSG00000159640,ENSG00000171560,ENSG00000075073,ENSG00000135643,ENSG00000167711,ENSG00000006638,ENSG00000170214,ENSG00000171557,ENSG00000107796,ENSG00000196639,ENSG00000176105,ENSG00000079385,ENSG00000004468,ENSG00000197122…
GO:0031093	platelet alpha granule lumen	cellular_component	6.541e-06	0.000412	30	4369	70	22148	ENSG00000100311,ENSG00000121410,ENSG00000198734,ENSG00000145882,ENSG00000163737,ENSG00000116260,ENSG00000196136,ENSG00000171557,ENSG00000113140,ENSG00000113905,ENSG00000122862,ENSG00000137801,ENSG00000115414,ENSG00000165197,ENSG00000163631,ENSG00000110799,ENSG00000228278,ENSG00000112715,ENSG00000106366,ENSG00000172432,ENSG00000113889,ENSG00000171564,ENSG00000175899,ENSG00000167711,ENSG00000184500…
GO:0001817	regulation of cytokine production	biological_process	6.7212e-06	0.00042198	201	4369	770	22148	ENSG00000106366,ENSG00000163794,ENSG00000172247,ENSG00000105287,ENSG00000171357,ENSG00000227507,ENSG00000159216,ENSG00000263528,ENSG00000100292,ENSG00000136869,ENSG00000185338,ENSG00000120738,ENSG00000089692,ENSG00000091181,ENSG00000229314,ENSG00000170458,ENSG00000181847,ENSG00000170236,ENSG00000082196,ENSG00000139329,ENSG00000153283,ENSG00000100968,ENSG00000156574,ENSG00000121807,ENSG00000129654…
GO:0003416	endochondral bone growth	biological_process	6.9623e-06	0.00043571	22	4369	43	22148	ENSG00000205221,ENSG00000131759,ENSG00000168077,ENSG00000127948,ENSG00000068078,ENSG00000100473,ENSG00000163273,ENSG00000162733,ENSG00000165471,ENSG00000124159,ENSG00000169231,ENSG00000142173,ENSG00000179403,ENSG00000124749,ENSG00000111799,ENSG00000173068,ENSG00000137801,ENSG00000101203,ENSG00000163513,ENSG00000162510,ENSG00000159167,ENSG00000187955
GO:0015293	symporter activity	molecular_function	7.14e-06	0.0004454	52	4369	144	22148	ENSG00000146411,ENSG00000188338,ENSG00000108576,ENSG00000070915,ENSG00000050438,ENSG00000124067,ENSG00000163053,ENSG00000197496,ENSG00000197208,ENSG00000100191,ENSG00000256870,ENSG00000154025,ENSG00000137860,ENSG00000140675,ENSG00000162383,ENSG00000080493,ENSG00000197506,ENSG00000268104,ENSG00000132164,ENSG00000111181,ENSG00000105281,ENSG00000010379,ENSG00000148942,ENSG00000188991,ENSG00000063127…
GO:0048609	multicellular organismal reproductive process	biological_process	7.4203e-06	0.00046141	223	4369	874	22148	ENSG00000155816,ENSG00000124212,ENSG00000087586,ENSG00000108819,ENSG00000183246,ENSG00000100031,ENSG00000173262,ENSG00000089220,ENSG00000105011,ENSG00000164404,ENSG00000104899,ENSG00000159899,ENSG00000183161,ENSG00000130751,ENSG00000102230,ENSG00000100814,ENSG00000078401,ENSG00000144554,ENSG00000127324,ENSG00000083223,ENSG00000164736,ENSG00000066279,ENSG00000214274,ENSG00000104044,ENSG00000145491…
GO:0003001	generation of a signal involved in cell-cell signaling	biological_process	7.635e-06	0.00047175	127	4369	444	22148	ENSG00000131910,ENSG00000132718,ENSG00000010671,ENSG00000173175,ENSG00000080815,ENSG00000008056,ENSG00000137766,ENSG00000185666,ENSG00000112499,ENSG00000129990,ENSG00000184381,ENSG00000079337,ENSG00000067715,ENSG00000171560,ENSG00000135643,ENSG00000166569,ENSG00000135604,ENSG00000173918,ENSG00000111052,ENSG00000143195,ENSG00000160469,ENSG00000179044,ENSG00000089163,ENSG00000143858,ENSG00000053438…
GO:0023061	signal release	biological_process	7.635e-06	0.00047175	127	4369	444	22148	ENSG00000113161,ENSG00000110881,ENSG00000012504,ENSG00000168993,ENSG00000142185,ENSG00000118785,ENSG00000175567,ENSG00000130529,ENSG00000117971,ENSG00000130477,ENSG00000164404,ENSG00000118513,ENSG00000147246,ENSG00000167371,ENSG00000101076,ENSG00000148408,ENSG00000128342,ENSG00000070087,ENSG00000082196,ENSG00000197696,ENSG00000078401,ENSG00000008196,ENSG00000064115,ENSG00000119714,ENSG00000145087…
GO:0045177	apical part of cell	cellular_component	7.6782e-06	0.00047292	117	4369	396	22148	ENSG00000070915,ENSG00000144410,ENSG00000196581,ENSG00000101384,ENSG00000131620,ENSG00000167434,ENSG00000156113,ENSG00000256870,ENSG00000080031,ENSG00000163581,ENSG00000166900,ENSG00000152661,ENSG00000154269,ENSG00000111913,ENSG00000091262,ENSG00000140519,ENSG00000154310,ENSG00000079385,ENSG00000162692,ENSG00000042781,ENSG00000223953,ENSG00000143199,ENSG00000180509,ENSG00000196743,ENSG00000134121…
GO:0016323	basolateral plasma membrane	cellular_component	7.8315e-06	0.00048084	75	4369	228	22148	ENSG00000148842,ENSG00000167207,ENSG00000186198,ENSG00000091262,ENSG00000182985,ENSG00000004468,ENSG00000079385,ENSG00000140519,ENSG00000063180,ENSG00000178568,ENSG00000138823,ENSG00000196743,ENSG00000196581,ENSG00000004939,ENSG00000132677,ENSG00000154309,ENSG00000261150,ENSG00000250424,ENSG00000118160,ENSG00000175003,ENSG00000145506,ENSG00000155465,ENSG00000105388,ENSG00000100311,ENSG00000144668…
GO:0007517	muscle organ development	biological_process	7.8771e-06	0.00048211	149	4369	535	22148	ENSG00000108924,ENSG00000157227,ENSG00000164976,ENSG00000101331,ENSG00000112183,ENSG00000105697,ENSG00000150281,ENSG00000137809,ENSG00000185482,ENSG00000123095,ENSG00000106692,ENSG00000144857,ENSG00000082482,ENSG00000171243,ENSG00000105204,ENSG00000109063,ENSG00000138435,ENSG00000155760,ENSG00000087085,ENSG00000160539,ENSG00000164736,ENSG00000078579,ENSG00000125845,ENSG00000177238,ENSG00000078401…
GO:0006468	protein phosphorylation	biological_process	7.9594e-06	0.00048562	410	4369	1695	22148	ENSG00000137843,ENSG00000179335,ENSG00000067992,ENSG00000180353,ENSG00000263020,ENSG00000145431,ENSG00000177169,ENSG00000198223,ENSG00000261371,ENSG00000122188,ENSG00000152332,ENSG00000072786,ENSG00000106804,ENSG00000171608,ENSG00000130766,ENSG00000163794,ENSG00000154277,ENSG00000069696,ENSG00000198870,ENSG00000105287,ENSG00000111859,ENSG00000080644,ENSG00000004948,ENSG00000185338,ENSG00000091181…
GO:0060537	muscle tissue development	biological_process	8.9022e-06	0.00054145	149	4369	533	22148	ENSG00000112183,ENSG00000105697,ENSG00000157227,ENSG00000108924,ENSG00000164976,ENSG00000101331,ENSG00000185482,ENSG00000132510,ENSG00000123095,ENSG00000082482,ENSG00000144857,ENSG00000171243,ENSG00000105204,ENSG00000138435,ENSG00000164736,ENSG00000160539,ENSG00000155760,ENSG00000103034,ENSG00000061492,ENSG00000078579,ENSG00000177238,ENSG00000182963,ENSG00000125845,ENSG00000082293,ENSG00000078900…
GO:0030155	regulation of cell adhesion	biological_process	8.9499e-06	0.00054266	132	4369	455	22148	ENSG00000164176,ENSG00000155760,ENSG00000161638,ENSG00000173402,ENSG00000125845,ENSG00000197971,ENSG00000112769,ENSG00000125084,ENSG00000169856,ENSG00000157227,ENSG00000173376,ENSG00000101331,ENSG00000169750,ENSG00000173918,ENSG00000171560,ENSG00000213853,ENSG00000148484,ENSG00000044524,ENSG00000197122,ENSG00000213465,ENSG00000106823,ENSG00000112902,ENSG00000197635,ENSG00000151882,ENSG00000081237…
GO:0005179	hormone activity	molecular_function	9.3085e-06	0.00056264	43	4369	129	22148	ENSG00000129965,ENSG00000042832,ENSG00000122585,ENSG00000120210,ENSG00000128564,ENSG00000178752,ENSG00000163794,ENSG00000113739,ENSG00000134548,ENSG00000120211,ENSG00000163273,ENSG00000197696,ENSG00000078401,ENSG00000087494,ENSG00000122641,ENSG00000118271,ENSG00000121351,ENSG00000175868,ENSG00000172410,ENSG00000104899,ENSG00000133636,ENSG00000183395,ENSG00000175189,ENSG00000148926,ENSG00000178473…
GO:0009893	positive regulation of metabolic process	biological_process	9.4174e-06	0.00056746	733	4369	3238	22148	ENSG00000111145,ENSG00000114166,ENSG00000179477,ENSG00000185022,ENSG00000120693,ENSG00000010310,ENSG00000069535,ENSG00000133816,ENSG00000139618,ENSG00000088881,ENSG00000245848,ENSG00000113048,ENSG00000189060,ENSG00000034152,ENSG00000164171,ENSG00000122641,ENSG00000171867,ENSG00000124479,ENSG00000087074,ENSG00000177189,ENSG00000180535,ENSG00000165821,ENSG00000183742,ENSG00000005073,ENSG00000171056…
GO:0072507	divalent inorganic cation homeostasis	biological_process	9.6404e-06	0.00057743	138	4369	499	22148	ENSG00000177464,ENSG00000180210,ENSG00000170927,ENSG00000158014,ENSG00000187258,ENSG00000198626,ENSG00000188763,ENSG00000163823,ENSG00000169688,ENSG00000164418,ENSG00000159167,ENSG00000182533,ENSG00000080815,ENSG00000173175,ENSG00000051108,ENSG00000124827,ENSG00000079689,ENSG00000113889,ENSG00000129991,ENSG00000064270,ENSG00000184381,ENSG00000112473,ENSG00000113811,ENSG00000133107,ENSG00000121807…
GO:0016053	organic acid biosynthetic process	biological_process	9.6718e-06	0.00057743	112	4369	386	22148	ENSG00000119915,ENSG00000166743,ENSG00000168306,ENSG00000140284,ENSG00000242110,ENSG00000036473,ENSG00000221968,ENSG00000185818,ENSG00000179148,ENSG00000005187,ENSG00000274276,ENSG00000066813,ENSG00000188690,ENSG00000154930,ENSG00000131203,ENSG00000177181,ENSG00000117528,ENSG00000073734,ENSG00000151224,ENSG00000179477,ENSG00000129596,ENSG00000110245,ENSG00000161653,ENSG00000099377,ENSG00000021826…
GO:0046394	carboxylic acid biosynthetic process	biological_process	9.6718e-06	0.00057743	112	4369	386	22148	ENSG00000012779,ENSG00000162344,ENSG00000164904,ENSG00000130304,ENSG00000116761,ENSG00000127129,ENSG00000183010,ENSG00000006625,ENSG00000163106,ENSG00000183747,ENSG00000160200,ENSG00000070882,ENSG00000142619,ENSG00000012048,ENSG00000173124,ENSG00000001084,ENSG00000086205,ENSG00000164120,ENSG00000118514,ENSG00000113492,ENSG00000130649,ENSG00000162882,ENSG00000171766,ENSG00000183549,ENSG00000152463…
GO:0023057	negative regulation of signaling	biological_process	9.7735e-06	0.00058102	326	4369	1315	22148	ENSG00000108561,ENSG00000070193,ENSG00000198492,ENSG00000117560,ENSG00000140832,ENSG00000188394,ENSG00000162999,ENSG00000105808,ENSG00000169918,ENSG00000136826,ENSG00000189067,ENSG00000119283,ENSG00000197283,ENSG00000113905,ENSG00000157404,ENSG00000198947,ENSG00000151208,ENSG00000177374,ENSG00000111913,ENSG00000090376,ENSG00000135333,ENSG00000047644,ENSG00000169495,ENSG00000143333,ENSG00000135547…
GO:0044765	single-organism transport	biological_process	9.7916e-06	0.00058102	1095	4369	4944	22148	ENSG00000176108,ENSG00000204624,ENSG00000168679,ENSG00000169248,ENSG00000110881,ENSG00000177427,ENSG00000033122,ENSG00000130479,ENSG00000172780,ENSG00000166592,ENSG00000115008,ENSG00000104044,ENSG00000158158,ENSG00000117013,ENSG00000124568,ENSG00000164877,ENSG00000171720,ENSG00000153253,ENSG00000203896,ENSG00000049759,ENSG00000138435,ENSG00000112116,ENSG00000101017,ENSG00000233927,ENSG00000138075…
GO:0010043	response to zinc ion	biological_process	9.8246e-06	0.0005812	24	4369	54	22148	ENSG00000101958,ENSG00000104267,ENSG00000169688,ENSG00000137563,ENSG00000198523,ENSG00000006071,ENSG00000145888,ENSG00000138030,ENSG00000125144,ENSG00000162882,ENSG00000102891,ENSG00000021826,ENSG00000162692,ENSG00000158014,ENSG00000118520,ENSG00000122986,ENSG00000105697,ENSG00000115194,ENSG00000165915,ENSG00000089041,ENSG00000104154,ENSG00000274349,ENSG00000036473,ENSG00000205362
GO:0007188	adenylate cyclase-modulating G-protein coupled receptor signaling pathway	biological_process	9.9189e-06	0.00058467	69	4369	215	22148	ENSG00000118432,ENSG00000145040,ENSG00000126895,ENSG00000159618,ENSG00000204681,ENSG00000065325,ENSG00000170214,ENSG00000006638,ENSG00000124493,ENSG00000135298,ENSG00000120063,ENSG00000139292,ENSG00000168412,ENSG00000173698,ENSG00000112414,ENSG00000168539,ENSG00000174837,ENSG00000184160,ENSG00000156049,ENSG00000141404,ENSG00000121753,ENSG00000154478,ENSG00000183134,ENSG00000129467,ENSG00000175868…
GO:0051917	regulation of fibrinolysis	biological_process	9.9557e-06	0.00058467	11	4369	15	22148	ENSG00000091583,ENSG00000088926,ENSG00000137801,ENSG00000113905,ENSG00000178726,ENSG00000167711,ENSG00000078098,ENSG00000080618,ENSG00000131187,ENSG00000106366,ENSG00000180210
GO:0042325	regulation of phosphorylation	biological_process	9.9733e-06	0.00058467	325	4369	1322	22148	ENSG00000108819,ENSG00000135605,ENSG00000176108,ENSG00000150991,ENSG00000137642,ENSG00000158828,ENSG00000162545,ENSG00000113161,ENSG00000130829,ENSG00000101255,ENSG00000164404,ENSG00000239732,ENSG00000078401,ENSG00000125845,ENSG00000035720,ENSG00000152822,ENSG00000167191,ENSG00000161638,ENSG00000164509,ENSG00000203896,ENSG00000197372,ENSG00000171720,ENSG00000137834,ENSG00000101017,ENSG00000197122…
GO:0061337	cardiac conduction	biological_process	1.0207e-05	0.00059532	32	4369	73	22148	ENSG00000152661,ENSG00000099337,ENSG00000116783,ENSG00000135750,ENSG00000159197,ENSG00000160460,ENSG00000183230,ENSG00000120457,ENSG00000129244,ENSG00000153956,ENSG00000180509,ENSG00000105409,ENSG00000090020,ENSG00000198626,ENSG00000151067,ENSG00000143153,ENSG00000176402,ENSG00000182963,ENSG00000171385,ENSG00000165995,ENSG00000175538,ENSG00000154639,ENSG00000053918,ENSG00000166257,ENSG00000158286…
GO:0051960	regulation of nervous system development	biological_process	1.0223e-05	0.00059532	228	4369	861	22148	ENSG00000100625,ENSG00000022840,ENSG00000197283,ENSG00000178568,ENSG00000260272,ENSG00000171587,ENSG00000007372,ENSG00000143322,ENSG00000151208,ENSG00000153993,ENSG00000198797,ENSG00000157404,ENSG00000198947,ENSG00000170312,ENSG00000135333,ENSG00000156466,ENSG00000125848,ENSG00000158258,ENSG00000148826,ENSG00000221866,ENSG00000135298,ENSG00000152377,ENSG00000125398,ENSG00000116132,ENSG00000185737…
GO:0014706	striated muscle tissue development	biological_process	1.0247e-05	0.00059532	145	4369	518	22148	ENSG00000136574,ENSG00000154556,ENSG00000130513,ENSG00000169282,ENSG00000043039,ENSG00000198626,ENSG00000090554,ENSG00000090020,ENSG00000188153,ENSG00000143473,ENSG00000081189,ENSG00000118194,ENSG00000183770,ENSG00000104881,ENSG00000112715,ENSG00000182533,ENSG00000006652,ENSG00000129991,ENSG00000187498,ENSG00000060718,ENSG00000137766,ENSG00000169884,ENSG00000137193,ENSG00000023902,ENSG00000169245…
GO:0051146	striated muscle cell differentiation	biological_process	1.0628e-05	0.0006144	119	4369	410	22148	ENSG00000177238,ENSG00000182389,ENSG00000125845,ENSG00000206561,ENSG00000120738,ENSG00000179057,ENSG00000078401,ENSG00000197168,ENSG00000163431,ENSG00000117318,ENSG00000239474,ENSG00000160539,ENSG00000127578,ENSG00000155760,ENSG00000110047,ENSG00000076770,ENSG00000154277,ENSG00000061492,ENSG00000163132,ENSG00000161270,ENSG00000136383,ENSG00000125084,ENSG00000132819,ENSG00000110693,ENSG00000249715…
GO:0016021	integral to membrane	cellular_component	1.0638e-05	0.0006144	1482	4369	6894	22148	ENSG00000176018,ENSG00000164109,ENSG00000152049,ENSG00000119714,ENSG00000172469,ENSG00000062038,ENSG00000103034,ENSG00000184113,ENSG00000183762,ENSG00000137648,ENSG00000103269,ENSG00000108219,ENSG00000197888,ENSG00000164715,ENSG00000205277,ENSG00000104936,ENSG00000281991,ENSG00000063015,ENSG00000117971,ENSG00000173262,ENSG00000115255,ENSG00000167371,ENSG00000106692,ENSG00000099337,ENSG00000186889…
GO:0086003	cardiac muscle cell contraction	biological_process	1.1527e-05	0.00066378	22	4369	42	22148	ENSG00000049759,ENSG00000182533,ENSG00000152661,ENSG00000182963,ENSG00000184588,ENSG00000144285,ENSG00000159197,ENSG00000006283,ENSG00000151067,ENSG00000198626,ENSG00000114279,ENSG00000145349,ENSG00000136574,ENSG00000053918,ENSG00000159167,ENSG00000153956,ENSG00000166257,ENSG00000180509,ENSG00000198523,ENSG00000157388,ENSG00000057294,ENSG00000090020
GO:0060349	bone morphogenesis	biological_process	1.1652e-05	0.00066861	44	4369	119	22148	ENSG00000111799,ENSG00000142173,ENSG00000169231,ENSG00000124159,ENSG00000156103,ENSG00000116604,ENSG00000081189,ENSG00000187955,ENSG00000159167,ENSG00000137801,ENSG00000173068,ENSG00000163513,ENSG00000102575,ENSG00000005073,ENSG00000106571,ENSG00000157227,ENSG00000053254,ENSG00000164946,ENSG00000112964,ENSG00000127948,ENSG00000170961,ENSG00000100473,ENSG00000068078,ENSG00000125398,ENSG00000124749…
GO:0051270	regulation of cellular component movement	biological_process	1.168e-05	0.00066861	269	4369	1051	22148	ENSG00000108561,ENSG00000137033,ENSG00000261150,ENSG00000159640,ENSG00000039068,ENSG00000070193,ENSG00000138834,ENSG00000108691,ENSG00000170381,ENSG00000141298,ENSG00000140832,ENSG00000101384,ENSG00000158458,ENSG00000136826,ENSG00000113905,ENSG00000196220,ENSG00000171587,ENSG00000151208,ENSG00000153993,ENSG00000157404,ENSG00000114279,ENSG00000111913,ENSG00000111348,ENSG00000126785,ENSG00000123338…
GO:0007189	adenylate cyclase-activating G-protein coupled receptor signaling pathway	biological_process	1.1779e-05	0.00067025	46	4369	128	22148	ENSG00000163737,ENSG00000127507,ENSG00000129467,ENSG00000175868,ENSG00000121351,ENSG00000141404,ENSG00000125384,ENSG00000121753,ENSG00000169245,ENSG00000154478,ENSG00000182885,ENSG00000131477,ENSG00000125910,ENSG00000178473,ENSG00000148926,ENSG00000043591,ENSG00000164742,ENSG00000181790,ENSG00000169248,ENSG00000112164,ENSG00000155269,ENSG00000140030,ENSG00000174837,ENSG00000160951,ENSG00000173698…
GO:0007167	enzyme linked receptor protein signaling pathway	biological_process	1.1808e-05	0.00067025	273	4369	1071	22148	ENSG00000112715,ENSG00000174808,ENSG00000169242,ENSG00000187498,ENSG00000106541,ENSG00000129757,ENSG00000196660,ENSG00000115461,ENSG00000130513,ENSG00000122025,ENSG00000166292,ENSG00000150593,ENSG00000198626,ENSG00000158815,ENSG00000140285,ENSG00000144655,ENSG00000105287,ENSG00000080644,ENSG00000173805,ENSG00000185338,ENSG00000120738,ENSG00000177606,ENSG00000154803,ENSG00000128342,ENSG00000044574…
GO:0016641	oxidoreductase activity, acting on the CH-NH2 group of donors, oxygen as acceptor	molecular_function	1.1812e-05	0.00067025	11	4369	15	22148	ENSG00000131480,ENSG00000129038,ENSG00000134013,ENSG00000104951,ENSG00000110887,ENSG00000131471,ENSG00000113083,ENSG00000162692,ENSG00000069535,ENSG00000002726,ENSG00000189221
GO:0050767	regulation of neurogenesis	biological_process	1.1848e-05	0.00067037	206	4369	768	22148	ENSG00000196338,ENSG00000204217,ENSG00000106278,ENSG00000203879,ENSG00000137261,ENSG00000198825,ENSG00000171517,ENSG00000176697,ENSG00000165699,ENSG00000107859,ENSG00000184014,ENSG00000081479,ENSG00000184160,ENSG00000133961,ENSG00000163909,ENSG00000172201,ENSG00000185988,ENSG00000140254,ENSG00000080166,ENSG00000018236,ENSG00000185924,ENSG00000158528,ENSG00000135407,ENSG00000111249,ENSG00000119401…
GO:0048871	multicellular organismal homeostasis	biological_process	1.192e-05	0.00067247	93	4369	310	22148	ENSG00000198691,ENSG00000153162,ENSG00000102145,ENSG00000107611,ENSG00000136244,ENSG00000136689,ENSG00000260428,ENSG00000089041,ENSG00000131400,ENSG00000112077,ENSG00000133805,ENSG00000181004,ENSG00000136160,ENSG00000161048,ENSG00000133661,ENSG00000095397,ENSG00000139988,ENSG00000016402,ENSG00000073756,ENSG00000142552,ENSG00000163631,ENSG00000154639,ENSG00000163914,ENSG00000151651,ENSG00000121351…
GO:0031175	neuron projection development	biological_process	1.2224e-05	0.00068759	245	4369	923	22148	ENSG00000068366,ENSG00000169554,ENSG00000159556,ENSG00000064300,ENSG00000131711,ENSG00000118263,ENSG00000132535,ENSG00000204060,ENSG00000182158,ENSG00000099250,ENSG00000157017,ENSG00000118432,ENSG00000117600,ENSG00000251493,ENSG00000182168,ENSG00000196358,ENSG00000162614,ENSG00000021645,ENSG00000189056,ENSG00000143320,ENSG00000171617,ENSG00000148482,ENSG00000123572,ENSG00000135744,ENSG00000111249…
GO:0046943	carboxylic acid transmembrane transporter activity	molecular_function	1.2978e-05	0.00072794	54	4369	155	22148	ENSG00000205754,ENSG00000163817,ENSG00000130821,ENSG00000168003,ENSG00000007216,ENSG00000108932,ENSG00000103042,ENSG00000198610,ENSG00000118596,ENSG00000155465,ENSG00000100652,ENSG00000130876,ENSG00000124564,ENSG00000040487,ENSG00000168679,ENSG00000155850,ENSG00000100156,ENSG00000166558,ENSG00000139209,ENSG00000169507,ENSG00000143158,ENSG00000105281,ENSG00000010379,ENSG00000148942,ENSG00000111181…
GO:0070169	positive regulation of biomineral tissue development	biological_process	1.3438e-05	0.00075155	22	4369	45	22148	ENSG00000125845,ENSG00000153162,ENSG00000046653,ENSG00000165973,ENSG00000164920,ENSG00000169884,ENSG00000183160,ENSG00000138829,ENSG00000112029,ENSG00000128272,ENSG00000174792,ENSG00000177706,ENSG00000089041,ENSG00000133116,ENSG00000012223,ENSG00000081189,ENSG00000204217,ENSG00000114739,ENSG00000188763,ENSG00000162878,ENSG00000132464,ENSG00000172216
GO:0072503	cellular divalent inorganic cation homeostasis	biological_process	1.403e-05	0.00078243	132	4369	478	22148	ENSG00000196296,ENSG00000130988,ENSG00000120915,ENSG00000010610,ENSG00000006210,ENSG00000112164,ENSG00000123191,ENSG00000198843,ENSG00000148926,ENSG00000136160,ENSG00000118160,ENSG00000156234,ENSG00000164220,ENSG00000145349,ENSG00000175868,ENSG00000143153,ENSG00000085872,ENSG00000008710,ENSG00000128272,ENSG00000089041,ENSG00000205362,ENSG00000176273,ENSG00000105327,ENSG00000198947,ENSG00000006128…
GO:0031988	membrane-bounded vesicle	cellular_component	1.417e-05	0.00078798	799	4369	3560	22148	ENSG00000073734,ENSG00000102032,ENSG00000124104,ENSG00000156219,ENSG00000274267,ENSG00000081479,ENSG00000166206,ENSG00000105281,ENSG00000018236,ENSG00000161031,ENSG00000100373,ENSG00000174804,ENSG00000161048,ENSG00000129353,ENSG00000196338,ENSG00000106853,ENSG00000143341,ENSG00000163631,ENSG00000145882,ENSG00000274997,ENSG00000005844,ENSG00000141404,ENSG00000122986,ENSG00000091583,ENSG00000154269…
GO:0010573	vascular endothelial growth factor production	biological_process	1.4233e-05	0.00078924	18	4369	33	22148	ENSG00000136574,ENSG00000156140,ENSG00000121807,ENSG00000106804,ENSG00000170425,ENSG00000073756,ENSG00000007952,ENSG00000138061,ENSG00000136244,ENSG00000137573,ENSG00000125730,ENSG00000012048,ENSG00000183287,ENSG00000128272,ENSG00000196562,ENSG00000156574,ENSG00000115008,ENSG00000100644
GO:0000978	RNA polymerase II core promoter proximal region sequence-specific DNA binding	molecular_function	1.4408e-05	0.00079666	134	4369	488	22148	ENSG00000078900,ENSG00000008196,ENSG00000137709,ENSG00000137834,ENSG00000179094,ENSG00000129173,ENSG00000140009,ENSG00000143190,ENSG00000163064,ENSG00000077150,ENSG00000181418,ENSG00000123095,ENSG00000136535,ENSG00000196460,ENSG00000106571,ENSG00000132510,ENSG00000118689,ENSG00000059728,ENSG00000181827,ENSG00000124766,ENSG00000276644,ENSG00000099956,ENSG00000069812,ENSG00000140968,ENSG00000157554…
GO:0061035	regulation of cartilage development	biological_process	1.4624e-05	0.00080632	29	4369	67	22148	ENSG00000162878,ENSG00000118523,ENSG00000125965,ENSG00000156466,ENSG00000109705,ENSG00000156427,ENSG00000143387,ENSG00000115380,ENSG00000151388,ENSG00000162998,ENSG00000110693,ENSG00000204217,ENSG00000106571,ENSG00000131759,ENSG00000005073,ENSG00000166923,ENSG00000085741,ENSG00000183691,ENSG00000260428,ENSG00000153162,ENSG00000125845,ENSG00000143816,ENSG00000178882,ENSG00000136378,ENSG00000125398…
GO:0035988	chondrocyte proliferation	biological_process	1.4797e-05	0.00081356	9	4369	11	22148	ENSG00000068078,ENSG00000248592,ENSG00000149948,ENSG00000162733,ENSG00000156103,ENSG00000159167,ENSG00000272573,ENSG00000157227,ENSG00000118523
GO:0003417	growth plate cartilage development	biological_process	1.5172e-05	0.0008318	19	4369	36	22148	ENSG00000165471,ENSG00000124159,ENSG00000169231,ENSG00000142173,ENSG00000179403,ENSG00000124749,ENSG00000111799,ENSG00000101203,ENSG00000137801,ENSG00000163513,ENSG00000162510,ENSG00000187955,ENSG00000159167,ENSG00000205221,ENSG00000131759,ENSG00000168077,ENSG00000127948,ENSG00000163273,ENSG00000100473
GO:0001816	cytokine production	biological_process	1.5991e-05	0.00087425	217	4369	849	22148	ENSG00000182261,ENSG00000153208,ENSG00000086015,ENSG00000196083,ENSG00000135636,ENSG00000116584,ENSG00000105246,ENSG00000127666,ENSG00000178562,ENSG00000182179,ENSG00000085741,ENSG00000156515,ENSG00000115221,ENSG00000125730,ENSG00000168495,ENSG00000157017,ENSG00000174564,ENSG00000170909,ENSG00000105851,ENSG00000119401,ENSG00000115590,ENSG00000135744,ENSG00000163362,ENSG00000166396,ENSG00000137801…
GO:0035004	phosphatidylinositol 3-kinase activity	molecular_function	1.6214e-05	0.00088396	33	4369	79	22148	ENSG00000134853,ENSG00000178562,ENSG00000121594,ENSG00000070193,ENSG00000276231,ENSG00000068078,ENSG00000162344,ENSG00000114013,ENSG00000105851,ENSG00000158458,ENSG00000174808,ENSG00000113070,ENSG00000141968,ENSG00000140285,ENSG00000197122,ENSG00000157404,ENSG00000133116,ENSG00000158815,ENSG00000182866,ENSG00000178568,ENSG00000134962,ENSG00000090554,ENSG00000122025,ENSG00000065361,ENSG00000160867…
GO:0048523	negative regulation of cellular process	biological_process	1.6455e-05	0.00089459	1051	4369	4767	22148	ENSG00000160469,ENSG00000162670,ENSG00000197587,ENSG00000196730,ENSG00000277157,ENSG00000116035,ENSG00000243811,ENSG00000168453,ENSG00000090020,ENSG00000150593,ENSG00000188763,ENSG00000124216,ENSG00000198576,ENSG00000144339,ENSG00000134533,ENSG00000169032,ENSG00000110811,ENSG00000143476,ENSG00000176024,ENSG00000143816,ENSG00000145087,ENSG00000185338,ENSG00000087494,ENSG00000117318,ENSG00000168301…
GO:0006937	regulation of muscle contraction	biological_process	1.6514e-05	0.00089531	57	4369	166	22148	ENSG00000145349,ENSG00000117971,ENSG00000006283,ENSG00000115353,ENSG00000169836,ENSG00000118523,ENSG00000164171,ENSG00000158286,ENSG00000073756,ENSG00000157388,ENSG00000198523,ENSG00000104936,ENSG00000057294,ENSG00000101470,ENSG00000053918,ENSG00000225180,ENSG00000196296,ENSG00000166257,ENSG00000180616,ENSG00000163794,ENSG00000138735,ENSG00000101665,ENSG00000080644,ENSG00000092054,ENSG00000049759…
GO:0016324	apical plasma membrane	cellular_component	1.7189e-05	0.00092928	99	4369	329	22148	ENSG00000164220,ENSG00000186193,ENSG00000105388,ENSG00000168003,ENSG00000113721,ENSG00000074276,ENSG00000101276,ENSG00000152939,ENSG00000204217,ENSG00000169876,ENSG00000036828,ENSG00000124564,ENSG00000155850,ENSG00000157765,ENSG00000116183,ENSG00000100427,ENSG00000163347,ENSG00000132744,ENSG00000115850,ENSG00000148942,ENSG00000173698,ENSG00000100373,ENSG00000007306,ENSG00000162733,ENSG00000107611…
GO:0003012	muscle system process	biological_process	1.8038e-05	0.0009725	122	4369	427	22148	ENSG00000144285,ENSG00000108984,ENSG00000184381,ENSG00000175084,ENSG00000127129,ENSG00000108509,ENSG00000185482,ENSG00000182533,ENSG00000137573,ENSG00000104881,ENSG00000105697,ENSG00000129991,ENSG00000170425,ENSG00000138435,ENSG00000006071,ENSG00000090020,ENSG00000264424,ENSG00000109063,ENSG00000159167,ENSG00000118194,ENSG00000081189,ENSG00000154556,ENSG00000136574,ENSG00000171766,ENSG00000120049…
GO:0031091	platelet alpha granule	cellular_component	1.8314e-05	0.00098461	38	4369	100	22148	ENSG00000112715,ENSG00000228278,ENSG00000005961,ENSG00000172432,ENSG00000113889,ENSG00000145335,ENSG00000175899,ENSG00000184500,ENSG00000169851,ENSG00000135919,ENSG00000167711,ENSG00000171560,ENSG00000150630,ENSG00000092969,ENSG00000198734,ENSG00000121410,ENSG00000196136,ENSG00000171557,ENSG00000159348,ENSG00000113140,ENSG00000113905,ENSG00000137801,ENSG00000115414,ENSG00000165197,ENSG00000110799…
GO:0071621	granulocyte chemotaxis	biological_process	1.8382e-05	0.00098461	46	4369	135	22148	ENSG00000127129,ENSG00000107862,ENSG00000092969,ENSG00000135636,ENSG00000081041,ENSG00000217555,ENSG00000137700,ENSG00000108561,ENSG00000105851,ENSG00000134215,ENSG00000141968,ENSG00000276409,ENSG00000108691,ENSG00000113296,ENSG00000137801,ENSG00000163735,ENSG00000126353,ENSG00000111913,ENSG00000196639,ENSG00000169429,ENSG00000106538,ENSG00000160593,ENSG00000213949,ENSG00000115009,ENSG00000184588…
GO:0001508	regulation of action potential	biological_process	1.8414e-05	0.00098461	73	4369	224	22148	ENSG00000101665,ENSG00000172201,ENSG00000165995,ENSG00000188822,ENSG00000008277,ENSG00000149256,ENSG00000112033,ENSG00000042832,ENSG00000122877,ENSG00000131759,ENSG00000112414,ENSG00000153902,ENSG00000099822,ENSG00000176402,ENSG00000143153,ENSG00000181656,ENSG00000165699,ENSG00000145888,ENSG00000157388,ENSG00000064787,ENSG00000057294,ENSG00000053918,ENSG00000103089,ENSG00000128242,ENSG00000197993…
GO:0070167	regulation of biomineral tissue development	biological_process	1.8804e-05	0.0010027	35	4369	90	22148	ENSG00000166923,ENSG00000177706,ENSG00000174792,ENSG00000183160,ENSG00000169884,ENSG00000125398,ENSG00000046653,ENSG00000165973,ENSG00000178882,ENSG00000152661,ENSG00000152592,ENSG00000162878,ENSG00000188763,ENSG00000114739,ENSG00000106819,ENSG00000163823,ENSG00000081189,ENSG00000133116,ENSG00000089041,ENSG00000128272,ENSG00000138829,ENSG00000112029,ENSG00000162733,ENSG00000164920,ENSG00000125845…
GO:0061138	morphogenesis of a branching epithelium	biological_process	1.9134e-05	0.0010175	63	4369	194	22148	ENSG00000136158,ENSG00000168505,ENSG00000119630,ENSG00000137270,ENSG00000148926,ENSG00000125084,ENSG00000036828,ENSG00000083307,ENSG00000117707,ENSG00000244405,ENSG00000125845,ENSG00000185630,ENSG00000008710,ENSG00000100968,ENSG00000075223,ENSG00000078401,ENSG00000179222,ENSG00000163251,ENSG00000198959,ENSG00000140464,ENSG00000128917,ENSG00000105989,ENSG00000117139,ENSG00000196159,ENSG00000173402…
GO:0005342	organic acid transmembrane transporter activity	molecular_function	1.9989e-05	0.00106	54	4369	157	22148	ENSG00000151012,ENSG00000188338,ENSG00000170571,ENSG00000163053,ENSG00000101187,ENSG00000147606,ENSG00000256870,ENSG00000197208,ENSG00000162383,ENSG00000139155,ENSG00000079385,ENSG00000186198,ENSG00000004809,ENSG00000268104,ENSG00000021488,ENSG00000132164,ENSG00000108528,ENSG00000148942,ENSG00000010379,ENSG00000105281,ENSG00000112394,ENSG00000111181,ENSG00000138079,ENSG00000104044,ENSG00000124568…
GO:0051592	response to calcium ion	biological_process	2.0225e-05	0.0010696	53	4369	152	22148	ENSG00000143473,ENSG00000118194,ENSG00000081189,ENSG00000170345,ENSG00000165272,ENSG00000138823,ENSG00000137801,ENSG00000198626,ENSG00000171557,ENSG00000120049,ENSG00000113140,ENSG00000143858,ENSG00000198829,ENSG00000132965,ENSG00000119523,ENSG00000130522,ENSG00000138380,ENSG00000129990,ENSG00000144550,ENSG00000135643,ENSG00000110092,ENSG00000156113,ENSG00000067715,ENSG00000171560,ENSG00000198838…
GO:0010574	regulation of vascular endothelial growth factor production	biological_process	2.1058e-05	0.0011107	17	4369	31	22148	ENSG00000196562,ENSG00000100644,ENSG00000115008,ENSG00000156574,ENSG00000125730,ENSG00000137573,ENSG00000136244,ENSG00000128272,ENSG00000012048,ENSG00000183287,ENSG00000073756,ENSG00000170425,ENSG00000106804,ENSG00000138061,ENSG00000007952,ENSG00000121807,ENSG00000136574
GO:0015370	solute:sodium symporter activity	molecular_function	2.1609e-05	0.0011356	25	4369	55	22148	ENSG00000108576,ENSG00000063127,ENSG00000010379,ENSG00000148942,ENSG00000111181,ENSG00000106688,ENSG00000156222,ENSG00000256870,ENSG00000100191,ENSG00000079215,ENSG00000174358,ENSG00000145283,ENSG00000197506,ENSG00000163817,ENSG00000117834,ENSG00000162383,ENSG00000130821,ENSG00000175003,ENSG00000007216,ENSG00000154025,ENSG00000140675,ENSG00000137860,ENSG00000132164,ENSG00000100652,ENSG00000268104
GO:0048534	hematopoietic or lymphoid organ development	biological_process	2.1647e-05	0.0011356	233	4369	935	22148	ENSG00000167548,ENSG00000147883,ENSG00000157368,ENSG00000245848,ENSG00000099617,ENSG00000139618,ENSG00000182010,ENSG00000106278,ENSG00000164251,ENSG00000171223,ENSG00000122641,ENSG00000134516,ENSG00000165699,ENSG00000005102,ENSG00000151651,ENSG00000069122,ENSG00000102145,ENSG00000203811,ENSG00000008438,ENSG00000274267,ENSG00000099381,ENSG00000095752,ENSG00000198945,ENSG00000114166,ENSG00000100345…
GO:0043025	neuronal cell body	cellular_component	2.1826e-05	0.0011419	141	4369	503	22148	ENSG00000162545,ENSG00000164715,ENSG00000197971,ENSG00000080709,ENSG00000142185,ENSG00000087586,ENSG00000168993,ENSG00000108819,ENSG00000005249,ENSG00000137497,ENSG00000063015,ENSG00000103042,ENSG00000089220,ENSG00000111674,ENSG00000188779,ENSG00000130479,ENSG00000148408,ENSG00000120729,ENSG00000168280,ENSG00000158445,ENSG00000149970,ENSG00000064692,ENSG00000214274,ENSG00000147894,ENSG00000158158…
GO:1901565	organonitrogen compound catabolic process	biological_process	2.1936e-05	0.0011446	238	4369	919	22148	ENSG00000103316,ENSG00000100292,ENSG00000088756,ENSG00000151790,ENSG00000182580,ENSG00000083123,ENSG00000007001,ENSG00000149798,ENSG00000133800,ENSG00000135924,ENSG00000070087,ENSG00000139329,ENSG00000177606,ENSG00000135241,ENSG00000112294,ENSG00000089820,ENSG00000047648,ENSG00000145087,ENSG00000115252,ENSG00000100024,ENSG00000183098,ENSG00000241935,ENSG00000012223,ENSG00000072657,ENSG00000198523…
GO:0009991	response to extracellular stimulus	biological_process	2.2393e-05	0.0011654	175	4369	667	22148	ENSG00000174358,ENSG00000134548,ENSG00000025039,ENSG00000158445,ENSG00000100330,ENSG00000147894,ENSG00000158828,ENSG00000113161,ENSG00000012504,ENSG00000176108,ENSG00000104765,ENSG00000167658,ENSG00000147246,ENSG00000163545,ENSG00000185883,ENSG00000123395,ENSG00000138075,ENSG00000134245,ENSG00000144118,ENSG00000139287,ENSG00000105697,ENSG00000183696,ENSG00000137673,ENSG00000198198,ENSG00000118689…
GO:1901701	cellular response to oxygen-containing compound	biological_process	2.2828e-05	0.0011836	271	4369	1092	22148	ENSG00000168209,ENSG00000010671,ENSG00000105697,ENSG00000064932,ENSG00000109610,ENSG00000176105,ENSG00000140968,ENSG00000136960,ENSG00000124766,ENSG00000173402,ENSG00000173334,ENSG00000155760,ENSG00000187840,ENSG00000186469,ENSG00000025039,ENSG00000119714,ENSG00000162892,ENSG00000155897,ENSG00000177238,ENSG00000095637,ENSG00000142185,ENSG00000125084,ENSG00000005249,ENSG00000012504,ENSG00000085741…
GO:0032103	positive regulation of response to external stimulus	biological_process	2.2865e-05	0.0011836	88	4369	298	22148	ENSG00000141655,ENSG00000169429,ENSG00000150593,ENSG00000117407,ENSG00000126353,ENSG00000160712,ENSG00000170425,ENSG00000196235,ENSG00000163823,ENSG00000113296,ENSG00000165197,ENSG00000112902,ENSG00000112715,ENSG00000276409,ENSG00000010671,ENSG00000186642,ENSG00000112486,ENSG00000150630,ENSG00000127129,ENSG00000156427,ENSG00000121807,ENSG00000035664,ENSG00000169245,ENSG00000134954,ENSG00000239732…
GO:0055117	regulation of cardiac muscle contraction	biological_process	2.319e-05	0.0011972	35	4369	86	22148	ENSG00000182963,ENSG00000184588,ENSG00000143153,ENSG00000049759,ENSG00000101665,ENSG00000138735,ENSG00000163794,ENSG00000166257,ENSG00000053918,ENSG00000057294,ENSG00000157388,ENSG00000198523,ENSG00000158286,ENSG00000118523,ENSG00000006283,ENSG00000145349,ENSG00000116783,ENSG00000152661,ENSG00000159197,ENSG00000013016,ENSG00000144285,ENSG00000129991,ENSG00000089250,ENSG00000105851,ENSG00000182533…
GO:0006954	inflammatory response	biological_process	2.4755e-05	0.0012746	223	4369	892	22148	ENSG00000117601,ENSG00000173391,ENSG00000115353,ENSG00000129596,ENSG00000034152,ENSG00000164171,ENSG00000005844,ENSG00000136695,ENSG00000151651,ENSG00000245848,ENSG00000091592,ENSG00000157368,ENSG00000073756,ENSG00000187554,ENSG00000161048,ENSG00000164251,ENSG00000140254,ENSG00000007171,ENSG00000161031,ENSG00000188822,ENSG00000198959,ENSG00000103313,ENSG00000128335,ENSG00000140835,ENSG00000115718…
GO:0010941	regulation of cell death	biological_process	2.4953e-05	0.0012779	425	4369	1811	22148	ENSG00000184557,ENSG00000044524,ENSG00000078098,ENSG00000213809,ENSG00000074842,ENSG00000119927,ENSG00000101017,ENSG00000082146,ENSG00000197122,ENSG00000166913,ENSG00000112902,ENSG00000167772,ENSG00000118689,ENSG00000139269,ENSG00000106571,ENSG00000012048,ENSG00000006747,ENSG00000176884,ENSG00000011422,ENSG00000163737,ENSG00000035664,ENSG00000163545,ENSG00000104419,ENSG00000156150,ENSG00000164404…
GO:0044282	small molecule catabolic process	biological_process	2.5016e-05	0.0012779	107	4369	373	22148	ENSG00000183463,ENSG00000213722,ENSG00000136960,ENSG00000005421,ENSG00000104951,ENSG00000100253,ENSG00000111863,ENSG00000113492,ENSG00000139410,ENSG00000186204,ENSG00000188676,ENSG00000162882,ENSG00000149476,ENSG00000197165,ENSG00000084110,ENSG00000164904,ENSG00000110887,ENSG00000140287,ENSG00000211448,ENSG00000153086,ENSG00000197406,ENSG00000105379,ENSG00000196177,ENSG00000116761,ENSG00000173597…
GO:0044712	single-organism catabolic process	biological_process	2.5016e-05	0.0012779	107	4369	373	22148	ENSG00000124496,ENSG00000105398,ENSG00000166035,ENSG00000130766,ENSG00000005469,ENSG00000144644,ENSG00000241935,ENSG00000161267,ENSG00000146416,ENSG00000100031,ENSG00000113790,ENSG00000116882,ENSG00000135241,ENSG00000112294,ENSG00000182890,ENSG00000116005,ENSG00000083123,ENSG00000103066,ENSG00000159231,ENSG00000188833,ENSG00000103316,ENSG00000151790,ENSG00000109193,ENSG00000183463,ENSG00000005421…
GO:0044702	single organism reproductive process	biological_process	2.5317e-05	0.0012899	251	4369	1011	22148	ENSG00000143552,ENSG00000197122,ENSG00000116254,ENSG00000164120,ENSG00000145491,ENSG00000081051,ENSG00000119048,ENSG00000085465,ENSG00000173930,ENSG00000132600,ENSG00000006071,ENSG00000164825,ENSG00000110076,ENSG00000149506,ENSG00000079462,ENSG00000114841,ENSG00000163288,ENSG00000176884,ENSG00000152670,ENSG00000112486,ENSG00000139549,ENSG00000213853,ENSG00000165496,ENSG00000137673,ENSG00000157227…
GO:0048589	developmental growth	biological_process	2.5557e-05	0.0012988	133	4369	470	22148	ENSG00000153993,ENSG00000198947,ENSG00000104320,ENSG00000100625,ENSG00000173068,ENSG00000178568,ENSG00000171587,ENSG00000221866,ENSG00000125848,ENSG00000170312,ENSG00000135333,ENSG00000133067,ENSG00000148935,ENSG00000152661,ENSG00000070193,ENSG00000109321,ENSG00000125398,ENSG00000127948,ENSG00000041982,ENSG00000170381,ENSG00000183691,ENSG00000154639,ENSG00000187164,ENSG00000148926,ENSG00000131669…
GO:0061298	retina vasculature development in camera-type eye	biological_process	2.6977e-05	0.0013673	12	4369	18	22148	ENSG00000138061,ENSG00000100644,ENSG00000134853,ENSG00000204217,ENSG00000126785,ENSG00000174804,ENSG00000124479,ENSG00000114739,ENSG00000187498,ENSG00000198844,ENSG00000113721,ENSG00000099250
GO:0003208	cardiac ventricle morphogenesis	biological_process	2.8046e-05	0.0014178	30	4369	73	22148	ENSG00000117707,ENSG00000136574,ENSG00000083307,ENSG00000198626,ENSG00000124766,ENSG00000163513,ENSG00000057294,ENSG00000169946,ENSG00000118194,ENSG00000081189,ENSG00000082014,ENSG00000109472,ENSG00000104881,ENSG00000101665,ENSG00000183691,ENSG00000092054,ENSG00000060718,ENSG00000128917,ENSG00000114854,ENSG00000101384,ENSG00000129991,ENSG00000101331,ENSG00000135547,ENSG00000164683,ENSG00000081479…
GO:0030593	neutrophil chemotaxis	biological_process	2.8482e-05	0.0014361	41	4369	118	22148	ENSG00000127129,ENSG00000107862,ENSG00000092969,ENSG00000135636,ENSG00000081041,ENSG00000217555,ENSG00000137700,ENSG00000108561,ENSG00000105851,ENSG00000134215,ENSG00000141968,ENSG00000276409,ENSG00000108691,ENSG00000113296,ENSG00000163735,ENSG00000126353,ENSG00000111913,ENSG00000169429,ENSG00000160593,ENSG00000213949,ENSG00000115009,ENSG00000184588,ENSG00000163734,ENSG00000123338,ENSG00000078401…
GO:0003414	chondrocyte morphogenesis involved in endochondral bone morphogenesis	biological_process	2.9012e-05	0.0014516	12	4369	18	22148	ENSG00000111799,ENSG00000168077,ENSG00000179403,ENSG00000124749,ENSG00000124159,ENSG00000142173,ENSG00000205221,ENSG00000165471,ENSG00000187955,ENSG00000162510,ENSG00000100473,ENSG00000101203
GO:0003429	growth plate cartilage chondrocyte morphogenesis	biological_process	2.9012e-05	0.0014516	12	4369	18	22148	ENSG00000179403,ENSG00000124749,ENSG00000111799,ENSG00000168077,ENSG00000165471,ENSG00000205221,ENSG00000124159,ENSG00000142173,ENSG00000187955,ENSG00000100473,ENSG00000101203,ENSG00000162510
GO:0090171	chondrocyte morphogenesis	biological_process	2.9012e-05	0.0014516	12	4369	18	22148	ENSG00000165471,ENSG00000205221,ENSG00000142173,ENSG00000124159,ENSG00000124749,ENSG00000179403,ENSG00000168077,ENSG00000111799,ENSG00000101203,ENSG00000100473,ENSG00000162510,ENSG00000187955
GO:0001763	morphogenesis of a branching structure	biological_process	2.9672e-05	0.0014768	66	4369	208	22148	ENSG00000101109,ENSG00000135333,ENSG00000120063,ENSG00000151208,ENSG00000135744,ENSG00000106004,ENSG00000163513,ENSG00000100625,ENSG00000099250,ENSG00000126778,ENSG00000005073,ENSG00000251493,ENSG00000183691,ENSG00000170381,ENSG00000166923,ENSG00000129514,ENSG00000167034,ENSG00000070193,ENSG00000198435,ENSG00000109321,ENSG00000125398,ENSG00000041982,ENSG00000083307,ENSG00000117707,ENSG00000119630…
GO:0005516	calmodulin binding	molecular_function	2.9675e-05	0.0014768	66	4369	198	22148	ENSG00000105642,ENSG00000058404,ENSG00000053918,ENSG00000145349,ENSG00000133020,ENSG00000118160,ENSG00000100345,ENSG00000064666,ENSG00000143333,ENSG00000065534,ENSG00000155657,ENSG00000143622,ENSG00000277443,ENSG00000092054,ENSG00000007171,ENSG00000148700,ENSG00000137474,ENSG00000076826,ENSG00000081248,ENSG00000079385,ENSG00000151067,ENSG00000078018,ENSG00000064199,ENSG00000164949,ENSG00000144821…
GO:0035914	skeletal muscle cell differentiation	biological_process	2.9744e-05	0.0014768	49	4369	142	22148	ENSG00000111913,ENSG00000043039,ENSG00000130513,ENSG00000129152,ENSG00000185420,ENSG00000135298,ENSG00000090554,ENSG00000162772,ENSG00000198947,ENSG00000170345,ENSG00000081189,ENSG00000116604,ENSG00000143473,ENSG00000105204,ENSG00000108840,ENSG00000182533,ENSG00000112183,ENSG00000126778,ENSG00000157227,ENSG00000108924,ENSG00000089250,ENSG00000180535,ENSG00000023902,ENSG00000123095,ENSG00000123358…
GO:0009063	cellular amino acid catabolic process	biological_process	2.9896e-05	0.0014806	51	4369	149	22148	ENSG00000139410,ENSG00000113492,ENSG00000123453,ENSG00000104951,ENSG00000213722,ENSG00000283189,ENSG00000162882,ENSG00000118520,ENSG00000188676,ENSG00000116761,ENSG00000197406,ENSG00000196177,ENSG00000153086,ENSG00000211448,ENSG00000110887,ENSG00000140287,ENSG00000128965,ENSG00000164904,ENSG00000084110,ENSG00000166123,ENSG00000089250,ENSG00000153904,ENSG00000133475,ENSG00000128309,ENSG00000136010…
GO:0000987	core promoter proximal region sequence-specific DNA binding	molecular_function	3.0091e-05	0.0014827	136	4369	503	22148	ENSG00000118263,ENSG00000197063,ENSG00000138380,ENSG00000170374,ENSG00000108840,ENSG00000167034,ENSG00000182158,ENSG00000126778,ENSG00000251493,ENSG00000276043,ENSG00000111249,ENSG00000031698,ENSG00000182759,ENSG00000143365,ENSG00000116604,ENSG00000126368,ENSG00000074966,ENSG00000168062,ENSG00000188095,ENSG00000102034,ENSG00000129152,ENSG00000148737,ENSG00000106511,ENSG00000050344,ENSG00000156127…
GO:0001159	core promoter proximal region DNA binding	molecular_function	3.0091e-05	0.0014827	136	4369	503	22148	ENSG00000118513,ENSG00000164379,ENSG00000134954,ENSG00000172216,ENSG00000129654,ENSG00000007968,ENSG00000213999,ENSG00000110693,ENSG00000159216,ENSG00000132471,ENSG00000175592,ENSG00000028839,ENSG00000177606,ENSG00000101076,ENSG00000185630,ENSG00000100968,ENSG00000102349,ENSG00000173575,ENSG00000136574,ENSG00000162599,ENSG00000163666,ENSG00000183770,ENSG00000134323,ENSG00000081189,ENSG00000131196…
GO:0007611	learning or memory	biological_process	3.0419e-05	0.0014951	81	4369	259	22148	ENSG00000008735,ENSG00000175592,ENSG00000184113,ENSG00000161638,ENSG00000183454,ENSG00000166342,ENSG00000103034,ENSG00000163794,ENSG00000104327,ENSG00000138071,ENSG00000177606,ENSG00000155897,ENSG00000172216,ENSG00000184144,ENSG00000113161,ENSG00000273079,ENSG00000105877,ENSG00000164742,ENSG00000110881,ENSG00000175344,ENSG00000005249,ENSG00000108819,ENSG00000124406,ENSG00000146216,ENSG00000187902…
GO:0005578	proteinaceous extracellular matrix	cellular_component	3.113e-05	0.0015219	65	4369	197	22148	ENSG00000132205,ENSG00000049089,ENSG00000187498,ENSG00000060718,ENSG00000196569,ENSG00000074527,ENSG00000177697,ENSG00000173918,ENSG00000142748,ENSG00000116962,ENSG00000142173,ENSG00000115414,ENSG00000188153,ENSG00000206384,ENSG00000129038,ENSG00000106823,ENSG00000132026,ENSG00000113296,ENSG00000205221,ENSG00000214274,ENSG00000173402,ENSG00000117122,ENSG00000138829,ENSG00000087085,ENSG00000168077…
GO:0030097	hemopoiesis	biological_process	3.1199e-05	0.0015219	223	4369	894	22148	ENSG00000157227,ENSG00000106571,ENSG00000118689,ENSG00000175467,ENSG00000128590,ENSG00000177706,ENSG00000125657,ENSG00000010671,ENSG00000143479,ENSG00000276180,ENSG00000168918,ENSG00000064932,ENSG00000134245,ENSG00000006747,ENSG00000278828,ENSG00000165409,ENSG00000115604,ENSG00000140968,ENSG00000104267,ENSG00000204389,ENSG00000197122,ENSG00000126353,ENSG00000124766,ENSG00000081237,ENSG00000173334…
GO:0045765	regulation of angiogenesis	biological_process	3.122e-05	0.0015219	100	4369	343	22148	ENSG00000175344,ENSG00000239697,ENSG00000106804,ENSG00000131477,ENSG00000166501,ENSG00000124212,ENSG00000112333,ENSG00000136158,ENSG00000121807,ENSG00000163737,ENSG00000156427,ENSG00000134954,ENSG00000169245,ENSG00000169330,ENSG00000115008,ENSG00000184481,ENSG00000156574,ENSG00000106366,ENSG00000105287,ENSG00000161638,ENSG00000140992,ENSG00000159216,ENSG00000128917,ENSG00000137440,ENSG00000100292…
GO:0030323	respiratory tube development	biological_process	3.1277e-05	0.0015219	61	4369	186	22148	ENSG00000138834,ENSG00000127129,ENSG00000070193,ENSG00000103811,ENSG00000134853,ENSG00000134245,ENSG00000041982,ENSG00000124664,ENSG00000171509,ENSG00000125398,ENSG00000106571,ENSG00000106541,ENSG00000070404,ENSG00000157227,ENSG00000164056,ENSG00000129514,ENSG00000085741,ENSG00000112715,ENSG00000183691,ENSG00000169946,ENSG00000126351,ENSG00000151208,ENSG00000140285,ENSG00000087116,ENSG00000114739…
GO:0046934	phosphatidylinositol-4,5-bisphosphate 3-kinase activity	molecular_function	3.1692e-05	0.001536	29	4369	68	22148	ENSG00000113070,ENSG00000174808,ENSG00000078579,ENSG00000141968,ENSG00000160867,ENSG00000105851,ENSG00000158458,ENSG00000276231,ENSG00000068078,ENSG00000162344,ENSG00000114013,ENSG00000065361,ENSG00000134853,ENSG00000178562,ENSG00000121594,ENSG00000070193,ENSG00000156427,ENSG00000100311,ENSG00000155629,ENSG00000113721,ENSG00000158815,ENSG00000182866,ENSG00000178568,ENSG00000134962,ENSG00000140285…
GO:0050808	synapse organization	biological_process	3.1726e-05	0.001536	82	4369	255	22148	ENSG00000132535,ENSG00000177839,ENSG00000041982,ENSG00000007402,ENSG00000196083,ENSG00000039068,ENSG00000240184,ENSG00000189056,ENSG00000021645,ENSG00000165985,ENSG00000170381,ENSG00000126778,ENSG00000145335,ENSG00000157017,ENSG00000110324,ENSG00000171587,ENSG00000107742,ENSG00000100625,ENSG00000111249,ENSG00000151208,ENSG00000158258,ENSG00000135333,ENSG00000125848,ENSG00000113140,ENSG00000135298…
GO:0008092	cytoskeletal protein binding	molecular_function	3.2779e-05	0.0015821	255	4369	984	22148	ENSG00000008294,ENSG00000172399,ENSG00000129595,ENSG00000084764,ENSG00000154917,ENSG00000177731,ENSG00000091536,ENSG00000066933,ENSG00000109063,ENSG00000107593,ENSG00000258102,ENSG00000081237,ENSG00000041515,ENSG00000012048,ENSG00000006611,ENSG00000118473,ENSG00000172159,ENSG00000117602,ENSG00000006747,ENSG00000154429,ENSG00000116748,ENSG00000104419,ENSG00000167658,ENSG00000137497,ENSG00000117477…
GO:0060351	cartilage development involved in endochondral bone morphogenesis	biological_process	3.2839e-05	0.0015821	22	4369	47	22148	ENSG00000100473,ENSG00000127948,ENSG00000163273,ENSG00000112964,ENSG00000125398,ENSG00000205221,ENSG00000131759,ENSG00000005073,ENSG00000168077,ENSG00000137801,ENSG00000101203,ENSG00000163513,ENSG00000162510,ENSG00000187955,ENSG00000159167,ENSG00000165471,ENSG00000124159,ENSG00000169231,ENSG00000142173,ENSG00000179403,ENSG00000124749,ENSG00000111799
GO:0005242	inward rectifier potassium channel activity	molecular_function	3.328e-05	0.0015993	13	4369	21	22148	ENSG00000260458,ENSG00000115474,ENSG00000006071,ENSG00000121361,ENSG00000153822,ENSG00000159197,ENSG00000135750,ENSG00000099337,ENSG00000151704,ENSG00000120457,ENSG00000182324,ENSG00000162989,ENSG00000157542
GO:0031099	regeneration	biological_process	3.4223e-05	0.0016406	61	4369	189	22148	ENSG00000134986,ENSG00000163347,ENSG00000129194,ENSG00000173402,ENSG00000185924,ENSG00000155760,ENSG00000146678,ENSG00000112033,ENSG00000100292,ENSG00000196562,ENSG00000189058,ENSG00000169903,ENSG00000169032,ENSG00000177606,ENSG00000118137,ENSG00000198825,ENSG00000132646,ENSG00000241635,ENSG00000158874,ENSG00000175567,ENSG00000131669,ENSG00000118785,ENSG00000172216,ENSG00000177169,ENSG00000125084…
GO:0043167	ion binding	molecular_function	3.5031e-05	0.0016752	1475	4369	6753	22148	ENSG00000178295,ENSG00000135424,ENSG00000187609,ENSG00000133112,ENSG00000170667,ENSG00000167548,ENSG00000100139,ENSG00000173227,ENSG00000103528,ENSG00000116183,ENSG00000185988,ENSG00000154930,ENSG00000169891,ENSG00000080618,ENSG00000125826,ENSG00000141338,ENSG00000058866,ENSG00000179776,ENSG00000183850,ENSG00000107742,ENSG00000197408,ENSG00000112365,ENSG00000114200,ENSG00000104427,ENSG00000150893…
GO:0030324	lung development	biological_process	3.5601e-05	0.0016983	60	4369	183	22148	ENSG00000118520,ENSG00000115461,ENSG00000103196,ENSG00000106305,ENSG00000136205,ENSG00000125968,ENSG00000070495,ENSG00000162878,ENSG00000113083,ENSG00000113140,ENSG00000114739,ENSG00000163513,ENSG00000106004,ENSG00000087116,ENSG00000140285,ENSG00000151208,ENSG00000126351,ENSG00000169946,ENSG00000183691,ENSG00000112715,ENSG00000085741,ENSG00000129514,ENSG00000164056,ENSG00000070404,ENSG00000157227…
GO:0042802	identical protein binding	molecular_function	3.721e-05	0.0017707	437	4369	1848	22148	ENSG00000069696,ENSG00000110799,ENSG00000103316,ENSG00000151790,ENSG00000168301,ENSG00000134184,ENSG00000146755,ENSG00000181847,ENSG00000177606,ENSG00000121807,ENSG00000179335,ENSG00000177169,ENSG00000134954,ENSG00000145431,ENSG00000072786,ENSG00000198523,ENSG00000129910,ENSG00000090382,ENSG00000261371,ENSG00000066697,ENSG00000112715,ENSG00000005961,ENSG00000177511,ENSG00000138587,ENSG00000196730…
GO:1901615	organic hydroxy compound metabolic process	biological_process	3.7682e-05	0.001787	151	4369	563	22148	ENSG00000171631,ENSG00000132196,ENSG00000170522,ENSG00000135241,ENSG00000109193,ENSG00000141458,ENSG00000121316,ENSG00000103316,ENSG00000166796,ENSG00000069696,ENSG00000143036,ENSG00000005469,ENSG00000124496,ENSG00000105398,ENSG00000277893,ENSG00000137841,ENSG00000131183,ENSG00000130304,ENSG00000211448,ENSG00000197406,ENSG00000140287,ENSG00000164303,ENSG00000110887,ENSG00000155368,ENSG00000184381…
GO:0060541	respiratory system development	biological_process	3.7736e-05	0.001787	67	4369	210	22148	ENSG00000156427,ENSG00000129654,ENSG00000118523,ENSG00000127528,ENSG00000136158,ENSG00000197859,ENSG00000173402,ENSG00000196182,ENSG00000105989,ENSG00000128342,ENSG00000156574,ENSG00000169032,ENSG00000163666,ENSG00000169282,ENSG00000115461,ENSG00000103196,ENSG00000125968,ENSG00000136205,ENSG00000162878,ENSG00000140285,ENSG00000126351,ENSG00000112715,ENSG00000164056,ENSG00000157227,ENSG00000106541…
GO:0007422	peripheral nervous system development	biological_process	3.7955e-05	0.001793	32	4369	79	22148	ENSG00000196569,ENSG00000159556,ENSG00000185668,ENSG00000103089,ENSG00000117407,ENSG00000184634,ENSG00000146013,ENSG00000108797,ENSG00000198947,ENSG00000170312,ENSG00000163531,ENSG00000020633,ENSG00000221866,ENSG00000153902,ENSG00000132702,ENSG00000100697,ENSG00000065361,ENSG00000179388,ENSG00000173402,ENSG00000163347,ENSG00000008277,ENSG00000138386,ENSG00000122877,ENSG00000112414,ENSG00000159216…
GO:0015294	solute:cation symporter activity	molecular_function	3.9631e-05	0.0018631	39	4369	104	22148	ENSG00000146411,ENSG00000108576,ENSG00000070915,ENSG00000124067,ENSG00000050438,ENSG00000197496,ENSG00000256870,ENSG00000100191,ENSG00000154025,ENSG00000140675,ENSG00000137860,ENSG00000162383,ENSG00000080493,ENSG00000197506,ENSG00000268104,ENSG00000132164,ENSG00000111181,ENSG00000010379,ENSG00000188991,ENSG00000148942,ENSG00000063127,ENSG00000188687,ENSG00000145283,ENSG00000174358,ENSG00000156222…
GO:0071417	cellular response to organonitrogen compound	biological_process	3.9725e-05	0.0018631	144	4369	530	22148	ENSG00000122735,ENSG00000123358,ENSG00000113494,ENSG00000065325,ENSG00000039068,ENSG00000112964,ENSG00000127948,ENSG00000125398,ENSG00000115415,ENSG00000115290,ENSG00000145335,ENSG00000136826,ENSG00000111731,ENSG00000198838,ENSG00000108576,ENSG00000188394,ENSG00000133116,ENSG00000170962,ENSG00000163884,ENSG00000145386,ENSG00000171130,ENSG00000116954,ENSG00000119729,ENSG00000167207,ENSG00000181856…
GO:0014902	myotube differentiation	biological_process	3.9726e-05	0.0018631	35	4369	91	22148	ENSG00000112183,ENSG00000157227,ENSG00000089250,ENSG00000108840,ENSG00000182533,ENSG00000023902,ENSG00000123095,ENSG00000180535,ENSG00000129152,ENSG00000185420,ENSG00000135298,ENSG00000090554,ENSG00000043039,ENSG00000111913,ENSG00000130513,ENSG00000198947,ENSG00000081189,ENSG00000105204,ENSG00000143473,ENSG00000160539,ENSG00000110047,ENSG00000177238,ENSG00000101096,ENSG00000100345,ENSG00000176697…
GO:0003779	actin binding	molecular_function	4.0456e-05	0.0018928	129	4369	450	22148	ENSG00000140416,ENSG00000131711,ENSG00000173210,ENSG00000162614,ENSG00000137474,ENSG00000172403,ENSG00000171617,ENSG00000104490,ENSG00000086967,ENSG00000148700,ENSG00000135407,ENSG00000079385,ENSG00000065534,ENSG00000155657,ENSG00000137877,ENSG00000100345,ENSG00000114854,ENSG00000158528,ENSG00000122574,ENSG00000103313,ENSG00000007237,ENSG00000277443,ENSG00000133816,ENSG00000066032,ENSG00000102271…
GO:0044420	extracellular matrix part	cellular_component	4.1992e-05	0.0019581	65	4369	198	22148	ENSG00000116962,ENSG00000142173,ENSG00000142748,ENSG00000113296,ENSG00000206384,ENSG00000188153,ENSG00000129038,ENSG00000115414,ENSG00000187498,ENSG00000060718,ENSG00000132205,ENSG00000049089,ENSG00000074527,ENSG00000173918,ENSG00000177697,ENSG00000176884,ENSG00000196569,ENSG00000179403,ENSG00000124749,ENSG00000186897,ENSG00000165471,ENSG00000197565,ENSG00000112769,ENSG00000204248,ENSG00000138759…
GO:0006520	cellular amino acid metabolic process	biological_process	4.2053e-05	0.0019581	134	4369	490	22148	ENSG00000150540,ENSG00000100033,ENSG00000155465,ENSG00000070669,ENSG00000138381,ENSG00000160282,ENSG00000161653,ENSG00000115705,ENSG00000093134,ENSG00000136881,ENSG00000128272,ENSG00000178445,ENSG00000163644,ENSG00000274276,ENSG00000124713,ENSG00000135069,ENSG00000268104,ENSG00000112303,ENSG00000123453,ENSG00000133475,ENSG00000089250,ENSG00000166123,ENSG00000128965,ENSG00000112964,ENSG00000137274…
GO:0008284	positive regulation of cell proliferation	biological_process	4.2785e-05	0.0019874	246	4369	998	22148	ENSG00000157404,ENSG00000198947,ENSG00000006128,ENSG00000170962,ENSG00000145386,ENSG00000178568,ENSG00000168685,ENSG00000102879,ENSG00000007372,ENSG00000163735,ENSG00000162772,ENSG00000124762,ENSG00000167207,ENSG00000170312,ENSG00000160593,ENSG00000092969,ENSG00000070193,ENSG00000166900,ENSG00000205089,ENSG00000123358,ENSG00000117560,ENSG00000065325,ENSG00000172817,ENSG00000114013,ENSG00000041982…
GO:0043168	anion binding	molecular_function	4.4068e-05	0.0020421	691	4369	2997	22148	ENSG00000114841,ENSG00000164674,ENSG00000183773,ENSG00000139832,ENSG00000164120,ENSG00000170035,ENSG00000213722,ENSG00000006071,ENSG00000104835,ENSG00000128045,ENSG00000081237,ENSG00000139428,ENSG00000137673,ENSG00000100302,ENSG00000160200,ENSG00000000971,ENSG00000010671,ENSG00000116761,ENSG00000129990,ENSG00000109610,ENSG00000077264,ENSG00000137497,ENSG00000085563,ENSG00000167658,ENSG00000089220…
GO:0001503	ossification	biological_process	4.6601e-05	0.0021544	110	4369	393	22148	ENSG00000137809,ENSG00000177706,ENSG00000157227,ENSG00000103489,ENSG00000178585,ENSG00000106571,ENSG00000183160,ENSG00000060718,ENSG00000169884,ENSG00000161944,ENSG00000068078,ENSG00000139549,ENSG00000064932,ENSG00000198963,ENSG00000130522,ENSG00000178882,ENSG00000169231,ENSG00000141655,ENSG00000143387,ENSG00000115461,ENSG00000162878,ENSG00000188763,ENSG00000124216,ENSG00000125968,ENSG00000160712…
GO:0045664	regulation of neuron differentiation	biological_process	4.9833e-05	0.0022983	167	4369	614	22148	ENSG00000152377,ENSG00000221866,ENSG00000135298,ENSG00000156466,ENSG00000135333,ENSG00000198947,ENSG00000198797,ENSG00000151208,ENSG00000143322,ENSG00000153993,ENSG00000007372,ENSG00000260272,ENSG00000197283,ENSG00000171587,ENSG00000136826,ENSG00000119283,ENSG00000101384,ENSG00000169439,ENSG00000141298,ENSG00000108576,ENSG00000131914,ENSG00000170381,ENSG00000197993,ENSG00000138834,ENSG00000116132…
GO:0003418	growth plate cartilage chondrocyte differentiation	biological_process	5.0638e-05	0.00233	14	4369	24	22148	ENSG00000124749,ENSG00000179403,ENSG00000168077,ENSG00000111799,ENSG00000205221,ENSG00000165471,ENSG00000142173,ENSG00000124159,ENSG00000187955,ENSG00000101203,ENSG00000163273,ENSG00000100473,ENSG00000162510,ENSG00000163513
GO:0006629	lipid metabolic process	biological_process	5.1649e-05	0.0023708	369	4369	1542	22148	ENSG00000012048,ENSG00000128039,ENSG00000105559,ENSG00000143315,ENSG00000167772,ENSG00000197208,ENSG00000162344,ENSG00000196620,ENSG00000114805,ENSG00000163295,ENSG00000079462,ENSG00000119927,ENSG00000196407,ENSG00000184557,ENSG00000151665,ENSG00000197122,ENSG00000134962,ENSG00000173124,ENSG00000160179,ENSG00000114771,ENSG00000087085,ENSG00000143344,ENSG00000160867,ENSG00000171720,ENSG00000109182…
GO:0002063	chondrocyte development	biological_process	5.1992e-05	0.002381	21	4369	44	22148	ENSG00000168077,ENSG00000060718,ENSG00000137573,ENSG00000205221,ENSG00000178882,ENSG00000087494,ENSG00000125398,ENSG00000196562,ENSG00000100473,ENSG00000111799,ENSG00000124749,ENSG00000179403,ENSG00000142173,ENSG00000124159,ENSG00000156427,ENSG00000165471,ENSG00000187955,ENSG00000162510,ENSG00000163513,ENSG00000204217,ENSG00000101203
GO:0006942	regulation of striated muscle contraction	biological_process	5.363e-05	0.0024502	38	4369	100	22148	ENSG00000198947,ENSG00000159167,ENSG00000153956,ENSG00000180509,ENSG00000090020,ENSG00000170214,ENSG00000151067,ENSG00000198626,ENSG00000114279,ENSG00000136574,ENSG00000152661,ENSG00000116783,ENSG00000144285,ENSG00000013016,ENSG00000159197,ENSG00000105851,ENSG00000089250,ENSG00000129991,ENSG00000182533,ENSG00000053918,ENSG00000196296,ENSG00000166257,ENSG00000158286,ENSG00000198523,ENSG00000157388…
GO:0005488	binding	molecular_function	5.4865e-05	0.0025008	3365	4369	16466	22148	ENSG00000134184,ENSG00000104957,ENSG00000157542,ENSG00000103316,ENSG00000004948,ENSG00000166407,ENSG00000111859,ENSG00000131730,ENSG00000177606,ENSG00000128342,ENSG00000244731,ENSG00000184047,ENSG00000134954,ENSG00000144893,ENSG00000164742,ENSG00000176678,ENSG00000146038,ENSG00000170608,ENSG00000139112,ENSG00000128266,ENSG00000213999,ENSG00000138759,ENSG00000261371,ENSG00000213625,ENSG00000043591…
GO:0007166	cell surface receptor signaling pathway	biological_process	5.5411e-05	0.0025198	975	4369	4507	22148	ENSG00000183134,ENSG00000167895,ENSG00000167619,ENSG00000150048,ENSG00000136695,ENSG00000135424,ENSG00000168509,ENSG00000176697,ENSG00000130283,ENSG00000016402,ENSG00000106278,ENSG00000131634,ENSG00000162645,ENSG00000155755,ENSG00000154928,ENSG00000122585,ENSG00000007171,ENSG00000275379,ENSG00000249624,ENSG00000156127,ENSG00000173662,ENSG00000243709,ENSG00000112559,ENSG00000102145,ENSG00000125826…
GO:0031589	cell-substrate adhesion	biological_process	5.5881e-05	0.0025352	104	4369	354	22148	ENSG00000196581,ENSG00000164741,ENSG00000101384,ENSG00000070759,ENSG00000099250,ENSG00000198542,ENSG00000146904,ENSG00000115221,ENSG00000135862,ENSG00000170381,ENSG00000166923,ENSG00000164946,ENSG00000157927,ENSG00000046653,ENSG00000108561,ENSG00000143127,ENSG00000153208,ENSG00000171557,ENSG00000152377,ENSG00000152592,ENSG00000162692,ENSG00000132855,ENSG00000076826,ENSG00000198947,ENSG00000137801…
GO:0008131	primary amine oxidase activity	molecular_function	5.6058e-05	0.0025373	6	4369	6	22148	ENSG00000069535,ENSG00000002726,ENSG00000189221,ENSG00000162692,ENSG00000131480,ENSG00000131471
GO:0010951	negative regulation of endopeptidase activity	biological_process	5.7849e-05	0.0026123	78	4369	265	22148	ENSG00000170855,ENSG00000135744,ENSG00000113905,ENSG00000166396,ENSG00000137801,ENSG00000123561,ENSG00000107742,ENSG00000151655,ENSG00000204397,ENSG00000196136,ENSG00000078081,ENSG00000167634,ENSG00000152377,ENSG00000177189,ENSG00000127948,ENSG00000123358,ENSG00000064300,ENSG00000101557,ENSG00000125730,ENSG00000145335,ENSG00000136826,ENSG00000073756,ENSG00000188488,ENSG00000264230,ENSG00000173714…
GO:0043067	regulation of programmed cell death	biological_process	5.8641e-05	0.002642	395	4369	1688	22148	ENSG00000073756,ENSG00000162998,ENSG00000163631,ENSG00000135596,ENSG00000107187,ENSG00000123454,ENSG00000121351,ENSG00000171867,ENSG00000107859,ENSG00000122641,ENSG00000131467,ENSG00000131203,ENSG00000188389,ENSG00000183578,ENSG00000115718,ENSG00000101349,ENSG00000166206,ENSG00000140464,ENSG00000137801,ENSG00000143199,ENSG00000204673,ENSG00000119401,ENSG00000133134,ENSG00000125965,ENSG00000112299…
GO:0051050	positive regulation of transport	biological_process	5.8953e-05	0.0026499	232	4369	925	22148	ENSG00000165471,ENSG00000204936,ENSG00000033327,ENSG00000198929,ENSG00000130477,ENSG00000137497,ENSG00000085563,ENSG00000158286,ENSG00000124406,ENSG00000142185,ENSG00000137642,ENSG00000197971,ENSG00000177427,ENSG00000012504,ENSG00000137501,ENSG00000158828,ENSG00000169248,ENSG00000175548,ENSG00000035720,ENSG00000151929,ENSG00000214274,ENSG00000102466,ENSG00000087085,ENSG00000049759,ENSG00000171720…
GO:0031639	plasminogen activation	biological_process	5.9766e-05	0.0026803	14	4369	25	22148	ENSG00000171564,ENSG00000122861,ENSG00000171557,ENSG00000080618,ENSG00000106366,ENSG00000131187,ENSG00000163975,ENSG00000091583,ENSG00000171560,ENSG00000088926,ENSG00000137801,ENSG00000116133,ENSG00000167711,ENSG00000135919
GO:0008285	negative regulation of cell proliferation	biological_process	5.9987e-05	0.002684	195	4369	763	22148	ENSG00000078098,ENSG00000082482,ENSG00000276644,ENSG00000099956,ENSG00000124766,ENSG00000041515,ENSG00000006071,ENSG00000118849,ENSG00000116254,ENSG00000204389,ENSG00000010671,ENSG00000163106,ENSG00000174348,ENSG00000137573,ENSG00000010361,ENSG00000184524,ENSG00000106571,ENSG00000165655,ENSG00000006747,ENSG00000168918,ENSG00000106692,ENSG00000160862,ENSG00000186897,ENSG00000104419,ENSG00000170873…
GO:0001890	placenta development	biological_process	6.0461e-05	0.002699	50	4369	152	22148	ENSG00000071246,ENSG00000214274,ENSG00000044090,ENSG00000162775,ENSG00000113739,ENSG00000129173,ENSG00000175592,ENSG00000113555,ENSG00000112033,ENSG00000105989,ENSG00000162063,ENSG00000135547,ENSG00000163251,ENSG00000182459,ENSG00000128342,ENSG00000156574,ENSG00000086696,ENSG00000008710,ENSG00000100644,ENSG00000112559,ENSG00000169032,ENSG00000105993,ENSG00000100311,ENSG00000112561,ENSG00000187266…
GO:0000977	RNA polymerase II regulatory region sequence-specific DNA binding	molecular_function	6.1154e-05	0.0027237	193	4369	768	22148	ENSG00000010030,ENSG00000189067,ENSG00000116833,ENSG00000179361,ENSG00000136826,ENSG00000136944,ENSG00000115415,ENSG00000125398,ENSG00000116132,ENSG00000123358,ENSG00000135374,ENSG00000099326,ENSG00000148826,ENSG00000020633,ENSG00000185420,ENSG00000073584,ENSG00000007372,ENSG00000136931,ENSG00000100625,ENSG00000198081,ENSG00000162772,ENSG00000106004,ENSG00000170345,ENSG00000204103,ENSG00000116717…
GO:0055067	monovalent inorganic cation homeostasis	biological_process	6.2234e-05	0.0027654	48	4369	140	22148	ENSG00000105409,ENSG00000171130,ENSG00000135744,ENSG00000090020,ENSG00000137561,ENSG00000186204,ENSG00000129244,ENSG00000139832,ENSG00000104267,ENSG00000006128,ENSG00000120937,ENSG00000080493,ENSG00000005882,ENSG00000140519,ENSG00000156113,ENSG00000145244,ENSG00000159720,ENSG00000162753,ENSG00000117560,ENSG00000197063,ENSG00000070915,ENSG00000050438,ENSG00000124067,ENSG00000126895,ENSG00000004939…
GO:0031325	positive regulation of cellular metabolic process	biological_process	6.3061e-05	0.0027958	661	4369	2941	22148	ENSG00000171867,ENSG00000164171,ENSG00000034152,ENSG00000122641,ENSG00000189060,ENSG00000113048,ENSG00000139618,ENSG00000088881,ENSG00000245848,ENSG00000133816,ENSG00000069535,ENSG00000010310,ENSG00000185022,ENSG00000120693,ENSG00000114166,ENSG00000111145,ENSG00000126368,ENSG00000188095,ENSG00000165730,ENSG00000116062,ENSG00000070495,ENSG00000137801,ENSG00000119401,ENSG00000143365,ENSG00000137936…
GO:0030030	cell projection organization	biological_process	6.3872e-05	0.0028253	354	4369	1431	22148	ENSG00000107864,ENSG00000144857,ENSG00000053108,ENSG00000172020,ENSG00000044524,ENSG00000165409,ENSG00000112902,ENSG00000082146,ENSG00000197122,ENSG00000041515,ENSG00000154654,ENSG00000106571,ENSG00000181085,ENSG00000176884,ENSG00000169750,ENSG00000125409,ENSG00000104897,ENSG00000213853,ENSG00000130479,ENSG00000033122,ENSG00000125650,ENSG00000132613,ENSG00000170873,ENSG00000108819,ENSG00000169856…
GO:0032963	collagen metabolic process	biological_process	6.4733e-05	0.0028505	40	4369	112	22148	ENSG00000113721,ENSG00000118513,ENSG00000118523,ENSG00000164171,ENSG00000142552,ENSG00000196611,ENSG00000168477,ENSG00000112033,ENSG00000260428,ENSG00000163794,ENSG00000089041,ENSG00000136244,ENSG00000110811,ENSG00000100644,ENSG00000087245,ENSG00000187045,ENSG00000157613,ENSG00000163273,ENSG00000082293,ENSG00000262406,ENSG00000026025,ENSG00000078098,ENSG00000163131,ENSG00000125968,ENSG00000143387…
GO:0044259	multicellular organismal macromolecule metabolic process	biological_process	6.4733e-05	0.0028505	40	4369	112	22148	ENSG00000137673,ENSG00000166173,ENSG00000157227,ENSG00000135047,ENSG00000117984,ENSG00000099953,ENSG00000167711,ENSG00000065308,ENSG00000078098,ENSG00000125968,ENSG00000163131,ENSG00000143387,ENSG00000156140,ENSG00000180210,ENSG00000118520,ENSG00000156103,ENSG00000166670,ENSG00000087116,ENSG00000166396,ENSG00000112033,ENSG00000260428,ENSG00000089041,ENSG00000163794,ENSG00000136244,ENSG00000110811…
GO:0031667	response to nutrient levels	biological_process	6.5191e-05	0.0028587	165	4369	634	22148	ENSG00000258102,ENSG00000165272,ENSG00000197122,ENSG00000101017,ENSG00000151882,ENSG00000005421,ENSG00000196235,ENSG00000185883,ENSG00000123395,ENSG00000138075,ENSG00000134245,ENSG00000144118,ENSG00000137673,ENSG00000183696,ENSG00000139287,ENSG00000105697,ENSG00000121060,ENSG00000118689,ENSG00000198198,ENSG00000095596,ENSG00000113161,ENSG00000158828,ENSG00000012504,ENSG00000104765,ENSG00000176108…
GO:0008289	lipid binding	molecular_function	6.5213e-05	0.0028587	193	4369	744	22148	ENSG00000137766,ENSG00000145703,ENSG00000196814,ENSG00000182327,ENSG00000132718,ENSG00000139973,ENSG00000067715,ENSG00000196998,ENSG00000170099,ENSG00000155368,ENSG00000070540,ENSG00000049283,ENSG00000180210,ENSG00000130475,ENSG00000126218,ENSG00000159199,ENSG00000154589,ENSG00000188404,ENSG00000143473,ENSG00000114113,ENSG00000143412,ENSG00000090020,ENSG00000109193,ENSG00000117318,ENSG00000141458…
GO:0001012	RNA polymerase II regulatory region DNA binding	molecular_function	6.5923e-05	0.0028833	194	4369	773	22148	ENSG00000118263,ENSG00000180535,ENSG00000138380,ENSG00000197063,ENSG00000170374,ENSG00000108840,ENSG00000167034,ENSG00000165821,ENSG00000182158,ENSG00000251493,ENSG00000126778,ENSG00000183742,ENSG00000111249,ENSG00000184634,ENSG00000116604,ENSG00000031698,ENSG00000143365,ENSG00000182759,ENSG00000074966,ENSG00000126368,ENSG00000168062,ENSG00000102034,ENSG00000165730,ENSG00000188095,ENSG00000161940…
GO:0086004	regulation of cardiac muscle cell contraction	biological_process	6.7755e-05	0.0029568	20	4369	40	22148	ENSG00000114279,ENSG00000136574,ENSG00000006283,ENSG00000151067,ENSG00000198626,ENSG00000180509,ENSG00000157388,ENSG00000198523,ENSG00000057294,ENSG00000053918,ENSG00000153956,ENSG00000159167,ENSG00000166257,ENSG00000182533,ENSG00000049759,ENSG00000144285,ENSG00000159197,ENSG00000152661,ENSG00000182963,ENSG00000184588
GO:0009986	cell surface	cellular_component	6.8577e-05	0.0029859	264	4369	1060	22148	ENSG00000121807,ENSG00000044574,ENSG00000145431,ENSG00000198223,ENSG00000261371,ENSG00000165379,ENSG00000129910,ENSG00000131477,ENSG00000122756,ENSG00000163975,ENSG00000116014,ENSG00000091181,ENSG00000089692,ENSG00000181847,ENSG00000170458,ENSG00000126218,ENSG00000188763,ENSG00000128536,ENSG00000090020,ENSG00000188404,ENSG00000132026,ENSG00000102854,ENSG00000156103,ENSG00000156076,ENSG00000120889…
GO:0072511	divalent inorganic cation transport	biological_process	7.3074e-05	0.0031746	123	4369	441	22148	ENSG00000186642,ENSG00000070985,ENSG00000185482,ENSG00000182533,ENSG00000080815,ENSG00000133107,ENSG00000116329,ENSG00000113811,ENSG00000176884,ENSG00000198785,ENSG00000064270,ENSG00000184381,ENSG00000227877,ENSG00000119411,ENSG00000198626,ENSG00000167995,ENSG00000187258,ENSG00000158683,ENSG00000180210,ENSG00000159167,ENSG00000107593,ENSG00000105605,ENSG00000155970,ENSG00000126353,ENSG00000081237…
GO:0071396	cellular response to lipid	biological_process	7.4273e-05	0.0032196	141	4369	534	22148	ENSG00000064932,ENSG00000118689,ENSG00000168209,ENSG00000131910,ENSG00000105697,ENSG00000136960,ENSG00000111863,ENSG00000104825,ENSG00000101017,ENSG00000197122,ENSG00000044524,ENSG00000176105,ENSG00000140968,ENSG00000213809,ENSG00000186469,ENSG00000078401,ENSG00000026025,ENSG00000163734,ENSG00000162892,ENSG00000173402,ENSG00000035720,ENSG00000173334,ENSG00000155760,ENSG00000187840,ENSG00000124098…
GO:0051899	membrane depolarization	biological_process	7.4579e-05	0.0032217	62	4369	187	22148	ENSG00000169432,ENSG00000145349,ENSG00000145888,ENSG00000117971,ENSG00000063015,ENSG00000006283,ENSG00000130529,ENSG00000175344,ENSG00000196338,ENSG00000157388,ENSG00000106089,ENSG00000101958,ENSG00000273079,ENSG00000166257,ENSG00000166342,ENSG00000183454,ENSG00000089041,ENSG00000101665,ENSG00000080644,ENSG00000049759,ENSG00000165995,ENSG00000008735,ENSG00000153253,ENSG00000158528,ENSG00000099822…
GO:0040012	regulation of locomotion	biological_process	7.4654e-05	0.0032217	266	4369	1068	22148	ENSG00000112486,ENSG00000213853,ENSG00000157227,ENSG00000137573,ENSG00000181085,ENSG00000118689,ENSG00000197122,ENSG00000101017,ENSG00000112902,ENSG00000213809,ENSG00000142748,ENSG00000285976,ENSG00000165409,ENSG00000125845,ENSG00000133818,ENSG00000078401,ENSG00000137440,ENSG00000035720,ENSG00000161638,ENSG00000137642,ENSG00000112769,ENSG00000172061,ENSG00000058085,ENSG00000269226,ENSG00000169856…
GO:0032675	regulation of interleukin-6 production	biological_process	7.5417e-05	0.0032414	46	4369	137	22148	ENSG00000113811,ENSG00000116584,ENSG00000196083,ENSG00000127666,ENSG00000137033,ENSG00000168918,ENSG00000182261,ENSG00000157017,ENSG00000091972,ENSG00000115598,ENSG00000135077,ENSG00000132718,ENSG00000112116,ENSG00000134242,ENSG00000170425,ENSG00000160712,ENSG00000163362,ENSG00000276600,ENSG00000167207,ENSG00000090376,ENSG00000169403,ENSG00000082196,ENSG00000167984,ENSG00000123338,ENSG00000122133…
GO:0010466	negative regulation of peptidase activity	biological_process	7.5442e-05	0.0032414	80	4369	275	22148	ENSG00000117601,ENSG00000173714,ENSG00000135596,ENSG00000188488,ENSG00000264230,ENSG00000073756,ENSG00000163586,ENSG00000102032,ENSG00000265190,ENSG00000114204,ENSG00000163565,ENSG00000152377,ENSG00000167634,ENSG00000078081,ENSG00000196136,ENSG00000204397,ENSG00000135744,ENSG00000170855,ENSG00000113905,ENSG00000166396,ENSG00000107742,ENSG00000151655,ENSG00000137801,ENSG00000123561,ENSG00000136826…
GO:0007565	female pregnancy	biological_process	7.6923e-05	0.0032977	63	4369	206	22148	ENSG00000189143,ENSG00000188338,ENSG00000157017,ENSG00000243137,ENSG00000118432,ENSG00000083782,ENSG00000137673,ENSG00000135077,ENSG00000107014,ENSG00000068366,ENSG00000113494,ENSG00000152661,ENSG00000108561,ENSG00000184381,ENSG00000213853,ENSG00000145244,ENSG00000248329,ENSG00000118520,ENSG00000004468,ENSG00000115461,ENSG00000159167,ENSG00000164120,ENSG00000170345,ENSG00000135744,ENSG00000006071…
GO:0006874	cellular calcium ion homeostasis	biological_process	7.9098e-05	0.0033768	120	4369	439	22148	ENSG00000140464,ENSG00000198959,ENSG00000128272,ENSG00000010310,ENSG00000176273,ENSG00000105327,ENSG00000113739,ENSG00000089041,ENSG00000085872,ENSG00000008710,ENSG00000143153,ENSG00000155886,ENSG00000118160,ENSG00000115353,ENSG00000171517,ENSG00000164220,ENSG00000145349,ENSG00000175868,ENSG00000121351,ENSG00000156234,ENSG00000006210,ENSG00000198843,ENSG00000123191,ENSG00000112164,ENSG00000175197…
GO:0050678	regulation of epithelial cell proliferation	biological_process	7.9114e-05	0.0033768	88	4369	302	22148	ENSG00000099250,ENSG00000157017,ENSG00000126778,ENSG00000183691,ENSG00000135862,ENSG00000140832,ENSG00000167034,ENSG00000172817,ENSG00000135636,ENSG00000123358,ENSG00000091583,ENSG00000198435,ENSG00000152661,ENSG00000092969,ENSG00000070193,ENSG00000170477,ENSG00000115415,ENSG00000125398,ENSG00000006377,ENSG00000261150,ENSG00000020633,ENSG00000167207,ENSG00000165730,ENSG00000113140,ENSG00000125965…
GO:0034405	response to fluid shear stress	biological_process	7.9605e-05	0.0033903	17	4369	34	22148	ENSG00000089041,ENSG00000101665,ENSG00000136826,ENSG00000171720,ENSG00000137834,ENSG00000105825,ENSG00000170961,ENSG00000152661,ENSG00000008710,ENSG00000113721,ENSG00000127528,ENSG00000134954,ENSG00000170873,ENSG00000073756,ENSG00000197122,ENSG00000081189,ENSG00000104267
GO:0071941	nitrogen cycle metabolic process	biological_process	8.0985e-05	0.0034415	10	4369	15	22148	ENSG00000021826,ENSG00000036473,ENSG00000118520,ENSG00000081181,ENSG00000138109,ENSG00000161653,ENSG00000249319,ENSG00000139531,ENSG00000245848,ENSG00000012504
GO:0016477	cell migration	biological_process	8.2908e-05	0.0035092	389	4369	1636	22148	ENSG00000089820,ENSG00000154803,ENSG00000177606,ENSG00000070087,ENSG00000105287,ENSG00000111859,ENSG00000114631,ENSG00000172349,ENSG00000072786,ENSG00000095539,ENSG00000106804,ENSG00000261371,ENSG00000188613,ENSG00000196611,ENSG00000124875,ENSG00000172602,ENSG00000146038,ENSG00000171608,ENSG00000127507,ENSG00000121807,ENSG00000134954,ENSG00000130529,ENSG00000044574,ENSG00000145431,ENSG00000217555…
GO:0042981	regulation of apoptotic process	biological_process	8.2939e-05	0.0035092	391	4369	1676	22148	ENSG00000242028,ENSG00000183454,ENSG00000161638,ENSG00000164509,ENSG00000158887,ENSG00000160867,ENSG00000137834,ENSG00000171720,ENSG00000158445,ENSG00000078401,ENSG00000115008,ENSG00000105993,ENSG00000119922,ENSG00000125845,ENSG00000163737,ENSG00000035664,ENSG00000163545,ENSG00000156150,ENSG00000104419,ENSG00000164404,ENSG00000104765,ENSG00000116133,ENSG00000139055,ENSG00000150991,ENSG00000124212…
GO:0052813	phosphatidylinositol bisphosphate kinase activity	molecular_function	8.4566e-05	0.0035703	29	4369	71	22148	ENSG00000162344,ENSG00000114013,ENSG00000068078,ENSG00000276231,ENSG00000070193,ENSG00000121594,ENSG00000178562,ENSG00000134853,ENSG00000065361,ENSG00000141968,ENSG00000078579,ENSG00000174808,ENSG00000113070,ENSG00000158458,ENSG00000105851,ENSG00000160867,ENSG00000134962,ENSG00000178568,ENSG00000182866,ENSG00000158815,ENSG00000133116,ENSG00000171608,ENSG00000157404,ENSG00000197122,ENSG00000140285…
GO:0035976	AP1 complex	cellular_component	8.4929e-05	0.0035779	5	4369	5	22148	ENSG00000170345,ENSG00000175197,ENSG00000177606,ENSG00000130522,ENSG00000171223
GO:0043270	positive regulation of ion transport	biological_process	8.5155e-05	0.0035796	56	4369	176	22148	ENSG00000078401,ENSG00000065534,ENSG00000069696,ENSG00000168539,ENSG00000132932,ENSG00000137672,ENSG00000089041,ENSG00000163794,ENSG00000070808,ENSG00000178752,ENSG00000128272,ENSG00000165995,ENSG00000018236,ENSG00000140992,ENSG00000057294,ENSG00000157388,ENSG00000124406,ENSG00000036828,ENSG00000158828,ENSG00000006210,ENSG00000169248,ENSG00000166257,ENSG00000010610,ENSG00000053918,ENSG00000100311…
GO:2000242	negative regulation of reproductive process	biological_process	8.6566e-05	0.0036311	22	4369	50	22148	ENSG00000112029,ENSG00000163106,ENSG00000137573,ENSG00000167034,ENSG00000214102,ENSG00000156509,ENSG00000120129,ENSG00000095002,ENSG00000128342,ENSG00000156574,ENSG00000163273,ENSG00000111348,ENSG00000103310,ENSG00000071242,ENSG00000183134,ENSG00000159899,ENSG00000169946,ENSG00000139618,ENSG00000188886,ENSG00000085465,ENSG00000145088,ENSG00000136931
GO:0086036	regulation of cardiac muscle cell membrane potential	biological_process	8.6864e-05	0.0036358	28	4369	66	22148	ENSG00000053918,ENSG00000198947,ENSG00000153956,ENSG00000166257,ENSG00000180509,ENSG00000157388,ENSG00000198523,ENSG00000057294,ENSG00000090020,ENSG00000120049,ENSG00000006283,ENSG00000151067,ENSG00000198626,ENSG00000130529,ENSG00000114279,ENSG00000198929,ENSG00000152661,ENSG00000143153,ENSG00000182963,ENSG00000144285,ENSG00000159197,ENSG00000099822,ENSG00000013016,ENSG00000171385,ENSG00000049759…
GO:0004857	enzyme inhibitor activity	molecular_function	8.7464e-05	0.0036403	113	4369	415	22148	ENSG00000079257,ENSG00000113889,ENSG00000145703,ENSG00000129355,ENSG00000198252,ENSG00000103175,ENSG00000175899,ENSG00000071575,ENSG00000073910,ENSG00000137880,ENSG00000167772,ENSG00000011132,ENSG00000160111,ENSG00000182676,ENSG00000167711,ENSG00000135919,ENSG00000090512,ENSG00000156463,ENSG00000184500,ENSG00000170099,ENSG00000129757,ENSG00000227877,ENSG00000150938,ENSG00000140093,ENSG00000184557…
GO:0043292	contractile fiber	cellular_component	8.7491e-05	0.0036403	74	4369	240	22148	ENSG00000140416,ENSG00000156804,ENSG00000152661,ENSG00000144821,ENSG00000138347,ENSG00000004939,ENSG00000089250,ENSG00000198838,ENSG00000162614,ENSG00000172403,ENSG00000198947,ENSG00000138100,ENSG00000121361,ENSG00000086967,ENSG00000119401,ENSG00000180509,ENSG00000107796,ENSG00000151067,ENSG00000129152,ENSG00000143632,ENSG00000163395,ENSG00000081248,ENSG00000069431,ENSG00000122367,ENSG00000184588…
GO:0030029	actin filament-based process	biological_process	8.7532e-05	0.0036403	197	4369	751	22148	ENSG00000133816,ENSG00000066032,ENSG00000053918,ENSG00000115935,ENSG00000166317,ENSG00000167617,ENSG00000157388,ENSG00000164251,ENSG00000175175,ENSG00000057294,ENSG00000133020,ENSG00000173991,ENSG00000165699,ENSG00000134516,ENSG00000128849,ENSG00000135596,ENSG00000184922,ENSG00000161609,ENSG00000155657,ENSG00000100345,ENSG00000137877,ENSG00000114854,ENSG00000158528,ENSG00000122574,ENSG00000198844…
GO:0055074	calcium ion homeostasis	biological_process	8.8442e-05	0.0036703	123	4369	453	22148	ENSG00000051108,ENSG00000124827,ENSG00000080815,ENSG00000276409,ENSG00000182533,ENSG00000173175,ENSG00000129991,ENSG00000113889,ENSG00000079689,ENSG00000064270,ENSG00000184381,ENSG00000173918,ENSG00000112486,ENSG00000133107,ENSG00000176884,ENSG00000113811,ENSG00000127129,ENSG00000180210,ENSG00000177464,ENSG00000170927,ENSG00000198626,ENSG00000188763,ENSG00000187258,ENSG00000126353,ENSG00000163823…
GO:0004896	cytokine receptor activity	molecular_function	8.9099e-05	0.0036896	35	4369	95	22148	ENSG00000112964,ENSG00000115602,ENSG00000119737,ENSG00000112486,ENSG00000105246,ENSG00000162594,ENSG00000113494,ENSG00000196083,ENSG00000115598,ENSG00000110324,ENSG00000168685,ENSG00000163823,ENSG00000126353,ENSG00000160712,ENSG00000115590,ENSG00000151892,ENSG00000113594,ENSG00000122025,ENSG00000115604,ENSG00000131724,ENSG00000249624,ENSG00000091181,ENSG00000188263,ENSG00000056736,ENSG00000164509…
GO:0000788	nuclear nucleosome	cellular_component	8.9937e-05	0.0037164	16	4369	40	22148	ENSG00000278272,ENSG00000276966,ENSG00000274750,ENSG00000197409,ENSG00000273983,ENSG00000278828,ENSG00000277775,ENSG00000270276,ENSG00000273542,ENSG00000276180,ENSG00000197238,ENSG00000274267,ENSG00000275379,ENSG00000270882,ENSG00000275714,ENSG00000277157
GO:0043408	regulation of MAPK cascade	biological_process	9.1488e-05	0.0037725	210	4369	829	22148	ENSG00000101349,ENSG00000154928,ENSG00000095752,ENSG00000243709,ENSG00000162733,ENSG00000179477,ENSG00000130758,ENSG00000183578,ENSG00000184160,ENSG00000151651,ENSG00000136695,ENSG00000121351,ENSG00000171517,ENSG00000164619,ENSG00000143125,ENSG00000158125,ENSG00000122641,ENSG00000034152,ENSG00000174804,ENSG00000164251,ENSG00000130283,ENSG00000182220,ENSG00000175463,ENSG00000188257,ENSG00000146904…
GO:0005102	receptor binding	molecular_function	9.1831e-05	0.0037787	432	4369	1875	22148	ENSG00000133636,ENSG00000164251,ENSG00000178473,ENSG00000118271,ENSG00000164171,ENSG00000122641,ENSG00000141404,ENSG00000171867,ENSG00000121351,ENSG00000143125,ENSG00000081479,ENSG00000145839,ENSG00000171119,ENSG00000128564,ENSG00000042832,ENSG00000101665,ENSG00000113739,ENSG00000128335,ENSG00000012124,ENSG00000184634,ENSG00000137801,ENSG00000125965,ENSG00000162692,ENSG00000081041,ENSG00000034713…
GO:0015698	inorganic anion transport	biological_process	9.2642e-05	0.003804	56	4369	172	22148	ENSG00000132677,ENSG00000089356,ENSG00000050438,ENSG00000022355,ENSG00000004939,ENSG00000145451,ENSG00000189143,ENSG00000047617,ENSG00000181045,ENSG00000131620,ENSG00000250424,ENSG00000171492,ENSG00000141540,ENSG00000147606,ENSG00000080493,ENSG00000163288,ENSG00000159212,ENSG00000140519,ENSG00000109158,ENSG00000103249,ENSG00000167995,ENSG00000213585,ENSG00000126562,ENSG00000104267,ENSG00000039987…
GO:0009064	glutamine family amino acid metabolic process	biological_process	9.3404e-05	0.0038272	33	4369	87	22148	ENSG00000012504,ENSG00000111339,ENSG00000160282,ENSG00000021826,ENSG00000070669,ENSG00000138381,ENSG00000100033,ENSG00000155465,ENSG00000131459,ENSG00000100031,ENSG00000092621,ENSG00000161653,ENSG00000198380,ENSG00000249319,ENSG00000112294,ENSG00000079215,ENSG00000182890,ENSG00000036473,ENSG00000081181,ENSG00000007171,ENSG00000213722,ENSG00000001084,ENSG00000116771,ENSG00000118520,ENSG00000089163…
GO:0002009	morphogenesis of an epithelium	biological_process	9.4252e-05	0.0038538	131	4369	483	22148	ENSG00000162998,ENSG00000133816,ENSG00000181392,ENSG00000036828,ENSG00000173917,ENSG00000174804,ENSG00000165699,ENSG00000186193,ENSG00000081479,ENSG00000140464,ENSG00000198959,ENSG00000172201,ENSG00000126562,ENSG00000184634,ENSG00000150893,ENSG00000135744,ENSG00000163513,ENSG00000008300,ENSG00000139292,ENSG00000079385,ENSG00000198435,ENSG00000078246,ENSG00000169554,ENSG00000126778,ENSG00000005073…
GO:0050794	regulation of cellular process	biological_process	9.467e-05	0.0038628	2481	4369	11969	22148	ENSG00000120694,ENSG00000116717,ENSG00000076826,ENSG00000158571,ENSG00000108352,ENSG00000167207,ENSG00000170312,ENSG00000137802,ENSG00000172817,ENSG00000183066,ENSG00000092969,ENSG00000122735,ENSG00000221923,ENSG00000145335,ENSG00000179361,ENSG00000101557,ENSG00000153714,ENSG00000184205,ENSG00000278272,ENSG00000258366,ENSG00000187164,ENSG00000004139,ENSG00000149260,ENSG00000106089,ENSG00000130940…
GO:0044297	cell body	cellular_component	9.5476e-05	0.0038876	154	4369	575	22148	ENSG00000158828,ENSG00000162545,ENSG00000164715,ENSG00000197971,ENSG00000080709,ENSG00000142185,ENSG00000168993,ENSG00000087586,ENSG00000108819,ENSG00000005249,ENSG00000137497,ENSG00000063015,ENSG00000103042,ENSG00000089220,ENSG00000111674,ENSG00000130479,ENSG00000188779,ENSG00000148408,ENSG00000120729,ENSG00000168280,ENSG00000158445,ENSG00000149970,ENSG00000064692,ENSG00000214274,ENSG00000147894…
GO:0045766	positive regulation of angiogenesis	biological_process	9.9652e-05	0.004032	57	4369	178	22148	ENSG00000156427,ENSG00000134954,ENSG00000073756,ENSG00000239697,ENSG00000175344,ENSG00000149948,ENSG00000131477,ENSG00000166501,ENSG00000106804,ENSG00000148926,ENSG00000119630,ENSG00000124212,ENSG00000143878,ENSG00000006210,ENSG00000112333,ENSG00000106366,ENSG00000139610,ENSG00000105287,ENSG00000159216,ENSG00000140992,ENSG00000100292,ENSG00000137440,ENSG00000183287,ENSG00000126785,ENSG00000100644…
GO:0009790	embryo development	biological_process	9.9659e-05	0.004032	251	4369	1022	22148	ENSG00000135374,ENSG00000125848,ENSG00000106538,ENSG00000170312,ENSG00000120063,ENSG00000111913,ENSG00000115380,ENSG00000171557,ENSG00000101109,ENSG00000114739,ENSG00000100625,ENSG00000104320,ENSG00000106004,ENSG00000084674,ENSG00000182866,ENSG00000007372,ENSG00000178568,ENSG00000214513,ENSG00000107282,ENSG00000076826,ENSG00000157404,ENSG00000204103,ENSG00000131831,ENSG00000117614,ENSG00000183691…
GO:0010107	potassium ion import	biological_process	9.9704e-05	0.004032	18	4369	37	22148	ENSG00000124067,ENSG00000070915,ENSG00000157542,ENSG00000260458,ENSG00000159197,ENSG00000115474,ENSG00000151704,ENSG00000143153,ENSG00000182324,ENSG00000069431,ENSG00000074803,ENSG00000162989,ENSG00000153822,ENSG00000121361,ENSG00000064651,ENSG00000105409,ENSG00000129244,ENSG00000120457
GO:0050880	regulation of blood vessel size	biological_process	9.9853e-05	0.004032	39	4369	112	22148	ENSG00000213949,ENSG00000169403,ENSG00000184160,ENSG00000163273,ENSG00000144596,ENSG00000078401,ENSG00000171564,ENSG00000133636,ENSG00000036828,ENSG00000204217,ENSG00000073756,ENSG00000148926,ENSG00000043591,ENSG00000136160,ENSG00000130529,ENSG00000123454,ENSG00000021826,ENSG00000152661,ENSG00000127129,ENSG00000159640,ENSG00000171560,ENSG00000135643,ENSG00000167711,ENSG00000126895,ENSG00000023909…
GO:0010575	positive regulation vascular endothelial growth factor production	biological_process	0.00010301	0.0041509	15	4369	28	22148	ENSG00000106804,ENSG00000073756,ENSG00000170425,ENSG00000196562,ENSG00000156574,ENSG00000100644,ENSG00000138061,ENSG00000007952,ENSG00000115008,ENSG00000136574,ENSG00000125730,ENSG00000137573,ENSG00000012048,ENSG00000128272,ENSG00000183287
GO:0070838	divalent metal ion transport	biological_process	0.00010543	0.0042397	121	4369	436	22148	ENSG00000104321,ENSG00000167723,ENSG00000157087,ENSG00000185989,ENSG00000108691,ENSG00000145335,ENSG00000198838,ENSG00000089250,ENSG00000180535,ENSG00000013016,ENSG00000164949,ENSG00000159197,ENSG00000152661,ENSG00000007402,ENSG00000135636,ENSG00000198216,ENSG00000101188,ENSG00000081248,ENSG00000148842,ENSG00000151067,ENSG00000165091,ENSG00000102879,ENSG00000182866,ENSG00000170113,ENSG00000135744…
GO:1902282	voltage-gated potassium channel activity involved in ventricular cardiac muscle cell action potential repolarization	molecular_function	0.00011092	0.0044513	7	4369	8	22148	ENSG00000120457,ENSG00000053918,ENSG00000171385,ENSG00000159197,ENSG00000121361,ENSG00000180509,ENSG00000162989
GO:0042430	indole-containing compound metabolic process	biological_process	0.00011182	0.0044782	14	4369	25	22148	ENSG00000183826,ENSG00000153086,ENSG00000164197,ENSG00000115919,ENSG00000131203,ENSG00000132437,ENSG00000139287,ENSG00000151790,ENSG00000129167,ENSG00000188676,ENSG00000162882,ENSG00000196433,ENSG00000183454,ENSG00000131183
GO:0050840	extracellular matrix binding	molecular_function	0.00011475	0.0045861	24	4369	57	22148	ENSG00000120708,ENSG00000113296,ENSG00000107742,ENSG00000172061,ENSG00000137801,ENSG00000162745,ENSG00000113140,ENSG00000152377,ENSG00000118785,ENSG00000164171,ENSG00000163131,ENSG00000152592,ENSG00000144668,ENSG00000116962,ENSG00000185585,ENSG00000179954,ENSG00000074527,ENSG00000112414,ENSG00000196104,ENSG00000087085,ENSG00000060718,ENSG00000112715,ENSG00000173402,ENSG00000005961
GO:0003006	developmental process involved in reproduction	biological_process	0.00011591	0.004623	146	4369	560	22148	ENSG00000163273,ENSG00000138769,ENSG00000182459,ENSG00000095002,ENSG00000185630,ENSG00000101076,ENSG00000077327,ENSG00000128342,ENSG00000156574,ENSG00000028839,ENSG00000100918,ENSG00000163661,ENSG00000277893,ENSG00000122756,ENSG00000102384,ENSG00000163659,ENSG00000188782,ENSG00000187266,ENSG00000071242,ENSG00000118785,ENSG00000172216,ENSG00000185008,ENSG00000110092,ENSG00000129757,ENSG00000112972…
GO:0048812	neuron projection morphogenesis	biological_process	0.00011976	0.0047665	169	4369	623	22148	ENSG00000108797,ENSG00000113296,ENSG00000148948,ENSG00000169855,ENSG00000146013,ENSG00000136040,ENSG00000115414,ENSG00000125968,ENSG00000169862,ENSG00000163531,ENSG00000070886,ENSG00000198576,ENSG00000273706,ENSG00000139233,ENSG00000046889,ENSG00000160469,ENSG00000196569,ENSG00000185008,ENSG00000166924,ENSG00000006652,ENSG00000171246,ENSG00000112715,ENSG00000116035,ENSG00000169242,ENSG00000198026…
GO:0006641	triglyceride metabolic process	biological_process	0.00012054	0.004788	37	4369	106	22148	ENSG00000197208,ENSG00000177565,ENSG00000137700,ENSG00000130304,ENSG00000087237,ENSG00000091583,ENSG00000068366,ENSG00000182533,ENSG00000125730,ENSG00000214456,ENSG00000100889,ENSG00000105851,ENSG00000011198,ENSG00000138823,ENSG00000084674,ENSG00000114771,ENSG00000187546,ENSG00000184730,ENSG00000130649,ENSG00000106384,ENSG00000205186,ENSG00000119927,ENSG00000186281,ENSG00000105550,ENSG00000163586…
GO:0055001	muscle cell development	biological_process	0.00012383	0.0049086	87	4369	297	22148	ENSG00000007402,ENSG00000135636,ENSG00000134853,ENSG00000140416,ENSG00000180535,ENSG00000041982,ENSG00000138347,ENSG00000125398,ENSG00000126778,ENSG00000108840,ENSG00000197993,ENSG00000198947,ENSG00000140795,ENSG00000086967,ENSG00000100625,ENSG00000138100,ENSG00000135744,ENSG00000129152,ENSG00000111913,ENSG00000122367,ENSG00000143632,ENSG00000170312,ENSG00000155657,ENSG00000101096,ENSG00000244405…
GO:0051174	regulation of phosphorus metabolic process	biological_process	0.00012414	0.0049109	470	4369	2015	22148	ENSG00000129757,ENSG00000184381,ENSG00000138835,ENSG00000046889,ENSG00000120889,ENSG00000169242,ENSG00000112715,ENSG00000100092,ENSG00000129355,ENSG00000163806,ENSG00000109205,ENSG00000115414,ENSG00000112137,ENSG00000140285,ENSG00000118194,ENSG00000081189,ENSG00000135362,ENSG00000122025,ENSG00000130513,ENSG00000150593,ENSG00000198626,ENSG00000145087,ENSG00000185338,ENSG00000089820,ENSG00000047648…
GO:0035150	regulation of tube size	biological_process	0.00012514	0.0049404	39	4369	113	22148	ENSG00000170425,ENSG00000001084,ENSG00000135744,ENSG00000120937,ENSG00000196639,ENSG00000004468,ENSG00000006638,ENSG00000170214,ENSG00000171557,ENSG00000107796,ENSG00000171560,ENSG00000135643,ENSG00000167711,ENSG00000152661,ENSG00000127129,ENSG00000159640,ENSG00000108576,ENSG00000197993,ENSG00000126895,ENSG00000023909,ENSG00000113889,ENSG00000089250,ENSG00000036828,ENSG00000073756,ENSG00000204217…
GO:0031401	positive regulation of protein modification process	biological_process	0.00012719	0.0050011	253	4369	1033	22148	ENSG00000034152,ENSG00000183283,ENSG00000122641,ENSG00000161010,ENSG00000171867,ENSG00000171517,ENSG00000151651,ENSG00000143125,ENSG00000157368,ENSG00000174804,ENSG00000073756,ENSG00000130283,ENSG00000204217,ENSG00000158528,ENSG00000018236,ENSG00000101665,ENSG00000101349,ENSG00000102145,ENSG00000130758,ENSG00000184160,ENSG00000109184,ENSG00000162733,ENSG00000095752,ENSG00000243709,ENSG00000165730…
GO:0048747	muscle fiber development	biological_process	0.00012719	0.0050011	62	4369	197	22148	ENSG00000157227,ENSG00000164976,ENSG00000137766,ENSG00000112183,ENSG00000187498,ENSG00000126778,ENSG00000112715,ENSG00000197993,ENSG00000185482,ENSG00000108840,ENSG00000182533,ENSG00000135636,ENSG00000123095,ENSG00000007402,ENSG00000169884,ENSG00000125398,ENSG00000180535,ENSG00000041982,ENSG00000144857,ENSG00000090554,ENSG00000129152,ENSG00000130513,ENSG00000143632,ENSG00000111913,ENSG00000081189…
GO:0009891	positive regulation of biosynthetic process	biological_process	0.00012758	0.0050061	452	4369	1972	22148	ENSG00000125084,ENSG00000012504,ENSG00000170689,ENSG00000168505,ENSG00000163132,ENSG00000102317,ENSG00000104856,ENSG00000167658,ENSG00000163064,ENSG00000162783,ENSG00000078900,ENSG00000008196,ENSG00000262406,ENSG00000095637,ENSG00000130751,ENSG00000115844,ENSG00000179094,ENSG00000129173,ENSG00000175548,ENSG00000102038,ENSG00000062038,ENSG00000155760,ENSG00000081237,ENSG00000124766,ENSG00000213722…
GO:0048754	branching morphogenesis of an epithelial tube	biological_process	0.00013158	0.0051526	52	4369	162	22148	ENSG00000163513,ENSG00000100625,ENSG00000106004,ENSG00000135744,ENSG00000151208,ENSG00000197122,ENSG00000120063,ENSG00000101109,ENSG00000125398,ENSG00000109321,ENSG00000134245,ENSG00000041982,ENSG00000103811,ENSG00000273706,ENSG00000198435,ENSG00000070193,ENSG00000170381,ENSG00000166923,ENSG00000112715,ENSG00000183691,ENSG00000164056,ENSG00000167034,ENSG00000129514,ENSG00000182533,ENSG00000099250…
GO:0009914	hormone transport	biological_process	0.00013255	0.0051802	94	4369	334	22148	ENSG00000126368,ENSG00000198216,ENSG00000170745,ENSG00000004468,ENSG00000151067,ENSG00000171557,ENSG00000123561,ENSG00000114739,ENSG00000162009,ENSG00000182759,ENSG00000006128,ENSG00000167034,ENSG00000101187,ENSG00000251493,ENSG00000118432,ENSG00000157017,ENSG00000131620,ENSG00000075073,ENSG00000163581,ENSG00000152661,ENSG00000007402,ENSG00000175003,ENSG00000122641,ENSG00000118271,ENSG00000103056…
GO:0005160	transforming growth factor beta receptor binding	molecular_function	0.00013395	0.0052245	22	4369	52	22148	ENSG00000128045,ENSG00000130283,ENSG00000114739,ENSG00000163513,ENSG00000175189,ENSG00000104899,ENSG00000171236,ENSG00000156466,ENSG00000130513,ENSG00000164404,ENSG00000125965,ENSG00000122641,ENSG00000243709,ENSG00000092969,ENSG00000266524,ENSG00000156574,ENSG00000125845,ENSG00000153162,ENSG00000135414,ENSG00000101665,ENSG00000139269,ENSG00000137834
GO:0001894	tissue homeostasis	biological_process	0.00013525	0.0052648	68	4369	225	22148	ENSG00000260428,ENSG00000131400,ENSG00000089041,ENSG00000136244,ENSG00000198691,ENSG00000102145,ENSG00000107611,ENSG00000163914,ENSG00000069122,ENSG00000121351,ENSG00000151651,ENSG00000171773,ENSG00000139988,ENSG00000095397,ENSG00000016402,ENSG00000181004,ENSG00000133661,ENSG00000154639,ENSG00000163631,ENSG00000142552,ENSG00000138376,ENSG00000130045,ENSG00000102575,ENSG00000174564,ENSG00000170909…
GO:0050790	regulation of catalytic activity	biological_process	0.00013604	0.0052848	541	4369	2359	22148	ENSG00000115414,ENSG00000112137,ENSG00000156103,ENSG00000122025,ENSG00000150593,ENSG00000090512,ENSG00000120889,ENSG00000198252,ENSG00000163806,ENSG00000196730,ENSG00000129355,ENSG00000100092,ENSG00000043591,ENSG00000145879,ENSG00000244219,ENSG00000089820,ENSG00000184047,ENSG00000166401,ENSG00000244731,ENSG00000185338,ENSG00000145087,ENSG00000169032,ENSG00000170236,ENSG00000177606,ENSG00000143816…
GO:0005911	cell-cell junction	cellular_component	0.00013873	0.0053786	129	4369	465	22148	ENSG00000133401,ENSG00000124215,ENSG00000137672,ENSG00000113555,ENSG00000099889,ENSG00000079112,ENSG00000154803,ENSG00000184226,ENSG00000114796,ENSG00000129910,ENSG00000261371,ENSG00000167880,ENSG00000134376,ENSG00000169562,ENSG00000002726,ENSG00000182533,ENSG00000172673,ENSG00000164647,ENSG00000189143,ENSG00000183230,ENSG00000100092,ENSG00000154721,ENSG00000144285,ENSG00000013297,ENSG00000110092…
GO:0006816	calcium ion transport	biological_process	0.0001426	0.0055177	116	4369	418	22148	ENSG00000165091,ENSG00000151067,ENSG00000081248,ENSG00000101188,ENSG00000198216,ENSG00000153956,ENSG00000198947,ENSG00000135744,ENSG00000182866,ENSG00000102879,ENSG00000089250,ENSG00000198838,ENSG00000145335,ENSG00000108691,ENSG00000185989,ENSG00000167723,ENSG00000157087,ENSG00000104321,ENSG00000135636,ENSG00000007402,ENSG00000152661,ENSG00000013016,ENSG00000164949,ENSG00000159197,ENSG00000180535…
GO:0031644	regulation of neurological system process	biological_process	0.0001432	0.0055219	122	4369	438	22148	ENSG00000132535,ENSG00000075073,ENSG00000185737,ENSG00000046653,ENSG00000007402,ENSG00000166900,ENSG00000108576,ENSG00000105737,ENSG00000189056,ENSG00000175471,ENSG00000118432,ENSG00000145335,ENSG00000089250,ENSG00000157017,ENSG00000197283,ENSG00000114200,ENSG00000135744,ENSG00000022840,ENSG00000157404,ENSG00000166963,ENSG00000161509,ENSG00000006128,ENSG00000183826,ENSG00000101188,ENSG00000158258…
GO:0045778	positive regulation of ossification	biological_process	0.00014327	0.0055219	20	4369	44	22148	ENSG00000188763,ENSG00000162878,ENSG00000012223,ENSG00000133116,ENSG00000081189,ENSG00000006128,ENSG00000204217,ENSG00000114739,ENSG00000183160,ENSG00000138829,ENSG00000183864,ENSG00000177706,ENSG00000089041,ENSG00000092969,ENSG00000125845,ENSG00000153162,ENSG00000046653,ENSG00000164920,ENSG00000165973,ENSG00000169884
GO:0030016	myofibril	cellular_component	0.00014356	0.0055221	70	4369	227	22148	ENSG00000161011,ENSG00000157388,ENSG00000166317,ENSG00000128591,ENSG00000173991,ENSG00000133020,ENSG00000114166,ENSG00000155657,ENSG00000087245,ENSG00000091482,ENSG00000184588,ENSG00000162520,ENSG00000131018,ENSG00000164309,ENSG00000092054,ENSG00000114854,ENSG00000180509,ENSG00000138100,ENSG00000121361,ENSG00000119401,ENSG00000086967,ENSG00000172403,ENSG00000198947,ENSG00000069431,ENSG00000122367…
GO:0030017	sarcomere	cellular_component	0.00014636	0.0056185	65	4369	207	22148	ENSG00000162614,ENSG00000089250,ENSG00000004939,ENSG00000198838,ENSG00000138347,ENSG00000140416,ENSG00000156804,ENSG00000122367,ENSG00000069431,ENSG00000143632,ENSG00000163395,ENSG00000081248,ENSG00000151067,ENSG00000180509,ENSG00000138100,ENSG00000119401,ENSG00000086967,ENSG00000172403,ENSG00000198947,ENSG00000131018,ENSG00000162520,ENSG00000092054,ENSG00000164309,ENSG00000114854,ENSG00000114166…
GO:0045860	positive regulation of protein kinase activity	biological_process	0.00014853	0.0056907	142	4369	534	22148	ENSG00000114739,ENSG00000138778,ENSG00000170962,ENSG00000116717,ENSG00000157404,ENSG00000170312,ENSG00000171094,ENSG00000124762,ENSG00000101109,ENSG00000167207,ENSG00000124493,ENSG00000185737,ENSG00000112964,ENSG00000113494,ENSG00000159640,ENSG00000070193,ENSG00000092969,ENSG00000138834,ENSG00000162999,ENSG00000135272,ENSG00000145335,ENSG00000130368,ENSG00000087589,ENSG00000176907,ENSG00000010610…
GO:0010604	positive regulation of macromolecule metabolic process	biological_process	0.00014926	0.0057075	675	4369	3027	22148	ENSG00000122877,ENSG00000204388,ENSG00000158528,ENSG00000260428,ENSG00000198298,ENSG00000116514,ENSG00000169403,ENSG00000109184,ENSG00000184160,ENSG00000130758,ENSG00000157613,ENSG00000050344,ENSG00000148737,ENSG00000095752,ENSG00000164122,ENSG00000162733,ENSG00000161010,ENSG00000278570,ENSG00000183283,ENSG00000123737,ENSG00000145687,ENSG00000175197,ENSG00000147883,ENSG00000157368,ENSG00000036828…
GO:0003413	chondrocyte differentiation involved in endochondral bone morphogenesis	biological_process	0.00015076	0.0057535	15	4369	29	22148	ENSG00000187955,ENSG00000100473,ENSG00000163273,ENSG00000101203,ENSG00000163513,ENSG00000125398,ENSG00000162510,ENSG00000179403,ENSG00000124749,ENSG00000111799,ENSG00000168077,ENSG00000205221,ENSG00000165471,ENSG00000124159,ENSG00000142173
GO:0016339	calcium-dependent cell-cell adhesion	biological_process	0.00015142	0.0057673	22	4369	49	22148	ENSG00000129910,ENSG00000128536,ENSG00000174175,ENSG00000120327,ENSG00000188404,ENSG00000140937,ENSG00000179776,ENSG00000113100,ENSG00000253953,ENSG00000177839,ENSG00000187372,ENSG00000154162,ENSG00000079112,ENSG00000039068,ENSG00000272674,ENSG00000113361,ENSG00000240184,ENSG00000124215,ENSG00000113209,ENSG00000099889,ENSG00000062038,ENSG00000113555
GO:0001654	eye development	biological_process	0.0001524	0.0057931	100	4369	356	22148	ENSG00000157890,ENSG00000183770,ENSG00000163499,ENSG00000175544,ENSG00000132688,ENSG00000140807,ENSG00000189114,ENSG00000164588,ENSG00000273706,ENSG00000197406,ENSG00000160111,ENSG00000198963,ENSG00000129757,ENSG00000134245,ENSG00000198570,ENSG00000151012,ENSG00000218336,ENSG00000187498,ENSG00000106571,ENSG00000116035,ENSG00000112715,ENSG00000104881,ENSG00000080815,ENSG00000082014,ENSG00000112333…
GO:0016594	glycine binding	molecular_function	0.0001529	0.005801	10	4369	15	22148	ENSG00000158578,ENSG00000124713,ENSG00000145888,ENSG00000145451,ENSG00000116032,ENSG00000176884,ENSG00000101958,ENSG00000273079,ENSG00000178445,ENSG00000198785
GO:0003433	chondrocyte development involved in endochondral bone morphogenesis	biological_process	0.00015713	0.0059442	13	4369	23	22148	ENSG00000100473,ENSG00000101203,ENSG00000163513,ENSG00000162510,ENSG00000187955,ENSG00000165471,ENSG00000205221,ENSG00000124159,ENSG00000142173,ENSG00000179403,ENSG00000124749,ENSG00000111799,ENSG00000168077
GO:0019220	regulation of phosphate metabolic process	biological_process	0.00015729	0.0059442	467	4369	2006	22148	ENSG00000130368,ENSG00000112164,ENSG00000087589,ENSG00000141867,ENSG00000197457,ENSG00000090061,ENSG00000118137,ENSG00000117707,ENSG00000130561,ENSG00000100311,ENSG00000213949,ENSG00000120129,ENSG00000161202,ENSG00000153162,ENSG00000008710,ENSG00000175505,ENSG00000143971,ENSG00000168078,ENSG00000138764,ENSG00000134909,ENSG00000203668,ENSG00000089041,ENSG00000121905,ENSG00000184545,ENSG00000136244…
GO:0007219	Notch signaling pathway	biological_process	0.00015776	0.0059507	61	4369	200	22148	ENSG00000164683,ENSG00000125398,ENSG00000115415,ENSG00000128965,ENSG00000185008,ENSG00000198492,ENSG00000135144,ENSG00000123095,ENSG00000214357,ENSG00000070193,ENSG00000092969,ENSG00000198435,ENSG00000131910,ENSG00000080815,ENSG00000187800,ENSG00000129514,ENSG00000197530,ENSG00000101384,ENSG00000157227,ENSG00000163513,ENSG00000168785,ENSG00000104921,ENSG00000169855,ENSG00000157404,ENSG00000154556…
GO:0045637	regulation of myeloid cell differentiation	biological_process	0.00015867	0.0059732	76	4369	269	22148	ENSG00000128342,ENSG00000177606,ENSG00000239672,ENSG00000136869,ENSG00000119714,ENSG00000173334,ENSG00000197372,ENSG00000159216,ENSG00000012223,ENSG00000124098,ENSG00000166501,ENSG00000273983,ENSG00000134954,ENSG00000172216,ENSG00000180353,ENSG00000163737,ENSG00000162594,ENSG00000276180,ENSG00000006747,ENSG00000168918,ENSG00000178585,ENSG00000277157,ENSG00000068323,ENSG00000118689,ENSG00000005961…
GO:0050920	regulation of chemotaxis	biological_process	0.00016223	0.0060956	66	4369	218	22148	ENSG00000185008,ENSG00000150630,ENSG00000112486,ENSG00000127129,ENSG00000112715,ENSG00000130827,ENSG00000160712,ENSG00000126353,ENSG00000117407,ENSG00000163823,ENSG00000165197,ENSG00000113296,ENSG00000169855,ENSG00000112902,ENSG00000169429,ENSG00000213809,ENSG00000078401,ENSG00000105287,ENSG00000117115,ENSG00000106366,ENSG00000035720,ENSG00000271447,ENSG00000172349,ENSG00000095539,ENSG00000106804…
GO:0072378	blood coagulation, fibrin clot formation	biological_process	0.00016288	0.0061083	14	4369	27	22148	ENSG00000108561,ENSG00000057593,ENSG00000088926,ENSG00000171560,ENSG00000091583,ENSG00000110799,ENSG00000126218,ENSG00000131187,ENSG00000180210,ENSG00000113889,ENSG00000171557,ENSG00000175899,ENSG00000171564,ENSG00000117601
GO:0005604	basement membrane	cellular_component	0.00016334	0.0061137	35	4369	93	22148	ENSG00000164946,ENSG00000074527,ENSG00000177697,ENSG00000196569,ENSG00000041982,ENSG00000148357,ENSG00000187498,ENSG00000135862,ENSG00000049089,ENSG00000120708,ENSG00000053747,ENSG00000113296,ENSG00000150893,ENSG00000115414,ENSG00000188153,ENSG00000129038,ENSG00000113140,ENSG00000042781,ENSG00000171812,ENSG00000116962,ENSG00000206561,ENSG00000198759,ENSG00000134013,ENSG00000087085,ENSG00000214274…
GO:0008219	cell death	biological_process	0.00016503	0.0061473	542	4369	2406	22148	ENSG00000124212,ENSG00000155816,ENSG00000140961,ENSG00000130479,ENSG00000163545,ENSG00000115008,ENSG00000242028,ENSG00000161638,ENSG00000064692,ENSG00000171720,ENSG00000137834,ENSG00000082146,ENSG00000101017,ENSG00000184557,ENSG00000119927,ENSG00000213809,ENSG00000074842,ENSG00000213853,ENSG00000011422,ENSG00000167772,ENSG00000118689,ENSG00000139269,ENSG00000144118,ENSG00000073756,ENSG00000163631…
GO:0016265	death	biological_process	0.00016503	0.0061473	542	4369	2406	22148	ENSG00000082146,ENSG00000101017,ENSG00000119927,ENSG00000213809,ENSG00000074842,ENSG00000184557,ENSG00000011422,ENSG00000213853,ENSG00000144118,ENSG00000167772,ENSG00000139269,ENSG00000118689,ENSG00000140961,ENSG00000124212,ENSG00000155816,ENSG00000163545,ENSG00000130479,ENSG00000115008,ENSG00000171720,ENSG00000137834,ENSG00000161638,ENSG00000064692,ENSG00000242028,ENSG00000204673,ENSG00000181649…
GO:0030099	myeloid cell differentiation	biological_process	0.00016519	0.0061473	117	4369	443	22148	ENSG00000213886,ENSG00000069122,ENSG00000277775,ENSG00000185513,ENSG00000197409,ENSG00000122641,ENSG00000171223,ENSG00000099617,ENSG00000245848,ENSG00000010610,ENSG00000157368,ENSG00000167548,ENSG00000147883,ENSG00000278272,ENSG00000162367,ENSG00000275714,ENSG00000162775,ENSG00000204388,ENSG00000131759,ENSG00000270882,ENSG00000275379,ENSG00000140464,ENSG00000183864,ENSG00000112077,ENSG00000163565…
GO:0070851	growth factor receptor binding	molecular_function	0.00016761	0.0062256	45	4369	135	22148	ENSG00000125848,ENSG00000176105,ENSG00000115380,ENSG00000158815,ENSG00000160712,ENSG00000182585,ENSG00000178568,ENSG00000134962,ENSG00000140285,ENSG00000170962,ENSG00000165197,ENSG00000133116,ENSG00000197122,ENSG00000166923,ENSG00000174808,ENSG00000113070,ENSG00000112715,ENSG00000134215,ENSG00000106541,ENSG00000109321,ENSG00000162344,ENSG00000134853,ENSG00000162594,ENSG00000150630,ENSG00000070193…
GO:0038111	interleukin-7-mediated signaling pathway	biological_process	0.00017145	0.0063514	14	4369	30	22148	ENSG00000183598,ENSG00000277775,ENSG00000278828,ENSG00000273983,ENSG00000275379,ENSG00000197409,ENSG00000203852,ENSG00000275714,ENSG00000203811,ENSG00000274267,ENSG00000278272,ENSG00000168685,ENSG00000274750,ENSG00000185338
GO:0030500	regulation of bone mineralization	biological_process	0.00017165	0.0063514	28	4369	73	22148	ENSG00000138829,ENSG00000183160,ENSG00000177706,ENSG00000089041,ENSG00000166923,ENSG00000100644,ENSG00000178882,ENSG00000152661,ENSG00000102145,ENSG00000153162,ENSG00000125845,ENSG00000165973,ENSG00000164920,ENSG00000046653,ENSG00000125398,ENSG00000162733,ENSG00000169884,ENSG00000130529,ENSG00000162878,ENSG00000188763,ENSG00000012223,ENSG00000133116,ENSG00000081189,ENSG00000163823,ENSG00000204217…
GO:0048667	cell morphogenesis involved in neuron differentiation	biological_process	0.0001742	0.0064335	159	4369	586	22148	ENSG00000153993,ENSG00000166963,ENSG00000007372,ENSG00000171587,ENSG00000260272,ENSG00000197283,ENSG00000134121,ENSG00000135298,ENSG00000221866,ENSG00000111913,ENSG00000125848,ENSG00000135333,ENSG00000140937,ENSG00000138834,ENSG00000141738,ENSG00000138347,ENSG00000160460,ENSG00000170571,ENSG00000136826,ENSG00000169439,ENSG00000141298,ENSG00000170381,ENSG00000183691,ENSG00000197993,ENSG00000004139…
GO:0006534	cysteine metabolic process	biological_process	0.00017674	0.0065151	9	4369	13	22148	ENSG00000023909,ENSG00000129596,ENSG00000100031,ENSG00000133475,ENSG00000128309,ENSG00000160200,ENSG00000116761,ENSG00000274276,ENSG00000001084
GO:0044236	multicellular organismal metabolic process	biological_process	0.00017785	0.0065435	41	4369	121	22148	ENSG00000137673,ENSG00000166173,ENSG00000135047,ENSG00000157227,ENSG00000117984,ENSG00000099953,ENSG00000167711,ENSG00000065308,ENSG00000078098,ENSG00000163131,ENSG00000125968,ENSG00000143387,ENSG00000180210,ENSG00000156140,ENSG00000118520,ENSG00000156103,ENSG00000166670,ENSG00000087116,ENSG00000166396,ENSG00000112033,ENSG00000260428,ENSG00000163794,ENSG00000089041,ENSG00000136244,ENSG00000110811…
GO:0031225	anchored to membrane	cellular_component	0.00017911	0.0065774	54	4369	170	22148	ENSG00000163975,ENSG00000087085,ENSG00000018236,ENSG00000185924,ENSG00000007306,ENSG00000188038,ENSG00000110203,ENSG00000156219,ENSG00000204421,ENSG00000170458,ENSG00000105388,ENSG00000204936,ENSG00000168509,ENSG00000085063,ENSG00000184144,ENSG00000171867,ENSG00000183098,ENSG00000099617,ENSG00000093134,ENSG00000122756,ENSG00000111339,ENSG00000172260,ENSG00000169242,ENSG00000144410,ENSG00000052344…
GO:0019955	cytokine binding	molecular_function	0.00018103	0.0066354	45	4369	137	22148	ENSG00000162594,ENSG00000112486,ENSG00000105246,ENSG00000113494,ENSG00000112964,ENSG00000175899,ENSG00000174564,ENSG00000099250,ENSG00000110324,ENSG00000183691,ENSG00000166923,ENSG00000113594,ENSG00000157404,ENSG00000112116,ENSG00000171243,ENSG00000137801,ENSG00000163823,ENSG00000126353,ENSG00000115590,ENSG00000160712,ENSG00000163513,ENSG00000125965,ENSG00000131724,ENSG00000167634,ENSG00000141655…
GO:0005125	cytokine activity	molecular_function	0.0001843	0.0067425	73	4369	268	22148	ENSG00000090554,ENSG00000127743,ENSG00000130513,ENSG00000169429,ENSG00000125726,ENSG00000112116,ENSG00000164761,ENSG00000151882,ENSG00000161955,ENSG00000150281,ENSG00000112715,ENSG00000139269,ENSG00000125657,ENSG00000276409,ENSG00000217555,ENSG00000118785,ENSG00000169245,ENSG00000164404,ENSG00000163737,ENSG00000175189,ENSG00000124875,ENSG00000169248,ENSG00000172458,ENSG00000163739,ENSG00000106804…
GO:0016054	organic acid catabolic process	biological_process	0.0001866	0.0068011	81	4369	279	22148	ENSG00000118432,ENSG00000089250,ENSG00000166123,ENSG00000166426,ENSG00000133475,ENSG00000120437,ENSG00000214456,ENSG00000136010,ENSG00000128309,ENSG00000100889,ENSG00000128965,ENSG00000283189,ENSG00000118520,ENSG00000173208,ENSG00000164039,ENSG00000242612,ENSG00000140263,ENSG00000123453,ENSG00000140284,ENSG00000163586,ENSG00000156017,ENSG00000007171,ENSG00000168306,ENSG00000112033,ENSG00000081181…
GO:0046395	carboxylic acid catabolic process	biological_process	0.0001866	0.0068011	81	4369	279	22148	ENSG00000118432,ENSG00000089250,ENSG00000166123,ENSG00000133475,ENSG00000214456,ENSG00000166426,ENSG00000120437,ENSG00000136010,ENSG00000128309,ENSG00000100889,ENSG00000128965,ENSG00000283189,ENSG00000173208,ENSG00000118520,ENSG00000164039,ENSG00000242612,ENSG00000140263,ENSG00000123453,ENSG00000156017,ENSG00000140284,ENSG00000007171,ENSG00000163586,ENSG00000168306,ENSG00000112033,ENSG00000081181…
GO:0008344	adult locomotory behavior	biological_process	0.00018725	0.0068122	32	4369	84	22148	ENSG00000144285,ENSG00000160460,ENSG00000167081,ENSG00000176884,ENSG00000046889,ENSG00000116329,ENSG00000184524,ENSG00000105464,ENSG00000145335,ENSG00000197587,ENSG00000134121,ENSG00000183826,ENSG00000114279,ENSG00000101188,ENSG00000165409,ENSG00000153902,ENSG00000115738,ENSG00000107611,ENSG00000154277,ENSG00000165060,ENSG00000069696,ENSG00000141458,ENSG00000008277,ENSG00000165899,ENSG00000150361…
GO:0051346	negative regulation of hydrolase activity	biological_process	0.00018917	0.0068673	130	4369	492	22148	ENSG00000126838,ENSG00000196104,ENSG00000224389,ENSG00000114349,ENSG00000106366,ENSG00000143816,ENSG00000124102,ENSG00000162267,ENSG00000099937,ENSG00000166401,ENSG00000244731,ENSG00000127831,ENSG00000196588,ENSG00000244219,ENSG00000181788,ENSG00000102109,ENSG00000145879,ENSG00000012223,ENSG00000198523,ENSG00000106804,ENSG00000145919,ENSG00000129355,ENSG00000145703,ENSG00000129991,ENSG00000113889…
GO:0051247	positive regulation of protein metabolic process	biological_process	0.00018957	0.0068673	327	4369	1380	22148	ENSG00000072786,ENSG00000106804,ENSG00000152332,ENSG00000261371,ENSG00000127528,ENSG00000044574,ENSG00000145431,ENSG00000180353,ENSG00000184357,ENSG00000121807,ENSG00000137843,ENSG00000128342,ENSG00000154803,ENSG00000169032,ENSG00000070087,ENSG00000143476,ENSG00000185338,ENSG00000120738,ENSG00000123838,ENSG00000004948,ENSG00000080644,ENSG00000132471,ENSG00000227507,ENSG00000163975,ENSG00000105287…
GO:0097060	synaptic membrane	cellular_component	0.00018991	0.0068673	100	4369	335	22148	ENSG00000161509,ENSG00000151208,ENSG00000151834,ENSG00000178750,ENSG00000198947,ENSG00000184117,ENSG00000155974,ENSG00000178568,ENSG00000151067,ENSG00000124493,ENSG00000175866,ENSG00000135333,ENSG00000125848,ENSG00000158258,ENSG00000136928,ENSG00000166900,ENSG00000132535,ENSG00000156113,ENSG00000205090,ENSG00000118432,ENSG00000109472,ENSG00000204681,ENSG00000105737,ENSG00000147434,ENSG00000161835…
GO:0008514	organic anion transmembrane transporter activity	molecular_function	0.00019018	0.0068673	58	4369	185	22148	ENSG00000197208,ENSG00000256870,ENSG00000147606,ENSG00000163053,ENSG00000101187,ENSG00000170571,ENSG00000181240,ENSG00000151012,ENSG00000188338,ENSG00000108528,ENSG00000021488,ENSG00000173930,ENSG00000132164,ENSG00000176463,ENSG00000268104,ENSG00000004809,ENSG00000186198,ENSG00000079385,ENSG00000139155,ENSG00000162383,ENSG00000079215,ENSG00000106688,ENSG00000073734,ENSG00000137491,ENSG00000145283…
GO:0050900	leukocyte migration	biological_process	0.00019333	0.006968	141	4369	545	22148	ENSG00000160593,ENSG00000106538,ENSG00000111913,ENSG00000163735,ENSG00000084674,ENSG00000057593,ENSG00000102879,ENSG00000182866,ENSG00000170962,ENSG00000157404,ENSG00000108691,ENSG00000091972,ENSG00000169439,ENSG00000108561,ENSG00000115290,ENSG00000137700,ENSG00000137033,ENSG00000172817,ENSG00000092969,ENSG00000141738,ENSG00000100311,ENSG00000276085,ENSG00000156234,ENSG00000105388,ENSG00000136688…
GO:0051918	negative regulation of fibrinolysis	biological_process	0.0001946	0.0069884	8	4369	11	22148	ENSG00000106366,ENSG00000180210,ENSG00000080618,ENSG00000091583,ENSG00000167711,ENSG00000113905,ENSG00000178726,ENSG00000137801
GO:0008217	regulation of blood pressure	biological_process	0.00019461	0.0069884	56	4369	181	22148	ENSG00000188687,ENSG00000163794,ENSG00000100292,ENSG00000007171,ENSG00000122585,ENSG00000144596,ENSG00000078401,ENSG00000148408,ENSG00000115738,ENSG00000005187,ENSG00000102032,ENSG00000169403,ENSG00000134548,ENSG00000159899,ENSG00000100311,ENSG00000169836,ENSG00000163751,ENSG00000071242,ENSG00000043591,ENSG00000136160,ENSG00000148926,ENSG00000131477,ENSG00000164251,ENSG00000204217,ENSG00000073756…
GO:0086002	regulation of cardiac muscle cell action potential involved in contraction	biological_process	0.00019577	0.0070171	16	4369	31	22148	ENSG00000182963,ENSG00000152661,ENSG00000144285,ENSG00000159197,ENSG00000049759,ENSG00000182533,ENSG00000153956,ENSG00000166257,ENSG00000053918,ENSG00000157388,ENSG00000057294,ENSG00000180509,ENSG00000006283,ENSG00000151067,ENSG00000198626,ENSG00000114279
GO:0007520	myoblast fusion	biological_process	0.00019652	0.0070309	20	4369	46	22148	ENSG00000111913,ENSG00000136688,ENSG00000130513,ENSG00000129152,ENSG00000090554,ENSG00000135298,ENSG00000169245,ENSG00000161270,ENSG00000125084,ENSG00000249715,ENSG00000181790,ENSG00000077238,ENSG00000143473,ENSG00000105204,ENSG00000110047,ENSG00000182533,ENSG00000089250,ENSG00000100345,ENSG00000101096,ENSG00000023902
GO:0033273	response to vitamin	biological_process	0.00019824	0.0070796	33	4369	92	22148	ENSG00000036473,ENSG00000113739,ENSG00000112033,ENSG00000131759,ENSG00000115919,ENSG00000036828,ENSG00000073756,ENSG00000136492,ENSG00000010610,ENSG00000131183,ENSG00000118785,ENSG00000169245,ENSG00000164171,ENSG00000167658,ENSG00000165457,ENSG00000137193,ENSG00000112972,ENSG00000110092,ENSG00000041982,ENSG00000197256,ENSG00000121060,ENSG00000095596,ENSG00000129355,ENSG00000105697,ENSG00000114200…
GO:0071682	endocytic vesicle lumen	cellular_component	0.00019949	0.007109	11	4369	20	22148	ENSG00000113140,ENSG00000118137,ENSG00000206172,ENSG00000188536,ENSG00000008438,ENSG00000012223,ENSG00000120694,ENSG00000110169,ENSG00000084674,ENSG00000115523,ENSG00000149428
GO:0044449	contractile fiber part	cellular_component	0.00019979	0.007109	69	4369	225	22148	ENSG00000166317,ENSG00000157388,ENSG00000161011,ENSG00000128591,ENSG00000133020,ENSG00000173991,ENSG00000087245,ENSG00000155657,ENSG00000184588,ENSG00000091482,ENSG00000114166,ENSG00000131203,ENSG00000164309,ENSG00000092054,ENSG00000114854,ENSG00000131018,ENSG00000162520,ENSG00000198947,ENSG00000172403,ENSG00000180509,ENSG00000119401,ENSG00000086967,ENSG00000138100,ENSG00000151067,ENSG00000107796…
GO:0034097	response to cytokine stimulus	biological_process	0.0002016	0.0071602	280	4369	1191	22148	ENSG00000115414,ENSG00000005007,ENSG00000169429,ENSG00000122025,ENSG00000150593,ENSG00000012779,ENSG00000137193,ENSG00000119737,ENSG00000150337,ENSG00000112715,ENSG00000206503,ENSG00000186642,ENSG00000196730,ENSG00000196611,ENSG00000198223,ENSG00000122756,ENSG00000171608,ENSG00000124875,ENSG00000121807,ENSG00000180353,ENSG00000044574,ENSG00000134954,ENSG00000127528,ENSG00000273983,ENSG00000120738…
GO:0001505	regulation of neurotransmitter levels	biological_process	0.00020594	0.0072964	65	4369	208	22148	ENSG00000046653,ENSG00000075073,ENSG00000166900,ENSG00000077616,ENSG00000021645,ENSG00000105737,ENSG00000108576,ENSG00000175471,ENSG00000145335,ENSG00000089250,ENSG00000178750,ENSG00000151834,ENSG00000107282,ENSG00000204385,ENSG00000070748,ENSG00000124493,ENSG00000162383,ENSG00000069535,ENSG00000089041,ENSG00000164535,ENSG00000163618,ENSG00000079931,ENSG00000106089,ENSG00000103528,ENSG00000173227…
GO:0045926	negative regulation of growth	biological_process	0.00020619	0.0072964	74	4369	254	22148	ENSG00000075223,ENSG00000100644,ENSG00000140464,ENSG00000112033,ENSG00000204388,ENSG00000143434,ENSG00000165060,ENSG00000205362,ENSG00000105327,ENSG00000113739,ENSG00000123080,ENSG00000162998,ENSG00000161011,ENSG00000204217,ENSG00000196189,ENSG00000122641,ENSG00000101311,ENSG00000074276,ENSG00000095587,ENSG00000092969,ENSG00000152661,ENSG00000145287,ENSG00000099250,ENSG00000170381,ENSG00000166923…
GO:0071363	cellular response to growth factor stimulus	biological_process	0.00020765	0.0073347	161	4369	623	22148	ENSG00000184113,ENSG00000161638,ENSG00000078579,ENSG00000138829,ENSG00000127578,ENSG00000137834,ENSG00000137440,ENSG00000160867,ENSG00000196562,ENSG00000136378,ENSG00000078401,ENSG00000125845,ENSG00000168140,ENSG00000188779,ENSG00000164404,ENSG00000143375,ENSG00000125084,ENSG00000108819,ENSG00000169856,ENSG00000150991,ENSG00000138615,ENSG00000197859,ENSG00000136158,ENSG00000132613,ENSG00000166508…
GO:0033674	positive regulation of kinase activity	biological_process	0.00020854	0.0073529	151	4369	576	22148	ENSG00000184160,ENSG00000183578,ENSG00000130758,ENSG00000162733,ENSG00000158528,ENSG00000101349,ENSG00000084734,ENSG00000174804,ENSG00000171867,ENSG00000161010,ENSG00000183283,ENSG00000034152,ENSG00000143125,ENSG00000151651,ENSG00000171517,ENSG00000169554,ENSG00000134853,ENSG00000187550,ENSG00000132535,ENSG00000162734,ENSG00000276231,ENSG00000105851,ENSG00000157017,ENSG00000189056,ENSG00000167034…
GO:0051093	negative regulation of developmental process	biological_process	0.00021024	0.0073995	248	4369	1022	22148	ENSG00000002933,ENSG00000154639,ENSG00000077238,ENSG00000150764,ENSG00000136160,ENSG00000149948,ENSG00000196628,ENSG00000196189,ENSG00000121753,ENSG00000083307,ENSG00000101311,ENSG00000109705,ENSG00000095587,ENSG00000117707,ENSG00000105388,ENSG00000136688,ENSG00000117228,ENSG00000115738,ENSG00000197238,ENSG00000100644,ENSG00000153317,ENSG00000075223,ENSG00000135547,ENSG00000112033,ENSG00000119403…
GO:0061564	axon development	biological_process	0.00021308	0.007486	136	4369	496	22148	ENSG00000106571,ENSG00000170017,ENSG00000198198,ENSG00000176884,ENSG00000074527,ENSG00000077264,ENSG00000144857,ENSG00000172020,ENSG00000053108,ENSG00000044524,ENSG00000197122,ENSG00000112902,ENSG00000151892,ENSG00000130827,ENSG00000177103,ENSG00000154654,ENSG00000117407,ENSG00000168280,ENSG00000147894,ENSG00000173402,ENSG00000120729,ENSG00000091129,ENSG00000130479,ENSG00000033327,ENSG00000171533…
GO:0002027	regulation of heart rate	biological_process	0.00021517	0.0075457	36	4369	99	22148	ENSG00000171385,ENSG00000078401,ENSG00000106688,ENSG00000135547,ENSG00000134548,ENSG00000175538,ENSG00000165995,ENSG00000092054,ENSG00000057294,ENSG00000157388,ENSG00000043591,ENSG00000148926,ENSG00000198523,ENSG00000166257,ENSG00000053918,ENSG00000198929,ENSG00000145349,ENSG00000162989,ENSG00000169836,ENSG00000130529,ENSG00000006283,ENSG00000159197,ENSG00000160460,ENSG00000140416,ENSG00000116783…
GO:0032787	monocarboxylic acid metabolic process	biological_process	0.00021608	0.0075641	148	4369	567	22148	ENSG00000115592,ENSG00000166426,ENSG00000120437,ENSG00000214456,ENSG00000133475,ENSG00000103089,ENSG00000116833,ENSG00000145335,ENSG00000171234,ENSG00000127948,ENSG00000112964,ENSG00000244474,ENSG00000137700,ENSG00000107317,ENSG00000172817,ENSG00000197977,ENSG00000132965,ENSG00000005882,ENSG00000213585,ENSG00000138061,ENSG00000132855,ENSG00000242612,ENSG00000140263,ENSG00000271271,ENSG00000242110…
GO:0044425	membrane part	cellular_component	0.00021712	0.0075801	1745	4369	8278	22148	ENSG00000138075,ENSG00000161944,ENSG00000166664,ENSG00000153086,ENSG00000164588,ENSG00000117281,ENSG00000116329,ENSG00000167874,ENSG00000285064,ENSG00000172159,ENSG00000169116,ENSG00000128039,ENSG00000204711,ENSG00000154330,ENSG00000157227,ENSG00000054219,ENSG00000022355,ENSG00000138435,ENSG00000158315,ENSG00000154654,ENSG00000134962,ENSG00000101017,ENSG00000113303,ENSG00000165409,ENSG00000180745…
GO:0022824	transmitter-gated ion channel activity	molecular_function	0.00021771	0.0075801	20	4369	44	22148	ENSG00000101958,ENSG00000273079,ENSG00000151834,ENSG00000161509,ENSG00000175344,ENSG00000138435,ENSG00000145888,ENSG00000117971,ENSG00000109158,ENSG00000178084,ENSG00000163288,ENSG00000176884,ENSG00000113327,ENSG00000080644,ENSG00000105464,ENSG00000022355,ENSG00000145451,ENSG00000147434,ENSG00000183454,ENSG00000166206
GO:0022835	transmitter-gated channel activity	molecular_function	0.00021771	0.0075801	20	4369	44	22148	ENSG00000101958,ENSG00000161509,ENSG00000151834,ENSG00000273079,ENSG00000175344,ENSG00000138435,ENSG00000109158,ENSG00000117971,ENSG00000145888,ENSG00000178084,ENSG00000163288,ENSG00000113327,ENSG00000176884,ENSG00000105464,ENSG00000022355,ENSG00000080644,ENSG00000145451,ENSG00000183454,ENSG00000147434,ENSG00000166206
GO:0006915	apoptotic process	biological_process	0.00022014	0.0076511	480	4369	2113	22148	ENSG00000104320,ENSG00000239264,ENSG00000106004,ENSG00000134121,ENSG00000102879,ENSG00000116954,ENSG00000182866,ENSG00000178568,ENSG00000204397,ENSG00000119969,ENSG00000166289,ENSG00000116717,ENSG00000138061,ENSG00000171094,ENSG00000101955,ENSG00000170312,ENSG00000148935,ENSG00000120063,ENSG00000108387,ENSG00000167207,ENSG00000171557,ENSG00000101109,ENSG00000198218,ENSG00000124762,ENSG00000078081…
GO:0050789	regulation of biological process	biological_process	0.00022074	0.0076583	2636	4369	12795	22148	ENSG00000184160,ENSG00000171435,ENSG00000130758,ENSG00000185201,ENSG00000050344,ENSG00000162733,ENSG00000260428,ENSG00000124788,ENSG00000113231,ENSG00000204217,ENSG00000259030,ENSG00000161010,ENSG00000115353,ENSG00000167578,ENSG00000128849,ENSG00000159556,ENSG00000276231,ENSG00000105851,ENSG00000110324,ENSG00000156515,ENSG00000104415,ENSG00000274349,ENSG00000214102,ENSG00000078687,ENSG00000180509…
GO:0042165	neurotransmitter binding	molecular_function	0.00022567	0.0078152	12	4369	21	22148	ENSG00000116032,ENSG00000080644,ENSG00000117971,ENSG00000111181,ENSG00000087085,ENSG00000010379,ENSG00000175344,ENSG00000138435,ENSG00000166664,ENSG00000184117,ENSG00000132164,ENSG00000176884
GO:0086001	regulation of cardiac muscle cell action potential	biological_process	0.00022745	0.0078631	25	4369	59	22148	ENSG00000182533,ENSG00000101665,ENSG00000049759,ENSG00000165995,ENSG00000099822,ENSG00000159197,ENSG00000171385,ENSG00000144285,ENSG00000143153,ENSG00000152661,ENSG00000182963,ENSG00000114279,ENSG00000198929,ENSG00000198626,ENSG00000130529,ENSG00000151067,ENSG00000120049,ENSG00000006283,ENSG00000180509,ENSG00000057294,ENSG00000157388,ENSG00000053918,ENSG00000198947,ENSG00000166257,ENSG00000153956
GO:0097485	neuron projection guidance	biological_process	0.00022909	0.0079057	79	4369	260	22148	ENSG00000163531,ENSG00000172020,ENSG00000070886,ENSG00000144857,ENSG00000130827,ENSG00000177103,ENSG00000117407,ENSG00000136040,ENSG00000146013,ENSG00000197122,ENSG00000151892,ENSG00000169855,ENSG00000112902,ENSG00000112715,ENSG00000174684,ENSG00000169242,ENSG00000116035,ENSG00000170017,ENSG00000106571,ENSG00000196569,ENSG00000185008,ENSG00000074527,ENSG00000273706,ENSG00000173406,ENSG00000033327…
GO:0030054	cell junction	cellular_component	0.00023295	0.0080246	340	4369	1394	22148	ENSG00000099250,ENSG00000182168,ENSG00000126562,ENSG00000204386,ENSG00000151834,ENSG00000148700,ENSG00000105404,ENSG00000113946,ENSG00000175866,ENSG00000079385,ENSG00000113327,ENSG00000133961,ENSG00000073734,ENSG00000163618,ENSG00000277443,ENSG00000101665,ENSG00000166206,ENSG00000166317,ENSG00000161835,ENSG00000143341,ENSG00000181790,ENSG00000066032,ENSG00000196338,ENSG00000108669,ENSG00000174804…
GO:0035725	sodium ion transmembrane transport	biological_process	0.00023344	0.0080271	45	4369	130	22148	ENSG00000070985,ENSG00000089250,ENSG00000182533,ENSG00000070915,ENSG00000089356,ENSG00000143630,ENSG00000164588,ENSG00000007314,ENSG00000135750,ENSG00000144285,ENSG00000148175,ENSG00000154025,ENSG00000114279,ENSG00000197506,ENSG00000137731,ENSG00000198947,ENSG00000129244,ENSG00000107593,ENSG00000105409,ENSG00000090020,ENSG00000049759,ENSG00000065923,ENSG00000102452,ENSG00000153253,ENSG00000158158…
GO:0046068	cGMP metabolic process	biological_process	0.00023537	0.0080727	15	4369	30	22148	ENSG00000112541,ENSG00000115252,ENSG00000170425,ENSG00000044012,ENSG00000163273,ENSG00000120937,ENSG00000160191,ENSG00000101890,ENSG00000121905,ENSG00000159899,ENSG00000138735,ENSG00000152402,ENSG00000186642,ENSG00000089250,ENSG00000007171
GO:0004867	serine-type endopeptidase inhibitor activity	molecular_function	0.00023559	0.0080727	34	4369	97	22148	ENSG00000145879,ENSG00000102109,ENSG00000188488,ENSG00000173714,ENSG00000100665,ENSG00000089220,ENSG00000117601,ENSG00000253309,ENSG00000166401,ENSG00000114204,ENSG00000099937,ENSG00000124102,ENSG00000162267,ENSG00000106366,ENSG00000127578,ENSG00000214510,ENSG00000126838,ENSG00000105825,ENSG00000123561,ENSG00000151655,ENSG00000135744,ENSG00000166396,ENSG00000113905,ENSG00000123243,ENSG00000196136…
GO:0032330	regulation of chondrocyte differentiation	biological_process	0.00023605	0.0080743	21	4369	48	22148	ENSG00000118523,ENSG00000162878,ENSG00000125965,ENSG00000156466,ENSG00000109705,ENSG00000156427,ENSG00000115380,ENSG00000151388,ENSG00000110693,ENSG00000005073,ENSG00000106571,ENSG00000166923,ENSG00000143816,ENSG00000153162,ENSG00000178882,ENSG00000125398,ENSG00000087494,ENSG00000136378,ENSG00000134013,ENSG00000127948,ENSG00000006747
GO:2000145	regulation of cell motility	biological_process	0.00025528	0.0087167	243	4369	982	22148	ENSG00000064666,ENSG00000126785,ENSG00000123338,ENSG00000111348,ENSG00000100644,ENSG00000149781,ENSG00000075223,ENSG00000120129,ENSG00000165757,ENSG00000136689,ENSG00000136244,ENSG00000143434,ENSG00000073060,ENSG00000183287,ENSG00000112033,ENSG00000182885,ENSG00000058404,ENSG00000196090,ENSG00000119630,ENSG00000187164,ENSG00000130988,ENSG00000143878,ENSG00000006210,ENSG00000087589,ENSG00000156234…
GO:0060341	regulation of cellular localization	biological_process	0.00026678	0.0090933	287	4369	1194	22148	ENSG00000147434,ENSG00000111731,ENSG00000115602,ENSG00000131620,ENSG00000137033,ENSG00000163581,ENSG00000007402,ENSG00000039068,ENSG00000182985,ENSG00000101188,ENSG00000073150,ENSG00000162009,ENSG00000198947,ENSG00000166963,ENSG00000056736,ENSG00000136689,ENSG00000117139,ENSG00000171564,ENSG00000112033,ENSG00000122133,ENSG00000182107,ENSG00000163251,ENSG00000169896,ENSG00000100644,ENSG00000117228…
GO:0009994	oocyte differentiation	biological_process	0.00026883	0.0091471	22	4369	53	22148	ENSG00000172572,ENSG00000071242,ENSG00000164404,ENSG00000139292,ENSG00000159899,ENSG00000167548,ENSG00000272333,ENSG00000183770,ENSG00000139618,ENSG00000087586,ENSG00000083223,ENSG00000112029,ENSG00000214102,ENSG00000138735,ENSG00000118689,ENSG00000214274,ENSG00000101104,ENSG00000100918,ENSG00000198492,ENSG00000047188,ENSG00000163273,ENSG00000220201
GO:0043169	cation binding	molecular_function	0.00027881	0.0094607	1014	4369	4600	22148	ENSG00000171385,ENSG00000156194,ENSG00000129007,ENSG00000100697,ENSG00000239672,ENSG00000079112,ENSG00000269335,ENSG00000261678,ENSG00000197619,ENSG00000095002,ENSG00000112818,ENSG00000112796,ENSG00000119121,ENSG00000160321,ENSG00000117115,ENSG00000076770,ENSG00000110047,ENSG00000070808,ENSG00000100292,ENSG00000128917,ENSG00000196104,ENSG00000196159,ENSG00000130962,ENSG00000143257,ENSG00000163220…
GO:0030424	axon	cellular_component	0.00027901	0.0094607	140	4369	511	22148	ENSG00000167371,ENSG00000171533,ENSG00000033122,ENSG00000130477,ENSG00000103042,ENSG00000089220,ENSG00000168993,ENSG00000087586,ENSG00000197971,ENSG00000132740,ENSG00000196277,ENSG00000158828,ENSG00000147894,ENSG00000184113,ENSG00000173402,ENSG00000164509,ENSG00000158445,ENSG00000168280,ENSG00000153253,ENSG00000091129,ENSG00000120729,ENSG00000172020,ENSG00000143858,ENSG00000082482,ENSG00000144857…
GO:0002576	platelet degranulation	biological_process	0.00028041	0.0094881	44	4369	135	22148	ENSG00000229314,ENSG00000162267,ENSG00000155657,ENSG00000149781,ENSG00000110799,ENSG00000106366,ENSG00000171564,ENSG00000122862,ENSG00000261371,ENSG00000174175,ENSG00000163631,ENSG00000100311,ENSG00000145882,ENSG00000100665,ENSG00000116260,ENSG00000163737,ENSG00000118137,ENSG00000172543,ENSG00000158710,ENSG00000167711,ENSG00000184500,ENSG00000169851,ENSG00000171560,ENSG00000091583,ENSG00000150630…
GO:0045907	positive regulation of vasoconstriction	biological_process	0.0002808	0.0094881	15	4369	31	22148	ENSG00000004468,ENSG00000196639,ENSG00000123454,ENSG00000130529,ENSG00000171557,ENSG00000171564,ENSG00000170214,ENSG00000126895,ENSG00000006638,ENSG00000073756,ENSG00000036828,ENSG00000171560,ENSG00000184160,ENSG00000169403,ENSG00000152661
GO:0030501	positive regulation of bone mineralization	biological_process	0.00028186	0.0095057	17	4369	36	22148	ENSG00000204217,ENSG00000114739,ENSG00000133116,ENSG00000012223,ENSG00000081189,ENSG00000188763,ENSG00000162878,ENSG00000164920,ENSG00000165973,ENSG00000046653,ENSG00000169884,ENSG00000153162,ENSG00000125845,ENSG00000177706,ENSG00000089041,ENSG00000138829,ENSG00000183160
GO:0045669	positive regulation of osteoblast differentiation	biological_process	0.00028259	0.0095057	24	4369	60	22148	ENSG00000114739,ENSG00000160712,ENSG00000204217,ENSG00000081189,ENSG00000012223,ENSG00000245848,ENSG00000172216,ENSG00000162733,ENSG00000169884,ENSG00000165973,ENSG00000163273,ENSG00000130522,ENSG00000153162,ENSG00000125845,ENSG00000152661,ENSG00000136244,ENSG00000172201,ENSG00000177706,ENSG00000101384,ENSG00000138829,ENSG00000112029,ENSG00000178585,ENSG00000183160,ENSG00000106571
GO:0051128	regulation of cellular component organization	biological_process	0.00028278	0.0095057	562	4369	2451	22148	ENSG00000168675,ENSG00000174482,ENSG00000269113,ENSG00000184144,ENSG00000118785,ENSG00000118523,ENSG00000063978,ENSG00000135924,ENSG00000101076,ENSG00000206561,ENSG00000136869,ENSG00000127831,ENSG00000106976,ENSG00000143032,ENSG00000159216,ENSG00000140030,ENSG00000137672,ENSG00000106366,ENSG00000223443,ENSG00000169855,ENSG00000147654,ENSG00000180210,ENSG00000170961,ENSG00000067715,ENSG00000135919…
GO:0005515	protein binding	molecular_function	0.00028345	0.0095115	2646	4369	12818	22148	ENSG00000243989,ENSG00000164120,ENSG00000081051,ENSG00000204099,ENSG00000176971,ENSG00000021488,ENSG00000183831,ENSG00000128045,ENSG00000008294,ENSG00000142173,ENSG00000116761,ENSG00000205517,ENSG00000138606,ENSG00000116748,ENSG00000196890,ENSG00000129990,ENSG00000135604,ENSG00000157224,ENSG00000154429,ENSG00000077264,ENSG00000187801,ENSG00000134917,ENSG00000012504,ENSG00000101470,ENSG00000178726…
GO:0019627	urea metabolic process	biological_process	0.00029101	0.0097487	9	4369	14	22148	ENSG00000118520,ENSG00000036473,ENSG00000021826,ENSG00000081181,ENSG00000138109,ENSG00000161653,ENSG00000249319,ENSG00000012504,ENSG00000245848
GO:0001935	endothelial cell proliferation	biological_process	0.00029951	0.010016	42	4369	125	22148	ENSG00000158125,ENSG00000118137,ENSG00000117707,ENSG00000100311,ENSG00000164619,ENSG00000204217,ENSG00000239697,ENSG00000119630,ENSG00000214274,ENSG00000071246,ENSG00000178607,ENSG00000105287,ENSG00000105989,ENSG00000073060,ENSG00000100292,ENSG00000134013,ENSG00000177606,ENSG00000100644,ENSG00000179388,ENSG00000125845,ENSG00000153162,ENSG00000118520,ENSG00000171236,ENSG00000168874,ENSG00000113140…
GO:1901566	organonitrogen compound biosynthetic process	biological_process	0.00030045	0.01003	196	4369	788	22148	ENSG00000169826,ENSG00000188921,ENSG00000256870,ENSG00000077616,ENSG00000154027,ENSG00000130287,ENSG00000152402,ENSG00000118276,ENSG00000023909,ENSG00000130005,ENSG00000143199,ENSG00000204385,ENSG00000116771,ENSG00000158825,ENSG00000244165,ENSG00000095059,ENSG00000118520,ENSG00000164039,ENSG00000139292,ENSG00000171004,ENSG00000136928,ENSG00000139330,ENSG00000142920,ENSG00000188641,ENSG00000131203…
GO:2001212	regulation of vasculogenesis	biological_process	0.00030624	0.010206	9	4369	14	22148	ENSG00000158125,ENSG00000166292,ENSG00000079385,ENSG00000131477,ENSG00000164683,ENSG00000213853,ENSG00000005981,ENSG00000148926,ENSG00000135547
GO:0007612	learning	biological_process	0.00031438	0.010459	47	4369	140	22148	ENSG00000021645,ENSG00000189056,ENSG00000174469,ENSG00000136535,ENSG00000075073,ENSG00000132535,ENSG00000169220,ENSG00000176884,ENSG00000160469,ENSG00000101188,ENSG00000198576,ENSG00000196639,ENSG00000110076,ENSG00000135744,ENSG00000006071,ENSG00000197283,ENSG00000109083,ENSG00000114200,ENSG00000166963,ENSG00000006128,ENSG00000154146,ENSG00000170345,ENSG00000157404,ENSG00000184113,ENSG00000124788…
GO:0060192	negative regulation of lipase activity	biological_process	0.00031727	0.010538	10	4369	17	22148	ENSG00000158874,ENSG00000110245,ENSG00000167772,ENSG00000214456,ENSG00000118137,ENSG00000132855,ENSG00000264230,ENSG00000265190,ENSG00000127948,ENSG00000153246
GO:0045944	positive regulation of transcription from RNA polymerase II promoter	biological_process	0.00031938	0.01059	290	4369	1230	22148	ENSG00000167711,ENSG00000156273,ENSG00000112715,ENSG00000214717,ENSG00000125462,ENSG00000131196,ENSG00000090020,ENSG00000145088,ENSG00000183770,ENSG00000134323,ENSG00000081189,ENSG00000162599,ENSG00000251247,ENSG00000120738,ENSG00000197576,ENSG00000177606,ENSG00000139329,ENSG00000128342,ENSG00000154803,ENSG00000176024,ENSG00000100968,ENSG00000144655,ENSG00000163794,ENSG00000118418,ENSG00000166407…
GO:0060428	lung epithelium development	biological_process	0.00032622	0.010798	17	4369	37	22148	ENSG00000106004,ENSG00000126351,ENSG00000197859,ENSG00000140285,ENSG00000142552,ENSG00000129654,ENSG00000083307,ENSG00000106305,ENSG00000127528,ENSG00000124664,ENSG00000125398,ENSG00000070193,ENSG00000169032,ENSG00000008710,ENSG00000129514,ENSG00000105989,ENSG00000106541
GO:0000983	RNA polymerase II core promoter sequence-specific DNA binding transcription factor activity	molecular_function	0.00032878	0.010854	10	4369	16	22148	ENSG00000136944,ENSG00000135547,ENSG00000164683,ENSG00000115415,ENSG00000008196,ENSG00000143190,ENSG00000081189,ENSG00000163909,ENSG00000167034,ENSG00000276644
GO:0019229	regulation of vasoconstriction	biological_process	0.00032901	0.010854	22	4369	54	22148	ENSG00000135744,ENSG00000148926,ENSG00000204217,ENSG00000073756,ENSG00000036828,ENSG00000004468,ENSG00000196639,ENSG00000123454,ENSG00000130529,ENSG00000171557,ENSG00000170214,ENSG00000006638,ENSG00000078401,ENSG00000135643,ENSG00000171560,ENSG00000159640,ENSG00000184160,ENSG00000169403,ENSG00000152661,ENSG00000127129,ENSG00000171564,ENSG00000126895
GO:0051234	establishment of localization	biological_process	0.00033177	0.010926	1217	4369	5631	22148	ENSG00000182885,ENSG00000171126,ENSG00000132514,ENSG00000101276,ENSG00000105088,ENSG00000136881,ENSG00000205436,ENSG00000264230,ENSG00000198843,ENSG00000102524,ENSG00000145506,ENSG00000181804,ENSG00000158710,ENSG00000204525,ENSG00000113721,ENSG00000117834,ENSG00000156222,ENSG00000188580,ENSG00000123338,ENSG00000126785,ENSG00000100644,ENSG00000162494,ENSG00000148248,ENSG00000165060,ENSG00000173744…
GO:0005543	phospholipid binding	molecular_function	0.00033539	0.011027	116	4369	421	22148	ENSG00000174705,ENSG00000168497,ENSG00000036473,ENSG00000124772,ENSG00000188282,ENSG00000163586,ENSG00000073060,ENSG00000147262,ENSG00000134909,ENSG00000123329,ENSG00000153317,ENSG00000183578,ENSG00000168994,ENSG00000265190,ENSG00000169403,ENSG00000124104,ENSG00000118137,ENSG00000105388,ENSG00000136643,ENSG00000171517,ENSG00000158220,ENSG00000021826,ENSG00000110245,ENSG00000158874,ENSG00000147041…
GO:0046503	glycerolipid catabolic process	biological_process	0.00033738	0.011073	25	4369	66	22148	ENSG00000163586,ENSG00000073060,ENSG00000105851,ENSG00000214456,ENSG00000164535,ENSG00000103066,ENSG00000105499,ENSG00000105550,ENSG00000164303,ENSG00000135241,ENSG00000205186,ENSG00000158874,ENSG00000110245,ENSG00000197416,ENSG00000118137,ENSG00000198825,ENSG00000021826,ENSG00000188089,ENSG00000006757,ENSG00000177666,ENSG00000011198,ENSG00000136960,ENSG00000166035,ENSG00000084674,ENSG00000114771
GO:0046658	anchored to plasma membrane	cellular_component	0.00033878	0.0111	21	4369	51	22148	ENSG00000170458,ENSG00000117281,ENSG00000167434,ENSG00000110203,ENSG00000188038,ENSG00000165457,ENSG00000185924,ENSG00000196358,ENSG00000163975,ENSG00000132677,ENSG00000169242,ENSG00000052344,ENSG00000144410,ENSG00000179399,ENSG00000183098,ENSG00000132026,ENSG00000111981,ENSG00000172382,ENSG00000171867,ENSG00000085063,ENSG00000170927
GO:0007411	axon guidance	biological_process	0.00034039	0.011134	78	4369	259	22148	ENSG00000185008,ENSG00000196569,ENSG00000273706,ENSG00000074527,ENSG00000170017,ENSG00000116035,ENSG00000169242,ENSG00000174684,ENSG00000112715,ENSG00000106571,ENSG00000136040,ENSG00000146013,ENSG00000117407,ENSG00000177103,ENSG00000130827,ENSG00000169855,ENSG00000151892,ENSG00000112902,ENSG00000197122,ENSG00000070886,ENSG00000172020,ENSG00000163531,ENSG00000144857,ENSG00000091129,ENSG00000004848…
GO:0005579	membrane attack complex	cellular_component	0.00034479	0.011252	6	4369	7	22148	ENSG00000106804,ENSG00000112936,ENSG00000157131,ENSG00000039537,ENSG00000021852,ENSG00000113600
GO:0042402	cellular biogenic amine catabolic process	biological_process	0.00034514	0.011252	12	4369	22	22148	ENSG00000151790,ENSG00000188676,ENSG00000130066,ENSG00000162882,ENSG00000088826,ENSG00000150540,ENSG00000016391,ENSG00000153086,ENSG00000123453,ENSG00000115919,ENSG00000164904,ENSG00000131203
GO:0071900	regulation of protein serine/threonine kinase activity	biological_process	0.00034916	0.011364	135	4369	519	22148	ENSG00000170425,ENSG00000081189,ENSG00000169855,ENSG00000141655,ENSG00000122025,ENSG00000130513,ENSG00000150593,ENSG00000197019,ENSG00000138835,ENSG00000108984,ENSG00000129757,ENSG00000110092,ENSG00000169220,ENSG00000130304,ENSG00000157625,ENSG00000112715,ENSG00000080815,ENSG00000182533,ENSG00000164056,ENSG00000120889,ENSG00000129355,ENSG00000163806,ENSG00000172175,ENSG00000106804,ENSG00000122188…
GO:0019433	triglyceride catabolic process	biological_process	0.00035111	0.011408	15	4369	33	22148	ENSG00000021826,ENSG00000118137,ENSG00000214456,ENSG00000110245,ENSG00000205186,ENSG00000163586,ENSG00000197416,ENSG00000105851,ENSG00000166035,ENSG00000114771,ENSG00000084674,ENSG00000011198,ENSG00000177666,ENSG00000006757,ENSG00000105550
GO:1901162	primary amino compound biosynthetic process	biological_process	0.00035525	0.011524	5	4369	5	22148	ENSG00000132437,ENSG00000142920,ENSG00000129167,ENSG00000139287,ENSG00000116771
GO:0042133	neurotransmitter metabolic process	biological_process	0.00035695	0.011549	18	4369	40	22148	ENSG00000204385,ENSG00000089220,ENSG00000171759,ENSG00000070748,ENSG00000189221,ENSG00000150540,ENSG00000123454,ENSG00000206561,ENSG00000077616,ENSG00000112499,ENSG00000112294,ENSG00000089250,ENSG00000079931,ENSG00000087085,ENSG00000164535,ENSG00000137880,ENSG00000108576,ENSG00000069535
GO:0070848	response to growth factor stimulus	biological_process	0.00035722	0.011549	166	4369	652	22148	ENSG00000182533,ENSG00000164056,ENSG00000112715,ENSG00000186642,ENSG00000129757,ENSG00000170961,ENSG00000273706,ENSG00000169429,ENSG00000166292,ENSG00000122025,ENSG00000130513,ENSG00000125968,ENSG00000001084,ENSG00000132437,ENSG00000158815,ENSG00000106819,ENSG00000169855,ENSG00000140285,ENSG00000081189,ENSG00000110047,ENSG00000134986,ENSG00000105287,ENSG00000105989,ENSG00000128917,ENSG00000140992…
GO:0007626	locomotory behavior	biological_process	0.00035792	0.011553	63	4369	203	22148	ENSG00000171587,ENSG00000185565,ENSG00000134121,ENSG00000197635,ENSG00000183826,ENSG00000107282,ENSG00000101188,ENSG00000114279,ENSG00000165409,ENSG00000091536,ENSG00000171094,ENSG00000132535,ENSG00000164128,ENSG00000144285,ENSG00000160460,ENSG00000046889,ENSG00000176884,ENSG00000167081,ENSG00000116329,ENSG00000173175,ENSG00000163106,ENSG00000250722,ENSG00000105464,ENSG00000145335,ENSG00000184524…
GO:0019722	calcium-mediated signaling	biological_process	0.00036062	0.011621	65	4369	216	22148	ENSG00000180535,ENSG00000175463,ENSG00000175471,ENSG00000153140,ENSG00000161509,ENSG00000244165,ENSG00000198947,ENSG00000104490,ENSG00000012124,ENSG00000213658,ENSG00000151067,ENSG00000005882,ENSG00000162692,ENSG00000117228,ENSG00000085872,ENSG00000171435,ENSG00000101096,ENSG00000143153,ENSG00000158528,ENSG00000121905,ENSG00000089041,ENSG00000010610,ENSG00000130988,ENSG00000136160,ENSG00000121753…
GO:0032635	interleukin-6 production	biological_process	0.00036214	0.01165	47	4369	149	22148	ENSG00000090376,ENSG00000276600,ENSG00000167207,ENSG00000170425,ENSG00000163362,ENSG00000160712,ENSG00000112116,ENSG00000134242,ENSG00000091972,ENSG00000135077,ENSG00000132718,ENSG00000115598,ENSG00000157017,ENSG00000137033,ENSG00000168918,ENSG00000182261,ENSG00000113811,ENSG00000127666,ENSG00000196083,ENSG00000116584,ENSG00000129654,ENSG00000136688,ENSG00000136695,ENSG00000101916,ENSG00000131871…
GO:0043085	positive regulation of catalytic activity	biological_process	0.00037714	0.012113	330	4369	1391	22148	ENSG00000163794,ENSG00000114349,ENSG00000149798,ENSG00000105287,ENSG00000111859,ENSG00000069696,ENSG00000080644,ENSG00000088756,ENSG00000047648,ENSG00000184047,ENSG00000089820,ENSG00000145087,ENSG00000185338,ENSG00000169032,ENSG00000170236,ENSG00000070087,ENSG00000177606,ENSG00000106333,ENSG00000137841,ENSG00000137843,ENSG00000145431,ENSG00000072786,ENSG00000043591,ENSG00000106804,ENSG00000120889…
GO:0006836	neurotransmitter transport	biological_process	0.00038966	0.012494	61	4369	196	22148	ENSG00000079215,ENSG00000122012,ENSG00000070087,ENSG00000148408,ENSG00000174358,ENSG00000063127,ENSG00000089041,ENSG00000064692,ENSG00000069696,ENSG00000080644,ENSG00000163618,ENSG00000111181,ENSG00000070808,ENSG00000010379,ENSG00000168993,ENSG00000106089,ENSG00000103528,ENSG00000110881,ENSG00000185518,ENSG00000173227,ENSG00000167371,ENSG00000104164,ENSG00000117971,ENSG00000130477,ENSG00000175003…
GO:0044255	cellular lipid metabolic process	biological_process	0.00039387	0.012606	279	4369	1165	22148	ENSG00000188089,ENSG00000204386,ENSG00000143320,ENSG00000144837,ENSG00000088035,ENSG00000165092,ENSG00000149357,ENSG00000138823,ENSG00000196743,ENSG00000106384,ENSG00000079385,ENSG00000164039,ENSG00000068366,ENSG00000170835,ENSG00000091583,ENSG00000118432,ENSG00000118276,ENSG00000125730,ENSG00000100889,ENSG00000160439,ENSG00000106853,ENSG00000129353,ENSG00000073756,ENSG00000138308,ENSG00000161048…
GO:0007507	heart development	biological_process	0.00039445	0.012606	150	4369	575	22148	ENSG00000164683,ENSG00000164128,ENSG00000101331,ENSG00000106571,ENSG00000112183,ENSG00000105697,ENSG00000132510,ENSG00000101115,ENSG00000124766,ENSG00000082482,ENSG00000182963,ENSG00000125845,ENSG00000078401,ENSG00000078900,ENSG00000137834,ENSG00000155760,ENSG00000164736,ENSG00000184113,ENSG00000078579,ENSG00000103034,ENSG00000061492,ENSG00000163132,ENSG00000105877,ENSG00000181744,ENSG00000163703…
GO:0050982	detection of mechanical stimulus	biological_process	0.00039624	0.012643	19	4369	42	22148	ENSG00000158683,ENSG00000134343,ENSG00000173991,ENSG00000164171,ENSG00000165091,ENSG00000213199,ENSG00000139304,ENSG00000182450,ENSG00000107593,ENSG00000157404,ENSG00000182533,ENSG00000104321,ENSG00000060718,ENSG00000135919,ENSG00000277481,ENSG00000154864,ENSG00000144285,ENSG00000008710,ENSG00000155657
GO:0043604	amide biosynthetic process	biological_process	0.00039786	0.012674	20	4369	47	22148	ENSG00000081181,ENSG00000036473,ENSG00000164023,ENSG00000023909,ENSG00000128965,ENSG00000249319,ENSG00000006625,ENSG00000196433,ENSG00000070669,ENSG00000138381,ENSG00000164039,ENSG00000021826,ENSG00000118520,ENSG00000175426,ENSG00000161653,ENSG00000100031,ENSG00000001084,ENSG00000183463,ENSG00000245848,ENSG00000198947
GO:0030855	epithelial cell differentiation	biological_process	0.00042049	0.013373	224	4369	958	22148	ENSG00000112486,ENSG00000173597,ENSG00000164683,ENSG00000139549,ENSG00000165215,ENSG00000006611,ENSG00000058056,ENSG00000106571,ENSG00000170421,ENSG00000132510,ENSG00000177706,ENSG00000145491,ENSG00000116254,ENSG00000165272,ENSG00000066933,ENSG00000143552,ENSG00000164825,ENSG00000124766,ENSG00000119048,ENSG00000114841,ENSG00000117425,ENSG00000135373,ENSG00000143387,ENSG00000125845,ENSG00000100814…
GO:0051347	positive regulation of transferase activity	biological_process	0.00043387	0.013765	158	4369	616	22148	ENSG00000154310,ENSG00000163513,ENSG00000163362,ENSG00000135744,ENSG00000123572,ENSG00000213658,ENSG00000137801,ENSG00000157017,ENSG00000105851,ENSG00000166923,ENSG00000085741,ENSG00000189056,ENSG00000167034,ENSG00000169554,ENSG00000134853,ENSG00000162734,ENSG00000276231,ENSG00000187550,ENSG00000132535,ENSG00000183283,ENSG00000034152,ENSG00000171867,ENSG00000161010,ENSG00000151651,ENSG00000171517…
GO:0008652	cellular amino acid biosynthetic process	biological_process	0.00043451	0.013765	44	4369	136	22148	ENSG00000001084,ENSG00000086205,ENSG00000135069,ENSG00000130005,ENSG00000113492,ENSG00000095059,ENSG00000171766,ENSG00000188641,ENSG00000128965,ENSG00000164904,ENSG00000130304,ENSG00000116761,ENSG00000132840,ENSG00000183010,ENSG00000077616,ENSG00000006625,ENSG00000133475,ENSG00000160200,ENSG00000023909,ENSG00000142619,ENSG00000166123,ENSG00000228716,ENSG00000144644,ENSG00000016391,ENSG00000100024…
GO:0004321	fatty-acyl-CoA synthase activity	molecular_function	0.00043496	0.013765	6	4369	7	22148	ENSG00000183747,ENSG00000173124,ENSG00000183549,ENSG00000005187,ENSG00000166743,ENSG00000066813
GO:0001948	glycoprotein binding	molecular_function	0.00044609	0.014094	17	4369	36	22148	ENSG00000173402,ENSG00000078579,ENSG00000000971,ENSG00000135047,ENSG00000106541,ENSG00000173467,ENSG00000172987,ENSG00000116962,ENSG00000143387,ENSG00000078018,ENSG00000164171,ENSG00000163131,ENSG00000113905,ENSG00000137801,ENSG00000081237,ENSG00000112902,ENSG00000198947
GO:0043010	camera-type eye development	biological_process	0.00045073	0.014218	86	4369	307	22148	ENSG00000102104,ENSG00000082014,ENSG00000112333,ENSG00000144810,ENSG00000138829,ENSG00000087085,ENSG00000128917,ENSG00000105989,ENSG00000049449,ENSG00000188687,ENSG00000114349,ENSG00000135414,ENSG00000143816,ENSG00000104327,ENSG00000177606,ENSG00000026025,ENSG00000008196,ENSG00000132688,ENSG00000157890,ENSG00000183770,ENSG00000163499,ENSG00000175544,ENSG00000198570,ENSG00000218336,ENSG00000151012…
GO:0042310	vasoconstriction	biological_process	0.0004528	0.01426	27	4369	73	22148	ENSG00000126895,ENSG00000171564,ENSG00000197993,ENSG00000108576,ENSG00000159640,ENSG00000169403,ENSG00000152661,ENSG00000127129,ENSG00000184160,ENSG00000144596,ENSG00000078401,ENSG00000171560,ENSG00000135643,ENSG00000107796,ENSG00000130529,ENSG00000171557,ENSG00000006638,ENSG00000170214,ENSG00000004468,ENSG00000196639,ENSG00000123454,ENSG00000148926,ENSG00000136160,ENSG00000135744,ENSG00000036828…
GO:0043627	response to estrogen stimulus	biological_process	0.000457	0.014369	59	4369	201	22148	ENSG00000133475,ENSG00000129514,ENSG00000108576,ENSG00000265972,ENSG00000121060,ENSG00000139287,ENSG00000103175,ENSG00000106571,ENSG00000157227,ENSG00000012048,ENSG00000157017,ENSG00000110092,ENSG00000139549,ENSG00000109321,ENSG00000139874,ENSG00000172379,ENSG00000070193,ENSG00000152661,ENSG00000196498,ENSG00000004468,ENSG00000129152,ENSG00000057593,ENSG00000136960,ENSG00000135744,ENSG00000084674…
GO:0032870	cellular response to hormone stimulus	biological_process	0.00045846	0.014392	147	4369	576	22148	ENSG00000136960,ENSG00000111863,ENSG00000197122,ENSG00000165409,ENSG00000184557,ENSG00000171509,ENSG00000185883,ENSG00000168209,ENSG00000131910,ENSG00000118689,ENSG00000124098,ENSG00000005249,ENSG00000108819,ENSG00000125084,ENSG00000012504,ENSG00000198610,ENSG00000101255,ENSG00000078401,ENSG00000186469,ENSG00000095637,ENSG00000177238,ENSG00000155897,ENSG00000187840,ENSG00000146678,ENSG00000135744…
GO:0045202	synapse	cellular_component	0.00046079	0.014442	225	4369	878	22148	ENSG00000115194,ENSG00000118432,ENSG00000175471,ENSG00000128309,ENSG00000182168,ENSG00000109472,ENSG00000157087,ENSG00000105737,ENSG00000116584,ENSG00000175161,ENSG00000131711,ENSG00000187123,ENSG00000132535,ENSG00000078018,ENSG00000151067,ENSG00000178084,ENSG00000105404,ENSG00000113140,ENSG00000175866,ENSG00000136928,ENSG00000151834,ENSG00000178750,ENSG00000137474,ENSG00000184117,ENSG00000148700…
GO:0015103	inorganic anion transmembrane transporter activity	molecular_function	0.00046497	0.014546	45	4369	137	22148	ENSG00000047617,ENSG00000181045,ENSG00000131620,ENSG00000141540,ENSG00000147606,ENSG00000124067,ENSG00000089356,ENSG00000050438,ENSG00000070915,ENSG00000189143,ENSG00000004939,ENSG00000145451,ENSG00000022355,ENSG00000039987,ENSG00000151834,ENSG00000159212,ENSG00000134343,ENSG00000080493,ENSG00000163288,ENSG00000167995,ENSG00000103249,ENSG00000109158,ENSG00000074855,ENSG00000106688,ENSG00000188037…
GO:0009187	cyclic nucleotide metabolic process	biological_process	0.00046561	0.014546	40	4369	120	22148	ENSG00000155897,ENSG00000101890,ENSG00000184588,ENSG00000115252,ENSG00000099864,ENSG00000163273,ENSG00000087494,ENSG00000007171,ENSG00000205268,ENSG00000010310,ENSG00000121905,ENSG00000138735,ENSG00000164742,ENSG00000160191,ENSG00000112164,ENSG00000113231,ENSG00000148926,ENSG00000043591,ENSG00000136160,ENSG00000121807,ENSG00000116337,ENSG00000129467,ENSG00000159899,ENSG00000171509,ENSG00000126895…
GO:0006638	neutral lipid metabolic process	biological_process	0.00046722	0.014573	42	4369	131	22148	ENSG00000073060,ENSG00000163586,ENSG00000214274,ENSG00000164535,ENSG00000105550,ENSG00000186281,ENSG00000062282,ENSG00000197416,ENSG00000110245,ENSG00000158874,ENSG00000021826,ENSG00000118137,ENSG00000177666,ENSG00000006757,ENSG00000138678,ENSG00000130988,ENSG00000166035,ENSG00000105851,ENSG00000184210,ENSG00000145335,ENSG00000100889,ENSG00000125730,ENSG00000182533,ENSG00000214456,ENSG00000091583…
GO:0009268	response to pH	biological_process	0.00046857	0.014588	18	4369	41	22148	ENSG00000182450,ENSG00000090020,ENSG00000006071,ENSG00000137561,ENSG00000110881,ENSG00000197122,ENSG00000104267,ENSG00000107593,ENSG00000177464,ENSG00000213199,ENSG00000163131,ENSG00000103249,ENSG00000119714,ENSG00000122986,ENSG00000277481,ENSG00000152661,ENSG00000140030,ENSG00000188338
GO:0001556	oocyte maturation	biological_process	0.00046921	0.014588	14	4369	28	22148	ENSG00000198492,ENSG00000139618,ENSG00000087586,ENSG00000163273,ENSG00000172572,ENSG00000112029,ENSG00000071242,ENSG00000083223,ENSG00000118689,ENSG00000159899,ENSG00000214274,ENSG00000214102,ENSG00000100918,ENSG00000101104
GO:0030278	regulation of ossification	biological_process	0.00047301	0.014683	58	4369	196	22148	ENSG00000136929,ENSG00000122877,ENSG00000117318,ENSG00000112029,ENSG00000138829,ENSG00000004948,ENSG00000183864,ENSG00000137834,ENSG00000172201,ENSG00000089041,ENSG00000136244,ENSG00000183762,ENSG00000100644,ENSG00000125845,ENSG00000153162,ENSG00000185630,ENSG00000102145,ENSG00000115738,ENSG00000163273,ENSG00000164920,ENSG00000162733,ENSG00000129167,ENSG00000172216,ENSG00000130529,ENSG00000164188…
GO:0048599	oocyte development	biological_process	0.00047927	0.014854	20	4369	48	22148	ENSG00000101104,ENSG00000100918,ENSG00000214274,ENSG00000118689,ENSG00000138735,ENSG00000214102,ENSG00000112029,ENSG00000083223,ENSG00000220201,ENSG00000163273,ENSG00000047188,ENSG00000198492,ENSG00000159899,ENSG00000071242,ENSG00000164404,ENSG00000172572,ENSG00000087586,ENSG00000139618,ENSG00000183770,ENSG00000167548
GO:0000768	syncytium formation by plasma membrane fusion	biological_process	0.00049219	0.01523	23	4369	59	22148	ENSG00000249715,ENSG00000125084,ENSG00000161270,ENSG00000143473,ENSG00000105204,ENSG00000077238,ENSG00000137270,ENSG00000181790,ENSG00000130513,ENSG00000111913,ENSG00000136688,ENSG00000135298,ENSG00000090554,ENSG00000169245,ENSG00000129152,ENSG00000064932,ENSG00000079337,ENSG00000100345,ENSG00000023902,ENSG00000101096,ENSG00000182533,ENSG00000110047,ENSG00000089250
GO:0006575	cellular modified amino acid metabolic process	biological_process	0.00049447	0.015276	68	4369	235	22148	ENSG00000132840,ENSG00000112964,ENSG00000128965,ENSG00000023909,ENSG00000136010,ENSG00000128309,ENSG00000188257,ENSG00000133475,ENSG00000123453,ENSG00000112303,ENSG00000144837,ENSG00000031698,ENSG00000188089,ENSG00000130005,ENSG00000112299,ENSG00000124713,ENSG00000095059,ENSG00000131203,ENSG00000151224,ENSG00000140254,ENSG00000042832,ENSG00000036473,ENSG00000016391,ENSG00000093134,ENSG00000182793…
GO:0086008	voltage-gated potassium channel activity involved in cardiac muscle cell action potential repolarization	molecular_function	0.00051309	0.015814	8	4369	12	22148	ENSG00000120049,ENSG00000162989,ENSG00000053918,ENSG00000120457,ENSG00000171385,ENSG00000121361,ENSG00000159197,ENSG00000180509
GO:0055081	anion homeostasis	biological_process	0.00051359	0.015814	22	4369	55	22148	ENSG00000087237,ENSG00000117560,ENSG00000101076,ENSG00000008196,ENSG00000160867,ENSG00000070915,ENSG00000036473,ENSG00000124827,ENSG00000124067,ENSG00000157765,ENSG00000132855,ENSG00000012504,ENSG00000142552,ENSG00000040487,ENSG00000064651,ENSG00000160179,ENSG00000062282,ENSG00000119927,ENSG00000118137,ENSG00000074803,ENSG00000131183,ENSG00000021826
GO:0050954	sensory perception of mechanical stimulus	biological_process	0.00051434	0.015814	54	4369	171	22148	ENSG00000213892,ENSG00000213199,ENSG00000175894,ENSG00000164171,ENSG00000165899,ENSG00000095397,ENSG00000157388,ENSG00000204248,ENSG00000101276,ENSG00000152939,ENSG00000174804,ENSG00000053918,ENSG00000197971,ENSG00000136158,ENSG00000146038,ENSG00000196277,ENSG00000178602,ENSG00000117013,ENSG00000116039,ENSG00000163794,ENSG00000166206,ENSG00000103316,ENSG00000204928,ENSG00000079215,ENSG00000176402…
GO:0008013	beta-catenin binding	molecular_function	0.00051828	0.015911	32	4369	85	22148	ENSG00000169862,ENSG00000179776,ENSG00000197380,ENSG00000184634,ENSG00000155974,ENSG00000151208,ENSG00000080815,ENSG00000132510,ENSG00000118689,ENSG00000196581,ENSG00000164488,ENSG00000178585,ENSG00000136826,ENSG00000106571,ENSG00000183230,ENSG00000125398,ENSG00000177565,ENSG00000039068,ENSG00000133107,ENSG00000196090,ENSG00000012822,ENSG00000144893,ENSG00000154639,ENSG00000066032,ENSG00000101665…
GO:2000241	regulation of reproductive process	biological_process	0.00052498	0.016091	42	4369	132	22148	ENSG00000214102,ENSG00000156509,ENSG00000163106,ENSG00000137573,ENSG00000167034,ENSG00000118432,ENSG00000047188,ENSG00000108561,ENSG00000125398,ENSG00000248329,ENSG00000103310,ENSG00000136931,ENSG00000145088,ENSG00000085465,ENSG00000119048,ENSG00000197122,ENSG00000169946,ENSG00000066279,ENSG00000138735,ENSG00000112029,ENSG00000214510,ENSG00000111348,ENSG00000122133,ENSG00000163273,ENSG00000156574…
GO:0040008	regulation of growth	biological_process	0.00052994	0.016217	180	4369	725	22148	ENSG00000145839,ENSG00000274211,ENSG00000140464,ENSG00000128564,ENSG00000204388,ENSG00000113739,ENSG00000101349,ENSG00000129194,ENSG00000116183,ENSG00000162998,ENSG00000203879,ENSG00000204217,ENSG00000176697,ENSG00000122641,ENSG00000171517,ENSG00000167895,ENSG00000123737,ENSG00000131711,ENSG00000145287,ENSG00000177189,ENSG00000099250,ENSG00000157017,ENSG00000126778,ENSG00000104415,ENSG00000166923…
GO:0003206	cardiac chamber morphogenesis	biological_process	0.00053609	0.01638	42	4369	128	22148	ENSG00000140416,ENSG00000092969,ENSG00000164683,ENSG00000185008,ENSG00000099250,ENSG00000101384,ENSG00000129991,ENSG00000101331,ENSG00000060718,ENSG00000085741,ENSG00000109472,ENSG00000104881,ENSG00000183691,ENSG00000182533,ENSG00000118194,ENSG00000081189,ENSG00000169855,ENSG00000169946,ENSG00000163513,ENSG00000124766,ENSG00000198626,ENSG00000136574,ENSG00000163909,ENSG00000115738,ENSG00000081479…
GO:0009582	detection of abiotic stimulus	biological_process	0.00053815	0.016417	45	4369	137	22148	ENSG00000139304,ENSG00000182450,ENSG00000175544,ENSG00000157404,ENSG00000006128,ENSG00000107593,ENSG00000101188,ENSG00000134343,ENSG00000158683,ENSG00000165091,ENSG00000167995,ENSG00000131620,ENSG00000135919,ENSG00000154864,ENSG00000144285,ENSG00000182533,ENSG00000104321,ENSG00000060718,ENSG00000021300,ENSG00000079257,ENSG00000118402,ENSG00000130561,ENSG00000102104,ENSG00000163914,ENSG00000213199…
GO:0005623	cell	cellular_component	0.00054015	0.016452	3808	4369	18928	22148	ENSG00000121743,ENSG00000158258,ENSG00000137731,ENSG00000197506,ENSG00000159212,ENSG00000135333,ENSG00000106526,ENSG00000213585,ENSG00000104537,ENSG00000197283,ENSG00000172943,ENSG00000170345,ENSG00000090238,ENSG00000111885,ENSG00000152409,ENSG00000132677,ENSG00000170381,ENSG00000136826,ENSG00000189067,ENSG00000158458,ENSG00000039537,ENSG00000178381,ENSG00000122376,ENSG00000261150,ENSG00000175513…
GO:0031638	zymogen activation	biological_process	0.00054719	0.016641	17	4369	39	22148	ENSG00000080618,ENSG00000100031,ENSG00000171557,ENSG00000116133,ENSG00000137801,ENSG00000088926,ENSG00000163975,ENSG00000131187,ENSG00000106366,ENSG00000157227,ENSG00000122861,ENSG00000171564,ENSG00000167711,ENSG00000135919,ENSG00000171560,ENSG00000103811,ENSG00000091583
GO:0006810	transport	biological_process	0.00054806	0.016641	1193	4369	5534	22148	ENSG00000161011,ENSG00000040487,ENSG00000006210,ENSG00000101888,ENSG00000077238,ENSG00000010610,ENSG00000130988,ENSG00000188428,ENSG00000079557,ENSG00000172543,ENSG00000147041,ENSG00000205754,ENSG00000198515,ENSG00000118160,ENSG00000134827,ENSG00000182107,ENSG00000188037,ENSG00000117228,ENSG00000116690,ENSG00000143153,ENSG00000136689,ENSG00000111886,ENSG00000178752,ENSG00000171564,ENSG00000073150…
GO:0022849	glutamate-gated calcium ion channel activity	molecular_function	0.00054947	0.016658	5	4369	5	22148	ENSG00000183454,ENSG00000161509,ENSG00000273079,ENSG00000176884,ENSG00000105464
GO:0030506	ankyrin binding	molecular_function	0.00055209	0.01671	12	4369	22	22148	ENSG00000039068,ENSG00000081237,ENSG00000091129,ENSG00000160460,ENSG00000157388,ENSG00000168301,ENSG00000128591,ENSG00000004939,ENSG00000112077,ENSG00000132677,ENSG00000140519,ENSG00000075043
GO:0030282	bone mineralization	biological_process	0.00055292	0.01671	36	4369	107	22148	ENSG00000130529,ENSG00000162510,ENSG00000184677,ENSG00000122862,ENSG00000204217,ENSG00000073756,ENSG00000012223,ENSG00000089041,ENSG00000138829,ENSG00000087494,ENSG00000162733,ENSG00000164920,ENSG00000102145,ENSG00000153162,ENSG00000125845,ENSG00000100644,ENSG00000188763,ENSG00000162878,ENSG00000106819,ENSG00000114739,ENSG00000163823,ENSG00000081189,ENSG00000133116,ENSG00000166923,ENSG00000085741…
GO:0000975	regulatory region DNA binding	molecular_function	0.00056029	0.016857	230	4369	965	22148	ENSG00000022840,ENSG00000106004,ENSG00000198081,ENSG00000162772,ENSG00000100625,ENSG00000136931,ENSG00000007372,ENSG00000178568,ENSG00000073584,ENSG00000102387,ENSG00000163884,ENSG00000164463,ENSG00000204103,ENSG00000116717,ENSG00000170345,ENSG00000135374,ENSG00000020633,ENSG00000185420,ENSG00000148826,ENSG00000099326,ENSG00000116132,ENSG00000125398,ENSG00000115415,ENSG00000177565,ENSG00000136944…
GO:0044212	transcription regulatory region DNA binding	molecular_function	0.00056029	0.016857	230	4369	965	22148	ENSG00000186487,ENSG00000078900,ENSG00000262406,ENSG00000008196,ENSG00000164736,ENSG00000137709,ENSG00000137834,ENSG00000129173,ENSG00000179094,ENSG00000115844,ENSG00000140009,ENSG00000143190,ENSG00000012504,ENSG00000168505,ENSG00000163132,ENSG00000170689,ENSG00000125084,ENSG00000232237,ENSG00000163064,ENSG00000104856,ENSG00000112561,ENSG00000167081,ENSG00000181418,ENSG00000196498,ENSG00000077150…
GO:0003197	endocardial cushion development	biological_process	0.00056038	0.016857	19	4369	45	22148	ENSG00000183691,ENSG00000112183,ENSG00000101384,ENSG00000185008,ENSG00000125398,ENSG00000164683,ENSG00000092969,ENSG00000065361,ENSG00000163909,ENSG00000125845,ENSG00000166292,ENSG00000136574,ENSG00000124216,ENSG00000204217,ENSG00000137801,ENSG00000163703,ENSG00000163513,ENSG00000169855,ENSG00000163132
GO:0010876	lipid localization	biological_process	0.00056127	0.016858	105	4369	392	22148	ENSG00000070882,ENSG00000182327,ENSG00000103202,ENSG00000138075,ENSG00000184381,ENSG00000108984,ENSG00000173918,ENSG00000130304,ENSG00000087237,ENSG00000172350,ENSG00000141655,ENSG00000054793,ENSG00000160179,ENSG00000005421,ENSG00000011198,ENSG00000106484,ENSG00000213398,ENSG00000069696,ENSG00000110047,ENSG00000163794,ENSG00000141458,ENSG00000263528,ENSG00000135241,ENSG00000197696,ENSG00000101974…
GO:0055002	striated muscle cell development	biological_process	0.00057696	0.017303	81	4369	285	22148	ENSG00000182533,ENSG00000185482,ENSG00000112715,ENSG00000170421,ENSG00000105697,ENSG00000187498,ENSG00000112183,ENSG00000137766,ENSG00000157227,ENSG00000164976,ENSG00000169884,ENSG00000123095,ENSG00000136574,ENSG00000154556,ENSG00000130513,ENSG00000090554,ENSG00000144857,ENSG00000188153,ENSG00000138435,ENSG00000109063,ENSG00000118194,ENSG00000171243,ENSG00000081189,ENSG00000154277,ENSG00000110047…
GO:0003705	RNA polymerase II distal enhancer sequence-specific DNA binding transcription factor activity	molecular_function	0.00059422	0.017793	36	4369	111	22148	ENSG00000100644,ENSG00000177606,ENSG00000172534,ENSG00000101076,ENSG00000106511,ENSG00000132005,ENSG00000004848,ENSG00000164736,ENSG00000260428,ENSG00000125812,ENSG00000112182,ENSG00000012504,ENSG00000245848,ENSG00000213999,ENSG00000172216,ENSG00000120075,ENSG00000117707,ENSG00000108511,ENSG00000156273,ENSG00000167081,ENSG00000169554,ENSG00000160199,ENSG00000125398,ENSG00000126778,ENSG00000116833…
GO:0051969	regulation of transmission of nerve impulse	biological_process	0.00060357	0.018045	112	4369	409	22148	ENSG00000148826,ENSG00000124493,ENSG00000175866,ENSG00000004468,ENSG00000158258,ENSG00000196639,ENSG00000161509,ENSG00000166963,ENSG00000006128,ENSG00000183826,ENSG00000157404,ENSG00000135744,ENSG00000022840,ENSG00000197283,ENSG00000114200,ENSG00000089250,ENSG00000157017,ENSG00000145335,ENSG00000118432,ENSG00000175471,ENSG00000108576,ENSG00000105737,ENSG00000189056,ENSG00000007402,ENSG00000166900…
GO:0043405	regulation of MAP kinase activity	biological_process	0.00060525	0.018067	90	4369	327	22148	ENSG00000101255,ENSG00000145431,ENSG00000177889,ENSG00000239732,ENSG00000130829,ENSG00000156427,ENSG00000137642,ENSG00000136158,ENSG00000113161,ENSG00000122188,ENSG00000175344,ENSG00000150991,ENSG00000104814,ENSG00000106804,ENSG00000203896,ENSG00000163235,ENSG00000197372,ENSG00000173334,ENSG00000154277,ENSG00000152822,ENSG00000069696,ENSG00000176945,ENSG00000169032,ENSG00000125845,ENSG00000269335…
GO:0050820	positive regulation of coagulation	biological_process	0.0006088	0.018132	12	4369	23	22148	ENSG00000080618,ENSG00000131187,ENSG00000180210,ENSG00000106366,ENSG00000080815,ENSG00000006638,ENSG00000167711,ENSG00000178726,ENSG00000113905,ENSG00000057593,ENSG00000137801,ENSG00000091583
GO:0048520	positive regulation of behavior	biological_process	0.00061019	0.018132	50	4369	165	22148	ENSG00000118473,ENSG00000112715,ENSG00000157017,ENSG00000099250,ENSG00000108561,ENSG00000127129,ENSG00000166900,ENSG00000152661,ENSG00000070193,ENSG00000150630,ENSG00000135636,ENSG00000112486,ENSG00000169429,ENSG00000111913,ENSG00000198829,ENSG00000106538,ENSG00000057593,ENSG00000171587,ENSG00000137801,ENSG00000163823,ENSG00000160712,ENSG00000126353,ENSG00000117407,ENSG00000112902,ENSG00000081189…
GO:0051259	protein oligomerization	biological_process	0.0006102	0.018132	153	4369	612	22148	ENSG00000113161,ENSG00000273079,ENSG00000177427,ENSG00000132740,ENSG00000110881,ENSG00000137642,ENSG00000131779,ENSG00000125337,ENSG00000258659,ENSG00000105369,ENSG00000117971,ENSG00000102104,ENSG00000177238,ENSG00000106688,ENSG00000078900,ENSG00000124134,ENSG00000154143,ENSG00000158445,ENSG00000087085,ENSG00000132465,ENSG00000107593,ENSG00000166913,ENSG00000197122,ENSG00000113600,ENSG00000278828…
GO:0031328	positive regulation of cellular biosynthetic process	biological_process	0.00061255	0.018174	438	4369	1940	22148	ENSG00000063978,ENSG00000078804,ENSG00000120075,ENSG00000129654,ENSG00000132646,ENSG00000101916,ENSG00000118513,ENSG00000118785,ENSG00000172216,ENSG00000112511,ENSG00000169245,ENSG00000163661,ENSG00000012822,ENSG00000110693,ENSG00000112333,ENSG00000143257,ENSG00000082014,ENSG00000028839,ENSG00000106366,ENSG00000117115,ENSG00000160741,ENSG00000143032,ENSG00000105989,ENSG00000159216,ENSG00000100292…
GO:0050731	positive regulation of peptidyl-tyrosine phosphorylation	biological_process	0.00061652	0.018236	55	4369	184	22148	ENSG00000122025,ENSG00000184557,ENSG00000176105,ENSG00000173193,ENSG00000160712,ENSG00000182585,ENSG00000135744,ENSG00000136960,ENSG00000081237,ENSG00000178568,ENSG00000140285,ENSG00000113296,ENSG00000101017,ENSG00000197122,ENSG00000157404,ENSG00000162891,ENSG00000166923,ENSG00000112715,ENSG00000113070,ENSG00000150281,ENSG00000169242,ENSG00000189056,ENSG00000099250,ENSG00000157017,ENSG00000109321…
GO:0032270	positive regulation of cellular protein metabolic process	biological_process	0.00061653	0.018236	293	4369	1244	22148	ENSG00000175189,ENSG00000012223,ENSG00000175344,ENSG00000092853,ENSG00000118523,ENSG00000112511,ENSG00000118513,ENSG00000156427,ENSG00000173406,ENSG00000065361,ENSG00000269335,ENSG00000156574,ENSG00000135924,ENSG00000176945,ENSG00000135842,ENSG00000136869,ENSG00000138617,ENSG00000140992,ENSG00000143032,ENSG00000135414,ENSG00000137672,ENSG00000113296,ENSG00000169855,ENSG00000160712,ENSG00000001084…
GO:0046069	cGMP catabolic process	biological_process	0.00062498	0.01845	5	4369	5	22148	ENSG00000115252,ENSG00000112541,ENSG00000138735,ENSG00000186642,ENSG00000160191
GO:0000976	transcription regulatory region sequence-specific DNA binding	molecular_function	0.00062566	0.01845	199	4369	826	22148	ENSG00000232237,ENSG00000163064,ENSG00000104856,ENSG00000012504,ENSG00000143190,ENSG00000170689,ENSG00000168505,ENSG00000163132,ENSG00000137709,ENSG00000137834,ENSG00000179094,ENSG00000115844,ENSG00000129173,ENSG00000140009,ENSG00000078900,ENSG00000186487,ENSG00000008196,ENSG00000095951,ENSG00000276644,ENSG00000069812,ENSG00000099956,ENSG00000157554,ENSG00000140968,ENSG00000135373,ENSG00000124766…
GO:0051015	actin filament binding	molecular_function	0.00063144	0.018593	63	4369	207	22148	ENSG00000147394,ENSG00000115091,ENSG00000177731,ENSG00000099204,ENSG00000076826,ENSG00000137474,ENSG00000109063,ENSG00000143322,ENSG00000102879,ENSG00000041515,ENSG00000135407,ENSG00000078814,ENSG00000086967,ENSG00000264424,ENSG00000148700,ENSG00000145703,ENSG00000169604,ENSG00000129991,ENSG00000006611,ENSG00000126878,ENSG00000183230,ENSG00000173210,ENSG00000108576,ENSG00000162614,ENSG00000140416…
GO:0001067	regulatory region nucleic acid binding	molecular_function	0.00063764	0.018747	230	4369	967	22148	ENSG00000132005,ENSG00000163565,ENSG00000164920,ENSG00000135547,ENSG00000185507,ENSG00000100644,ENSG00000101096,ENSG00000179388,ENSG00000244405,ENSG00000125812,ENSG00000112182,ENSG00000125285,ENSG00000162367,ENSG00000131759,ENSG00000052850,ENSG00000156469,ENSG00000112033,ENSG00000128272,ENSG00000106948,ENSG00000006468,ENSG00000196628,ENSG00000160888,ENSG00000105967,ENSG00000149948,ENSG00000137270…
GO:0030049	muscle filament sliding	biological_process	0.00064693	0.018963	17	4369	39	22148	ENSG00000086967,ENSG00000101470,ENSG00000264424,ENSG00000118194,ENSG00000168530,ENSG00000198947,ENSG00000109063,ENSG00000143632,ENSG00000133020,ENSG00000173991,ENSG00000026025,ENSG00000140416,ENSG00000175084,ENSG00000155657,ENSG00000114854,ENSG00000129991,ENSG00000092054
GO:0033275	actin-myosin filament sliding	biological_process	0.00064693	0.018963	17	4369	39	22148	ENSG00000118194,ENSG00000198947,ENSG00000168530,ENSG00000109063,ENSG00000264424,ENSG00000101470,ENSG00000086967,ENSG00000173991,ENSG00000133020,ENSG00000143632,ENSG00000140416,ENSG00000155657,ENSG00000175084,ENSG00000026025,ENSG00000129991,ENSG00000114854,ENSG00000092054
GO:0006949	syncytium formation	biological_process	0.00065702	0.019213	23	4369	60	22148	ENSG00000136688,ENSG00000111913,ENSG00000130513,ENSG00000129152,ENSG00000135298,ENSG00000169245,ENSG00000090554,ENSG00000125084,ENSG00000161270,ENSG00000249715,ENSG00000181790,ENSG00000137270,ENSG00000077238,ENSG00000105204,ENSG00000143473,ENSG00000182533,ENSG00000110047,ENSG00000089250,ENSG00000064932,ENSG00000079337,ENSG00000100345,ENSG00000101096,ENSG00000023902
GO:0004972	N-methyl-D-aspartate selective glutamate receptor activity	molecular_function	0.00065744	0.019213	6	4369	7	22148	ENSG00000105464,ENSG00000176884,ENSG00000161509,ENSG00000273079,ENSG00000183454,ENSG00000198785
GO:0006066	alcohol metabolic process	biological_process	0.00067771	0.019775	118	4369	451	22148	ENSG00000087237,ENSG00000130304,ENSG00000141401,ENSG00000173597,ENSG00000184381,ENSG00000155368,ENSG00000164904,ENSG00000112972,ENSG00000248144,ENSG00000164303,ENSG00000168918,ENSG00000164023,ENSG00000131910,ENSG00000095596,ENSG00000128039,ENSG00000213398,ENSG00000134240,ENSG00000160179,ENSG00000005421,ENSG00000136960,ENSG00000100253,ENSG00000149476,ENSG00000119927,ENSG00000176095,ENSG00000124216…
GO:0030334	regulation of cell migration	biological_process	0.00068238	0.019882	227	4369	925	22148	ENSG00000145431,ENSG00000044574,ENSG00000134954,ENSG00000169245,ENSG00000067798,ENSG00000121807,ENSG00000156427,ENSG00000174175,ENSG00000171608,ENSG00000172602,ENSG00000137845,ENSG00000112333,ENSG00000168675,ENSG00000261371,ENSG00000095539,ENSG00000072786,ENSG00000106804,ENSG00000128917,ENSG00000140992,ENSG00000100292,ENSG00000271447,ENSG00000070808,ENSG00000117115,ENSG00000106366,ENSG00000105287…
GO:0006334	nucleosome assembly	biological_process	0.00068869	0.020036	44	4369	158	22148	ENSG00000274750,ENSG00000185130,ENSG00000276966,ENSG00000203760,ENSG00000184897,ENSG00000203852,ENSG00000183598,ENSG00000278828,ENSG00000185420,ENSG00000278588,ENSG00000276410,ENSG00000125398,ENSG00000196890,ENSG00000203814,ENSG00000273542,ENSG00000276180,ENSG00000270276,ENSG00000180596,ENSG00000273802,ENSG00000184205,ENSG00000277157,ENSG00000273703,ENSG00000274641,ENSG00000189060,ENSG00000274290…
GO:0044464	cell part	cellular_component	0.0006918	0.020096	3800	4369	18892	22148	ENSG00000112796,ENSG00000224389,ENSG00000172497,ENSG00000164615,ENSG00000144648,ENSG00000140992,ENSG00000005108,ENSG00000128917,ENSG00000010379,ENSG00000239672,ENSG00000179057,ENSG00000196588,ENSG00000159625,ENSG00000172296,ENSG00000273513,ENSG00000135241,ENSG00000181409,ENSG00000126391,ENSG00000132196,ENSG00000078804,ENSG00000188782,ENSG00000132646,ENSG00000130957,ENSG00000185437,ENSG00000117697…
GO:0010811	positive regulation of cell-substrate adhesion	biological_process	0.00069965	0.020294	40	4369	119	22148	ENSG00000169750,ENSG00000171560,ENSG00000170961,ENSG00000213853,ENSG00000108561,ENSG00000106541,ENSG00000099250,ENSG00000173376,ENSG00000146904,ENSG00000112715,ENSG00000132205,ENSG00000213465,ENSG00000198947,ENSG00000151882,ENSG00000106823,ENSG00000107742,ENSG00000137801,ENSG00000136960,ENSG00000126353,ENSG00000113905,ENSG00000171557,ENSG00000152592,ENSG00000148484,ENSG00000116962,ENSG00000198759…
GO:0018108	peptidyl-tyrosine phosphorylation	biological_process	0.00070094	0.020301	106	4369	393	22148	ENSG00000162891,ENSG00000166923,ENSG00000113070,ENSG00000214102,ENSG00000189056,ENSG00000146904,ENSG00000070759,ENSG00000155926,ENSG00000157017,ENSG00000099250,ENSG00000158458,ENSG00000109321,ENSG00000153208,ENSG00000112964,ENSG00000132535,ENSG00000116584,ENSG00000159640,ENSG00000113494,ENSG00000110169,ENSG00000134853,ENSG00000070193,ENSG00000171094,ENSG00000135333,ENSG00000074966,ENSG00000115380…
GO:0005577	fibrinogen complex	cellular_component	0.00070793	0.020473	7	4369	10	22148	ENSG00000171564,ENSG00000171557,ENSG00000104760,ENSG00000137801,ENSG00000115414,ENSG00000171560,ENSG00000167711
GO:0042383	sarcolemma	cellular_component	0.00071548	0.020661	43	4369	127	22148	ENSG00000090020,ENSG00000185053,ENSG00000121361,ENSG00000006071,ENSG00000120457,ENSG00000198947,ENSG00000153956,ENSG00000170681,ENSG00000069431,ENSG00000181856,ENSG00000162692,ENSG00000142173,ENSG00000181027,ENSG00000081248,ENSG00000198626,ENSG00000151067,ENSG00000196569,ENSG00000144285,ENSG00000146147,ENSG00000175084,ENSG00000135636,ENSG00000182533,ENSG00000185482,ENSG00000170421,ENSG00000105227…
GO:0050804	regulation of synaptic transmission	biological_process	0.00073114	0.021082	102	4369	368	22148	ENSG00000107611,ENSG00000122877,ENSG00000131759,ENSG00000188822,ENSG00000158528,ENSG00000058404,ENSG00000073756,ENSG00000196338,ENSG00000106089,ENSG00000161011,ENSG00000181790,ENSG00000173227,ENSG00000006210,ENSG00000171867,ENSG00000176697,ENSG00000155886,ENSG00000118160,ENSG00000046653,ENSG00000185737,ENSG00000075073,ENSG00000132535,ENSG00000166900,ENSG00000007402,ENSG00000189056,ENSG00000108576…
GO:0007204	elevation of cytosolic calcium ion concentration	biological_process	0.00075029	0.021602	81	4369	294	22148	ENSG00000112486,ENSG00000173918,ENSG00000127129,ENSG00000176884,ENSG00000184381,ENSG00000113889,ENSG00000173175,ENSG00000182533,ENSG00000151882,ENSG00000126353,ENSG00000081237,ENSG00000163823,ENSG00000198626,ENSG00000187258,ENSG00000180210,ENSG00000177464,ENSG00000197696,ENSG00000078401,ENSG00000004948,ENSG00000144648,ENSG00000140992,ENSG00000203896,ENSG00000160951,ENSG00000152822,ENSG00000140030…
GO:0045859	regulation of protein kinase activity	biological_process	0.00075485	0.021701	198	4369	808	22148	ENSG00000163513,ENSG00000163362,ENSG00000123572,ENSG00000135744,ENSG00000204673,ENSG00000213658,ENSG00000137801,ENSG00000134242,ENSG00000154310,ENSG00000079385,ENSG00000164045,ENSG00000162734,ENSG00000276231,ENSG00000187550,ENSG00000132535,ENSG00000169554,ENSG00000166923,ENSG00000085741,ENSG00000214102,ENSG00000189056,ENSG00000146904,ENSG00000167034,ENSG00000157017,ENSG00000105851,ENSG00000175175…
GO:0086019	cell-cell signaling involved in cardiac conduction	biological_process	0.00075899	0.021788	13	4369	25	22148	ENSG00000158286,ENSG00000157388,ENSG00000057294,ENSG00000152661,ENSG00000053918,ENSG00000182963,ENSG00000153956,ENSG00000166257,ENSG00000151067,ENSG00000006283,ENSG00000165995,ENSG00000198626,ENSG00000130529
GO:0042439	ethanolamine-containing compound metabolic process	biological_process	0.0007681	0.022017	37	4369	113	22148	ENSG00000102230,ENSG00000135241,ENSG00000079931,ENSG00000073060,ENSG00000087085,ENSG00000121316,ENSG00000103066,ENSG00000123892,ENSG00000016391,ENSG00000143036,ENSG00000161048,ENSG00000166035,ENSG00000103056,ENSG00000129353,ENSG00000158874,ENSG00000123454,ENSG00000118137,ENSG00000105499,ENSG00000133321,ENSG00000087237,ENSG00000130304,ENSG00000155368,ENSG00000164904,ENSG00000184381,ENSG00000164303…
GO:0032970	regulation of actin filament-based process	biological_process	0.00077039	0.022031	107	4369	395	22148	ENSG00000159167,ENSG00000118194,ENSG00000081189,ENSG00000112902,ENSG00000146376,ENSG00000090020,ENSG00000126353,ENSG00000115091,ENSG00000198626,ENSG00000125968,ENSG00000136574,ENSG00000044524,ENSG00000144339,ENSG00000169750,ENSG00000284292,ENSG00000167711,ENSG00000144285,ENSG00000077264,ENSG00000006747,ENSG00000079337,ENSG00000100092,ENSG00000163171,ENSG00000109205,ENSG00000145703,ENSG00000182533…
GO:0010830	regulation of myotube differentiation	biological_process	0.00077086	0.022031	22	4369	58	22148	ENSG00000101096,ENSG00000177238,ENSG00000123095,ENSG00000180535,ENSG00000160539,ENSG00000112183,ENSG00000157227,ENSG00000182533,ENSG00000108840,ENSG00000110047,ENSG00000181790,ENSG00000077238,ENSG00000104936,ENSG00000132819,ENSG00000129152,ENSG00000090554,ENSG00000169245,ENSG00000176697,ENSG00000111913,ENSG00000105388,ENSG00000136688,ENSG00000130513
GO:0006639	acylglycerol metabolic process	biological_process	0.00077529	0.022125	41	4369	130	22148	ENSG00000197208,ENSG00000137700,ENSG00000177565,ENSG00000130304,ENSG00000087237,ENSG00000068366,ENSG00000091583,ENSG00000125730,ENSG00000214456,ENSG00000182533,ENSG00000100889,ENSG00000184210,ENSG00000105851,ENSG00000011198,ENSG00000274588,ENSG00000114771,ENSG00000084674,ENSG00000138823,ENSG00000187546,ENSG00000130649,ENSG00000184730,ENSG00000106384,ENSG00000205186,ENSG00000119927,ENSG00000186281…
GO:0055091	phospholipid homeostasis	biological_process	0.00077791	0.022168	7	4369	10	22148	ENSG00000118137,ENSG00000160179,ENSG00000087237,ENSG00000132855,ENSG00000101076,ENSG00000119927,ENSG00000142552
GO:0071902	positive regulation of protein serine/threonine kinase activity	biological_process	0.00079491	0.022619	93	4369	342	22148	ENSG00000170962,ENSG00000157404,ENSG00000116717,ENSG00000163362,ENSG00000137801,ENSG00000167207,ENSG00000101109,ENSG00000124493,ENSG00000171094,ENSG00000170312,ENSG00000169554,ENSG00000138834,ENSG00000070193,ENSG00000162734,ENSG00000276231,ENSG00000112964,ENSG00000157017,ENSG00000105851,ENSG00000135272,ENSG00000145335,ENSG00000162999,ENSG00000130368,ENSG00000176907,ENSG00000174804,ENSG00000034152…
GO:0044093	positive regulation of molecular function	biological_process	0.00079936	0.022712	405	4369	1754	22148	ENSG00000167550,ENSG00000138835,ENSG00000046889,ENSG00000120889,ENSG00000169242,ENSG00000051108,ENSG00000112715,ENSG00000100092,ENSG00000109205,ENSG00000163806,ENSG00000196730,ENSG00000115414,ENSG00000178403,ENSG00000183770,ENSG00000156103,ENSG00000118194,ENSG00000081189,ENSG00000198576,ENSG00000122025,ENSG00000130513,ENSG00000198626,ENSG00000145087,ENSG00000185338,ENSG00000173805,ENSG00000184047…
GO:0015696	ammonium transport	biological_process	0.00081408	0.02306	7	4369	10	22148	ENSG00000064651,ENSG00000132677,ENSG00000140519,ENSG00000250424,ENSG00000188672,ENSG00000175003,ENSG00000112077
GO:0072488	ammonium transmembrane transport	biological_process	0.00081408	0.02306	7	4369	10	22148	ENSG00000112077,ENSG00000175003,ENSG00000188672,ENSG00000250424,ENSG00000132677,ENSG00000140519,ENSG00000064651
GO:0045787	positive regulation of cell cycle	biological_process	0.00081514	0.02306	54	4369	180	22148	ENSG00000137804,ENSG00000119401,ENSG00000182585,ENSG00000145386,ENSG00000197122,ENSG00000170312,ENSG00000126787,ENSG00000165730,ENSG00000090554,ENSG00000084764,ENSG00000164045,ENSG00000047188,ENSG00000169884,ENSG00000110092,ENSG00000070193,ENSG00000092969,ENSG00000178562,ENSG00000205089,ENSG00000174808,ENSG00000167034,ENSG00000129514,ENSG00000108576,ENSG00000163806,ENSG00000087586,ENSG00000175305…
GO:0005783	endoplasmic reticulum	cellular_component	0.00083051	0.023419	472	4369	2092	22148	ENSG00000173626,ENSG00000189409,ENSG00000070404,ENSG00000182158,ENSG00000135862,ENSG00000188257,ENSG00000105737,ENSG00000073737,ENSG00000175471,ENSG00000282301,ENSG00000105246,ENSG00000105499,ENSG00000181045,ENSG00000132535,ENSG00000188921,ENSG00000157601,ENSG00000111799,ENSG00000047457,ENSG00000162711,ENSG00000150687,ENSG00000187955,ENSG00000153956,ENSG00000053747,ENSG00000197408,ENSG00000114200…
GO:0032355	response to estradiol stimulus	biological_process	0.00083127	0.023419	42	4369	135	22148	ENSG00000110092,ENSG00000139549,ENSG00000139874,ENSG00000109321,ENSG00000172379,ENSG00000070193,ENSG00000152661,ENSG00000196498,ENSG00000129514,ENSG00000133475,ENSG00000108576,ENSG00000265972,ENSG00000103175,ENSG00000057593,ENSG00000135744,ENSG00000136960,ENSG00000084674,ENSG00000164120,ENSG00000145386,ENSG00000004468,ENSG00000129152,ENSG00000120129,ENSG00000163794,ENSG00000131759,ENSG00000130783…
GO:0007389	pattern specification process	biological_process	0.00083146	0.023419	117	4369	459	22148	ENSG00000120063,ENSG00000148826,ENSG00000188095,ENSG00000101109,ENSG00000007372,ENSG00000197283,ENSG00000184634,ENSG00000178568,ENSG00000106004,ENSG00000114739,ENSG00000163513,ENSG00000204103,ENSG00000214513,ENSG00000189056,ENSG00000167034,ENSG00000129514,ENSG00000170381,ENSG00000166923,ENSG00000183691,ENSG00000251493,ENSG00000126778,ENSG00000005073,ENSG00000099250,ENSG00000136944,ENSG00000185737…
GO:0051173	positive regulation of nitrogen compound metabolic process	biological_process	0.00083581	0.023508	424	4369	1878	22148	ENSG00000161955,ENSG00000012048,ENSG00000100226,ENSG00000106571,ENSG00000181085,ENSG00000118689,ENSG00000132510,ENSG00000181418,ENSG00000167081,ENSG00000176884,ENSG00000164683,ENSG00000099956,ENSG00000074842,ENSG00000213809,ENSG00000133302,ENSG00000107864,ENSG00000084764,ENSG00000030419,ENSG00000165409,ENSG00000135373,ENSG00000105204,ENSG00000112116,ENSG00000101017,ENSG00000197122,ENSG00000196235…
GO:0005272	sodium channel activity	molecular_function	0.00083949	0.023577	17	4369	38	22148	ENSG00000169432,ENSG00000213199,ENSG00000130529,ENSG00000142185,ENSG00000110881,ENSG00000166257,ENSG00000107593,ENSG00000143630,ENSG00000072182,ENSG00000070985,ENSG00000102452,ENSG00000153253,ENSG00000135750,ENSG00000099822,ENSG00000144285,ENSG00000164588,ENSG00000007314
GO:0007613	memory	biological_process	0.00084316	0.023636	40	4369	121	22148	ENSG00000166342,ENSG00000183454,ENSG00000101349,ENSG00000124788,ENSG00000161638,ENSG00000136689,ENSG00000155897,ENSG00000079432,ENSG00000104327,ENSG00000171867,ENSG00000176697,ENSG00000118160,ENSG00000172216,ENSG00000155886,ENSG00000123454,ENSG00000164742,ENSG00000110881,ENSG00000175344,ENSG00000073756,ENSG00000118432,ENSG00000189056,ENSG00000100433,ENSG00000080815,ENSG00000187902,ENSG00000108576…
GO:0071407	cellular response to organic cyclic compound	biological_process	0.00084401	0.023636	121	4369	464	22148	ENSG00000197256,ENSG00000039068,ENSG00000156804,ENSG00000123358,ENSG00000041982,ENSG00000138794,ENSG00000115415,ENSG00000116833,ENSG00000105851,ENSG00000136826,ENSG00000023909,ENSG00000145335,ENSG00000198838,ENSG00000167034,ENSG00000108576,ENSG00000131914,ENSG00000100889,ENSG00000108691,ENSG00000244165,ENSG00000138061,ENSG00000145386,ENSG00000164463,ENSG00000143365,ENSG00000105409,ENSG00000180509…
GO:0071498	cellular response to fluid shear stress	biological_process	0.00085668	0.023956	10	4369	18	22148	ENSG00000104267,ENSG00000081189,ENSG00000197122,ENSG00000170873,ENSG00000073756,ENSG00000170961,ENSG00000105825,ENSG00000127528,ENSG00000171720,ENSG00000136826
GO:0050795	regulation of behavior	biological_process	0.00085901	0.023987	77	4369	279	22148	ENSG00000132535,ENSG00000107317,ENSG00000108561,ENSG00000070193,ENSG00000166900,ENSG00000152661,ENSG00000169508,ENSG00000134853,ENSG00000135636,ENSG00000189056,ENSG00000108691,ENSG00000101557,ENSG00000166923,ENSG00000170381,ENSG00000118432,ENSG00000157017,ENSG00000099250,ENSG00000171587,ENSG00000137801,ENSG00000057593,ENSG00000113905,ENSG00000170962,ENSG00000153993,ENSG00000111913,ENSG00000106538…
GO:0010959	regulation of metal ion transport	biological_process	0.00086624	0.024154	100	4369	368	22148	ENSG00000169282,ENSG00000180210,ENSG00000187258,ENSG00000120049,ENSG00000198626,ENSG00000167995,ENSG00000163823,ENSG00000006071,ENSG00000129244,ENSG00000159167,ENSG00000185482,ENSG00000182533,ENSG00000052344,ENSG00000105697,ENSG00000227877,ENSG00000148175,ENSG00000064270,ENSG00000184381,ENSG00000196660,ENSG00000135919,ENSG00000176884,ENSG00000116329,ENSG00000198929,ENSG00000239732,ENSG00000169245…
GO:0007292	female gamete generation	biological_process	0.00087054	0.024231	41	4369	129	22148	ENSG00000101104,ENSG00000214102,ENSG00000118689,ENSG00000141384,ENSG00000220201,ENSG00000047188,ENSG00000184903,ENSG00000146857,ENSG00000198492,ENSG00000148935,ENSG00000139292,ENSG00000197122,ENSG00000183770,ENSG00000081051,ENSG00000164120,ENSG00000272333,ENSG00000100918,ENSG00000066279,ENSG00000138735,ENSG00000214274,ENSG00000083223,ENSG00000112029,ENSG00000183864,ENSG00000175592,ENSG00000163273…
GO:0003007	heart morphogenesis	biological_process	0.00087148	0.024231	73	4369	257	22148	ENSG00000099250,ENSG00000101384,ENSG00000164741,ENSG00000126778,ENSG00000109472,ENSG00000085741,ENSG00000183691,ENSG00000140416,ENSG00000152661,ENSG00000092969,ENSG00000125398,ENSG00000188095,ENSG00000214513,ENSG00000169946,ENSG00000086967,ENSG00000163513,ENSG00000114854,ENSG00000131759,ENSG00000092054,ENSG00000112414,ENSG00000162775,ENSG00000101665,ENSG00000163909,ENSG00000115738,ENSG00000081479…
GO:1901135	carbohydrate derivative metabolic process	biological_process	0.00089823	0.024939	379	4369	1630	22148	ENSG00000036828,ENSG00000170667,ENSG00000204217,ENSG00000160191,ENSG00000113231,ENSG00000203879,ENSG00000133020,ENSG00000134516,ENSG00000123329,ENSG00000148737,ENSG00000198380,ENSG00000102145,ENSG00000008438,ENSG00000101890,ENSG00000140835,ENSG00000065057,ENSG00000198844,ENSG00000214960,ENSG00000007171,ENSG00000204388,ENSG00000176920,ENSG00000130005,ENSG00000107742,ENSG00000259784,ENSG00000180509…
GO:0050890	cognition	biological_process	0.00090196	0.025007	85	4369	303	22148	ENSG00000136535,ENSG00000184381,ENSG00000160469,ENSG00000176884,ENSG00000169220,ENSG00000187902,ENSG00000080815,ENSG00000146216,ENSG00000006071,ENSG00000126351,ENSG00000154146,ENSG00000081189,ENSG00000198576,ENSG00000169282,ENSG00000110076,ENSG00000171766,ENSG00000082482,ENSG00000107864,ENSG00000188763,ENSG00000177606,ENSG00000155897,ENSG00000138071,ENSG00000104327,ENSG00000163794,ENSG00000103034…
GO:1901616	organic hydroxy compound catabolic process	biological_process	0.00091604	0.025338	31	4369	91	22148	ENSG00000164904,ENSG00000135241,ENSG00000111669,ENSG00000197406,ENSG00000211448,ENSG00000173597,ENSG00000141401,ENSG00000103066,ENSG00000128039,ENSG00000069535,ENSG00000079931,ENSG00000137124,ENSG00000073060,ENSG00000109193,ENSG00000136960,ENSG00000166035,ENSG00000124496,ENSG00000105398,ENSG00000100253,ENSG00000103056,ENSG00000016391,ENSG00000140263,ENSG00000123453,ENSG00000186204,ENSG00000099377…
GO:0060840	artery development	biological_process	0.00091652	0.025338	29	4369	81	22148	ENSG00000129038,ENSG00000084674,ENSG00000114739,ENSG00000204217,ENSG00000124766,ENSG00000164120,ENSG00000132855,ENSG00000169855,ENSG00000117707,ENSG00000113083,ENSG00000113721,ENSG00000008196,ENSG00000164683,ENSG00000135547,ENSG00000116132,ENSG00000185008,ENSG00000065534,ENSG00000092969,ENSG00000081479,ENSG00000101665,ENSG00000085741,ENSG00000112715,ENSG00000167034,ENSG00000101384,ENSG00000099250…
GO:0060560	developmental growth involved in morphogenesis	biological_process	0.00092135	0.025436	73	4369	251	22148	ENSG00000136158,ENSG00000101203,ENSG00000095539,ENSG00000087586,ENSG00000006837,ENSG00000162510,ENSG00000179403,ENSG00000124749,ENSG00000118785,ENSG00000177169,ENSG00000165471,ENSG00000089820,ENSG00000163273,ENSG00000091129,ENSG00000143032,ENSG00000168077,ENSG00000205221,ENSG00000147894,ENSG00000112902,ENSG00000159167,ENSG00000115414,ENSG00000130827,ENSG00000140807,ENSG00000053108,ENSG00000169231…
GO:0010896	regulation of triglyceride catabolic process	biological_process	0.00093286	0.025686	7	4369	11	22148	ENSG00000110245,ENSG00000105851,ENSG00000105550,ENSG00000177666,ENSG00000214456,ENSG00000011198,ENSG00000114771
GO:0060425	lung morphogenesis	biological_process	0.00093404	0.025686	22	4369	58	22148	ENSG00000070193,ENSG00000138834,ENSG00000169032,ENSG00000128342,ENSG00000156574,ENSG00000103811,ENSG00000041982,ENSG00000134245,ENSG00000125398,ENSG00000105989,ENSG00000129514,ENSG00000164056,ENSG00000173402,ENSG00000183691,ENSG00000196182,ENSG00000140285,ENSG00000151208,ENSG00000136158,ENSG00000106004,ENSG00000163513,ENSG00000083307,ENSG00000125968
GO:0001666	response to hypoxia	biological_process	0.00093436	0.025686	85	4369	312	22148	ENSG00000089250,ENSG00000173846,ENSG00000108576,ENSG00000167034,ENSG00000092969,ENSG00000156113,ENSG00000165730,ENSG00000162692,ENSG00000004468,ENSG00000181856,ENSG00000145386,ENSG00000204397,ENSG00000163513,ENSG00000057593,ENSG00000137801,ENSG00000152455,ENSG00000069509,ENSG00000140464,ENSG00000122861,ENSG00000112033,ENSG00000007171,ENSG00000163586,ENSG00000105327,ENSG00000113739,ENSG00000087245…
GO:0060485	mesenchyme development	biological_process	0.00093769	0.025732	72	4369	254	22148	ENSG00000092969,ENSG00000070193,ENSG00000169554,ENSG00000125398,ENSG00000115415,ENSG00000126778,ENSG00000251493,ENSG00000099250,ENSG00000101384,ENSG00000129514,ENSG00000183691,ENSG00000085741,ENSG00000166923,ENSG00000170381,ENSG00000153993,ENSG00000151208,ENSG00000178568,ENSG00000137801,ENSG00000173068,ENSG00000163513,ENSG00000106004,ENSG00000100625,ENSG00000107796,ENSG00000143632,ENSG00000100644…
GO:0018212	peptidyl-tyrosine modification	biological_process	0.00093867	0.025732	106	4369	396	22148	ENSG00000136244,ENSG00000185291,ENSG00000061938,ENSG00000175137,ENSG00000018236,ENSG00000154928,ENSG00000095752,ENSG00000162733,ENSG00000175505,ENSG00000130758,ENSG00000102145,ENSG00000155657,ENSG00000198825,ENSG00000100311,ENSG00000034152,ENSG00000113721,ENSG00000171867,ENSG00000087589,ENSG00000010610,ENSG00000113070,ENSG00000162891,ENSG00000166923,ENSG00000214102,ENSG00000189056,ENSG00000146904…
GO:0090183	regulation of kidney development	biological_process	0.00095185	0.026056	21	4369	55	22148	ENSG00000196159,ENSG00000251493,ENSG00000126778,ENSG00000166923,ENSG00000131914,ENSG00000112715,ENSG00000183691,ENSG00000273706,ENSG00000154803,ENSG00000128342,ENSG00000134245,ENSG00000120738,ENSG00000125398,ENSG00000115415,ENSG00000179222,ENSG00000113721,ENSG00000100311,ENSG00000170962,ENSG00000100625,ENSG00000135744,ENSG00000166396
GO:0003009	skeletal muscle contraction	biological_process	0.0009554	0.026116	17	4369	40	22148	ENSG00000138435,ENSG00000104936,ENSG00000101470,ENSG00000109063,ENSG00000198947,ENSG00000196296,ENSG00000225180,ENSG00000118194,ENSG00000167658,ENSG00000133020,ENSG00000173991,ENSG00000185482,ENSG00000182533,ENSG00000132932,ENSG00000092054,ENSG00000114854,ENSG00000129991
GO:0007169	transmembrane receptor protein tyrosine kinase signaling pathway	biological_process	0.00096088	0.026229	182	4369	722	22148	ENSG00000010361,ENSG00000164976,ENSG00000177706,ENSG00000137573,ENSG00000168209,ENSG00000118689,ENSG00000176884,ENSG00000185883,ENSG00000011422,ENSG00000150630,ENSG00000068078,ENSG00000162344,ENSG00000077264,ENSG00000007384,ENSG00000150938,ENSG00000053108,ENSG00000176105,ENSG00000184557,ENSG00000044524,ENSG00000197122,ENSG00000142675,ENSG00000151388,ENSG00000151892,ENSG00000165197,ENSG00000134962…
GO:0072509	divalent inorganic cation transmembrane transporter activity	molecular_function	0.00096708	0.026362	56	4369	180	22148	ENSG00000104321,ENSG00000080815,ENSG00000167723,ENSG00000157087,ENSG00000185989,ENSG00000198838,ENSG00000115194,ENSG00000186642,ENSG00000198785,ENSG00000112473,ENSG00000064270,ENSG00000176884,ENSG00000007402,ENSG00000133107,ENSG00000198216,ENSG00000081248,ENSG00000158683,ENSG00000158014,ENSG00000148842,ENSG00000151067,ENSG00000165091,ENSG00000198626,ENSG00000113946,ENSG00000170113,ENSG00000148482…
GO:0045893	positive regulation of transcription, DNA-dependent	biological_process	0.00097653	0.026579	357	4369	1565	22148	ENSG00000144655,ENSG00000163794,ENSG00000105287,ENSG00000166407,ENSG00000118418,ENSG00000132471,ENSG00000112214,ENSG00000175592,ENSG00000120738,ENSG00000197576,ENSG00000169032,ENSG00000139329,ENSG00000177606,ENSG00000176024,ENSG00000100968,ENSG00000154803,ENSG00000128342,ENSG00000184357,ENSG00000180353,ENSG00000127528,ENSG00000134954,ENSG00000130783,ENSG00000170608,ENSG00000213999,ENSG00000124496…
GO:0018958	phenol-containing compound metabolic process	biological_process	0.00097776	0.026579	32	4369	94	22148	ENSG00000080166,ENSG00000062038,ENSG00000140254,ENSG00000042832,ENSG00000079931,ENSG00000103316,ENSG00000069535,ENSG00000104044,ENSG00000183454,ENSG00000069696,ENSG00000064692,ENSG00000164197,ENSG00000169896,ENSG00000169836,ENSG00000189221,ENSG00000123454,ENSG00000171759,ENSG00000176928,ENSG00000115705,ENSG00000145335,ENSG00000213648,ENSG00000092969,ENSG00000173597,ENSG00000131480,ENSG00000197406…
GO:0042219	cellular modified amino acid catabolic process	biological_process	0.00098228	0.026664	14	4369	31	22148	ENSG00000100031,ENSG00000100033,ENSG00000133475,ENSG00000160200,ENSG00000134864,ENSG00000136010,ENSG00000145882,ENSG00000241935,ENSG00000116005,ENSG00000123453,ENSG00000211448,ENSG00000197406,ENSG00000128965,ENSG00000115919
GO:0032332	positive regulation of chondrocyte differentiation	biological_process	0.00098388	0.02667	11	4369	20	22148	ENSG00000156427,ENSG00000156466,ENSG00000005073,ENSG00000125965,ENSG00000106571,ENSG00000162878,ENSG00000127948,ENSG00000134013,ENSG00000110693,ENSG00000125398,ENSG00000153162
GO:0007519	skeletal muscle tissue development	biological_process	0.00098569	0.026682	84	4369	305	22148	ENSG00000090554,ENSG00000144857,ENSG00000130513,ENSG00000043039,ENSG00000169282,ENSG00000171243,ENSG00000081189,ENSG00000143473,ENSG00000105204,ENSG00000183770,ENSG00000138435,ENSG00000188153,ENSG00000164976,ENSG00000108924,ENSG00000157227,ENSG00000137766,ENSG00000112183,ENSG00000187498,ENSG00000185482,ENSG00000182533,ENSG00000023902,ENSG00000123095,ENSG00000169884,ENSG00000169245,ENSG00000130477…
GO:0060538	skeletal muscle organ development	biological_process	0.00099177	0.02679	86	4369	313	22148	ENSG00000143632,ENSG00000111913,ENSG00000185420,ENSG00000135298,ENSG00000129152,ENSG00000162772,ENSG00000100625,ENSG00000116604,ENSG00000198947,ENSG00000170345,ENSG00000197993,ENSG00000108840,ENSG00000089250,ENSG00000126778,ENSG00000144821,ENSG00000125398,ENSG00000041982,ENSG00000180535,ENSG00000154309,ENSG00000123358,ENSG00000007402,ENSG00000164188,ENSG00000095587,ENSG00000136688,ENSG00000105388…
GO:0032370	positive regulation of lipid transport	biological_process	0.00099292	0.02679	21	4369	56	22148	ENSG00000157017,ENSG00000178752,ENSG00000167034,ENSG00000089041,ENSG00000163794,ENSG00000132932,ENSG00000153162,ENSG00000173918,ENSG00000184381,ENSG00000078401,ENSG00000108984,ENSG00000118513,ENSG00000118785,ENSG00000101188,ENSG00000141655,ENSG00000006128,ENSG00000153246,ENSG00000124406,ENSG00000160179,ENSG00000005421,ENSG00000170855
GO:0009310	amine catabolic process	biological_process	0.0009939	0.02679	12	4369	24	22148	ENSG00000151790,ENSG00000162882,ENSG00000088826,ENSG00000150540,ENSG00000188676,ENSG00000130066,ENSG00000016391,ENSG00000123453,ENSG00000153086,ENSG00000164904,ENSG00000115919,ENSG00000131203
GO:0036293	response to decreased oxygen levels	biological_process	0.0009952	0.02679	86	4369	317	22148	ENSG00000198626,ENSG00000082482,ENSG00000089163,ENSG00000159167,ENSG00000165197,ENSG00000165272,ENSG00000197122,ENSG00000197635,ENSG00000090020,ENSG00000165215,ENSG00000157227,ENSG00000153904,ENSG00000173376,ENSG00000167772,ENSG00000112715,ENSG00000168209,ENSG00000118689,ENSG00000150630,ENSG00000116329,ENSG00000156273,ENSG00000172379,ENSG00000109610,ENSG00000175567,ENSG00000118523,ENSG00000134954…
GO:0010557	positive regulation of macromolecule biosynthetic process	biological_process	0.0010065	0.027057	414	4369	1837	22148	ENSG00000168509,ENSG00000278570,ENSG00000145687,ENSG00000123737,ENSG00000147883,ENSG00000167548,ENSG00000175197,ENSG00000170162,ENSG00000204217,ENSG00000122877,ENSG00000198298,ENSG00000260428,ENSG00000124279,ENSG00000129194,ENSG00000172201,ENSG00000157613,ENSG00000102145,ENSG00000169403,ENSG00000095752,ENSG00000148737,ENSG00000050344,ENSG00000156127,ENSG00000126787,ENSG00000107796,ENSG00000146592…
GO:0070588	calcium ion transmembrane transport	biological_process	0.0010097	0.027105	54	4369	173	22148	ENSG00000130529,ENSG00000118160,ENSG00000138741,ENSG00000155886,ENSG00000006283,ENSG00000171227,ENSG00000113721,ENSG00000100311,ENSG00000188782,ENSG00000116032,ENSG00000110881,ENSG00000196296,ENSG00000152705,ENSG00000142185,ENSG00000157388,ENSG00000198523,ENSG00000036828,ENSG00000175344,ENSG00000165995,ENSG00000102452,ENSG00000119121,ENSG00000137672,ENSG00000163794,ENSG00000089041,ENSG00000183454…
GO:0043410	positive regulation of MAPK cascade	biological_process	0.0010281	0.027563	150	4369	594	22148	ENSG00000158125,ENSG00000143125,ENSG00000164619,ENSG00000171517,ENSG00000136695,ENSG00000151651,ENSG00000121351,ENSG00000034152,ENSG00000174804,ENSG00000164251,ENSG00000154928,ENSG00000179477,ENSG00000162733,ENSG00000095752,ENSG00000183578,ENSG00000184160,ENSG00000130758,ENSG00000149357,ENSG00000137801,ENSG00000163362,ENSG00000134242,ENSG00000146904,ENSG00000188257,ENSG00000105851,ENSG00000099250…
GO:0045236	CXCR chemokine receptor binding	molecular_function	0.0010389	0.027813	7	4369	11	22148	ENSG00000163737,ENSG00000156234,ENSG00000169429,ENSG00000169245,ENSG00000169248,ENSG00000006210,ENSG00000160181
GO:0060317	cardiac epithelial to mesenchymal transition	biological_process	0.0010466	0.027981	13	4369	28	22148	ENSG00000164056,ENSG00000169242,ENSG00000166292,ENSG00000105989,ENSG00000150593,ENSG00000124216,ENSG00000170961,ENSG00000135547,ENSG00000164683,ENSG00000092969,ENSG00000163132,ENSG00000125845,ENSG00000163909
GO:0048742	regulation of skeletal muscle fiber development	biological_process	0.001048	0.027981	35	4369	108	22148	ENSG00000077238,ENSG00000181790,ENSG00000175197,ENSG00000132819,ENSG00000104936,ENSG00000176697,ENSG00000169245,ENSG00000136688,ENSG00000105388,ENSG00000164188,ENSG00000177238,ENSG00000101096,ENSG00000206561,ENSG00000117318,ENSG00000239474,ENSG00000160539,ENSG00000112033,ENSG00000110047,ENSG00000076770,ENSG00000081189,ENSG00000171243,ENSG00000100625,ENSG00000129152,ENSG00000144857,ENSG00000090554…
GO:0086091	regulation of heart rate by cardiac conduction	biological_process	0.0010554	0.028101	17	4369	38	22148	ENSG00000130529,ENSG00000151067,ENSG00000006283,ENSG00000145349,ENSG00000162989,ENSG00000166257,ENSG00000153956,ENSG00000120457,ENSG00000053918,ENSG00000057294,ENSG00000157388,ENSG00000180509,ENSG00000183230,ENSG00000165995,ENSG00000175538,ENSG00000171385,ENSG00000159197
GO:0010628	positive regulation of gene expression	biological_process	0.0010556	0.028101	417	4369	1847	22148	ENSG00000160888,ENSG00000196628,ENSG00000161011,ENSG00000105967,ENSG00000010610,ENSG00000137270,ENSG00000135363,ENSG00000006210,ENSG00000069275,ENSG00000148840,ENSG00000083307,ENSG00000164920,ENSG00000163565,ENSG00000185507,ENSG00000179222,ENSG00000163251,ENSG00000135547,ENSG00000101096,ENSG00000100644,ENSG00000179388,ENSG00000174705,ENSG00000139610,ENSG00000125285,ENSG00000162775,ENSG00000117139…
GO:0045211	postsynaptic membrane	cellular_component	0.0010569	0.028101	78	4369	262	22148	ENSG00000132535,ENSG00000156113,ENSG00000105737,ENSG00000147434,ENSG00000204681,ENSG00000178568,ENSG00000155974,ENSG00000198947,ENSG00000161509,ENSG00000151208,ENSG00000151834,ENSG00000158258,ENSG00000136928,ENSG00000135333,ENSG00000151067,ENSG00000113327,ENSG00000131018,ENSG00000156959,ENSG00000166206,ENSG00000168539,ENSG00000164535,ENSG00000128482,ENSG00000111886,ENSG00000134909,ENSG00000161835…
GO:0006584	catecholamine metabolic process	biological_process	0.0010607	0.028127	20	4369	51	22148	ENSG00000141744,ENSG00000132437,ENSG00000169836,ENSG00000197165,ENSG00000171759,ENSG00000189221,ENSG00000123454,ENSG00000164197,ENSG00000092969,ENSG00000131480,ENSG00000169896,ENSG00000140287,ENSG00000110887,ENSG00000079931,ENSG00000145335,ENSG00000069696,ENSG00000064692,ENSG00000213648,ENSG00000183454,ENSG00000069535
GO:0009712	catechol-containing compound metabolic process	biological_process	0.0010607	0.028127	20	4369	51	22148	ENSG00000169836,ENSG00000197165,ENSG00000171759,ENSG00000189221,ENSG00000123454,ENSG00000141744,ENSG00000132437,ENSG00000079931,ENSG00000145335,ENSG00000069696,ENSG00000064692,ENSG00000213648,ENSG00000069535,ENSG00000183454,ENSG00000164197,ENSG00000092969,ENSG00000131480,ENSG00000169896,ENSG00000110887,ENSG00000140287
GO:0006869	lipid transport	biological_process	0.0010661	0.028229	94	4369	350	22148	ENSG00000147872,ENSG00000167034,ENSG00000188257,ENSG00000214530,ENSG00000157017,ENSG00000154265,ENSG00000256870,ENSG00000221963,ENSG00000154262,ENSG00000068366,ENSG00000091583,ENSG00000172345,ENSG00000159640,ENSG00000101188,ENSG00000141338,ENSG00000184730,ENSG00000134343,ENSG00000186198,ENSG00000173208,ENSG00000149357,ENSG00000137801,ENSG00000153246,ENSG00000170855,ENSG00000176463,ENSG00000138823…
GO:0046887	positive regulation of hormone secretion	biological_process	0.0010704	0.028306	40	4369	129	22148	ENSG00000171564,ENSG00000112033,ENSG00000182782,ENSG00000166128,ENSG00000163794,ENSG00000010310,ENSG00000082196,ENSG00000100644,ENSG00000153162,ENSG00000145103,ENSG00000064115,ENSG00000119714,ENSG00000197696,ENSG00000148737,ENSG00000078401,ENSG00000118513,ENSG00000118785,ENSG00000122641,ENSG00000130529,ENSG00000012504,ENSG00000198843,ENSG00000036828,ENSG00000143158,ENSG00000178473,ENSG00000142185…
GO:0001892	embryonic placenta development	biological_process	0.0010885	0.028745	30	4369	89	22148	ENSG00000170421,ENSG00000071246,ENSG00000129173,ENSG00000113555,ENSG00000105989,ENSG00000135547,ENSG00000163251,ENSG00000189280,ENSG00000164683,ENSG00000129757,ENSG00000008710,ENSG00000128342,ENSG00000156574,ENSG00000169032,ENSG00000105993,ENSG00000112559,ENSG00000100644,ENSG00000112561,ENSG00000184557,ENSG00000100311,ENSG00000101109,ENSG00000124216,ENSG00000172216,ENSG00000083307,ENSG00000137561…
GO:0051480	cytosolic calcium ion homeostasis	biological_process	0.0010916	0.02879	89	4369	331	22148	ENSG00000184381,ENSG00000133107,ENSG00000173918,ENSG00000112486,ENSG00000127129,ENSG00000176884,ENSG00000173175,ENSG00000182533,ENSG00000113889,ENSG00000079689,ENSG00000126353,ENSG00000081237,ENSG00000163823,ENSG00000151882,ENSG00000177464,ENSG00000180210,ENSG00000188763,ENSG00000198626,ENSG00000187258,ENSG00000197696,ENSG00000078401,ENSG00000104327,ENSG00000152822,ENSG00000140030,ENSG00000137672…
GO:0005161	platelet-derived growth factor receptor binding	molecular_function	0.0010944	0.028803	9	4369	15	22148	ENSG00000100311,ENSG00000178607,ENSG00000161638,ENSG00000112715,ENSG00000145431,ENSG00000113721,ENSG00000134853,ENSG00000165197,ENSG00000170962
GO:0005622	intracellular	cellular_component	0.0010963	0.028803	3304	4369	16275	22148	ENSG00000151892,ENSG00000005421,ENSG00000211584,ENSG00000164002,ENSG00000136205,ENSG00000278828,ENSG00000197380,ENSG00000198746,ENSG00000148484,ENSG00000204514,ENSG00000176105,ENSG00000123095,ENSG00000143479,ENSG00000196498,ENSG00000273559,ENSG00000127129,ENSG00000166569,ENSG00000187792,ENSG00000117602,ENSG00000171540,ENSG00000165496,ENSG00000183747,ENSG00000077152,ENSG00000095596,ENSG00000141642…
GO:0008046	axon guidance receptor activity	molecular_function	0.0010966	0.028803	7	4369	9	22148	ENSG00000120729,ENSG00000169855,ENSG00000154928,ENSG00000146013,ENSG00000185008,ENSG00000135333,ENSG00000182580
GO:0048477	oogenesis	biological_process	0.0011012	0.028884	31	4369	91	22148	ENSG00000173421,ENSG00000087586,ENSG00000163661,ENSG00000167548,ENSG00000272333,ENSG00000197122,ENSG00000155816,ENSG00000139618,ENSG00000183770,ENSG00000139292,ENSG00000104899,ENSG00000159899,ENSG00000172572,ENSG00000164404,ENSG00000071242,ENSG00000047188,ENSG00000163273,ENSG00000220201,ENSG00000161609,ENSG00000198492,ENSG00000146857,ENSG00000066279,ENSG00000214102,ENSG00000138735,ENSG00000214274…
GO:0031960	response to corticosteroid stimulus	biological_process	0.0011053	0.028953	50	4369	171	22148	ENSG00000180616,ENSG00000073756,ENSG00000178473,ENSG00000148926,ENSG00000241635,ENSG00000158874,ENSG00000089220,ENSG00000118523,ENSG00000129596,ENSG00000125740,ENSG00000132646,ENSG00000021826,ENSG00000120129,ENSG00000169403,ENSG00000175564,ENSG00000153162,ENSG00000078401,ENSG00000123901,ENSG00000175592,ENSG00000004948,ENSG00000187840,ENSG00000039600,ENSG00000163794,ENSG00000163347,ENSG00000069535…
GO:0005230	extracellular ligand-gated ion channel activity	molecular_function	0.0011199	0.029297	29	4369	79	22148	ENSG00000145451,ENSG00000111886,ENSG00000022355,ENSG00000105464,ENSG00000080644,ENSG00000166206,ENSG00000105737,ENSG00000089041,ENSG00000183454,ENSG00000147434,ENSG00000113327,ENSG00000176884,ENSG00000171189,ENSG00000166664,ENSG00000198785,ENSG00000178084,ENSG00000109158,ENSG00000145888,ENSG00000117971,ENSG00000116032,ENSG00000163288,ENSG00000161509,ENSG00000146276,ENSG00000164418,ENSG00000273079…
GO:0043406	positive regulation of MAP kinase activity	biological_process	0.001128	0.029468	70	4369	246	22148	ENSG00000124493,ENSG00000167207,ENSG00000171094,ENSG00000170312,ENSG00000157404,ENSG00000170962,ENSG00000137801,ENSG00000163362,ENSG00000105851,ENSG00000135272,ENSG00000157017,ENSG00000162999,ENSG00000138834,ENSG00000070193,ENSG00000169554,ENSG00000112964,ENSG00000162734,ENSG00000276231,ENSG00000113721,ENSG00000034152,ENSG00000143125,ENSG00000151651,ENSG00000100311,ENSG00000171517,ENSG00000174804…
GO:0086065	cell communication involved in cardiac conduction	biological_process	0.0011339	0.029584	21	4369	51	22148	ENSG00000182963,ENSG00000116783,ENSG00000152661,ENSG00000176402,ENSG00000143153,ENSG00000165995,ENSG00000183230,ENSG00000153956,ENSG00000166257,ENSG00000053918,ENSG00000154639,ENSG00000129244,ENSG00000157388,ENSG00000057294,ENSG00000105409,ENSG00000158286,ENSG00000151067,ENSG00000006283,ENSG00000130529,ENSG00000198626,ENSG00000145349
GO:0044463	cell projection part	cellular_component	0.0011406	0.029718	297	4369	1228	22148	ENSG00000184226,ENSG00000127507,ENSG00000139112,ENSG00000186094,ENSG00000163075,ENSG00000152332,ENSG00000146038,ENSG00000155980,ENSG00000114349,ENSG00000154277,ENSG00000163794,ENSG00000080644,ENSG00000184408,ENSG00000089820,ENSG00000173805,ENSG00000144596,ENSG00000170236,ENSG00000196169,ENSG00000198576,ENSG00000169282,ENSG00000148019,ENSG00000188763,ENSG00000142609,ENSG00000158486,ENSG00000164418…
GO:0009581	detection of external stimulus	biological_process	0.0011481	0.029874	48	4369	154	22148	ENSG00000158683,ENSG00000101188,ENSG00000134343,ENSG00000165091,ENSG00000167995,ENSG00000167207,ENSG00000139304,ENSG00000175544,ENSG00000182450,ENSG00000107593,ENSG00000157404,ENSG00000182533,ENSG00000104321,ENSG00000079257,ENSG00000060718,ENSG00000021300,ENSG00000135919,ENSG00000154864,ENSG00000144285,ENSG00000131620,ENSG00000179954,ENSG00000130561,ENSG00000102104,ENSG00000163914,ENSG00000278570…
GO:0050921	positive regulation of chemotaxis	biological_process	0.0011521	0.029938	44	4369	144	22148	ENSG00000112715,ENSG00000099250,ENSG00000108561,ENSG00000112486,ENSG00000150630,ENSG00000135636,ENSG00000070193,ENSG00000127129,ENSG00000166900,ENSG00000106538,ENSG00000198829,ENSG00000111913,ENSG00000169429,ENSG00000117407,ENSG00000126353,ENSG00000160712,ENSG00000137801,ENSG00000057593,ENSG00000171587,ENSG00000163823,ENSG00000165197,ENSG00000113296,ENSG00000170962,ENSG00000112902,ENSG00000136244…
GO:0009214	cyclic nucleotide catabolic process	biological_process	0.0011627	0.030147	9	4369	14	22148	ENSG00000186642,ENSG00000138735,ENSG00000205268,ENSG00000171408,ENSG00000184588,ENSG00000113231,ENSG00000160191,ENSG00000112541,ENSG00000115252
GO:0015101	organic cation transmembrane transporter activity	molecular_function	0.0011633	0.030147	12	4369	24	22148	ENSG00000064651,ENSG00000197208,ENSG00000250424,ENSG00000172940,ENSG00000112499,ENSG00000004809,ENSG00000132677,ENSG00000140519,ENSG00000112077,ENSG00000175003,ENSG00000144671,ENSG00000188672
GO:0035924	cellular response to vascular endothelial growth factor stimulus	biological_process	0.0011676	0.030219	25	4369	68	22148	ENSG00000125144,ENSG00000156140,ENSG00000158125,ENSG00000162692,ENSG00000122025,ENSG00000113721,ENSG00000034152,ENSG00000196628,ENSG00000131477,ENSG00000113905,ENSG00000119630,ENSG00000169855,ENSG00000136158,ENSG00000165197,ENSG00000105287,ENSG00000178607,ENSG00000112715,ENSG00000128917,ENSG00000183287,ENSG00000099250,ENSG00000179388,ENSG00000150630,ENSG00000165757,ENSG00000134853,ENSG00000123358
GO:0090066	regulation of anatomical structure size	biological_process	0.0011696	0.030231	121	4369	464	22148	ENSG00000088756,ENSG00000143032,ENSG00000163794,ENSG00000149798,ENSG00000138071,ENSG00000070087,ENSG00000144596,ENSG00000078401,ENSG00000091129,ENSG00000163431,ENSG00000163273,ENSG00000089820,ENSG00000127831,ENSG00000158427,ENSG00000118785,ENSG00000130529,ENSG00000186994,ENSG00000180353,ENSG00000184144,ENSG00000241553,ENSG00000250151,ENSG00000131779,ENSG00000155816,ENSG00000269226,ENSG00000095539…
GO:0007409	axonogenesis	biological_process	0.0011787	0.030426	125	4369	468	22148	ENSG00000168280,ENSG00000143032,ENSG00000173402,ENSG00000182580,ENSG00000147894,ENSG00000154277,ENSG00000120729,ENSG00000169032,ENSG00000004848,ENSG00000091129,ENSG00000089820,ENSG00000177169,ENSG00000107731,ENSG00000118785,ENSG00000184144,ENSG00000171533,ENSG00000033327,ENSG00000130479,ENSG00000173406,ENSG00000155980,ENSG00000125650,ENSG00000112333,ENSG00000168505,ENSG00000164742,ENSG00000171608…
GO:0009636	response to toxic substance	biological_process	0.0011873	0.030608	54	4369	187	22148	ENSG00000186205,ENSG00000197446,ENSG00000089220,ENSG00000113721,ENSG00000044574,ENSG00000021826,ENSG00000070669,ENSG00000169432,ENSG00000136492,ENSG00000158828,ENSG00000197971,ENSG00000120915,ENSG00000223802,ENSG00000158528,ENSG00000128272,ENSG00000134184,ENSG00000117139,ENSG00000205362,ENSG00000104154,ENSG00000163347,ENSG00000119121,ENSG00000069535,ENSG00000198848,ENSG00000188690,ENSG00000138071…
GO:0070672	response to interleukin-15	biological_process	0.0011978	0.030805	19	4369	51	22148	ENSG00000203852,ENSG00000183598,ENSG00000277775,ENSG00000278828,ENSG00000273983,ENSG00000197409,ENSG00000100385,ENSG00000274750,ENSG00000168685,ENSG00000010610,ENSG00000278272,ENSG00000275714,ENSG00000275379,ENSG00000185338,ENSG00000145839,ENSG00000115415,ENSG00000274267,ENSG00000203811,ENSG00000068366
GO:0070482	response to oxygen levels	biological_process	0.0011981	0.030805	91	4369	341	22148	ENSG00000214274,ENSG00000196365,ENSG00000137672,ENSG00000100292,ENSG00000184408,ENSG00000078401,ENSG00000120738,ENSG00000163273,ENSG00000175564,ENSG00000185624,ENSG00000125845,ENSG00000168140,ENSG00000067992,ENSG00000134954,ENSG00000118523,ENSG00000175567,ENSG00000104419,ENSG00000118513,ENSG00000158578,ENSG00000150991,ENSG00000131477,ENSG00000104765,ENSG00000175344,ENSG00000158828,ENSG00000124212…
GO:0043392	negative regulation of DNA binding	biological_process	0.0012018	0.030856	18	4369	46	22148	ENSG00000127578,ENSG00000117318,ENSG00000178585,ENSG00000197372,ENSG00000100292,ENSG00000172201,ENSG00000112559,ENSG00000177606,ENSG00000102145,ENSG00000115738,ENSG00000163565,ENSG00000164683,ENSG00000135547,ENSG00000125968,ENSG00000173714,ENSG00000175197,ENSG00000163132,ENSG00000149948
GO:0012501	programmed cell death	biological_process	0.0012033	0.030856	500	4369	2257	22148	ENSG00000119401,ENSG00000181649,ENSG00000204673,ENSG00000143199,ENSG00000137801,ENSG00000108244,ENSG00000133134,ENSG00000162298,ENSG00000116062,ENSG00000112299,ENSG00000125965,ENSG00000135480,ENSG00000177189,ENSG00000170477,ENSG00000127863,ENSG00000087074,ENSG00000163012,ENSG00000153179,ENSG00000167759,ENSG00000091583,ENSG00000171401,ENSG00000145287,ENSG00000166923,ENSG00000182168,ENSG00000146904…
GO:0060078	regulation of postsynaptic membrane potential	biological_process	0.0012091	0.03095	44	4369	134	22148	ENSG00000105737,ENSG00000189056,ENSG00000147434,ENSG00000105464,ENSG00000145335,ENSG00000022355,ENSG00000145451,ENSG00000157017,ENSG00000132535,ENSG00000166664,ENSG00000176884,ENSG00000101188,ENSG00000163288,ENSG00000175866,ENSG00000109158,ENSG00000260272,ENSG00000108852,ENSG00000111249,ENSG00000138435,ENSG00000161509,ENSG00000164418,ENSG00000081189,ENSG00000151834,ENSG00000089041,ENSG00000166342…
GO:0046872	metal ion binding	molecular_function	0.0012101	0.03095	986	4369	4511	22148	ENSG00000113361,ENSG00000198759,ENSG00000171320,ENSG00000143153,ENSG00000164920,ENSG00000173744,ENSG00000133874,ENSG00000165060,ENSG00000125812,ENSG00000139629,ENSG00000264230,ENSG00000010610,ENSG00000130988,ENSG00000273274,ENSG00000161011,ENSG00000204262,ENSG00000186205,ENSG00000137310,ENSG00000196867,ENSG00000147041,ENSG00000185513,ENSG00000118160,ENSG00000074276,ENSG00000259431,ENSG00000145506…
GO:0048659	smooth muscle cell proliferation	biological_process	0.001239	0.031594	36	4369	111	22148	ENSG00000136244,ENSG00000214274,ENSG00000103034,ENSG00000112033,ENSG00000173334,ENSG00000100292,ENSG00000198959,ENSG00000148737,ENSG00000078401,ENSG00000163273,ENSG00000115252,ENSG00000189058,ENSG00000115738,ENSG00000169403,ENSG00000177606,ENSG00000145604,ENSG00000100311,ENSG00000164171,ENSG00000113721,ENSG00000118513,ENSG00000073756,ENSG00000113161,ENSG00000006210,ENSG00000007952,ENSG00000113070…
GO:0009100	glycoprotein metabolic process	biological_process	0.0012395	0.031594	110	4369	417	22148	ENSG00000185352,ENSG00000175548,ENSG00000178234,ENSG00000141458,ENSG00000196104,ENSG00000138617,ENSG00000196562,ENSG00000262406,ENSG00000214654,ENSG00000176945,ENSG00000257594,ENSG00000064225,ENSG00000125845,ENSG00000131183,ENSG00000198108,ENSG00000151883,ENSG00000130383,ENSG00000253710,ENSG00000259075,ENSG00000131459,ENSG00000163389,ENSG00000205277,ENSG00000111339,ENSG00000176678,ENSG00000176928…
GO:0051384	response to glucocorticoid stimulus	biological_process	0.0012402	0.031594	47	4369	159	22148	ENSG00000123901,ENSG00000078401,ENSG00000120129,ENSG00000169403,ENSG00000153162,ENSG00000175564,ENSG00000069535,ENSG00000163347,ENSG00000163794,ENSG00000136244,ENSG00000136689,ENSG00000187840,ENSG00000004948,ENSG00000175592,ENSG00000073756,ENSG00000148926,ENSG00000178473,ENSG00000180616,ENSG00000125740,ENSG00000021826,ENSG00000132646,ENSG00000089220,ENSG00000241635,ENSG00000158874,ENSG00000129596…
GO:0048610	cellular process involved in reproduction	biological_process	0.0012653	0.032192	158	4369	641	22148	ENSG00000139549,ENSG00000162669,ENSG00000112486,ENSG00000152670,ENSG00000118689,ENSG00000079393,ENSG00000163106,ENSG00000164825,ENSG00000132600,ENSG00000183324,ENSG00000119048,ENSG00000085465,ENSG00000116254,ENSG00000145491,ENSG00000143552,ENSG00000149506,ENSG00000114841,ENSG00000144554,ENSG00000178597,ENSG00000110203,ENSG00000150783,ENSG00000115008,ENSG00000100814,ENSG00000214274,ENSG00000066279…
GO:0001819	positive regulation of cytokine production	biological_process	0.001273	0.032345	115	4369	448	22148	ENSG00000178562,ENSG00000196083,ENSG00000116584,ENSG00000127666,ENSG00000115602,ENSG00000137033,ENSG00000182261,ENSG00000108561,ENSG00000115415,ENSG00000168495,ENSG00000174564,ENSG00000156515,ENSG00000091972,ENSG00000125730,ENSG00000085741,ENSG00000135077,ENSG00000138061,ENSG00000134242,ENSG00000137801,ENSG00000163362,ENSG00000166396,ENSG00000135744,ENSG00000073150,ENSG00000276600,ENSG00000167634…
GO:0019953	sexual reproduction	biological_process	0.0012834	0.032561	196	4369	821	22148	ENSG00000087586,ENSG00000155816,ENSG00000159899,ENSG00000183161,ENSG00000104899,ENSG00000183246,ENSG00000100031,ENSG00000173262,ENSG00000105011,ENSG00000089220,ENSG00000164404,ENSG00000144554,ENSG00000110203,ENSG00000102230,ENSG00000100814,ENSG00000066279,ENSG00000214274,ENSG00000104044,ENSG00000127324,ENSG00000083223,ENSG00000164736,ENSG00000214510,ENSG00000132600,ENSG00000164825,ENSG00000173930…
GO:0016043	cellular component organization	biological_process	0.0012848	0.032561	1419	4369	6668	22148	ENSG00000138311,ENSG00000120729,ENSG00000139132,ENSG00000147894,ENSG00000173402,ENSG00000198901,ENSG00000120327,ENSG00000172361,ENSG00000175305,ENSG00000124406,ENSG00000109084,ENSG00000257949,ENSG00000162745,ENSG00000166035,ENSG00000142185,ENSG00000089220,ENSG00000092621,ENSG00000198624,ENSG00000145794,ENSG00000204936,ENSG00000165471,ENSG00000082074,ENSG00000077150,ENSG00000110237,ENSG00000171560…
GO:0015171	amino acid transmembrane transporter activity	molecular_function	0.0012944	0.03276	29	4369	83	22148	ENSG00000138079,ENSG00000101187,ENSG00000104044,ENSG00000151012,ENSG00000105281,ENSG00000010379,ENSG00000188338,ENSG00000112394,ENSG00000111181,ENSG00000106688,ENSG00000079215,ENSG00000197208,ENSG00000174358,ENSG00000155465,ENSG00000130821,ENSG00000168003,ENSG00000162383,ENSG00000163817,ENSG00000103042,ENSG00000139155,ENSG00000021488,ENSG00000166558,ENSG00000139209,ENSG00000132164,ENSG00000169507…
GO:0002886	regulation of myeloid leukocyte mediated immunity	biological_process	0.0012974	0.032794	17	4369	41	22148	ENSG00000124875,ENSG00000133246,ENSG00000077238,ENSG00000123496,ENSG00000164251,ENSG00000170425,ENSG00000118520,ENSG00000127507,ENSG00000204936,ENSG00000121807,ENSG00000033327,ENSG00000169403,ENSG00000169896,ENSG00000100292,ENSG00000140992,ENSG00000010671,ENSG00000125730
GO:0006790	sulfur compound metabolic process	biological_process	0.0013152	0.033201	73	4369	261	22148	ENSG00000181523,ENSG00000274276,ENSG00000151224,ENSG00000148737,ENSG00000141012,ENSG00000140835,ENSG00000138653,ENSG00000180767,ENSG00000136881,ENSG00000167419,ENSG00000155850,ENSG00000133816,ENSG00000124302,ENSG00000182793,ENSG00000155893,ENSG00000129596,ENSG00000135596,ENSG00000145882,ENSG00000147408,ENSG00000259431,ENSG00000021826,ENSG00000249853,ENSG00000132840,ENSG00000128965,ENSG00000139531…
GO:0046879	hormone secretion	biological_process	0.0013202	0.033284	86	4369	321	22148	ENSG00000158445,ENSG00000166128,ENSG00000163794,ENSG00000118418,ENSG00000082196,ENSG00000128342,ENSG00000101076,ENSG00000145087,ENSG00000119714,ENSG00000064115,ENSG00000008196,ENSG00000078401,ENSG00000197696,ENSG00000118513,ENSG00000164404,ENSG00000130529,ENSG00000118785,ENSG00000175567,ENSG00000147246,ENSG00000012504,ENSG00000113161,ENSG00000142185,ENSG00000168993,ENSG00000173175,ENSG00000010671…
GO:0051047	positive regulation of secretion	biological_process	0.0013258	0.033383	108	4369	420	22148	ENSG00000077238,ENSG00000091592,ENSG00000198843,ENSG00000143158,ENSG00000036828,ENSG00000106089,ENSG00000136160,ENSG00000164251,ENSG00000178473,ENSG00000145888,ENSG00000101311,ENSG00000122641,ENSG00000151651,ENSG00000169403,ENSG00000155657,ENSG00000100644,ENSG00000153162,ENSG00000145103,ENSG00000179477,ENSG00000122133,ENSG00000163251,ENSG00000148737,ENSG00000076201,ENSG00000169896,ENSG00000171564…
GO:0042063	gliogenesis	biological_process	0.0013324	0.033505	72	4369	259	22148	ENSG00000080815,ENSG00000185668,ENSG00000106571,ENSG00000157227,ENSG00000196569,ENSG00000135919,ENSG00000133107,ENSG00000172020,ENSG00000180210,ENSG00000124766,ENSG00000136960,ENSG00000006071,ENSG00000108797,ENSG00000115844,ENSG00000173402,ENSG00000138386,ENSG00000078900,ENSG00000100697,ENSG00000136869,ENSG00000026025,ENSG00000138311,ENSG00000169032,ENSG00000128342,ENSG00000065361,ENSG00000125845…
GO:0005083	small GTPase regulator activity	molecular_function	0.0013595	0.034099	85	4369	302	22148	ENSG00000111348,ENSG00000171119,ENSG00000137877,ENSG00000114790,ENSG00000127084,ENSG00000184014,ENSG00000066248,ENSG00000214944,ENSG00000203668,ENSG00000185291,ENSG00000130762,ENSG00000175984,ENSG00000198844,ENSG00000058404,ENSG00000100385,ENSG00000108669,ENSG00000100055,ENSG00000187510,ENSG00000203879,ENSG00000100311,ENSG00000100241,ENSG00000153404,ENSG00000145349,ENSG00000134516,ENSG00000203734…
GO:0008519	ammonium transmembrane transporter activity	molecular_function	0.0013595	0.034099	6	4369	8	22148	ENSG00000188672,ENSG00000112077,ENSG00000250424,ENSG00000132677,ENSG00000140519,ENSG00000064651
GO:0046697	decidualization	biological_process	0.0013704	0.034327	11	4369	23	22148	ENSG00000128342,ENSG00000159167,ENSG00000124212,ENSG00000152661,ENSG00000073756,ENSG00000171223,ENSG00000112033,ENSG00000157017,ENSG00000118785,ENSG00000187266,ENSG00000113739
GO:0045823	positive regulation of heart contraction	biological_process	0.0013749	0.034381	14	4369	31	22148	ENSG00000092969,ENSG00000127129,ENSG00000053918,ENSG00000140416,ENSG00000166257,ENSG00000248329,ENSG00000078401,ENSG00000135547,ENSG00000148926,ENSG00000043591,ENSG00000106688,ENSG00000130529,ENSG00000198626,ENSG00000169836
GO:0060487	lung epithelial cell differentiation	biological_process	0.0013761	0.034381	11	4369	22	22148	ENSG00000129654,ENSG00000129514,ENSG00000106541,ENSG00000083307,ENSG00000127528,ENSG00000106305,ENSG00000124664,ENSG00000106004,ENSG00000125398,ENSG00000070193,ENSG00000126351
GO:0050886	endocrine process	biological_process	0.0013854	0.03457	31	4369	95	22148	ENSG00000118513,ENSG00000071242,ENSG00000164404,ENSG00000163751,ENSG00000122641,ENSG00000118785,ENSG00000198829,ENSG00000182220,ENSG00000183770,ENSG00000007952,ENSG00000006128,ENSG00000174804,ENSG00000164251,ENSG00000135744,ENSG00000251493,ENSG00000126895,ENSG00000117139,ENSG00000182782,ENSG00000157017,ENSG00000166128,ENSG00000163794,ENSG00000167034,ENSG00000082196,ENSG00000127129,ENSG00000173918…
GO:0030234	enzyme regulator activity	molecular_function	0.0014142	0.035242	327	4369	1400	22148	ENSG00000151892,ENSG00000117407,ENSG00000204569,ENSG00000236699,ENSG00000205517,ENSG00000146426,ENSG00000110237,ENSG00000117602,ENSG00000068078,ENSG00000156463,ENSG00000111344,ENSG00000204149,ENSG00000164715,ENSG00000273079,ENSG00000136158,ENSG00000175305,ENSG00000005249,ENSG00000104936,ENSG00000140451,ENSG00000257949,ENSG00000089220,ENSG00000131089,ENSG00000182957,ENSG00000139132,ENSG00000164530…
GO:2000179	positive regulation of neural precursor cell proliferation	biological_process	0.0014206	0.035358	20	4369	52	22148	ENSG00000204624,ENSG00000007372,ENSG00000112333,ENSG00000006210,ENSG00000082014,ENSG00000117707,ENSG00000188763,ENSG00000132688,ENSG00000150630,ENSG00000273706,ENSG00000081479,ENSG00000100644,ENSG00000112715,ENSG00000066279,ENSG00000198026,ENSG00000163507,ENSG00000106571,ENSG00000080166,ENSG00000171540,ENSG00000128917
GO:0003996	acyl-CoA ligase activity	molecular_function	0.001423	0.035371	6	4369	8	22148	ENSG00000005187,ENSG00000183549,ENSG00000166743,ENSG00000066813,ENSG00000173124,ENSG00000183747
GO:0047760	butyrate-CoA ligase activity	molecular_function	0.0014351	0.035627	6	4369	8	22148	ENSG00000166743,ENSG00000005187,ENSG00000183549,ENSG00000066813,ENSG00000173124,ENSG00000183747
GO:0006490	oligosaccharide-lipid intermediate biosynthetic process	biological_process	0.0014471	0.035878	4	4369	4	22148	ENSG00000119523,ENSG00000088035,ENSG00000253710,ENSG00000159063
GO:0019221	cytokine-mediated signaling pathway	biological_process	0.0014572	0.036084	204	4369	874	22148	ENSG00000169429,ENSG00000122025,ENSG00000141655,ENSG00000150593,ENSG00000090554,ENSG00000163823,ENSG00000115414,ENSG00000160712,ENSG00000113594,ENSG00000169855,ENSG00000164761,ENSG00000112715,ENSG00000115598,ENSG00000157625,ENSG00000206503,ENSG00000110092,ENSG00000012779,ENSG00000137193,ENSG00000130304,ENSG00000119737,ENSG00000049249,ENSG00000121594,ENSG00000150337,ENSG00000162594,ENSG00000121807…
GO:0060395	SMAD protein signal transduction	biological_process	0.0014714	0.036388	22	4369	59	22148	ENSG00000139269,ENSG00000135414,ENSG00000120693,ENSG00000243709,ENSG00000026025,ENSG00000101076,ENSG00000125845,ENSG00000153162,ENSG00000266524,ENSG00000156574,ENSG00000092969,ENSG00000177606,ENSG00000130513,ENSG00000156466,ENSG00000122641,ENSG00000168874,ENSG00000125965,ENSG00000164404,ENSG00000130283,ENSG00000175189,ENSG00000081051,ENSG00000170345
GO:0048660	regulation of smooth muscle cell proliferation	biological_process	0.0014747	0.036411	35	4369	108	22148	ENSG00000113070,ENSG00000136826,ENSG00000178585,ENSG00000115415,ENSG00000167711,ENSG00000166831,ENSG00000115461,ENSG00000163513,ENSG00000160712,ENSG00000137801,ENSG00000170962,ENSG00000214274,ENSG00000136244,ENSG00000103034,ENSG00000198959,ENSG00000173334,ENSG00000100292,ENSG00000112033,ENSG00000078401,ENSG00000148737,ENSG00000189058,ENSG00000115252,ENSG00000163273,ENSG00000115738,ENSG00000145604…
GO:0060850	regulation of transcription involved in cell fate commitment	biological_process	0.0014776	0.036411	10	4369	20	22148	ENSG00000172216,ENSG00000148826,ENSG00000164736,ENSG00000138136,ENSG00000115844,ENSG00000117707,ENSG00000116254,ENSG00000143365,ENSG00000125845,ENSG00000007372
GO:0045685	regulation of glial cell differentiation	biological_process	0.0014788	0.036411	22	4369	60	22148	ENSG00000173402,ENSG00000183691,ENSG00000131914,ENSG00000128482,ENSG00000115844,ENSG00000172201,ENSG00000149256,ENSG00000135919,ENSG00000078900,ENSG00000100697,ENSG00000175505,ENSG00000128342,ENSG00000115738,ENSG00000125845,ENSG00000138311,ENSG00000170312,ENSG00000180210,ENSG00000173406,ENSG00000148826,ENSG00000184144,ENSG00000136960,ENSG00000112333
GO:0004583	dolichyl-phosphate-glucose-glycolipid alpha-glucosyltransferase activity	molecular_function	0.0014798	0.036411	4	4369	4	22148	ENSG00000175548,ENSG00000159063,ENSG00000139133,ENSG00000088035
GO:0034370	triglyceride-rich lipoprotein particle remodeling	biological_process	0.0015073	0.037042	7	4369	12	22148	ENSG00000087237,ENSG00000110245,ENSG00000158874,ENSG00000213398,ENSG00000118137,ENSG00000084674,ENSG00000166035
GO:0006953	acute-phase response	biological_process	0.0015291	0.037523	20	4369	55	22148	ENSG00000128335,ENSG00000148965,ENSG00000136689,ENSG00000228278,ENSG00000136244,ENSG00000118432,ENSG00000105697,ENSG00000167711,ENSG00000229314,ENSG00000115008,ENSG00000180210,ENSG00000196136,ENSG00000165471,ENSG00000141655,ENSG00000241635,ENSG00000172216,ENSG00000115414,ENSG00000073756,ENSG00000160712,ENSG00000136160
GO:0051290	protein heterotetramerization	biological_process	0.0015308	0.037523	20	4369	58	22148	ENSG00000270882,ENSG00000275379,ENSG00000148459,ENSG00000275714,ENSG00000277157,ENSG00000176884,ENSG00000273542,ENSG00000276180,ENSG00000274267,ENSG00000197238,ENSG00000270276,ENSG00000186395,ENSG00000278828,ENSG00000277775,ENSG00000197409,ENSG00000273983,ENSG00000276966,ENSG00000278272,ENSG00000273079,ENSG00000274750
GO:0071636	positive regulation of transforming growth factor beta production	biological_process	0.0015498	0.037942	10	4369	19	22148	ENSG00000166396,ENSG00000167711,ENSG00000137801,ENSG00000073756,ENSG00000006210,ENSG00000139329,ENSG00000182220,ENSG00000085741,ENSG00000091972,ENSG00000118513
GO:0032914	positive regulation of transforming growth factor beta1 production	biological_process	0.0015676	0.038329	5	4369	6	22148	ENSG00000182220,ENSG00000139329,ENSG00000006210,ENSG00000137801,ENSG00000166396
GO:0033002	muscle cell proliferation	biological_process	0.0015796	0.038467	53	4369	179	22148	ENSG00000092969,ENSG00000152661,ENSG00000166831,ENSG00000167711,ENSG00000115415,ENSG00000137193,ENSG00000136826,ENSG00000178585,ENSG00000183691,ENSG00000113070,ENSG00000169946,ENSG00000170962,ENSG00000081189,ENSG00000178568,ENSG00000137801,ENSG00000135744,ENSG00000163513,ENSG00000160712,ENSG00000082482,ENSG00000115461,ENSG00000170312,ENSG00000145604,ENSG00000177606,ENSG00000169403,ENSG00000115738…
GO:0055090	acylglycerol homeostasis	biological_process	0.0015808	0.038467	15	4369	36	22148	ENSG00000183747,ENSG00000084734,ENSG00000167772,ENSG00000153291,ENSG00000118137,ENSG00000062282,ENSG00000073060,ENSG00000110245,ENSG00000166035,ENSG00000130766,ENSG00000101076,ENSG00000087237,ENSG00000082196,ENSG00000132855,ENSG00000012504
GO:0070328	triglyceride homeostasis	biological_process	0.0015808	0.038467	15	4369	36	22148	ENSG00000166035,ENSG00000087237,ENSG00000082196,ENSG00000132855,ENSG00000012504,ENSG00000101076,ENSG00000130766,ENSG00000153291,ENSG00000118137,ENSG00000084734,ENSG00000167772,ENSG00000183747,ENSG00000073060,ENSG00000110245,ENSG00000062282
GO:0033555	multicellular organismal response to stress	biological_process	0.0015812	0.038467	26	4369	74	22148	ENSG00000197635,ENSG00000110881,ENSG00000112333,ENSG00000164418,ENSG00000081189,ENSG00000006128,ENSG00000113296,ENSG00000137801,ENSG00000136160,ENSG00000043591,ENSG00000179403,ENSG00000115353,ENSG00000123454,ENSG00000169432,ENSG00000147246,ENSG00000152661,ENSG00000148408,ENSG00000131203,ENSG00000008735,ENSG00000089250,ENSG00000104321,ENSG00000189056,ENSG00000163794,ENSG00000150551,ENSG00000072182…
GO:0008329	signaling pattern recognition receptor activity	molecular_function	0.0015857	0.038483	11	4369	22	22148	ENSG00000136869,ENSG00000170458,ENSG00000008438,ENSG00000169403,ENSG00000154589,ENSG00000285082,ENSG00000101916,ENSG00000187908,ENSG00000073060,ENSG00000161031,ENSG00000239732
GO:0038187	pattern recognition receptor activity	molecular_function	0.0015857	0.038483	11	4369	22	22148	ENSG00000285082,ENSG00000101916,ENSG00000187908,ENSG00000161031,ENSG00000073060,ENSG00000239732,ENSG00000136869,ENSG00000154589,ENSG00000169403,ENSG00000008438,ENSG00000170458
GO:0001936	regulation of endothelial cell proliferation	biological_process	0.0015907	0.038554	35	4369	107	22148	ENSG00000158125,ENSG00000117707,ENSG00000100311,ENSG00000119630,ENSG00000204217,ENSG00000239697,ENSG00000105989,ENSG00000071246,ENSG00000214274,ENSG00000105287,ENSG00000100644,ENSG00000177606,ENSG00000179388,ENSG00000153162,ENSG00000125845,ENSG00000168874,ENSG00000113140,ENSG00000074842,ENSG00000118520,ENSG00000171236,ENSG00000112902,ENSG00000113296,ENSG00000165197,ENSG00000137801,ENSG00000157017…
GO:0030194	positive regulation of blood coagulation	biological_process	0.001599	0.038659	11	4369	22	22148	ENSG00000091583,ENSG00000057593,ENSG00000137801,ENSG00000178726,ENSG00000167711,ENSG00000113905,ENSG00000006638,ENSG00000080618,ENSG00000106366,ENSG00000131187,ENSG00000180210
GO:1900048	positive regulation of hemostasis	biological_process	0.001599	0.038659	11	4369	22	22148	ENSG00000137801,ENSG00000057593,ENSG00000113905,ENSG00000178726,ENSG00000167711,ENSG00000091583,ENSG00000080618,ENSG00000106366,ENSG00000131187,ENSG00000180210,ENSG00000006638
GO:0007276	gamete generation	biological_process	0.0016096	0.038869	168	4369	696	22148	ENSG00000155816,ENSG00000087586,ENSG00000183246,ENSG00000100031,ENSG00000173262,ENSG00000089220,ENSG00000105011,ENSG00000164404,ENSG00000159899,ENSG00000183161,ENSG00000104899,ENSG00000102230,ENSG00000100814,ENSG00000144554,ENSG00000127324,ENSG00000083223,ENSG00000164736,ENSG00000066279,ENSG00000214274,ENSG00000104044,ENSG00000145491,ENSG00000164120,ENSG00000081051,ENSG00000116254,ENSG00000197122…
GO:0048741	skeletal muscle fiber development	biological_process	0.0016349	0.039403	50	4369	167	22148	ENSG00000188153,ENSG00000100625,ENSG00000138435,ENSG00000081189,ENSG00000171243,ENSG00000111913,ENSG00000143632,ENSG00000130513,ENSG00000129152,ENSG00000144857,ENSG00000090554,ENSG00000041982,ENSG00000180535,ENSG00000125398,ENSG00000169884,ENSG00000007402,ENSG00000123095,ENSG00000182533,ENSG00000108840,ENSG00000185482,ENSG00000197993,ENSG00000187498,ENSG00000126778,ENSG00000137766,ENSG00000112183…
GO:0005088	Ras guanyl-nucleotide exchange factor activity	molecular_function	0.0016377	0.039403	76	4369	266	22148	ENSG00000043591,ENSG00000198223,ENSG00000273079,ENSG00000125650,ENSG00000156427,ENSG00000131089,ENSG00000091181,ENSG00000154783,ENSG00000139132,ENSG00000065361,ENSG00000182957,ENSG00000078579,ENSG00000183454,ENSG00000147894,ENSG00000160867,ENSG00000070808,ENSG00000143344,ENSG00000136237,ENSG00000117407,ENSG00000158815,ENSG00000136828,ENSG00000134962,ENSG00000146013,ENSG00000140285,ENSG00000151892…
GO:0001656	metanephros development	biological_process	0.0016378	0.039403	30	4369	90	22148	ENSG00000196159,ENSG00000106571,ENSG00000117318,ENSG00000251493,ENSG00000126778,ENSG00000005073,ENSG00000166923,ENSG00000164056,ENSG00000135414,ENSG00000167034,ENSG00000104327,ENSG00000103811,ENSG00000008710,ENSG00000115738,ENSG00000273706,ENSG00000134853,ENSG00000128342,ENSG00000070193,ENSG00000115415,ENSG00000125398,ENSG00000008196,ENSG00000185008,ENSG00000164920,ENSG00000120738,ENSG00000113721…
GO:0010714	positive regulation of collagen metabolic process	biological_process	0.0016552	0.039722	12	4369	26	22148	ENSG00000157613,ENSG00000026025,ENSG00000167711,ENSG00000166396,ENSG00000118523,ENSG00000164171,ENSG00000166173,ENSG00000118513,ENSG00000113721,ENSG00000180210,ENSG00000163794,ENSG00000260428
GO:0032967	positive regulation of collagen biosynthetic process	biological_process	0.0016552	0.039722	12	4369	26	22148	ENSG00000157613,ENSG00000167711,ENSG00000026025,ENSG00000166396,ENSG00000118523,ENSG00000164171,ENSG00000118513,ENSG00000166173,ENSG00000113721,ENSG00000180210,ENSG00000163794,ENSG00000260428
GO:1901160	primary amino compound metabolic process	biological_process	0.0016737	0.040095	8	4369	13	22148	ENSG00000132437,ENSG00000183826,ENSG00000164197,ENSG00000116771,ENSG00000183454,ENSG00000142920,ENSG00000139287,ENSG00000129167
GO:0060041	retina development in camera-type eye	biological_process	0.0016748	0.040095	44	4369	142	22148	ENSG00000112333,ENSG00000082014,ENSG00000174804,ENSG00000204217,ENSG00000278570,ENSG00000113721,ENSG00000163914,ENSG00000102104,ENSG00000117707,ENSG00000104327,ENSG00000100644,ENSG00000008196,ENSG00000126785,ENSG00000198844,ENSG00000128917,ENSG00000087085,ENSG00000188687,ENSG00000132932,ENSG00000121905,ENSG00000114349,ENSG00000157890,ENSG00000138061,ENSG00000114739,ENSG00000175544,ENSG00000007372…
GO:2001014	regulation of skeletal muscle cell differentiation	biological_process	0.0016792	0.04015	25	4369	71	22148	ENSG00000081189,ENSG00000181790,ENSG00000077238,ENSG00000104936,ENSG00000132819,ENSG00000090554,ENSG00000169245,ENSG00000176697,ENSG00000129152,ENSG00000130513,ENSG00000105388,ENSG00000136688,ENSG00000111913,ENSG00000123095,ENSG00000101096,ENSG00000177238,ENSG00000180535,ENSG00000157227,ENSG00000126778,ENSG00000160539,ENSG00000239474,ENSG00000112183,ENSG00000182533,ENSG00000108840,ENSG00000110047
GO:0060706	cell differentiation involved in embryonic placenta development	biological_process	0.0016873	0.040295	12	4369	26	22148	ENSG00000170421,ENSG00000184557,ENSG00000129173,ENSG00000101109,ENSG00000124216,ENSG00000083307,ENSG00000189280,ENSG00000163251,ENSG00000128342,ENSG00000105993,ENSG00000137270,ENSG00000112559
GO:0010460	positive regulation of heart rate	biological_process	0.0017152	0.040911	12	4369	25	22148	ENSG00000053918,ENSG00000127129,ENSG00000166257,ENSG00000140416,ENSG00000135547,ENSG00000043591,ENSG00000106688,ENSG00000148926,ENSG00000078401,ENSG00000130529,ENSG00000198626,ENSG00000169836
GO:0090092	regulation of transmembrane receptor protein serine/threonine kinase signaling pathway	biological_process	0.0017202	0.04098	69	4369	250	22148	ENSG00000188779,ENSG00000044574,ENSG00000164404,ENSG00000137497,ENSG00000125084,ENSG00000169856,ENSG00000150991,ENSG00000138615,ENSG00000197859,ENSG00000168675,ENSG00000163132,ENSG00000175189,ENSG00000134986,ENSG00000135414,ENSG00000140992,ENSG00000138829,ENSG00000127578,ENSG00000137834,ENSG00000174453,ENSG00000008196,ENSG00000168140,ENSG00000125845,ENSG00000187045,ENSG00000154803,ENSG00000156574…
GO:0005938	cell cortex	cellular_component	0.0017528	0.041705	80	4369	285	22148	ENSG00000099812,ENSG00000283632,ENSG00000142675,ENSG00000179044,ENSG00000198576,ENSG00000007908,ENSG00000241399,ENSG00000168314,ENSG00000077063,ENSG00000171560,ENSG00000006747,ENSG00000079337,ENSG00000011426,ENSG00000133107,ENSG00000073910,ENSG00000102981,ENSG00000080815,ENSG00000100092,ENSG00000164061,ENSG00000105697,ENSG00000138758,ENSG00000099331,ENSG00000058085,ENSG00000108819,ENSG00000196277…
GO:0032964	collagen biosynthetic process	biological_process	0.0017618	0.04185	20	4369	53	22148	ENSG00000118513,ENSG00000113721,ENSG00000164171,ENSG00000118523,ENSG00000180210,ENSG00000156140,ENSG00000118520,ENSG00000142552,ENSG00000166396,ENSG00000166173,ENSG00000112033,ENSG00000163794,ENSG00000260428,ENSG00000136244,ENSG00000110811,ENSG00000157613,ENSG00000163273,ENSG00000026025,ENSG00000065308,ENSG00000167711
GO:0001905	activation of membrane attack complex	biological_process	0.0017653	0.04185	4	4369	4	22148	ENSG00000125730,ENSG00000284969,ENSG00000039537,ENSG00000085063
GO:0001969	regulation of activation of membrane attack complex	biological_process	0.0017653	0.04185	4	4369	4	22148	ENSG00000125730,ENSG00000039537,ENSG00000085063,ENSG00000284969
GO:0046683	response to organophosphorus	biological_process	0.0018173	0.043029	42	4369	137	22148	ENSG00000108576,ENSG00000105851,ENSG00000198838,ENSG00000186642,ENSG00000079337,ENSG00000169884,ENSG00000109321,ENSG00000115415,ENSG00000130522,ENSG00000164588,ENSG00000115461,ENSG00000113140,ENSG00000158571,ENSG00000180509,ENSG00000244165,ENSG00000170345,ENSG00000188404,ENSG00000159167,ENSG00000133119,ENSG00000179094,ENSG00000089041,ENSG00000175592,ENSG00000128564,ENSG00000239672,ENSG00000107447…
GO:0030414	peptidase inhibitor activity	molecular_function	0.0018195	0.043029	57	4369	203	22148	ENSG00000173714,ENSG00000100665,ENSG00000117601,ENSG00000089220,ENSG00000106804,ENSG00000102109,ENSG00000012223,ENSG00000145879,ENSG00000137558,ENSG00000188488,ENSG00000106366,ENSG00000224389,ENSG00000196104,ENSG00000214510,ENSG00000127578,ENSG00000126838,ENSG00000105825,ENSG00000166401,ENSG00000127831,ENSG00000253309,ENSG00000244731,ENSG00000114204,ENSG00000099937,ENSG00000164530,ENSG00000008196…
GO:0090190	positive regulation of branching involved in ureteric bud morphogenesis	biological_process	0.0018241	0.043086	10	4369	20	22148	ENSG00000126778,ENSG00000112715,ENSG00000166923,ENSG00000183691,ENSG00000273706,ENSG00000134245,ENSG00000100625,ENSG00000179222,ENSG00000125398,ENSG00000135744
GO:0010810	regulation of cell-substrate adhesion	biological_process	0.0018306	0.043186	62	4369	211	22148	ENSG00000136960,ENSG00000126353,ENSG00000113905,ENSG00000090020,ENSG00000137801,ENSG00000107742,ENSG00000151882,ENSG00000106823,ENSG00000076826,ENSG00000213465,ENSG00000198947,ENSG00000197122,ENSG00000044524,ENSG00000116962,ENSG00000148484,ENSG00000152592,ENSG00000171557,ENSG00000152377,ENSG00000108561,ENSG00000213853,ENSG00000046653,ENSG00000170961,ENSG00000171560,ENSG00000169750,ENSG00000166923…
GO:0001875	lipopolysaccharide receptor activity	molecular_function	0.0018421	0.043405	5	4369	6	22148	ENSG00000136869,ENSG00000285082,ENSG00000073060,ENSG00000169403,ENSG00000154589
GO:0007178	transmembrane receptor protein serine/threonine kinase signaling pathway	biological_process	0.0018578	0.043723	94	4369	358	22148	ENSG00000104899,ENSG00000188779,ENSG00000137497,ENSG00000164404,ENSG00000044574,ENSG00000150991,ENSG00000138615,ENSG00000169856,ENSG00000188522,ENSG00000125084,ENSG00000143375,ENSG00000163132,ENSG00000168675,ENSG00000175189,ENSG00000197859,ENSG00000184113,ENSG00000134986,ENSG00000135414,ENSG00000137834,ENSG00000138829,ENSG00000127578,ENSG00000140992,ENSG00000026025,ENSG00000008196,ENSG00000174453…
GO:0042246	tissue regeneration	biological_process	0.0018742	0.044055	22	4369	59	22148	ENSG00000070193,ENSG00000152661,ENSG00000135636,ENSG00000189058,ENSG00000169903,ENSG00000169884,ENSG00000006652,ENSG00000155760,ENSG00000112033,ENSG00000146678,ENSG00000129194,ENSG00000173402,ENSG00000198947,ENSG00000272573,ENSG00000248592,ENSG00000135605,ENSG00000178568,ENSG00000163513,ENSG00000129152,ENSG00000131669,ENSG00000172020,ENSG00000133067
GO:0002052	positive regulation of neuroblast proliferation	biological_process	0.0018979	0.044559	11	4369	22	22148	ENSG00000171540,ENSG00000080166,ENSG00000106571,ENSG00000198026,ENSG00000066279,ENSG00000112715,ENSG00000100644,ENSG00000006210,ENSG00000082014,ENSG00000150630,ENSG00000007372
GO:0031399	regulation of protein modification process	biological_process	0.0019113	0.044819	357	4369	1566	22148	ENSG00000137801,ENSG00000204673,ENSG00000134242,ENSG00000137936,ENSG00000079385,ENSG00000154310,ENSG00000109111,ENSG00000171606,ENSG00000125965,ENSG00000165730,ENSG00000187550,ENSG00000087074,ENSG00000203995,ENSG00000169554,ENSG00000146904,ENSG00000125730,ENSG00000166923,ENSG00000147162,ENSG00000157017,ENSG00000099250,ENSG00000073756,ENSG00000175175,ENSG00000174804,ENSG00000245848,ENSG00000181790…
GO:0002521	leukocyte differentiation	biological_process	0.0019565	0.045824	136	4369	553	22148	ENSG00000081189,ENSG00000163823,ENSG00000130584,ENSG00000090554,ENSG00000188763,ENSG00000141655,ENSG00000122025,ENSG00000121594,ENSG00000162594,ENSG00000172175,ENSG00000178585,ENSG00000080815,ENSG00000172673,ENSG00000109101,ENSG00000068323,ENSG00000115598,ENSG00000112715,ENSG00000012223,ENSG00000171608,ENSG00000118513,ENSG00000180353,ENSG00000172216,ENSG00000129654,ENSG00000177606,ENSG00000095002…
GO:0015645	fatty acid ligase activity	molecular_function	0.0019794	0.046305	11	4369	22	22148	ENSG00000140284,ENSG00000164398,ENSG00000183549,ENSG00000166743,ENSG00000183747,ENSG00000197142,ENSG00000130304,ENSG00000068366,ENSG00000066813,ENSG00000005187,ENSG00000173124
GO:0014074	response to purine-containing compound	biological_process	0.0019909	0.046506	46	4369	153	22148	ENSG00000171631,ENSG00000177606,ENSG00000169403,ENSG00000120129,ENSG00000099822,ENSG00000107447,ENSG00000239672,ENSG00000175592,ENSG00000128564,ENSG00000102967,ENSG00000089041,ENSG00000179094,ENSG00000053918,ENSG00000142185,ENSG00000178726,ENSG00000073756,ENSG00000171223,ENSG00000130529,ENSG00000138741,ENSG00000172572,ENSG00000129596,ENSG00000089220,ENSG00000044574,ENSG00000021826,ENSG00000125740…
GO:0051610	serotonin uptake	biological_process	0.0019928	0.046506	4	4369	4	22148	ENSG00000046653,ENSG00000108576,ENSG00000089250,ENSG00000145335
GO:1901699	cellular response to nitrogen compound	biological_process	0.0020022	0.046669	152	4369	612	22148	ENSG00000125968,ENSG00000198626,ENSG00000115461,ENSG00000130513,ENSG00000159167,ENSG00000081189,ENSG00000001084,ENSG00000132437,ENSG00000090020,ENSG00000187498,ENSG00000186642,ENSG00000002726,ENSG00000182533,ENSG00000173175,ENSG00000159720,ENSG00000079337,ENSG00000165457,ENSG00000169884,ENSG00000145431,ENSG00000131871,ENSG00000044574,ENSG00000130529,ENSG00000172216,ENSG00000175567,ENSG00000165806…
GO:0015108	chloride transmembrane transporter activity	molecular_function	0.0020205	0.047039	34	4369	103	22148	ENSG00000106688,ENSG00000074855,ENSG00000188037,ENSG00000113327,ENSG00000116005,ENSG00000166206,ENSG00000111886,ENSG00000127325,ENSG00000064651,ENSG00000146276,ENSG00000155850,ENSG00000101958,ENSG00000074803,ENSG00000011021,ENSG00000145888,ENSG00000047617,ENSG00000131620,ENSG00000141540,ENSG00000147606,ENSG00000124067,ENSG00000089356,ENSG00000070915,ENSG00000189143,ENSG00000004939,ENSG00000145451…
GO:0004866	endopeptidase inhibitor activity	molecular_function	0.0020599	0.0479	55	4369	196	22148	ENSG00000012223,ENSG00000102109,ENSG00000145879,ENSG00000188488,ENSG00000106804,ENSG00000117601,ENSG00000089220,ENSG00000173714,ENSG00000100665,ENSG00000102032,ENSG00000162267,ENSG00000170369,ENSG00000124102,ENSG00000253309,ENSG00000127831,ENSG00000244731,ENSG00000166401,ENSG00000008196,ENSG00000099937,ENSG00000114204,ENSG00000127578,ENSG00000214510,ENSG00000196104,ENSG00000126838,ENSG00000105825…
GO:0061314	Notch signaling involved in heart development	biological_process	0.0020679	0.048028	8	4369	13	22148	ENSG00000101384,ENSG00000124216,ENSG00000128917,ENSG00000178234,ENSG00000169855,ENSG00000135547,ENSG00000164683,ENSG00000185008
GO:0048584	positive regulation of response to stimulus	biological_process	0.0020727	0.048082	558	4369	2520	22148	ENSG00000090020,ENSG00000188763,ENSG00000150593,ENSG00000126218,ENSG00000122025,ENSG00000169429,ENSG00000115461,ENSG00000112763,ENSG00000184381,ENSG00000174808,ENSG00000120889,ENSG00000146038,ENSG00000160117,ENSG00000043591,ENSG00000261371,ENSG00000134954,ENSG00000130529,ENSG00000128342,ENSG00000143816,ENSG00000169118,ENSG00000169032,ENSG00000177606,ENSG00000089820,ENSG00000173805,ENSG00000123838…
GO:0034704	calcium channel complex	cellular_component	0.0020755	0.04809	25	4369	66	22148	ENSG00000188782,ENSG00000198216,ENSG00000158683,ENSG00000081248,ENSG00000006283,ENSG00000151067,ENSG00000198626,ENSG00000157388,ENSG00000152705,ENSG00000196296,ENSG00000107593,ENSG00000153956,ENSG00000099338,ENSG00000105605,ENSG00000185482,ENSG00000051108,ENSG00000187231,ENSG00000198838,ENSG00000165995,ENSG00000174898,ENSG00000007402,ENSG00000182389,ENSG00000133107,ENSG00000184588,ENSG00000148408
GO:0005178	integrin binding	molecular_function	0.0020882	0.048327	41	4369	130	22148	ENSG00000157227,ENSG00000198542,ENSG00000104415,ENSG00000115221,ENSG00000177697,ENSG00000213853,ENSG00000078098,ENSG00000162692,ENSG00000160593,ENSG00000152592,ENSG00000113296,ENSG00000120708,ENSG00000104921,ENSG00000132855,ENSG00000106823,ENSG00000105376,ENSG00000198947,ENSG00000197122,ENSG00000137801,ENSG00000115414,ENSG00000008277,ENSG00000127324,ENSG00000140092,ENSG00000164176,ENSG00000110799…
[truncated: 12,919 more rows]
