# Supplementary material for: RNA-Seq Technology Reveals the Mechanism of SDT Combined With Novel Nanobubbles Against HCC
Source: Front Mol Biosci. 2022 Feb 7;8:791331. doi: 10.3389/fmolb.2021.791331 (PMC8859324; doi:10.3389/fmolb.2021.791331)
Supplement: Supplementary file 12 [file Table6.XLS]

GO_accession	Description	Term_type	Over_represented_pValue	Corrected_pValue	CAD_item	CAD_list	Bg_item	Bg_list	Gene_names
GO:0044424	intracellular part	cellular_component	8.7579e-61	1.704e-56	2157	2408	15965	22156	ENSG00000140575,ENSG00000196305,ENSG00000012983,ENSG00000196597,ENSG00000115421,ENSG00000136933,ENSG00000172954,ENSG00000221914,ENSG00000106052,ENSG00000074319,ENSG00000020577,ENSG00000101557,ENSG00000171723,ENSG00000185298,ENSG00000197102,ENSG00000117500,ENSG00000153560,ENSG00000116954,ENSG00000198646,ENSG00000107554,ENSG00000135655,ENSG00000008130,ENSG00000103257,ENSG00000007168,ENSG00000162885…
GO:0005622	intracellular	cellular_component	3.8168e-60	3.7132e-56	2158	2408	15993	22156	ENSG00000014824,ENSG00000118689,ENSG00000136247,ENSG00000100614,ENSG00000166439,ENSG00000013374,ENSG00000130402,ENSG00000106034,ENSG00000006016,ENSG00000156650,ENSG00000146909,ENSG00000205726,ENSG00000256525,ENSG00000084733,ENSG00000110080,ENSG00000102572,ENSG00000055483,ENSG00000139324,ENSG00000079246,ENSG00000140105,ENSG00000015171,ENSG00000140543,ENSG00000129422,ENSG00000249915,ENSG00000162413…
GO:0005829	cytosol	cellular_component	9.8243e-59	6.3717e-55	1034	2408	5496	22156	ENSG00000161040,ENSG00000114491,ENSG00000151876,ENSG00000122218,ENSG00000118217,ENSG00000159842,ENSG00000133030,ENSG00000104889,ENSG00000152348,ENSG00000138190,ENSG00000278139,ENSG00000163902,ENSG00000049618,ENSG00000171793,ENSG00000092964,ENSG00000117461,ENSG00000156261,ENSG00000085231,ENSG00000119912,ENSG00000155959,ENSG00000123374,ENSG00000034677,ENSG00000155252,ENSG00000112541,ENSG00000162688…
GO:0044428	nuclear part	cellular_component	7.4793e-58	3.6381e-54	932	2408	5011	22156	ENSG00000154229,ENSG00000162368,ENSG00000002822,ENSG00000143569,ENSG00000044090,ENSG00000112425,ENSG00000163904,ENSG00000065243,ENSG00000105866,ENSG00000023330,ENSG00000153767,ENSG00000116459,ENSG00000127191,ENSG00000273899,ENSG00000181045,ENSG00000127483,ENSG00000131196,ENSG00000092201,ENSG00000108559,ENSG00000171311,ENSG00000134086,ENSG00000133997,ENSG00000136937,ENSG00000136770,ENSG00000156802…
GO:0031981	nuclear lumen	cellular_component	4.4572e-52	1.7345e-48	855	2408	4613	22156	ENSG00000065154,ENSG00000090316,ENSG00000008086,ENSG00000188976,ENSG00000050748,ENSG00000122068,ENSG00000160584,ENSG00000185420,ENSG00000204256,ENSG00000115421,ENSG00000168411,ENSG00000031823,ENSG00000221914,ENSG00000114026,ENSG00000074319,ENSG00000123066,ENSG00000169045,ENSG00000124571,ENSG00000020577,ENSG00000143624,ENSG00000185298,ENSG00000110422,ENSG00000135018,ENSG00000153560,ENSG00000072756…
GO:0005634	nucleus	cellular_component	1.5805e-49	5.1252e-46	1251	2408	8006	22156	ENSG00000020577,ENSG00000009335,ENSG00000116641,ENSG00000221914,ENSG00000114026,ENSG00000074319,ENSG00000115421,ENSG00000168411,ENSG00000140575,ENSG00000008086,ENSG00000188976,ENSG00000196597,ENSG00000134909,ENSG00000136709,ENSG00000182185,ENSG00000136936,ENSG00000044574,ENSG00000151849,ENSG00000110958,ENSG00000008018,ENSG00000109920,ENSG00000187257,ENSG00000132906,ENSG00000116954,ENSG00000198646…
GO:0044446	intracellular organelle part	cellular_component	1.0789e-48	2.9988e-45	1564	2408	10382	22156	ENSG00000165526,ENSG00000095564,ENSG00000140718,ENSG00000163960,ENSG00000176715,ENSG00000157823,ENSG00000148925,ENSG00000072518,ENSG00000105953,ENSG00000171497,ENSG00000108424,ENSG00000161057,ENSG00000177238,ENSG00000156642,ENSG00000275066,ENSG00000090054,ENSG00000132305,ENSG00000213047,ENSG00000105819,ENSG00000092199,ENSG00000132849,ENSG00000250151,ENSG00000138376,ENSG00000176208,ENSG00000125629…
GO:0043226	organelle	cellular_component	5.1935e-48	1.2631e-44	2009	2408	14813	22156	ENSG00000169359,ENSG00000198752,ENSG00000166503,ENSG00000113810,ENSG00000048405,ENSG00000167393,ENSG00000136104,ENSG00000155660,ENSG00000132953,ENSG00000284292,ENSG00000144026,ENSG00000166024,ENSG00000168374,ENSG00000099917,ENSG00000178950,ENSG00000119820,ENSG00000066827,ENSG00000173041,ENSG00000103534,ENSG00000066739,ENSG00000100028,ENSG00000149925,ENSG00000112584,ENSG00000011114,ENSG00000086717…
GO:0043229	intracellular organelle	cellular_component	8.7226e-48	1.8857e-44	1945	2408	14154	22156	ENSG00000171603,ENSG00000143322,ENSG00000083168,ENSG00000011405,ENSG00000140262,ENSG00000185480,ENSG00000107771,ENSG00000121289,ENSG00000244754,ENSG00000100393,ENSG00000141759,ENSG00000138670,ENSG00000110074,ENSG00000173889,ENSG00000163659,ENSG00000197050,ENSG00000138835,ENSG00000176896,ENSG00000186141,ENSG00000052841,ENSG00000080603,ENSG00000136169,ENSG00000104980,ENSG00000068878,ENSG00000164066…
GO:0070013	intracellular organelle lumen	cellular_component	7.6833e-46	1.4949e-42	954	2408	5604	22156	ENSG00000014164,ENSG00000062650,ENSG00000065883,ENSG00000010803,ENSG00000162851,ENSG00000116580,ENSG00000134283,ENSG00000107625,ENSG00000122884,ENSG00000142453,ENSG00000063978,ENSG00000082996,ENSG00000174437,ENSG00000065328,ENSG00000162616,ENSG00000134419,ENSG00000180198,ENSG00000109320,ENSG00000066777,ENSG00000107959,ENSG00000147099,ENSG00000160963,ENSG00000083312,ENSG00000049759,ENSG00000204628…
GO:0044422	organelle part	cellular_component	1.7639e-45	3.1201e-42	1571	2408	10509	22156	ENSG00000182670,ENSG00000160199,ENSG00000100479,ENSG00000152409,ENSG00000166025,ENSG00000024422,ENSG00000172765,ENSG00000154710,ENSG00000107890,ENSG00000131051,ENSG00000131373,ENSG00000159788,ENSG00000182196,ENSG00000134046,ENSG00000079332,ENSG00000109062,ENSG00000198087,ENSG00000155111,ENSG00000196363,ENSG00000180233,ENSG00000109111,ENSG00000149554,ENSG00000135250,ENSG00000197548,ENSG00000158023…
GO:0031974	membrane-enclosed lumen	cellular_component	2.0797e-45	3.3721e-42	976	2408	5823	22156	ENSG00000182670,ENSG00000160199,ENSG00000110851,ENSG00000152409,ENSG00000132356,ENSG00000198742,ENSG00000100479,ENSG00000070495,ENSG00000144231,ENSG00000131051,ENSG00000131373,ENSG00000154710,ENSG00000285258,ENSG00000175029,ENSG00000159788,ENSG00000182196,ENSG00000134046,ENSG00000109111,ENSG00000149554,ENSG00000155111,ENSG00000196363,ENSG00000183495,ENSG00000074266,ENSG00000197548,ENSG00000135250…
GO:0005654	nucleoplasm	cellular_component	4.1841e-45	6.2622e-42	752	2408	3957	22156	ENSG00000122034,ENSG00000173163,ENSG00000146263,ENSG00000042429,ENSG00000164190,ENSG00000153147,ENSG00000143398,ENSG00000117139,ENSG00000131778,ENSG00000126261,ENSG00000159140,ENSG00000130816,ENSG00000171634,ENSG00000140455,ENSG00000157110,ENSG00000120071,ENSG00000116016,ENSG00000143164,ENSG00000107290,ENSG00000148606,ENSG00000088179,ENSG00000129691,ENSG00000163634,ENSG00000251503,ENSG00000143442…
GO:0043233	organelle lumen	cellular_component	8.3475e-45	1.1601e-41	968	2408	5764	22156	ENSG00000013503,ENSG00000163848,ENSG00000100292,ENSG00000139154,ENSG00000163104,ENSG00000124535,ENSG00000174738,ENSG00000100201,ENSG00000151376,ENSG00000090889,ENSG00000067596,ENSG00000243927,ENSG00000137075,ENSG00000142230,ENSG00000113643,ENSG00000175643,ENSG00000196792,ENSG00000118260,ENSG00000111653,ENSG00000185658,ENSG00000126524,ENSG00000173120,ENSG00000156110,ENSG00000257923,ENSG00000058056…
GO:0006996	organelle organization	biological_process	4.6667e-44	6.0533e-41	743	2408	3815	22156	ENSG00000152520,ENSG00000175643,ENSG00000118260,ENSG00000126524,ENSG00000185658,ENSG00000111653,ENSG00000173120,ENSG00000121957,ENSG00000241553,ENSG00000105393,ENSG00000197461,ENSG00000165322,ENSG00000128908,ENSG00000113384,ENSG00000101310,ENSG00000101367,ENSG00000139154,ENSG00000163104,ENSG00000131504,ENSG00000090889,ENSG00000135775,ENSG00000243927,ENSG00000002919,ENSG00000102189,ENSG00000135341…
GO:0044260	cellular macromolecule metabolic process	biological_process	8.1206e-44	9.8751e-41	1354	2408	9064	22156	ENSG00000143621,ENSG00000124541,ENSG00000134058,ENSG00000284770,ENSG00000140525,ENSG00000136146,ENSG00000087269,ENSG00000151461,ENSG00000116731,ENSG00000107669,ENSG00000132952,ENSG00000173960,ENSG00000113658,ENSG00000134900,ENSG00000108100,ENSG00000196924,ENSG00000103769,ENSG00000087206,ENSG00000165406,ENSG00000157837,ENSG00000082701,ENSG00000141385,ENSG00000027075,ENSG00000187079,ENSG00000158321…
GO:0044237	cellular metabolic process	biological_process	2.558e-43	2.9278e-40	1654	2408	11613	22156	ENSG00000198742,ENSG00000091039,ENSG00000132356,ENSG00000113391,ENSG00000078140,ENSG00000075975,ENSG00000110851,ENSG00000102471,ENSG00000004399,ENSG00000196083,ENSG00000285258,ENSG00000070495,ENSG00000144231,ENSG00000162139,ENSG00000175029,ENSG00000143149,ENSG00000023839,ENSG00000091127,ENSG00000075391,ENSG00000197275,ENSG00000104611,ENSG00000074266,ENSG00000204628,ENSG00000101773,ENSG00000064726…
GO:0005515	protein binding	molecular_function	4.779e-43	5.1659e-40	1795	2408	12893	22156	ENSG00000065328,ENSG00000047249,ENSG00000187231,ENSG00000134419,ENSG00000174437,ENSG00000147099,ENSG00000137171,ENSG00000160062,ENSG00000180198,ENSG00000049759,ENSG00000168118,ENSG00000044446,ENSG00000162236,ENSG00000135269,ENSG00000116984,ENSG00000054654,ENSG00000125266,ENSG00000143498,ENSG00000141543,ENSG00000075223,ENSG00000014164,ENSG00000141380,ENSG00000135476,ENSG00000065883,ENSG00000197157…
GO:0043227	membrane-bounded organelle	cellular_component	2.4685e-40	2.5278e-37	1879	2408	13847	22156	ENSG00000157077,ENSG00000115677,ENSG00000102038,ENSG00000102908,ENSG00000119596,ENSG00000172292,ENSG00000116478,ENSG00000058063,ENSG00000004799,ENSG00000113163,ENSG00000172530,ENSG00000122507,ENSG00000054267,ENSG00000128487,ENSG00000109606,ENSG00000107862,ENSG00000102910,ENSG00000177646,ENSG00000142856,ENSG00000091490,ENSG00000113460,ENSG00000137776,ENSG00000130766,ENSG00000097033,ENSG00000144674…
GO:0043231	intracellular membrane-bounded organelle	cellular_component	2.7753e-40	2.6999e-37	1798	2408	13052	22156	ENSG00000138193,ENSG00000285708,ENSG00000278540,ENSG00000100714,ENSG00000164151,ENSG00000149182,ENSG00000111266,ENSG00000123091,ENSG00000105993,ENSG00000181555,ENSG00000151748,ENSG00000173744,ENSG00000112893,ENSG00000196323,ENSG00000148120,ENSG00000116117,ENSG00000106683,ENSG00000123643,ENSG00000197603,ENSG00000087586,ENSG00000140443,ENSG00000198707,ENSG00000173757,ENSG00000116273,ENSG00000082212…
GO:0032991	macromolecular complex	cellular_component	5.0755e-38	4.7026e-35	1010	2408	6295	22156	ENSG00000120837,ENSG00000049323,ENSG00000025293,ENSG00000115170,ENSG00000197265,ENSG00000160360,ENSG00000156261,ENSG00000117461,ENSG00000092964,ENSG00000007047,ENSG00000072364,ENSG00000087470,ENSG00000153774,ENSG00000138190,ENSG00000164828,ENSG00000163902,ENSG00000049618,ENSG00000278139,ENSG00000130939,ENSG00000213639,ENSG00000100697,ENSG00000125970,ENSG00000112062,ENSG00000104889,ENSG00000282034…
GO:0008152	metabolic process	biological_process	2.9042e-37	2.5685e-34	1747	2408	13000	22156	ENSG00000143322,ENSG00000083168,ENSG00000011405,ENSG00000140262,ENSG00000185480,ENSG00000100393,ENSG00000244754,ENSG00000188641,ENSG00000138670,ENSG00000141759,ENSG00000110074,ENSG00000163659,ENSG00000197050,ENSG00000138835,ENSG00000176896,ENSG00000186141,ENSG00000080603,ENSG00000136169,ENSG00000068878,ENSG00000008294,ENSG00000095015,ENSG00000154447,ENSG00000132153,ENSG00000102580,ENSG00000135932…
GO:0044238	primary metabolic process	biological_process	3.8883e-37	3.2893e-34	1628	2408	11735	22156	ENSG00000104626,ENSG00000165288,ENSG00000148498,ENSG00000169919,ENSG00000112245,ENSG00000144959,ENSG00000068366,ENSG00000104320,ENSG00000143153,ENSG00000141556,ENSG00000112186,ENSG00000087586,ENSG00000140443,ENSG00000198707,ENSG00000173757,ENSG00000082212,ENSG00000116273,ENSG00000163697,ENSG00000196323,ENSG00000112893,ENSG00000148120,ENSG00000106683,ENSG00000105993,ENSG00000151748,ENSG00000181555…
GO:0071704	organic substance metabolic process	biological_process	7.3384e-37	5.9493e-34	1670	2408	12236	22156	ENSG00000185728,ENSG00000250151,ENSG00000149418,ENSG00000176208,ENSG00000171824,ENSG00000107362,ENSG00000125629,ENSG00000062194,ENSG00000138376,ENSG00000272325,ENSG00000001084,ENSG00000213047,ENSG00000105819,ENSG00000092199,ENSG00000116141,ENSG00000090054,ENSG00000171497,ENSG00000108424,ENSG00000181019,ENSG00000177238,ENSG00000156642,ENSG00000161057,ENSG00000162337,ENSG00000165526,ENSG00000136628…
GO:0043170	macromolecule metabolic process	biological_process	1.0182e-35	7.9245e-33	1426	2408	10219	22156	ENSG00000197976,ENSG00000206562,ENSG00000114030,ENSG00000105717,ENSG00000196233,ENSG00000005100,ENSG00000141698,ENSG00000159259,ENSG00000114302,ENSG00000101161,ENSG00000134758,ENSG00000152291,ENSG00000074201,ENSG00000160087,ENSG00000132670,ENSG00000143776,ENSG00000197256,ENSG00000143493,ENSG00000133302,ENSG00000087074,ENSG00000005339,ENSG00000205339,ENSG00000153561,ENSG00000145332,ENSG00000145495…
GO:0044444	cytoplasmic part	cellular_component	2.1176e-34	1.5847e-31	1530	2408	10518	22156	ENSG00000090863,ENSG00000135387,ENSG00000143870,ENSG00000112699,ENSG00000135862,ENSG00000006715,ENSG00000153395,ENSG00000213923,ENSG00000100099,ENSG00000154265,ENSG00000164253,ENSG00000137824,ENSG00000167985,ENSG00000173273,ENSG00000239264,ENSG00000154174,ENSG00000114439,ENSG00000164944,ENSG00000162600,ENSG00000101972,ENSG00000092140,ENSG00000161091,ENSG00000148634,ENSG00000139163,ENSG00000143442…
GO:0005737	cytoplasm	cellular_component	2.3692e-34	1.7073e-31	1762	2408	12557	22156	ENSG00000136731,ENSG00000180098,ENSG00000124782,ENSG00000136021,ENSG00000136891,ENSG00000134278,ENSG00000134744,ENSG00000123124,ENSG00000164877,ENSG00000198911,ENSG00000107864,ENSG00000145494,ENSG00000104635,ENSG00000026508,ENSG00000113300,ENSG00000160439,ENSG00000170312,ENSG00000140367,ENSG00000077254,ENSG00000171735,ENSG00000141736,ENSG00000119509,ENSG00000173230,ENSG00000101104,ENSG00000005700…
GO:0003723	RNA binding	molecular_function	1.6519e-32	1.1479e-29	361	2408	1842	22156	ENSG00000134644,ENSG00000124541,ENSG00000104408,ENSG00000082258,ENSG00000108424,ENSG00000181019,ENSG00000143621,ENSG00000175376,ENSG00000072518,ENSG00000057608,ENSG00000165526,ENSG00000136628,ENSG00000142207,ENSG00000138376,ENSG00000072501,ENSG00000105197,ENSG00000087269,ENSG00000171824,ENSG00000137073,ENSG00000185728,ENSG00000132305,ENSG00000092199,ENSG00000168807,ENSG00000106263,ENSG00000151461…
GO:1901363	heterocyclic compound binding	molecular_function	5.9018e-32	3.9597e-29	1019	2408	6520	22156	ENSG00000181690,ENSG00000143842,ENSG00000009413,ENSG00000086015,ENSG00000138756,ENSG00000197024,ENSG00000165704,ENSG00000055609,ENSG00000178966,ENSG00000081177,ENSG00000198648,ENSG00000156970,ENSG00000183765,ENSG00000257103,ENSG00000141027,ENSG00000159921,ENSG00000118193,ENSG00000117009,ENSG00000284461,ENSG00000164548,ENSG00000137871,ENSG00000172262,ENSG00000150456,ENSG00000150593,ENSG00000196535…
GO:0046483	heterocycle metabolic process	biological_process	1.1346e-31	7.3587e-29	1026	2408	6743	22156	ENSG00000131459,ENSG00000198431,ENSG00000152642,ENSG00000118007,ENSG00000133316,ENSG00000171862,ENSG00000166949,ENSG00000160551,ENSG00000015153,ENSG00000174010,ENSG00000007545,ENSG00000160957,ENSG00000183077,ENSG00000141564,ENSG00000092853,ENSG00000049246,ENSG00000145907,ENSG00000270181,ENSG00000168803,ENSG00000143811,ENSG00000116668,ENSG00000138801,ENSG00000151718,ENSG00000114126,ENSG00000066427…
GO:0006139	nucleobase-containing compound metabolic process	biological_process	1.2741e-31	7.9967e-29	1002	2408	6547	22156	ENSG00000141698,ENSG00000148200,ENSG00000005100,ENSG00000159259,ENSG00000125944,ENSG00000134758,ENSG00000101161,ENSG00000147548,ENSG00000197976,ENSG00000147408,ENSG00000206562,ENSG00000114030,ENSG00000173575,ENSG00000105717,ENSG00000196233,ENSG00000185238,ENSG00000112210,ENSG00000104517,ENSG00000143493,ENSG00000133302,ENSG00000011454,ENSG00000170485,ENSG00000076242,ENSG00000196914,ENSG00000074201…
GO:0097159	organic cyclic compound binding	molecular_function	1.6927e-31	1.0292e-28	1028	2408	6618	22156	ENSG00000168118,ENSG00000176407,ENSG00000135269,ENSG00000116984,ENSG00000141543,ENSG00000143498,ENSG00000134419,ENSG00000065328,ENSG00000174437,ENSG00000156958,ENSG00000180198,ENSG00000160062,ENSG00000063978,ENSG00000075413,ENSG00000142453,ENSG00000197157,ENSG00000075151,ENSG00000014164,ENSG00000162851,ENSG00000116580,ENSG00000065883,ENSG00000160199,ENSG00000100479,ENSG00000164252,ENSG00000024422…
GO:0044267	cellular protein metabolic process	biological_process	1.0062e-30	5.9326e-28	845	2408	5134	22156	ENSG00000154447,ENSG00000130338,ENSG00000095015,ENSG00000102580,ENSG00000008294,ENSG00000115760,ENSG00000152894,ENSG00000068878,ENSG00000168137,ENSG00000113593,ENSG00000138399,ENSG00000145592,ENSG00000182973,ENSG00000173482,ENSG00000135932,ENSG00000120705,ENSG00000198919,ENSG00000100393,ENSG00000038532,ENSG00000087299,ENSG00000083168,ENSG00000143322,ENSG00000107758,ENSG00000080603,ENSG00000136169…
GO:0071840	cellular component organization or biogenesis	biological_process	9.0588e-30	5.184e-27	1108	2408	6938	22156	ENSG00000159023,ENSG00000133627,ENSG00000107745,ENSG00000104728,ENSG00000178971,ENSG00000138119,ENSG00000249967,ENSG00000171016,ENSG00000069849,ENSG00000062822,ENSG00000104388,ENSG00000176225,ENSG00000179151,ENSG00000096717,ENSG00000173402,ENSG00000136738,ENSG00000165914,ENSG00000165671,ENSG00000067369,ENSG00000163635,ENSG00000132294,ENSG00000051382,ENSG00000196405,ENSG00000105926,ENSG00000138674…
GO:0005488	binding	molecular_function	1.8503e-29	1.0286e-26	2095	2408	16527	22156	ENSG00000137776,ENSG00000097033,ENSG00000130766,ENSG00000283900,ENSG00000109606,ENSG00000107862,ENSG00000113460,ENSG00000142856,ENSG00000177646,ENSG00000160207,ENSG00000113163,ENSG00000115677,ENSG00000157077,ENSG00000119596,ENSG00000172292,ENSG00000102908,ENSG00000050344,ENSG00000132604,ENSG00000160712,ENSG00000117305,ENSG00000135525,ENSG00000138439,ENSG00000038295,ENSG00000130159,ENSG00000117000…
GO:0007049	cell cycle	biological_process	3.128e-29	1.6906e-26	396	2408	1894	22156	ENSG00000119408,ENSG00000023287,ENSG00000149311,ENSG00000137807,ENSG00000113558,ENSG00000162521,ENSG00000151503,ENSG00000135679,ENSG00000135090,ENSG00000169679,ENSG00000008405,ENSG00000005483,ENSG00000167670,ENSG00000146918,ENSG00000134318,ENSG00000276043,ENSG00000156273,ENSG00000112237,ENSG00000077782,ENSG00000137822,ENSG00000166579,ENSG00000205339,ENSG00000136492,ENSG00000103995,ENSG00000024048…
GO:0006725	cellular aromatic compound metabolic process	biological_process	3.9584e-29	2.0816e-26	1017	2408	6757	22156	ENSG00000174738,ENSG00000119314,ENSG00000100201,ENSG00000101577,ENSG00000067596,ENSG00000121989,ENSG00000013503,ENSG00000101310,ENSG00000163848,ENSG00000163104,ENSG00000100292,ENSG00000139154,ENSG00000157193,ENSG00000256269,ENSG00000124535,ENSG00000105393,ENSG00000058056,ENSG00000257923,ENSG00000156110,ENSG00000078177,ENSG00000181222,ENSG00000165322,ENSG00000166049,ENSG00000128908,ENSG00000152520…
GO:0043234	protein complex	cellular_component	6.1026e-29	3.1247e-26	844	2408	5100	22156	ENSG00000254995,ENSG00000153561,ENSG00000145332,ENSG00000005339,ENSG00000205339,ENSG00000024048,ENSG00000145495,ENSG00000143952,ENSG00000112237,ENSG00000077782,ENSG00000166579,ENSG00000135720,ENSG00000108349,ENSG00000164758,ENSG00000169679,ENSG00000167670,ENSG00000180628,ENSG00000009307,ENSG00000163125,ENSG00000113558,ENSG00000159720,ENSG00000137807,ENSG00000120694,ENSG00000130177,ENSG00000104218…
GO:0043228	non-membrane-bounded organelle	cellular_component	8.7391e-29	4.2509e-26	800	2408	4697	22156	ENSG00000278540,ENSG00000164151,ENSG00000109685,ENSG00000105993,ENSG00000113648,ENSG00000181555,ENSG00000106665,ENSG00000174669,ENSG00000111802,ENSG00000066629,ENSG00000148120,ENSG00000104695,ENSG00000089159,ENSG00000087586,ENSG00000198707,ENSG00000141556,ENSG00000186638,ENSG00000150995,ENSG00000066427,ENSG00000112186,ENSG00000104320,ENSG00000144824,ENSG00000152413,ENSG00000163950,ENSG00000105738…
GO:0043232	intracellular non-membrane-bounded organelle	cellular_component	8.7391e-29	4.2509e-26	800	2408	4697	22156	ENSG00000122970,ENSG00000165732,ENSG00000198431,ENSG00000143951,ENSG00000256500,ENSG00000147862,ENSG00000187555,ENSG00000133316,ENSG00000112877,ENSG00000061794,ENSG00000166949,ENSG00000171853,ENSG00000125885,ENSG00000080839,ENSG00000139323,ENSG00000166226,ENSG00000118007,ENSG00000163946,ENSG00000198752,ENSG00000076321,ENSG00000113810,ENSG00000127328,ENSG00000160551,ENSG00000284292,ENSG00000112208…
GO:1901360	organic cyclic compound metabolic process	biological_process	1.052e-28	4.9923e-26	1046	2408	7027	22156	ENSG00000121989,ENSG00000119314,ENSG00000101577,ENSG00000174738,ENSG00000256269,ENSG00000157193,ENSG00000163848,ENSG00000128908,ENSG00000181222,ENSG00000257923,ENSG00000156110,ENSG00000185658,ENSG00000126524,ENSG00000118260,ENSG00000185697,ENSG00000196792,ENSG00000175643,ENSG00000152520,ENSG00000113643,ENSG00000137693,ENSG00000028839,ENSG00000078246,ENSG00000166889,ENSG00000121281,ENSG00000055917…
GO:0034641	cellular nitrogen compound metabolic process	biological_process	1.2291e-28	5.694e-26	1044	2408	6980	22156	ENSG00000063854,ENSG00000116016,ENSG00000163655,ENSG00000163634,ENSG00000145819,ENSG00000129691,ENSG00000101391,ENSG00000081026,ENSG00000148606,ENSG00000107290,ENSG00000165629,ENSG00000197121,ENSG00000153147,ENSG00000067208,ENSG00000164190,ENSG00000042429,ENSG00000132466,ENSG00000146263,ENSG00000130816,ENSG00000135966,ENSG00000159140,ENSG00000131778,ENSG00000153395,ENSG00000213923,ENSG00000163872…
GO:0016043	cellular component organization	biological_process	2.3801e-28	1.077e-25	1082	2408	6744	22156	ENSG00000120705,ENSG00000173482,ENSG00000168137,ENSG00000152894,ENSG00000129116,ENSG00000126216,ENSG00000006459,ENSG00000107758,ENSG00000038532,ENSG00000136636,ENSG00000104320,ENSG00000068366,ENSG00000143153,ENSG00000141556,ENSG00000112186,ENSG00000148498,ENSG00000165288,ENSG00000105993,ENSG00000173744,ENSG00000181555,ENSG00000164151,ENSG00000149182,ENSG00000278540,ENSG00000138193,ENSG00000198707…
GO:0003676	nucleic acid binding	molecular_function	4.6005e-28	2.0344e-25	698	2408	4491	22156	ENSG00000153147,ENSG00000165629,ENSG00000122034,ENSG00000132466,ENSG00000130816,ENSG00000159140,ENSG00000171634,ENSG00000147677,ENSG00000078269,ENSG00000117139,ENSG00000116016,ENSG00000140455,ENSG00000157110,ENSG00000169174,ENSG00000148606,ENSG00000129691,ENSG00000171490,ENSG00000164180,ENSG00000163634,ENSG00000043514,ENSG00000107290,ENSG00000164944,ENSG00000114439,ENSG00000143442,ENSG00000040341…
GO:0043412	macromolecule modification	biological_process	9.6335e-26	4.1653e-23	733	2408	4257	22156	ENSG00000110422,ENSG00000169071,ENSG00000135018,ENSG00000121716,ENSG00000121741,ENSG00000019995,ENSG00000066651,ENSG00000111300,ENSG00000135655,ENSG00000135870,ENSG00000044574,ENSG00000162885,ENSG00000175054,ENSG00000142627,ENSG00000181143,ENSG00000008018,ENSG00000143970,ENSG00000154845,ENSG00000163938,ENSG00000173517,ENSG00000115970,ENSG00000118564,ENSG00000188976,ENSG00000050748,ENSG00000090316…
GO:0006807	nitrogen compound metabolic process	biological_process	1.7263e-25	7.3021e-23	1092	2408	7472	22156	ENSG00000141376,ENSG00000101413,ENSG00000090905,ENSG00000014641,ENSG00000164329,ENSG00000109756,ENSG00000090020,ENSG00000073060,ENSG00000111596,ENSG00000102218,ENSG00000157540,ENSG00000123552,ENSG00000131323,ENSG00000213079,ENSG00000175792,ENSG00000145982,ENSG00000225830,ENSG00000119778,ENSG00000120690,ENSG00000101868,ENSG00000182446,ENSG00000124762,ENSG00000172766,ENSG00000139624,ENSG00000157483…
GO:0090304	nucleic acid metabolic process	biological_process	2.3886e-25	9.8881e-23	840	2408	5639	22156	ENSG00000185238,ENSG00000133302,ENSG00000143493,ENSG00000104517,ENSG00000170485,ENSG00000076242,ENSG00000074201,ENSG00000197256,ENSG00000148200,ENSG00000005100,ENSG00000141698,ENSG00000159259,ENSG00000125944,ENSG00000101161,ENSG00000134758,ENSG00000197976,ENSG00000147548,ENSG00000206562,ENSG00000114030,ENSG00000196233,ENSG00000105717,ENSG00000173575,ENSG00000163714,ENSG00000163125,ENSG00000244405…
GO:0019222	regulation of metabolic process	biological_process	2.4702e-25	1.0013e-22	1097	2408	7588	22156	ENSG00000089693,ENSG00000070018,ENSG00000113716,ENSG00000163904,ENSG00000112425,ENSG00000180263,ENSG00000127191,ENSG00000198815,ENSG00000127483,ENSG00000103423,ENSG00000105939,ENSG00000114650,ENSG00000085511,ENSG00000153113,ENSG00000204842,ENSG00000093167,ENSG00000138738,ENSG00000107929,ENSG00000172795,ENSG00000100644,ENSG00000100461,ENSG00000174306,ENSG00000138593,ENSG00000036257,ENSG00000171466…
GO:0031323	regulation of cellular metabolic process	biological_process	3.5226e-25	1.3988e-22	982	2408	6442	22156	ENSG00000130164,ENSG00000113658,ENSG00000140543,ENSG00000015171,ENSG00000108100,ENSG00000096063,ENSG00000196924,ENSG00000087206,ENSG00000139324,ENSG00000079246,ENSG00000119321,ENSG00000140105,ENSG00000157837,ENSG00000082701,ENSG00000027075,ENSG00000055483,ENSG00000187079,ENSG00000158321,ENSG00000138138,ENSG00000102572,ENSG00000136986,ENSG00000156650,ENSG00000071205,ENSG00000006016,ENSG00000115091…
GO:0006464	cellular protein modification process	biological_process	4.0386e-24	1.5408e-21	702	2408	4056	22156	ENSG00000173517,ENSG00000118564,ENSG00000163938,ENSG00000162885,ENSG00000175054,ENSG00000142627,ENSG00000044574,ENSG00000143970,ENSG00000154845,ENSG00000008018,ENSG00000181143,ENSG00000019995,ENSG00000121741,ENSG00000135655,ENSG00000135870,ENSG00000111300,ENSG00000169071,ENSG00000110422,ENSG00000121716,ENSG00000135018,ENSG00000173406,ENSG00000101557,ENSG00000009335,ENSG00000171723,ENSG00000166348…
GO:0036211	protein modification process	biological_process	4.0386e-24	1.5408e-21	702	2408	4056	22156	ENSG00000081913,ENSG00000121989,ENSG00000137075,ENSG00000142230,ENSG00000157193,ENSG00000256269,ENSG00000136840,ENSG00000163104,ENSG00000168522,ENSG00000128908,ENSG00000198363,ENSG00000137845,ENSG00000102921,ENSG00000257923,ENSG00000105393,ENSG00000197461,ENSG00000058056,ENSG00000173120,ENSG00000118260,ENSG00000111653,ENSG00000103342,ENSG00000152520,ENSG00000060237,ENSG00000142192,ENSG00000197381…
GO:0005694	chromosome	cellular_component	5.3334e-24	1.9956e-21	249	2408	1118	22156	ENSG00000142856,ENSG00000185298,ENSG00000069248,ENSG00000174442,ENSG00000072864,ENSG00000166949,ENSG00000171853,ENSG00000080839,ENSG00000125885,ENSG00000196074,ENSG00000113712,ENSG00000121152,ENSG00000007168,ENSG00000204569,ENSG00000118007,ENSG00000163946,ENSG00000147421,ENSG00000136936,ENSG00000067369,ENSG00000102038,ENSG00000182185,ENSG00000175054,ENSG00000173473,ENSG00000167258,ENSG00000100401…
GO:0044265	cellular macromolecule catabolic process	biological_process	1.3183e-23	4.8397e-21	243	2408	1141	22156	ENSG00000096717,ENSG00000197299,ENSG00000179151,ENSG00000162063,ENSG00000131023,ENSG00000050748,ENSG00000085382,ENSG00000090316,ENSG00000001629,ENSG00000170832,ENSG00000114062,ENSG00000108094,ENSG00000108671,ENSG00000114026,ENSG00000074319,ENSG00000104969,ENSG00000100354,ENSG00000136104,ENSG00000136536,ENSG00000221914,ENSG00000076321,ENSG00000078902,ENSG00000182446,ENSG00000112208,ENSG00000174010…
GO:0051726	regulation of cell cycle	biological_process	1.7481e-23	6.248e-21	263	2408	1233	22156	ENSG00000114126,ENSG00000006837,ENSG00000160299,ENSG00000101972,ENSG00000104320,ENSG00000204138,ENSG00000175662,ENSG00000173757,ENSG00000163697,ENSG00000087586,ENSG00000171848,ENSG00000198707,ENSG00000181555,ENSG00000213923,ENSG00000113648,ENSG00000171132,ENSG00000078674,ENSG00000152894,ENSG00000115760,ENSG00000159140,ENSG00000132466,ENSG00000136603,ENSG00000154640,ENSG00000182973,ENSG00000135932…
GO:0022402	cell cycle process	biological_process	1.7662e-23	6.248e-21	300	2408	1406	22156	ENSG00000015153,ENSG00000160551,ENSG00000123159,ENSG00000143624,ENSG00000221914,ENSG00000113810,ENSG00000167393,ENSG00000136104,ENSG00000074319,ENSG00000160957,ENSG00000141564,ENSG00000168411,ENSG00000092853,ENSG00000159374,ENSG00000076003,ENSG00000162063,ENSG00000083937,ENSG00000105221,ENSG00000173715,ENSG00000094880,ENSG00000182185,ENSG00000175054,ENSG00000186635,ENSG00000151849,ENSG00000196074…
GO:0009057	macromolecule catabolic process	biological_process	2.0586e-23	7.1524e-21	283	2408	1388	22156	ENSG00000170266,ENSG00000117419,ENSG00000038532,ENSG00000169174,ENSG00000140455,ENSG00000163659,ENSG00000115464,ENSG00000102580,ENSG00000068878,ENSG00000103404,ENSG00000115760,ENSG00000173163,ENSG00000120705,ENSG00000182973,ENSG00000145592,ENSG00000135048,ENSG00000104695,ENSG00000087586,ENSG00000144357,ENSG00000123091,ENSG00000153395,ENSG00000213923,ENSG00000169919,ENSG00000104626,ENSG00000185104…
GO:0080090	regulation of primary metabolic process	biological_process	2.306e-23	7.8715e-21	955	2408	6400	22156	ENSG00000025800,ENSG00000196712,ENSG00000108510,ENSG00000102606,ENSG00000101190,ENSG00000122566,ENSG00000127663,ENSG00000175787,ENSG00000198799,ENSG00000113360,ENSG00000140451,ENSG00000140694,ENSG00000151779,ENSG00000110713,ENSG00000127914,ENSG00000073417,ENSG00000010244,ENSG00000177425,ENSG00000119522,ENSG00000072274,ENSG00000119508,ENSG00000106948,ENSG00000079459,ENSG00000104064,ENSG00000143458…
GO:0019538	protein metabolic process	biological_process	5.3563e-23	1.7969e-20	906	2408	6055	22156	ENSG00000137845,ENSG00000198363,ENSG00000128908,ENSG00000102921,ENSG00000257923,ENSG00000197461,ENSG00000105393,ENSG00000058056,ENSG00000173120,ENSG00000144224,ENSG00000118260,ENSG00000111653,ENSG00000155506,ENSG00000113643,ENSG00000103342,ENSG00000183020,ENSG00000152520,ENSG00000121989,ENSG00000081913,ENSG00000142230,ENSG00000243927,ENSG00000137075,ENSG00000157193,ENSG00000256269,ENSG00000100292…
GO:0000278	mitotic cell cycle	biological_process	9.2269e-23	3.0428e-20	229	2408	987	22156	ENSG00000090316,ENSG00000131023,ENSG00000076003,ENSG00000275835,ENSG00000092853,ENSG00000140575,ENSG00000164045,ENSG00000096717,ENSG00000197299,ENSG00000083937,ENSG00000162063,ENSG00000138594,ENSG00000114904,ENSG00000020426,ENSG00000130695,ENSG00000160957,ENSG00000151414,ENSG00000108094,ENSG00000168411,ENSG00000141564,ENSG00000113810,ENSG00000221914,ENSG00000124762,ENSG00000060069,ENSG00000151422…
GO:0006259	DNA metabolic process	biological_process	1.8382e-22	5.9609e-20	257	2408	1214	22156	ENSG00000076242,ENSG00000170485,ENSG00000123268,ENSG00000133302,ENSG00000104517,ENSG00000119772,ENSG00000107937,ENSG00000182150,ENSG00000134758,ENSG00000051341,ENSG00000159259,ENSG00000114030,ENSG00000148737,ENSG00000163781,ENSG00000173575,ENSG00000196199,ENSG00000149311,ENSG00000162521,ENSG00000005483,ENSG00000171681,ENSG00000135945,ENSG00000146918,ENSG00000167670,ENSG00000151503,ENSG00000105011…
GO:0044451	nucleoplasm part	cellular_component	1.9934e-22	6.3581e-20	316	2408	1501	22156	ENSG00000177302,ENSG00000112062,ENSG00000075856,ENSG00000166889,ENSG00000185404,ENSG00000137693,ENSG00000028839,ENSG00000109381,ENSG00000173933,ENSG00000095951,ENSG00000085231,ENSG00000160075,ENSG00000120837,ENSG00000175387,ENSG00000025293,ENSG00000135341,ENSG00000197265,ENSG00000095787,ENSG00000072364,ENSG00000107077,ENSG00000198879,ENSG00000153046,ENSG00000082898,ENSG00000139154,ENSG00000144445…
GO:0060255	regulation of macromolecule metabolic process	biological_process	2.0692e-22	6.4935e-20	914	2408	6311	22156	ENSG00000172167,ENSG00000142453,ENSG00000197157,ENSG00000063978,ENSG00000001630,ENSG00000075151,ENSG00000014164,ENSG00000062650,ENSG00000141380,ENSG00000065883,ENSG00000010803,ENSG00000162851,ENSG00000116580,ENSG00000134283,ENSG00000137601,ENSG00000083312,ENSG00000154124,ENSG00000049759,ENSG00000162236,ENSG00000204628,ENSG00000143498,ENSG00000141543,ENSG00000101773,ENSG00000162616,ENSG00000164244…
GO:0005623	cell	cellular_component	3.9205e-22	1.2108e-19	2251	2408	18846	22156	ENSG00000101444,ENSG00000130164,ENSG00000096063,ENSG00000185896,ENSG00000119321,ENSG00000163539,ENSG00000138138,ENSG00000057019,ENSG00000117335,ENSG00000109814,ENSG00000112096,ENSG00000124151,ENSG00000137819,ENSG00000275052,ENSG00000169398,ENSG00000104408,ENSG00000082258,ENSG00000177150,ENSG00000012232,ENSG00000119125,ENSG00000196352,ENSG00000254087,ENSG00000114354,ENSG00000136715,ENSG00000175376…
GO:0051276	chromosome organization	biological_process	4.3469e-22	1.3215e-19	252	2408	1171	22156	ENSG00000180628,ENSG00000092201,ENSG00000005483,ENSG00000167670,ENSG00000254505,ENSG00000146918,ENSG00000127483,ENSG00000151503,ENSG00000105011,ENSG00000169679,ENSG00000159267,ENSG00000149311,ENSG00000156802,ENSG00000162521,ENSG00000085511,ENSG00000113558,ENSG00000112200,ENSG00000010244,ENSG00000140694,ENSG00000140451,ENSG00000154229,ENSG00000136492,ENSG00000110713,ENSG00000024048,ENSG00000147162…
GO:0009987	cellular process	biological_process	6.3816e-22	1.9103e-19	2196	2408	18249	22156	ENSG00000112208,ENSG00000160551,ENSG00000162928,ENSG00000127328,ENSG00000007545,ENSG00000134243,ENSG00000141564,ENSG00000183077,ENSG00000173890,ENSG00000160957,ENSG00000113845,ENSG00000131389,ENSG00000162063,ENSG00000158865,ENSG00000049246,ENSG00000138750,ENSG00000094880,ENSG00000108784,ENSG00000256500,ENSG00000139734,ENSG00000007341,ENSG00000103335,ENSG00000131459,ENSG00000144118,ENSG00000104660…
GO:0044464	cell part	cellular_component	3.1755e-21	9.3616e-19	2242	2408	18770	22156	ENSG00000145491,ENSG00000162521,ENSG00000136754,ENSG00000166233,ENSG00000067900,ENSG00000171681,ENSG00000135679,ENSG00000135049,ENSG00000056586,ENSG00000006695,ENSG00000137822,ENSG00000171988,ENSG00000078114,ENSG00000214944,ENSG00000123268,ENSG00000204463,ENSG00000173681,ENSG00000124126,ENSG00000090686,ENSG00000119772,ENSG00000120137,ENSG00000018510,ENSG00000145604,ENSG00000051341,ENSG00000105176…
GO:0044427	chromosomal part	cellular_component	7.0427e-20	2.0452e-17	212	2408	980	22156	ENSG00000164190,ENSG00000153147,ENSG00000121621,ENSG00000172167,ENSG00000146263,ENSG00000132466,ENSG00000075188,ENSG00000120733,ENSG00000130816,ENSG00000062650,ENSG00000171634,ENSG00000106462,ENSG00000101057,ENSG00000010803,ENSG00000065883,ENSG00000080815,ENSG00000140455,ENSG00000185591,ENSG00000080603,ENSG00000101773,ENSG00000130779,ENSG00000198554,ENSG00000120071,ENSG00000185480,ENSG00000065328…
GO:0033554	cellular response to stress	biological_process	5.6605e-19	1.6197e-16	398	2408	2203	22156	ENSG00000177311,ENSG00000141867,ENSG00000140718,ENSG00000254087,ENSG00000104375,ENSG00000134058,ENSG00000051108,ENSG00000181019,ENSG00000111203,ENSG00000102595,ENSG00000120539,ENSG00000133703,ENSG00000114861,ENSG00000173960,ENSG00000111602,ENSG00000078747,ENSG00000138376,ENSG00000072501,ENSG00000176208,ENSG00000125629,ENSG00000148356,ENSG00000140525,ENSG00000141279,ENSG00000082701,ENSG00000256525…
GO:0019899	enzyme binding	molecular_function	8.0116e-19	2.2591e-16	408	2408	2101	22156	ENSG00000205339,ENSG00000103995,ENSG00000145495,ENSG00000177479,ENSG00000108349,ENSG00000135679,ENSG00000110497,ENSG00000157764,ENSG00000008405,ENSG00000134318,ENSG00000005483,ENSG00000166233,ENSG00000119408,ENSG00000023287,ENSG00000067900,ENSG00000162521,ENSG00000159267,ENSG00000133812,ENSG00000156675,ENSG00000137692,ENSG00000107404,ENSG00000197386,ENSG00000148737,ENSG00000114302,ENSG00000105176…
GO:0003824	catalytic activity	molecular_function	9.6988e-19	2.6958e-16	1000	2408	6533	22156	ENSG00000183495,ENSG00000197548,ENSG00000074266,ENSG00000135250,ENSG00000165304,ENSG00000091127,ENSG00000197275,ENSG00000138777,ENSG00000079332,ENSG00000175029,ENSG00000143149,ENSG00000023839,ENSG00000149554,ENSG00000180233,ENSG00000196363,ENSG00000162139,ENSG00000155111,ENSG00000059378,ENSG00000070495,ENSG00000024422,ENSG00000144231,ENSG00000131373,ENSG00000198408,ENSG00000078140,ENSG00000075975…
GO:0010467	gene expression	biological_process	1.046e-18	2.8664e-16	847	2408	6219	22156	ENSG00000119596,ENSG00000172292,ENSG00000134030,ENSG00000132950,ENSG00000102908,ENSG00000173473,ENSG00000102038,ENSG00000110651,ENSG00000134324,ENSG00000022840,ENSG00000167657,ENSG00000172530,ENSG00000160207,ENSG00000198265,ENSG00000116478,ENSG00000115109,ENSG00000142856,ENSG00000158636,ENSG00000161011,ENSG00000185024,ENSG00000102910,ENSG00000092820,ENSG00000109606,ENSG00000100664,ENSG00000054267…
GO:0034645	cellular macromolecule biosynthetic process	biological_process	1.987e-18	5.2965e-16	766	2408	5302	22156	ENSG00000185238,ENSG00000143493,ENSG00000170485,ENSG00000087074,ENSG00000197256,ENSG00000148200,ENSG00000005100,ENSG00000132478,ENSG00000159259,ENSG00000101161,ENSG00000147548,ENSG00000197976,ENSG00000147408,ENSG00000173575,ENSG00000105717,ENSG00000196233,ENSG00000163125,ENSG00000244405,ENSG00000009307,ENSG00000106105,ENSG00000159063,ENSG00000008405,ENSG00000164758,ENSG00000180628,ENSG00000167670…
GO:0010608	posttranscriptional regulation of gene expression	biological_process	1.9872e-18	5.2965e-16	181	2408	1027	22156	ENSG00000171862,ENSG00000115109,ENSG00000166326,ENSG00000166949,ENSG00000100664,ENSG00000170242,ENSG00000166226,ENSG00000125885,ENSG00000130766,ENSG00000097033,ENSG00000135870,ENSG00000176974,ENSG00000136231,ENSG00000134030,ENSG00000111596,ENSG00000110958,ENSG00000110651,ENSG00000105221,ENSG00000167657,ENSG00000090905,ENSG00000187555,ENSG00000164329,ENSG00000198265,ENSG00000049246,ENSG00000055332…
GO:1901575	organic substance catabolic process	biological_process	2.3283e-18	6.1218e-16	464	2408	2665	22156	ENSG00000196510,ENSG00000161714,ENSG00000035499,ENSG00000240303,ENSG00000164327,ENSG00000068024,ENSG00000159459,ENSG00000036257,ENSG00000086758,ENSG00000078070,ENSG00000141736,ENSG00000189091,ENSG00000148908,ENSG00000100644,ENSG00000170312,ENSG00000132388,ENSG00000033170,ENSG00000077254,ENSG00000172795,ENSG00000124422,ENSG00000155975,ENSG00000113300,ENSG00000115419,ENSG00000026508,ENSG00000088930…
GO:0043933	macromolecular complex subunit organization	biological_process	3.4756e-18	9.0165e-16	445	2408	2623	22156	ENSG00000156026,ENSG00000151208,ENSG00000101161,ENSG00000051341,ENSG00000005100,ENSG00000126070,ENSG00000159259,ENSG00000204568,ENSG00000123473,ENSG00000285053,ENSG00000107404,ENSG00000076242,ENSG00000261236,ENSG00000197694,ENSG00000123268,ENSG00000133302,ENSG00000186480,ENSG00000110090,ENSG00000123983,ENSG00000124126,ENSG00000118200,ENSG00000074201,ENSG00000075239,ENSG00000151914,ENSG00000110075…
GO:0003674	molecular_function	molecular_function	3.7752e-18	9.665e-16	2289	2408	19445	22156	ENSG00000185104,ENSG00000006837,ENSG00000186638,ENSG00000151718,ENSG00000015479,ENSG00000086666,ENSG00000139517,ENSG00000152413,ENSG00000144824,ENSG00000141756,ENSG00000163950,ENSG00000130558,ENSG00000086102,ENSG00000123106,ENSG00000144357,ENSG00000111802,ENSG00000174669,ENSG00000213619,ENSG00000113648,ENSG00000196850,ENSG00000115839,ENSG00000082438,ENSG00000078699,ENSG00000174898,ENSG00000136603…
GO:0010564	regulation of cell cycle process	biological_process	7.7426e-18	1.9565e-15	186	2408	851	22156	ENSG00000175643,ENSG00000253729,ENSG00000108384,ENSG00000121957,ENSG00000172273,ENSG00000155508,ENSG00000105393,ENSG00000137804,ENSG00000092036,ENSG00000128908,ENSG00000198089,ENSG00000162413,ENSG00000119397,ENSG00000114107,ENSG00000101367,ENSG00000182247,ENSG00000104885,ENSG00000181090,ENSG00000082898,ENSG00000139842,ENSG00000085224,ENSG00000086712,ENSG00000169375,ENSG00000103769,ENSG00000102974…
GO:0009056	catabolic process	biological_process	1.1107e-17	2.7707e-15	521	2408	3077	22156	ENSG00000160087,ENSG00000110075,ENSG00000104517,ENSG00000112210,ENSG00000142798,ENSG00000103657,ENSG00000196914,ENSG00000076242,ENSG00000011454,ENSG00000130177,ENSG00000225190,ENSG00000136048,ENSG00000114030,ENSG00000048707,ENSG00000141698,ENSG00000134758,ENSG00000125944,ENSG00000197969,ENSG00000009307,ENSG00000085871,ENSG00000169439,ENSG00000113558,ENSG00000159720,ENSG00000133812,ENSG00000072210…
GO:0044248	cellular catabolic process	biological_process	1.2258e-17	3.019e-15	470	2408	2693	22156	ENSG00000080561,ENSG00000135341,ENSG00000100991,ENSG00000116209,ENSG00000160360,ENSG00000157985,ENSG00000039123,ENSG00000170525,ENSG00000125107,ENSG00000152348,ENSG00000168259,ENSG00000031003,ENSG00000095787,ENSG00000087470,ENSG00000159461,ENSG00000166889,ENSG00000114316,ENSG00000130939,ENSG00000159842,ENSG00000213639,ENSG00000100697,ENSG00000104889,ENSG00000197594,ENSG00000060237,ENSG00000161040…
GO:0009893	positive regulation of metabolic process	biological_process	1.3214e-17	3.2139e-15	540	2408	3274	22156	ENSG00000087206,ENSG00000139324,ENSG00000079246,ENSG00000140105,ENSG00000117335,ENSG00000157837,ENSG00000082701,ENSG00000187079,ENSG00000158321,ENSG00000102572,ENSG00000138138,ENSG00000130164,ENSG00000113658,ENSG00000140543,ENSG00000108100,ENSG00000124151,ENSG00000100614,ENSG00000168610,ENSG00000144895,ENSG00000084676,ENSG00000014824,ENSG00000107263,ENSG00000275052,ENSG00000118689,ENSG00000006016…
GO:0009059	macromolecule biosynthetic process	biological_process	1.3943e-17	3.3493e-15	777	2408	5435	22156	ENSG00000154124,ENSG00000049759,ENSG00000101773,ENSG00000141543,ENSG00000204628,ENSG00000143498,ENSG00000134419,ENSG00000162616,ENSG00000065328,ENSG00000147099,ENSG00000066777,ENSG00000109320,ENSG00000063978,ENSG00000142453,ENSG00000075151,ENSG00000141380,ENSG00000062650,ENSG00000014164,ENSG00000134283,ENSG00000162851,ENSG00000116580,ENSG00000010803,ENSG00000179115,ENSG00000065883,ENSG00000110851…
GO:0006974	response to DNA damage stimulus	biological_process	1.4945e-17	3.5462e-15	200	2408	927	22156	ENSG00000061794,ENSG00000158636,ENSG00000076248,ENSG00000170242,ENSG00000132906,ENSG00000157540,ENSG00000123552,ENSG00000125885,ENSG00000198646,ENSG00000130766,ENSG00000175054,ENSG00000182185,ENSG00000181544,ENSG00000142627,ENSG00000136709,ENSG00000067369,ENSG00000227345,ENSG00000136936,ENSG00000111596,ENSG00000164808,ENSG00000077721,ENSG00000187555,ENSG00000122008,ENSG00000134899,ENSG00000092853…
GO:0031325	positive regulation of cellular metabolic process	biological_process	1.7569e-17	4.1186e-15	499	2408	2973	22156	ENSG00000004399,ENSG00000122779,ENSG00000134371,ENSG00000144231,ENSG00000138346,ENSG00000115484,ENSG00000070495,ENSG00000164548,ENSG00000198742,ENSG00000132356,ENSG00000091039,ENSG00000110851,ENSG00000180370,ENSG00000160199,ENSG00000102471,ENSG00000162409,ENSG00000138071,ENSG00000078140,ENSG00000141527,ENSG00000113575,ENSG00000108799,ENSG00000197548,ENSG00000183765,ENSG00000074266,ENSG00000118193…
GO:0010604	positive regulation of macromolecule metabolic process	biological_process	2.6893e-17	6.2292e-15	507	2408	3051	22156	ENSG00000100354,ENSG00000172766,ENSG00000060069,ENSG00000171016,ENSG00000078902,ENSG00000127616,ENSG00000135164,ENSG00000124762,ENSG00000119778,ENSG00000167081,ENSG00000111291,ENSG00000177463,ENSG00000178971,ENSG00000120690,ENSG00000124795,ENSG00000123143,ENSG00000119383,ENSG00000004660,ENSG00000159592,ENSG00000225830,ENSG00000117000,ENSG00000197299,ENSG00000096717,ENSG00000213676,ENSG00000107938…
GO:0033036	macromolecule localization	biological_process	3.5584e-17	8.1455e-15	520	2408	2984	22156	ENSG00000084733,ENSG00000082701,ENSG00000163539,ENSG00000103769,ENSG00000185896,ENSG00000079246,ENSG00000196924,ENSG00000130164,ENSG00000162413,ENSG00000249915,ENSG00000167881,ENSG00000136247,ENSG00000168610,ENSG00000100614,ENSG00000172273,ENSG00000130402,ENSG00000119185,ENSG00000115091,ENSG00000136986,ENSG00000119844,ENSG00000175115,ENSG00000254087,ENSG00000179869,ENSG00000107036,ENSG00000173156…
GO:0070647	protein modification by small protein conjugation or removal	biological_process	4.9801e-17	1.1267e-14	242	2408	1173	22156	ENSG00000092148,ENSG00000147162,ENSG00000153561,ENSG00000119318,ENSG00000145332,ENSG00000145495,ENSG00000024048,ENSG00000118939,ENSG00000145743,ENSG00000276043,ENSG00000150401,ENSG00000177479,ENSG00000127191,ENSG00000163904,ENSG00000044090,ENSG00000133997,ENSG00000134086,ENSG00000070950,ENSG00000056586,ENSG00000135679,ENSG00000008405,ENSG00000164758,ENSG00000180628,ENSG00000110344,ENSG00000101752…
GO:0016070	RNA metabolic process	biological_process	7.8605e-17	1.758e-14	710	2408	4968	22156	ENSG00000117724,ENSG00000113575,ENSG00000039319,ENSG00000108799,ENSG00000183765,ENSG00000141027,ENSG00000181690,ENSG00000143842,ENSG00000197024,ENSG00000055609,ENSG00000109670,ENSG00000090861,ENSG00000122779,ENSG00000134371,ENSG00000138346,ENSG00000070366,ENSG00000278272,ENSG00000172262,ENSG00000137871,ENSG00000164548,ENSG00000150593,ENSG00000163694,ENSG00000138071,ENSG00000130844,ENSG00000094804…
GO:0046907	intracellular transport	biological_process	1.6987e-16	3.7558e-14	384	2408	2129	22156	ENSG00000086666,ENSG00000066735,ENSG00000160299,ENSG00000058804,ENSG00000057663,ENSG00000114126,ENSG00000185104,ENSG00000150995,ENSG00000123106,ENSG00000148498,ENSG00000029725,ENSG00000204634,ENSG00000163950,ENSG00000154174,ENSG00000173744,ENSG00000106266,ENSG00000181555,ENSG00000171132,ENSG00000105576,ENSG00000006715,ENSG00000111266,ENSG00000149182,ENSG00000164151,ENSG00000278540,ENSG00000004864…
GO:0044770	cell cycle phase transition	biological_process	1.8564e-16	4.0584e-14	151	2408	631	22156	ENSG00000123240,ENSG00000160551,ENSG00000178971,ENSG00000143624,ENSG00000101868,ENSG00000124762,ENSG00000221914,ENSG00000136104,ENSG00000108094,ENSG00000160957,ENSG00000020426,ENSG00000141564,ENSG00000168411,ENSG00000164045,ENSG00000092853,ENSG00000076003,ENSG00000131023,ENSG00000138594,ENSG00000197299,ENSG00000132780,ENSG00000166266,ENSG00000094880,ENSG00000128789,ENSG00000175054,ENSG00000182185…
GO:0044772	mitotic cell cycle phase transition	biological_process	3.2438e-16	7.0127e-14	137	2408	557	22156	ENSG00000183765,ENSG00000118193,ENSG00000175216,ENSG00000117724,ENSG00000013810,ENSG00000165304,ENSG00000156970,ENSG00000160299,ENSG00000104320,ENSG00000114126,ENSG00000149554,ENSG00000087586,ENSG00000171848,ENSG00000198707,ENSG00000134371,ENSG00000213923,ENSG00000100479,ENSG00000158402,ENSG00000143476,ENSG00000166037,ENSG00000094804,ENSG00000078674,ENSG00000135476,ENSG00000106462,ENSG00000142453…
GO:0070727	cellular macromolecule localization	biological_process	6.1149e-16	1.3074e-13	327	2408	1690	22156	ENSG00000091039,ENSG00000198742,ENSG00000166037,ENSG00000120725,ENSG00000099246,ENSG00000131373,ENSG00000058262,ENSG00000154710,ENSG00000132405,ENSG00000024422,ENSG00000071537,ENSG00000198087,ENSG00000079332,ENSG00000109062,ENSG00000095319,ENSG00000156970,ENSG00000039319,ENSG00000186716,ENSG00000204628,ENSG00000163874,ENSG00000088808,ENSG00000054654,ENSG00000083312,ENSG00000150779,ENSG00000170606…
GO:0065003	macromolecular complex assembly	biological_process	7.0633e-16	1.4938e-13	366	2408	2143	22156	ENSG00000110074,ENSG00000126216,ENSG00000141759,ENSG00000052841,ENSG00000182400,ENSG00000011405,ENSG00000083168,ENSG00000067606,ENSG00000100393,ENSG00000107290,ENSG00000145734,ENSG00000153147,ENSG00000135932,ENSG00000131778,ENSG00000150527,ENSG00000147677,ENSG00000008294,ENSG00000151413,ENSG00000213619,ENSG00000171132,ENSG00000135862,ENSG00000006715,ENSG00000113648,ENSG00000187741,ENSG00000140577…
GO:0034613	cellular protein localization	biological_process	8.6404e-16	1.8077e-13	325	2408	1680	22156	ENSG00000101310,ENSG00000101367,ENSG00000163002,ENSG00000168522,ENSG00000113384,ENSG00000112851,ENSG00000131504,ENSG00000137699,ENSG00000138768,ENSG00000082898,ENSG00000119912,ENSG00000119906,ENSG00000152520,ENSG00000183020,ENSG00000083845,ENSG00000162852,ENSG00000143376,ENSG00000114316,ENSG00000122218,ENSG00000078246,ENSG00000112062,ENSG00000187535,ENSG00000168434,ENSG00000151876,ENSG00000073921…
GO:0030163	protein catabolic process	biological_process	1.0484e-15	2.1701e-13	197	2408	952	22156	ENSG00000144224,ENSG00000013374,ENSG00000183020,ENSG00000136986,ENSG00000115233,ENSG00000163527,ENSG00000058056,ENSG00000103194,ENSG00000102921,ENSG00000082898,ENSG00000196924,ENSG00000153827,ENSG00000139842,ENSG00000089006,ENSG00000140543,ENSG00000130164,ENSG00000055483,ENSG00000110801,ENSG00000128731,ENSG00000100225,ENSG00000123374,ENSG00000034677,ENSG00000082701,ENSG00000141682,ENSG00000139324…
GO:0007346	regulation of mitotic cell cycle	biological_process	1.4031e-15	2.8736e-13	144	2408	636	22156	ENSG00000167657,ENSG00000094880,ENSG00000128789,ENSG00000182185,ENSG00000151849,ENSG00000088325,ENSG00000111596,ENSG00000080839,ENSG00000118007,ENSG00000007168,ENSG00000171862,ENSG00000197102,ENSG00000055130,ENSG00000174442,ENSG00000054282,ENSG00000112877,ENSG00000166949,ENSG00000170242,ENSG00000107862,ENSG00000072864,ENSG00000160551,ENSG00000143624,ENSG00000178971,ENSG00000124762,ENSG00000136104…
GO:0044249	cellular biosynthetic process	biological_process	2.1877e-15	4.434e-13	899	2408	6495	22156	ENSG00000138801,ENSG00000068366,ENSG00000116668,ENSG00000104320,ENSG00000151718,ENSG00000006831,ENSG00000112186,ENSG00000114126,ENSG00000185104,ENSG00000165288,ENSG00000086102,ENSG00000188994,ENSG00000163950,ENSG00000105993,ENSG00000113648,ENSG00000151748,ENSG00000181555,ENSG00000164151,ENSG00000285708,ENSG00000278540,ENSG00000138193,ENSG00000100714,ENSG00000109685,ENSG00000116711,ENSG00000198707…
GO:1901576	organic substance biosynthetic process	biological_process	2.6494e-15	5.3144e-13	912	2408	6610	22156	ENSG00000164190,ENSG00000153147,ENSG00000165629,ENSG00000197121,ENSG00000135842,ENSG00000143398,ENSG00000122034,ENSG00000173163,ENSG00000146263,ENSG00000132466,ENSG00000153936,ENSG00000143156,ENSG00000042429,ENSG00000130816,ENSG00000135966,ENSG00000171634,ENSG00000147677,ENSG00000078269,ENSG00000117139,ENSG00000163655,ENSG00000116016,ENSG00000063854,ENSG00000140455,ENSG00000187676,ENSG00000148606…
GO:0044257	cellular protein catabolic process	biological_process	5.2227e-15	1.0369e-12	168	2408	780	22156	ENSG00000055483,ENSG00000082701,ENSG00000123374,ENSG00000034677,ENSG00000128731,ENSG00000100225,ENSG00000110801,ENSG00000141682,ENSG00000119912,ENSG00000139324,ENSG00000139842,ENSG00000153827,ENSG00000140543,ENSG00000089006,ENSG00000163527,ENSG00000058056,ENSG00000102921,ENSG00000103194,ENSG00000144224,ENSG00000013374,ENSG00000183020,ENSG00000136986,ENSG00000115233,ENSG00000151876,ENSG00000107829…
GO:0008104	protein localization	biological_process	5.7424e-15	1.1286e-12	446	2408	2543	22156	ENSG00000152061,ENSG00000173163,ENSG00000197121,ENSG00000143398,ENSG00000164190,ENSG00000067208,ENSG00000145592,ENSG00000068724,ENSG00000175455,ENSG00000130338,ENSG00000078674,ENSG00000104980,ENSG00000124222,ENSG00000150527,ENSG00000125304,ENSG00000135966,ENSG00000152894,ENSG00000151116,ENSG00000157110,ENSG00000143771,ENSG00000114573,ENSG00000100629,ENSG00000067606,ENSG00000171490,ENSG00000136240…
GO:0019941	modification-dependent protein catabolic process	biological_process	1.0025e-14	1.9506e-12	152	2408	679	22156	ENSG00000077254,ENSG00000130177,ENSG00000170312,ENSG00000132388,ENSG00000107404,ENSG00000124422,ENSG00000155975,ENSG00000196510,ENSG00000086758,ENSG00000159459,ENSG00000036257,ENSG00000145604,ENSG00000079387,ENSG00000167986,ENSG00000160087,ENSG00000090686,ENSG00000146021,ENSG00000136731,ENSG00000104517,ENSG00000123124,ENSG00000162607,ENSG00000004897,ENSG00000204463,ENSG00000147162,ENSG00000153561…
GO:0009058	biosynthetic process	biological_process	1.1845e-14	2.2818e-12	919	2408	6709	22156	ENSG00000074266,ENSG00000197548,ENSG00000196498,ENSG00000091127,ENSG00000141527,ENSG00000138777,ENSG00000175029,ENSG00000134046,ENSG00000143149,ENSG00000149554,ENSG00000109111,ENSG00000283321,ENSG00000196363,ENSG00000070495,ENSG00000144231,ENSG00000004399,ENSG00000196083,ENSG00000198408,ENSG00000110851,ENSG00000160199,ENSG00000132356,ENSG00000198742,ENSG00000152409,ENSG00000100479,ENSG00000113391…
GO:0043632	modification-dependent macromolecule catabolic process	biological_process	1.2398e-14	2.365e-12	154	2408	690	22156	ENSG00000115464,ENSG00000080815,ENSG00000116005,ENSG00000103404,ENSG00000115760,ENSG00000173163,ENSG00000082996,ENSG00000155313,ENSG00000063978,ENSG00000121060,ENSG00000163162,ENSG00000038532,ENSG00000204628,ENSG00000140455,ENSG00000049759,ENSG00000156970,ENSG00000118193,ENSG00000071537,ENSG00000066427,ENSG00000185104,ENSG00000109670,ENSG00000198087,ENSG00000011275,ENSG00000104695,ENSG00000087586…
GO:0051603	proteolysis involved in cellular protein catabolic process	biological_process	1.2805e-14	2.4189e-12	162	2408	752	22156	ENSG00000143207,ENSG00000094880,ENSG00000187555,ENSG00000166266,ENSG00000077721,ENSG00000118564,ENSG00000008018,ENSG00000044574,ENSG00000173473,ENSG00000113712,ENSG00000136758,ENSG00000135655,ENSG00000123552,ENSG00000019995,ENSG00000170242,ENSG00000148719,ENSG00000102910,ENSG00000135018,ENSG00000161011,ENSG00000171862,ENSG00000055130,ENSG00000112208,ENSG00000174010,ENSG00000101557,ENSG00000009335…
GO:0006511	ubiquitin-dependent protein catabolic process	biological_process	1.4167e-14	2.6505e-12	151	2408	673	22156	ENSG00000044090,ENSG00000177479,ENSG00000276043,ENSG00000145743,ENSG00000118939,ENSG00000024048,ENSG00000145495,ENSG00000145332,ENSG00000119318,ENSG00000153561,ENSG00000147162,ENSG00000113558,ENSG00000151148,ENSG00000166233,ENSG00000127481,ENSG00000110344,ENSG00000135679,ENSG00000079387,ENSG00000145604,ENSG00000159459,ENSG00000086758,ENSG00000036257,ENSG00000196510,ENSG00000155975,ENSG00000124422…
GO:0044085	cellular component biogenesis	biological_process	2.148e-14	3.9804e-12	519	2408	3221	22156	ENSG00000249915,ENSG00000196924,ENSG00000096063,ENSG00000140543,ENSG00000140105,ENSG00000163539,ENSG00000103769,ENSG00000187079,ENSG00000055483,ENSG00000158321,ENSG00000027075,ENSG00000082701,ENSG00000146909,ENSG00000115091,ENSG00000156650,ENSG00000136986,ENSG00000130402,ENSG00000119185,ENSG00000112096,ENSG00000141076,ENSG00000106078,ENSG00000100614,ENSG00000107263,ENSG00000092036,ENSG00000144895…
GO:0006260	DNA replication	biological_process	2.1763e-14	3.9947e-12	93	2408	335	22156	ENSG00000065559,ENSG00000122008,ENSG00000187790,ENSG00000135624,ENSG00000147862,ENSG00000164815,ENSG00000124535,ENSG00000132780,ENSG00000110958,ENSG00000079246,ENSG00000085224,ENSG00000169375,ENSG00000147421,ENSG00000175054,ENSG00000256525,ENSG00000123374,ENSG00000104738,ENSG00000175643,ENSG00000198646,ENSG00000125885,ENSG00000111653,ENSG00000166226,ENSG00000113318,ENSG00000128908,ENSG00000101868…
GO:1901987	regulation of cell cycle phase transition	biological_process	2.3293e-14	4.2356e-12	120	2408	505	22156	ENSG00000094880,ENSG00000119397,ENSG00000114107,ENSG00000101367,ENSG00000139842,ENSG00000182247,ENSG00000104885,ENSG00000111596,ENSG00000088325,ENSG00000169375,ENSG00000087206,ENSG00000151849,ENSG00000103769,ENSG00000067369,ENSG00000182185,ENSG00000175054,ENSG00000100225,ENSG00000123374,ENSG00000128789,ENSG00000007168,ENSG00000253729,ENSG00000172273,ENSG00000080839,ENSG00000108384,ENSG00000072864…
GO:0015630	microtubule cytoskeleton	cellular_component	2.4322e-14	4.3818e-12	272	2408	1261	22156	ENSG00000116141,ENSG00000120539,ENSG00000157869,ENSG00000168807,ENSG00000074054,ENSG00000182504,ENSG00000090565,ENSG00000072501,ENSG00000259132,ENSG00000101639,ENSG00000132849,ENSG00000213066,ENSG00000284770,ENSG00000101447,ENSG00000188878,ENSG00000138160,ENSG00000140025,ENSG00000169398,ENSG00000186522,ENSG00000161036,ENSG00000134108,ENSG00000011295,ENSG00000092036,ENSG00000198089,ENSG00000275052…
GO:0032446	protein modification by small protein conjugation	biological_process	2.5515e-14	4.5545e-12	191	2408	890	22156	ENSG00000082068,ENSG00000078043,ENSG00000122779,ENSG00000134371,ENSG00000106683,ENSG00000011275,ENSG00000075975,ENSG00000171132,ENSG00000078140,ENSG00000002746,ENSG00000102471,ENSG00000182670,ENSG00000144357,ENSG00000198742,ENSG00000143476,ENSG00000123091,ENSG00000197548,ENSG00000173273,ENSG00000109670,ENSG00000057663,ENSG00000092140,ENSG00000148634,ENSG00000112701,ENSG00000180233,ENSG00000167693…
GO:0010468	regulation of gene expression	biological_process	2.8787e-14	5.092e-12	706	2408	5117	22156	ENSG00000114126,ENSG00000151718,ENSG00000015479,ENSG00000143153,ENSG00000086102,ENSG00000130558,ENSG00000188994,ENSG00000104626,ENSG00000165288,ENSG00000109685,ENSG00000164151,ENSG00000285708,ENSG00000181555,ENSG00000151748,ENSG00000115839,ENSG00000113648,ENSG00000105993,ENSG00000104695,ENSG00000078699,ENSG00000196323,ENSG00000163697,ENSG00000173757,ENSG00000198707,ENSG00000087586,ENSG00000138399…
GO:0032268	regulation of cellular protein metabolic process	biological_process	3.4955e-14	6.1272e-12	353	2408	2077	22156	ENSG00000079387,ENSG00000107937,ENSG00000106692,ENSG00000132478,ENSG00000114302,ENSG00000126070,ENSG00000197386,ENSG00000159217,ENSG00000107404,ENSG00000137692,ENSG00000147548,ENSG00000204463,ENSG00000103197,ENSG00000087074,ENSG00000104517,ENSG00000185238,ENSG00000138095,ENSG00000123975,ENSG00000047579,ENSG00000108349,ENSG00000013588,ENSG00000077782,ENSG00000112237,ENSG00000177479,ENSG00000164024…
GO:0044763	single-organism cellular process	biological_process	3.9678e-14	6.8929e-12	1816	2408	14700	22156	ENSG00000197442,ENSG00000110801,ENSG00000057252,ENSG00000009954,ENSG00000184368,ENSG00000169375,ENSG00000131018,ENSG00000137947,ENSG00000282278,ENSG00000087301,ENSG00000121579,ENSG00000011295,ENSG00000134108,ENSG00000198089,ENSG00000164916,ENSG00000157107,ENSG00000064313,ENSG00000059758,ENSG00000172175,ENSG00000166016,ENSG00000253729,ENSG00000213066,ENSG00000141867,ENSG00000057608,ENSG00000101447…
GO:0051171	regulation of nitrogen compound metabolic process	biological_process	4.1416e-14	7.1313e-12	705	2408	4758	22156	ENSG00000175787,ENSG00000110713,ENSG00000151779,ENSG00000113360,ENSG00000140451,ENSG00000140694,ENSG00000108510,ENSG00000025800,ENSG00000196712,ENSG00000122566,ENSG00000127663,ENSG00000101190,ENSG00000102606,ENSG00000119508,ENSG00000106948,ENSG00000072274,ENSG00000143458,ENSG00000104064,ENSG00000010244,ENSG00000127914,ENSG00000073417,ENSG00000119522,ENSG00000177425,ENSG00000148908,ENSG00000198604…
GO:0016567	protein ubiquitination	biological_process	4.4514e-14	7.5974e-12	181	2408	834	22156	ENSG00000204628,ENSG00000064726,ENSG00000176407,ENSG00000049759,ENSG00000143164,ENSG00000198919,ENSG00000147099,ENSG00000163162,ENSG00000167693,ENSG00000082996,ENSG00000173163,ENSG00000172167,ENSG00000122550,ENSG00000063978,ENSG00000121060,ENSG00000080815,ENSG00000130338,ENSG00000154447,ENSG00000106799,ENSG00000115760,ENSG00000144357,ENSG00000198742,ENSG00000143476,ENSG00000123091,ENSG00000171132…
GO:0006281	DNA repair	biological_process	5.9555e-14	1.0076e-11	137	2408	583	22156	ENSG00000064933,ENSG00000104889,ENSG00000140718,ENSG00000134058,ENSG00000140525,ENSG00000138376,ENSG00000072501,ENSG00000111602,ENSG00000187790,ENSG00000157106,ENSG00000124535,ENSG00000119684,ENSG00000163104,ENSG00000139842,ENSG00000153827,ENSG00000087206,ENSG00000085224,ENSG00000079246,ENSG00000119906,ENSG00000123374,ENSG00000198690,ENSG00000256525,ENSG00000128731,ENSG00000253729,ENSG00000115233…
GO:1901990	regulation of mitotic cell cycle phase transition	biological_process	7.3266e-14	1.2289e-11	106	2408	433	22156	ENSG00000134371,ENSG00000103995,ENSG00000087586,ENSG00000198707,ENSG00000002822,ENSG00000143476,ENSG00000166037,ENSG00000158402,ENSG00000213923,ENSG00000156970,ENSG00000175216,ENSG00000117724,ENSG00000005483,ENSG00000118193,ENSG00000169679,ENSG00000135090,ENSG00000135679,ENSG00000183765,ENSG00000149554,ENSG00000113558,ENSG00000182923,ENSG00000114126,ENSG00000149311,ENSG00000104320,ENSG00000010244…
GO:0019219	regulation of nucleobase-containing compound metabolic process	biological_process	7.5347e-14	1.253e-11	692	2408	4671	22156	ENSG00000136770,ENSG00000156802,ENSG00000085511,ENSG00000093167,ENSG00000198815,ENSG00000127483,ENSG00000103423,ENSG00000092201,ENSG00000105939,ENSG00000131196,ENSG00000134086,ENSG00000114650,ENSG00000133997,ENSG00000136937,ENSG00000105866,ENSG00000182606,ENSG00000180263,ENSG00000127191,ENSG00000070018,ENSG00000089693,ENSG00000145730,ENSG00000187742,ENSG00000113716,ENSG00000183049,ENSG00000134744…
GO:2000112	regulation of cellular macromolecule biosynthetic process	biological_process	8.0213e-14	1.3226e-11	613	2408	4231	22156	ENSG00000136146,ENSG00000167632,ENSG00000168813,ENSG00000116731,ENSG00000111602,ENSG00000106263,ENSG00000133703,ENSG00000028277,ENSG00000143621,ENSG00000082258,ENSG00000104408,ENSG00000134058,ENSG00000136715,ENSG00000177311,ENSG00000156650,ENSG00000115091,ENSG00000119185,ENSG00000172273,ENSG00000141076,ENSG00000112096,ENSG00000100614,ENSG00000168610,ENSG00000124151,ENSG00000118689,ENSG00000144895…
GO:0016604	nuclear body	cellular_component	8.7219e-14	1.4261e-11	186	2408	879	22156	ENSG00000171862,ENSG00000161011,ENSG00000110422,ENSG00000109606,ENSG00000157540,ENSG00000100116,ENSG00000121741,ENSG00000136758,ENSG00000204569,ENSG00000118007,ENSG00000137776,ENSG00000113712,ENSG00000175054,ENSG00000167258,ENSG00000147421,ENSG00000119596,ENSG00000067369,ENSG00000102218,ENSG00000109920,ENSG00000167657,ENSG00000172530,ENSG00000163938,ENSG00000187555,ENSG00000122008,ENSG00000163931…
GO:0051246	regulation of protein metabolic process	biological_process	1.0319e-13	1.6731e-11	394	2408	2459	22156	ENSG00000197594,ENSG00000112062,ENSG00000005810,ENSG00000114316,ENSG00000153721,ENSG00000073921,ENSG00000120662,ENSG00000151876,ENSG00000197381,ENSG00000142192,ENSG00000060237,ENSG00000125107,ENSG00000109184,ENSG00000173933,ENSG00000116209,ENSG00000117461,ENSG00000135341,ENSG00000115170,ENSG00000095787,ENSG00000112079,ENSG00000128563,ENSG00000152348,ENSG00000107077,ENSG00000055917,ENSG00000167103…
GO:0006325	chromatin organization	biological_process	1.0414e-13	1.6745e-11	168	2408	823	22156	ENSG00000025293,ENSG00000135341,ENSG00000116539,ENSG00000092199,ENSG00000095787,ENSG00000107077,ENSG00000049618,ENSG00000177200,ENSG00000128708,ENSG00000116731,ENSG00000282034,ENSG00000161036,ENSG00000075856,ENSG00000141867,ENSG00000173120,ENSG00000185658,ENSG00000111653,ENSG00000108840,ENSG00000156650,ENSG00000128908,ENSG00000084676,ENSG00000153922,ENSG00000124151,ENSG00000105393,ENSG00000088305…
GO:0016740	transferase activity	molecular_function	1.3297e-13	2.1206e-11	450	2408	2472	22156	ENSG00000152348,ENSG00000163902,ENSG00000128708,ENSG00000112972,ENSG00000090060,ENSG00000007047,ENSG00000112079,ENSG00000135341,ENSG00000115170,ENSG00000080561,ENSG00000117461,ENSG00000085231,ENSG00000156599,ENSG00000170525,ENSG00000175048,ENSG00000049323,ENSG00000025293,ENSG00000060237,ENSG00000114491,ENSG00000111880,ENSG00000069943,ENSG00000159461,ENSG00000005810,ENSG00000130939,ENSG00000112062…
GO:0009892	negative regulation of metabolic process	biological_process	1.782e-13	2.8189e-11	398	2408	2649	22156	ENSG00000130695,ENSG00000073614,ENSG00000112242,ENSG00000050344,ENSG00000132604,ENSG00000113389,ENSG00000131023,ENSG00000110880,ENSG00000096717,ENSG00000197299,ENSG00000120727,ENSG00000149639,ENSG00000123240,ENSG00000119383,ENSG00000102054,ENSG00000123143,ENSG00000178971,ENSG00000119969,ENSG00000119778,ENSG00000127616,ENSG00000124762,ENSG00000136536,ENSG00000105556,ENSG00000104969,ENSG00000100354…
GO:0016032	viral process	biological_process	2.8245e-13	4.432e-11	164	2408	798	22156	ENSG00000170312,ENSG00000101146,ENSG00000114030,ENSG00000155975,ENSG00000116679,ENSG00000164327,ENSG00000145604,ENSG00000186350,ENSG00000131747,ENSG00000159256,ENSG00000108953,ENSG00000113569,ENSG00000100403,ENSG00000167986,ENSG00000075711,ENSG00000104517,ENSG00000130699,ENSG00000103197,ENSG00000009844,ENSG00000123124,ENSG00000110367,ENSG00000005339,ENSG00000205339,ENSG00000147162,ENSG00000110713…
GO:0016482	cytoplasmic transport	biological_process	2.8939e-13	4.5045e-11	233	2408	1247	22156	ENSG00000100401,ENSG00000138757,ENSG00000153956,ENSG00000206418,ENSG00000127603,ENSG00000136709,ENSG00000104660,ENSG00000138750,ENSG00000181789,ENSG00000113719,ENSG00000107862,ENSG00000102910,ENSG00000092820,ENSG00000166949,ENSG00000117500,ENSG00000197102,ENSG00000069248,ENSG00000144674,ENSG00000204569,ENSG00000185722,ENSG00000171853,ENSG00000196313,ENSG00000102858,ENSG00000132182,ENSG00000165934…
GO:0010605	negative regulation of macromolecule metabolic process	biological_process	3.0678e-13	4.7374e-11	375	2408	2488	22156	ENSG00000010803,ENSG00000080815,ENSG00000116580,ENSG00000106462,ENSG00000134283,ENSG00000094804,ENSG00000062650,ENSG00000086232,ENSG00000001630,ENSG00000101882,ENSG00000123908,ENSG00000197157,ENSG00000138386,ENSG00000109320,ENSG00000147099,ENSG00000104856,ENSG00000167693,ENSG00000162616,ENSG00000204628,ENSG00000141543,ENSG00000163874,ENSG00000065526,ENSG00000049759,ENSG00000091127,ENSG00000196498…
GO:0000226	microtubule cytoskeleton organization	biological_process	3.4773e-13	5.3275e-11	143	2408	569	22156	ENSG00000168014,ENSG00000123473,ENSG00000197386,ENSG00000101146,ENSG00000285053,ENSG00000107404,ENSG00000170312,ENSG00000077254,ENSG00000116127,ENSG00000076242,ENSG00000114999,ENSG00000075711,ENSG00000151914,ENSG00000134278,ENSG00000118200,ENSG00000108395,ENSG00000137822,ENSG00000135720,ENSG00000044090,ENSG00000166579,ENSG00000103995,ENSG00000130559,ENSG00000002822,ENSG00000206530,ENSG00000182923…
GO:0044764	multi-organism cellular process	biological_process	3.931e-13	5.9754e-11	164	2408	802	22156	ENSG00000153767,ENSG00000164615,ENSG00000065243,ENSG00000044090,ENSG00000005339,ENSG00000205339,ENSG00000147162,ENSG00000110713,ENSG00000185624,ENSG00000136754,ENSG00000113558,ENSG00000126883,ENSG00000072274,ENSG00000135679,ENSG00000169679,ENSG00000108559,ENSG00000105939,ENSG00000171681,ENSG00000254505,ENSG00000127481,ENSG00000186350,ENSG00000131747,ENSG00000116679,ENSG00000145604,ENSG00000164327…
GO:0000166	nucleotide binding	molecular_function	4.21e-13	6.3499e-11	433	2408	2343	22156	ENSG00000123983,ENSG00000143179,ENSG00000143776,ENSG00000160087,ENSG00000140374,ENSG00000157353,ENSG00000076242,ENSG00000112210,ENSG00000138182,ENSG00000197912,ENSG00000173575,ENSG00000120694,ENSG00000134905,ENSG00000182150,ENSG00000018510,ENSG00000107937,ENSG00000120137,ENSG00000114302,ENSG00000135776,ENSG00000141698,ENSG00000145375,ENSG00000051341,ENSG00000005100,ENSG00000134318,ENSG00000059573…
GO:1901265	nucleoside phosphate binding	molecular_function	4.4939e-13	6.726e-11	433	2408	2344	22156	ENSG00000174437,ENSG00000164715,ENSG00000140795,ENSG00000156958,ENSG00000132155,ENSG00000168118,ENSG00000145555,ENSG00000170606,ENSG00000141543,ENSG00000186716,ENSG00000106799,ENSG00000065883,ENSG00000179115,ENSG00000075785,ENSG00000094804,ENSG00000137601,ENSG00000121621,ENSG00000268643,ENSG00000107625,ENSG00000075413,ENSG00000204764,ENSG00000086232,ENSG00000115484,ENSG00000024422,ENSG00000144231…
GO:0000086	G2/M transition of mitotic cell cycle	biological_process	5.0403e-13	7.4862e-11	63	2408	181	22156	ENSG00000158402,ENSG00000143476,ENSG00000166037,ENSG00000007168,ENSG00000108384,ENSG00000156273,ENSG00000213923,ENSG00000103995,ENSG00000170242,ENSG00000072864,ENSG00000197102,ENSG00000055130,ENSG00000092036,ENSG00000198707,ENSG00000198089,ENSG00000064313,ENSG00000087586,ENSG00000054282,ENSG00000112877,ENSG00000101367,ENSG00000182923,ENSG00000114107,ENSG00000119397,ENSG00000113558,ENSG00000149554…
GO:0022607	cellular component assembly	biological_process	5.4373e-13	8.0147e-11	484	2408	2969	22156	ENSG00000121774,ENSG00000075711,ENSG00000113615,ENSG00000167325,ENSG00000167986,ENSG00000134278,ENSG00000083067,ENSG00000080644,ENSG00000138347,ENSG00000110367,ENSG00000164877,ENSG00000157856,ENSG00000112159,ENSG00000115419,ENSG00000132680,ENSG00000145494,ENSG00000155975,ENSG00000113300,ENSG00000119787,ENSG00000170312,ENSG00000160218,ENSG00000116127,ENSG00000138802,ENSG00000068024,ENSG00000164327…
GO:0051641	cellular localization	biological_process	5.5411e-13	8.1062e-11	614	2408	3967	22156	ENSG00000171109,ENSG00000186111,ENSG00000151422,ENSG00000008952,ENSG00000273749,ENSG00000004766,ENSG00000123240,ENSG00000054611,ENSG00000135525,ENSG00000184575,ENSG00000131023,ENSG00000117305,ENSG00000132604,ENSG00000082805,ENSG00000109323,ENSG00000157077,ENSG00000129158,ENSG00000137145,ENSG00000110651,ENSG00000084652,ENSG00000058063,ENSG00000113163,ENSG00000172530,ENSG00000122507,ENSG00000092820…
GO:0010556	regulation of macromolecule biosynthetic process	biological_process	6.2743e-13	9.1104e-11	618	2408	4328	22156	ENSG00000197779,ENSG00000152894,ENSG00000164463,ENSG00000102580,ENSG00000182973,ENSG00000120705,ENSG00000136603,ENSG00000083168,ENSG00000140262,ENSG00000066422,ENSG00000100393,ENSG00000244754,ENSG00000197050,ENSG00000006459,ENSG00000089154,ENSG00000186141,ENSG00000107758,ENSG00000080603,ENSG00000136169,ENSG00000165288,ENSG00000086102,ENSG00000188994,ENSG00000104320,ENSG00000151718,ENSG00000185104…
GO:0030554	adenyl nucleotide binding	molecular_function	7.6062e-13	1.0962e-10	348	2408	1701	22156	ENSG00000167325,ENSG00000188191,ENSG00000101974,ENSG00000136021,ENSG00000166833,ENSG00000112159,ENSG00000085840,ENSG00000133657,ENSG00000114999,ENSG00000110367,ENSG00000185842,ENSG00000140367,ENSG00000132388,ENSG00000170312,ENSG00000162733,ENSG00000013441,ENSG00000134684,ENSG00000131747,ENSG00000164776,ENSG00000078070,ENSG00000083642,ENSG00000124587,ENSG00000103356,ENSG00000141736,ENSG00000145348…
GO:0042393	histone binding	molecular_function	9.5163e-13	1.3615e-10	67	2408	203	22156	ENSG00000073614,ENSG00000204256,ENSG00000107077,ENSG00000198879,ENSG00000096717,ENSG00000010292,ENSG00000128708,ENSG00000188976,ENSG00000119778,ENSG00000282034,ENSG00000161036,ENSG00000075856,ENSG00000123143,ENSG00000124795,ENSG00000141867,ENSG00000171016,ENSG00000127616,ENSG00000198700,ENSG00000156650,ENSG00000172273,ENSG00000111653,ENSG00000128908,ENSG00000153922,ENSG00000153046,ENSG00000132780…
GO:0005524	ATP binding	molecular_function	1.0289e-12	1.4613e-10	340	2408	1652	22156	ENSG00000006837,ENSG00000114268,ENSG00000186638,ENSG00000011376,ENSG00000186625,ENSG00000139163,ENSG00000066735,ENSG00000143153,ENSG00000065613,ENSG00000138801,ENSG00000068366,ENSG00000169118,ENSG00000172340,ENSG00000154265,ENSG00000068650,ENSG00000278540,ENSG00000100714,ENSG00000213923,ENSG00000171132,ENSG00000106683,ENSG00000140443,ENSG00000163491,ENSG00000087586,ENSG00000143156,ENSG00000143398…
GO:0036094	small molecule binding	molecular_function	1.2553e-12	1.7699e-10	459	2408	2554	22156	ENSG00000143748,ENSG00000163938,ENSG00000105221,ENSG00000198431,ENSG00000152642,ENSG00000181192,ENSG00000159692,ENSG00000206418,ENSG00000044574,ENSG00000144118,ENSG00000182185,ENSG00000175054,ENSG00000165732,ENSG00000142627,ENSG00000125779,ENSG00000135297,ENSG00000008130,ENSG00000136758,ENSG00000125885,ENSG00000166226,ENSG00000072756,ENSG00000116954,ENSG00000169071,ENSG00000162104,ENSG00000110422…
GO:0032559	adenyl ribonucleotide binding	molecular_function	1.8134e-12	2.5384e-10	345	2408	1688	22156	ENSG00000156510,ENSG00000166532,ENSG00000136492,ENSG00000077782,ENSG00000196182,ENSG00000135720,ENSG00000157764,ENSG00000169679,ENSG00000067248,ENSG00000135090,ENSG00000152256,ENSG00000265817,ENSG00000196411,ENSG00000134318,ENSG00000059573,ENSG00000067900,ENSG00000119408,ENSG00000137807,ENSG00000159267,ENSG00000130707,ENSG00000149311,ENSG00000106105,ENSG00000120694,ENSG00000134905,ENSG00000173575…
GO:0003682	chromatin binding	molecular_function	1.9308e-12	2.6834e-10	126	2408	544	22156	ENSG00000136492,ENSG00000122779,ENSG00000173757,ENSG00000116273,ENSG00000005339,ENSG00000278272,ENSG00000171988,ENSG00000109685,ENSG00000132356,ENSG00000127663,ENSG00000110851,ENSG00000162409,ENSG00000276043,ENSG00000113648,ENSG00000117724,ENSG00000092201,ENSG00000131196,ENSG00000167670,ENSG00000196498,ENSG00000127483,ENSG00000151503,ENSG00000108799,ENSG00000074266,ENSG00000183495,ENSG00000141027…
GO:0009889	regulation of biosynthetic process	biological_process	2.8319e-12	3.9079e-10	645	2408	4582	22156	ENSG00000124535,ENSG00000157193,ENSG00000100292,ENSG00000139154,ENSG00000163104,ENSG00000163848,ENSG00000121989,ENSG00000100201,ENSG00000101577,ENSG00000174738,ENSG00000173120,ENSG00000118260,ENSG00000185658,ENSG00000111653,ENSG00000185697,ENSG00000196792,ENSG00000155506,ENSG00000128908,ENSG00000166049,ENSG00000181222,ENSG00000257923,ENSG00000058056,ENSG00000197461,ENSG00000078246,ENSG00000198182…
GO:0009894	regulation of catabolic process	biological_process	2.86e-12	3.9188e-10	247	2408	1234	22156	ENSG00000166579,ENSG00000112425,ENSG00000102606,ENSG00000180263,ENSG00000155096,ENSG00000078618,ENSG00000033627,ENSG00000276043,ENSG00000196712,ENSG00000177479,ENSG00000144566,ENSG00000146376,ENSG00000151779,ENSG00000187742,ENSG00000137962,ENSG00000119318,ENSG00000198799,ENSG00000147162,ENSG00000119522,ENSG00000136770,ENSG00000149311,ENSG00000133812,ENSG00000159720,ENSG00000166233,ENSG00000023287…
GO:0033043	regulation of organelle organization	biological_process	3.0636e-12	4.1684e-10	237	2408	1192	22156	ENSG00000152409,ENSG00000132356,ENSG00000158402,ENSG00000115839,ENSG00000113648,ENSG00000171132,ENSG00000006715,ENSG00000162409,ENSG00000138071,ENSG00000278259,ENSG00000106683,ENSG00000070366,ENSG00000082068,ENSG00000089159,ENSG00000087586,ENSG00000132405,ENSG00000115484,ENSG00000175662,ENSG00000109111,ENSG00000141556,ENSG00000149554,ENSG00000112701,ENSG00000114126,ENSG00000057663,ENSG00000079332…
GO:0031326	regulation of cellular biosynthetic process	biological_process	3.7352e-12	5.047e-10	636	2408	4514	22156	ENSG00000101773,ENSG00000141543,ENSG00000204628,ENSG00000049759,ENSG00000154124,ENSG00000147099,ENSG00000109320,ENSG00000066777,ENSG00000162616,ENSG00000075151,ENSG00000063978,ENSG00000142453,ENSG00000134283,ENSG00000116580,ENSG00000162851,ENSG00000010803,ENSG00000065883,ENSG00000141380,ENSG00000062650,ENSG00000014164,ENSG00000113391,ENSG00000198742,ENSG00000132356,ENSG00000152409,ENSG00000160199…
GO:0048523	negative regulation of cellular process	biological_process	6.249e-12	8.3824e-10	686	2408	4783	22156	ENSG00000196189,ENSG00000140451,ENSG00000151779,ENSG00000198799,ENSG00000102606,ENSG00000101190,ENSG00000122566,ENSG00000127663,ENSG00000196712,ENSG00000070950,ENSG00000119508,ENSG00000163785,ENSG00000177425,ENSG00000182923,ENSG00000158169,ENSG00000073417,ENSG00000127914,ENSG00000010244,ENSG00000170836,ENSG00000148908,ENSG00000188177,ENSG00000217128,ENSG00000186350,ENSG00000148516,ENSG00000131747…
GO:0008150	biological_process	biological_process	6.2899e-12	8.3824e-10	2268	2408	19762	22156	ENSG00000141002,ENSG00000113580,ENSG00000143190,ENSG00000032219,ENSG00000011198,ENSG00000108395,ENSG00000103479,ENSG00000047579,ENSG00000111605,ENSG00000138095,ENSG00000168300,ENSG00000196505,ENSG00000106692,ENSG00000108515,ENSG00000067955,ENSG00000151208,ENSG00000107937,ENSG00000107404,ENSG00000274211,ENSG00000134905,ENSG00000060656,ENSG00000109762,ENSG00000159267,ENSG00000110497,ENSG00000196411…
GO:0031324	negative regulation of cellular metabolic process	biological_process	8.6888e-12	1.1501e-09	353	2408	2281	22156	ENSG00000123124,ENSG00000167491,ENSG00000198911,ENSG00000107864,ENSG00000187531,ENSG00000075711,ENSG00000124782,ENSG00000121774,ENSG00000108953,ENSG00000188191,ENSG00000180530,ENSG00000106070,ENSG00000174306,ENSG00000188177,ENSG00000005700,ENSG00000116679,ENSG00000036257,ENSG00000068024,ENSG00000217128,ENSG00000148516,ENSG00000186350,ENSG00000138738,ENSG00000170836,ENSG00000172795,ENSG00000100644…
GO:0000228	nuclear chromosome	cellular_component	9.1976e-12	1.2092e-09	130	2408	640	22156	ENSG00000119772,ENSG00000131747,ENSG00000282988,ENSG00000186350,ENSG00000126070,ENSG00000159259,ENSG00000148737,ENSG00000163781,ENSG00000196199,ENSG00000170312,ENSG00000076242,ENSG00000187531,ENSG00000130699,ENSG00000085840,ENSG00000138095,ENSG00000167986,ENSG00000111605,ENSG00000180530,ENSG00000127663,ENSG00000276043,ENSG00000140451,ENSG00000005339,ENSG00000149311,ENSG00000177425,ENSG00000162521…
GO:0044403	symbiosis, encompassing mutualism through parasitism	biological_process	1.0096e-11	1.3096e-09	166	2408	862	22156	ENSG00000163002,ENSG00000130164,ENSG00000096063,ENSG00000139842,ENSG00000082898,ENSG00000137947,ENSG00000015171,ENSG00000079246,ENSG00000185896,ENSG00000119912,ENSG00000164300,ENSG00000117335,ENSG00000197442,ENSG00000205726,ENSG00000155506,ENSG00000153094,ENSG00000136986,ENSG00000111652,ENSG00000118260,ENSG00000168610,ENSG00000153922,ENSG00000124789,ENSG00000108424,ENSG00000171497,ENSG00000082258…
GO:0044419	interspecies interaction between organisms	biological_process	1.0096e-11	1.3096e-09	166	2408	862	22156	ENSG00000148356,ENSG00000080561,ENSG00000135341,ENSG00000078747,ENSG00000144635,ENSG00000106263,ENSG00000124214,ENSG00000082258,ENSG00000171497,ENSG00000108424,ENSG00000254087,ENSG00000197381,ENSG00000196352,ENSG00000141867,ENSG00000111880,ENSG00000175115,ENSG00000153094,ENSG00000155506,ENSG00000136986,ENSG00000205726,ENSG00000118260,ENSG00000111652,ENSG00000168610,ENSG00000124789,ENSG00000153922…
GO:0000151	ubiquitin ligase complex	cellular_component	1.1351e-11	1.4626e-09	79	2408	289	22156	ENSG00000076321,ENSG00000107829,ENSG00000160445,ENSG00000151876,ENSG00000161040,ENSG00000114796,ENSG00000167977,ENSG00000130939,ENSG00000203995,ENSG00000174010,ENSG00000118420,ENSG00000090316,ENSG00000162063,ENSG00000109184,ENSG00000138376,ENSG00000174989,ENSG00000108094,ENSG00000001629,ENSG00000089234,ENSG00000100991,ENSG00000162923,ENSG00000100225,ENSG00000034677,ENSG00000139842,ENSG00000166266…
GO:0017076	purine nucleotide binding	molecular_function	1.6902e-11	2.1636e-09	390	2408	2084	22156	ENSG00000164329,ENSG00000065559,ENSG00000198265,ENSG00000058063,ENSG00000004799,ENSG00000077721,ENSG00000167657,ENSG00000088325,ENSG00000102218,ENSG00000102038,ENSG00000167258,ENSG00000109756,ENSG00000133789,ENSG00000113712,ENSG00000170759,ENSG00000157540,ENSG00000283900,ENSG00000051382,ENSG00000100664,ENSG00000102910,ENSG00000109606,ENSG00000077044,ENSG00000179532,ENSG00000119969,ENSG00000119778…
GO:0001882	nucleoside binding	molecular_function	1.8077e-11	2.2988e-09	384	2408	2045	22156	ENSG00000070961,ENSG00000145348,ENSG00000102763,ENSG00000178105,ENSG00000103423,ENSG00000164292,ENSG00000085511,ENSG00000156802,ENSG00000163785,ENSG00000162368,ENSG00000183049,ENSG00000035687,ENSG00000167972,ENSG00000140451,ENSG00000154229,ENSG00000132676,ENSG00000065243,ENSG00000101974,ENSG00000167325,ENSG00000166833,ENSG00000169379,ENSG00000136021,ENSG00000133657,ENSG00000085840,ENSG00000112159…
GO:0051301	cell division	biological_process	2.1417e-11	2.706e-09	138	2408	615	22156	ENSG00000136492,ENSG00000002822,ENSG00000065243,ENSG00000044090,ENSG00000077782,ENSG00000146918,ENSG00000151503,ENSG00000169679,ENSG00000182923,ENSG00000137807,ENSG00000119408,ENSG00000010244,ENSG00000244405,ENSG00000104218,ENSG00000101146,ENSG00000130177,ENSG00000170312,ENSG00000100154,ENSG00000131747,ENSG00000196510,ENSG00000036257,ENSG00000072121,ENSG00000083642,ENSG00000123975,ENSG00000134278…
GO:0051128	regulation of cellular component organization	biological_process	2.1589e-11	2.7101e-09	427	2408	2464	22156	ENSG00000107263,ENSG00000130429,ENSG00000101096,ENSG00000100614,ENSG00000106078,ENSG00000130402,ENSG00000119185,ENSG00000115091,ENSG00000153094,ENSG00000163975,ENSG00000100225,ENSG00000082701,ENSG00000138138,ENSG00000158321,ENSG00000057019,ENSG00000102572,ENSG00000027075,ENSG00000085224,ENSG00000163539,ENSG00000169375,ENSG00000103769,ENSG00000102974,ENSG00000140105,ENSG00000141682,ENSG00000079246…
GO:0035639	purine ribonucleoside triphosphate binding	molecular_function	2.3036e-11	2.8732e-09	380	2408	2024	22156	ENSG00000159921,ENSG00000183495,ENSG00000118193,ENSG00000183765,ENSG00000135250,ENSG00000165304,ENSG00000156970,ENSG00000197275,ENSG00000079332,ENSG00000198648,ENSG00000138756,ENSG00000086015,ENSG00000023839,ENSG00000149554,ENSG00000155111,ENSG00000024422,ENSG00000115484,ENSG00000138346,ENSG00000136643,ENSG00000090861,ENSG00000099246,ENSG00000078140,ENSG00000138071,ENSG00000162409,ENSG00000278259…
GO:0032549	ribonucleoside binding	molecular_function	2.3193e-11	2.8743e-09	382	2408	2037	22156	ENSG00000085224,ENSG00000103769,ENSG00000140105,ENSG00000079246,ENSG00000197442,ENSG00000084733,ENSG00000082701,ENSG00000138138,ENSG00000066933,ENSG00000102572,ENSG00000141385,ENSG00000027075,ENSG00000009954,ENSG00000135624,ENSG00000182247,ENSG00000170871,ENSG00000096063,ENSG00000282278,ENSG00000099331,ENSG00000059758,ENSG00000134108,ENSG00000164978,ENSG00000113318,ENSG00000168827,ENSG00000115091…
GO:0033365	protein localization to organelle	biological_process	2.4402e-11	3.0049e-09	163	2408	841	22156	ENSG00000138182,ENSG00000133302,ENSG00000116171,ENSG00000112210,ENSG00000104517,ENSG00000087074,ENSG00000151532,ENSG00000103197,ENSG00000204463,ENSG00000064419,ENSG00000157916,ENSG00000159256,ENSG00000108953,ENSG00000113569,ENSG00000186480,ENSG00000025796,ENSG00000204152,ENSG00000048707,ENSG00000168014,ENSG00000124587,ENSG00000018510,ENSG00000136152,ENSG00000173588,ENSG00000170312,ENSG00000107404…
GO:0007010	cytoskeleton organization	biological_process	2.6606e-11	3.2558e-09	276	2408	1377	22156	ENSG00000165288,ENSG00000148498,ENSG00000144824,ENSG00000173273,ENSG00000105738,ENSG00000101972,ENSG00000160299,ENSG00000065613,ENSG00000186625,ENSG00000141556,ENSG00000186638,ENSG00000066427,ENSG00000112186,ENSG00000087586,ENSG00000089159,ENSG00000044459,ENSG00000116117,ENSG00000106683,ENSG00000204138,ENSG00000171132,ENSG00000105993,ENSG00000066629,ENSG00000173744,ENSG00000138193,ENSG00000159140…
GO:0032550	purine ribonucleoside binding	molecular_function	2.7111e-11	3.2937e-09	381	2408	2034	22156	ENSG00000023839,ENSG00000086015,ENSG00000138756,ENSG00000198648,ENSG00000079332,ENSG00000155111,ENSG00000149554,ENSG00000183765,ENSG00000135250,ENSG00000159921,ENSG00000183495,ENSG00000118193,ENSG00000197275,ENSG00000165304,ENSG00000156970,ENSG00000278259,ENSG00000180370,ENSG00000138071,ENSG00000162409,ENSG00000099246,ENSG00000078140,ENSG00000132356,ENSG00000196535,ENSG00000136643,ENSG00000138346…
GO:0016569	covalent chromatin modification	biological_process	2.7255e-11	3.2937e-09	118	2408	487	22156	ENSG00000121579,ENSG00000116478,ENSG00000187555,ENSG00000153827,ENSG00000144445,ENSG00000163104,ENSG00000165671,ENSG00000181090,ENSG00000104885,ENSG00000137947,ENSG00000088305,ENSG00000077721,ENSG00000111642,ENSG00000159692,ENSG00000085224,ENSG00000169375,ENSG00000087206,ENSG00000163635,ENSG00000102974,ENSG00000158321,ENSG00000055483,ENSG00000009954,ENSG00000123374,ENSG00000108840,ENSG00000156650…
GO:0034622	cellular macromolecular complex assembly	biological_process	2.8376e-11	3.4081e-09	211	2408	1228	22156	ENSG00000052841,ENSG00000090266,ENSG00000130779,ENSG00000110074,ENSG00000141759,ENSG00000170606,ENSG00000066777,ENSG00000107290,ENSG00000011405,ENSG00000083168,ENSG00000076924,ENSG00000003756,ENSG00000123908,ENSG00000153147,ENSG00000138674,ENSG00000063978,ENSG00000145734,ENSG00000151413,ENSG00000079691,ENSG00000147677,ENSG00000042493,ENSG00000131778,ENSG00000150527,ENSG00000152409,ENSG00000270800…
GO:0006396	RNA processing	biological_process	2.9253e-11	3.4919e-09	173	2408	1029	22156	ENSG00000089682,ENSG00000112531,ENSG00000100354,ENSG00000169045,ENSG00000020577,ENSG00000145982,ENSG00000149532,ENSG00000100028,ENSG00000143624,ENSG00000168566,ENSG00000133858,ENSG00000152601,ENSG00000159374,ENSG00000096717,ENSG00000115421,ENSG00000145833,ENSG00000104613,ENSG00000020426,ENSG00000138785,ENSG00000059588,ENSG00000136709,ENSG00000167258,ENSG00000165732,ENSG00000111596,ENSG00000143748…
GO:0010389	regulation of G2/M transition of mitotic cell cycle	biological_process	3.2349e-11	3.8379e-09	48	2408	133	22156	ENSG00000198707,ENSG00000198089,ENSG00000054282,ENSG00000112877,ENSG00000087586,ENSG00000197102,ENSG00000092036,ENSG00000055130,ENSG00000170242,ENSG00000072864,ENSG00000103995,ENSG00000108384,ENSG00000213923,ENSG00000166037,ENSG00000143476,ENSG00000007168,ENSG00000158402,ENSG00000118193,ENSG00000123374,ENSG00000182185,ENSG00000103769,ENSG00000169375,ENSG00000151849,ENSG00000117724,ENSG00000175216…
GO:0001883	purine nucleoside binding	molecular_function	3.4965e-11	4.1231e-09	381	2408	2037	22156	ENSG00000164815,ENSG00000124535,ENSG00000119684,ENSG00000167103,ENSG00000163104,ENSG00000054793,ENSG00000139116,ENSG00000155252,ENSG00000187790,ENSG00000157106,ENSG00000123374,ENSG00000067596,ENSG00000121989,ENSG00000092439,ENSG00000090889,ENSG00000119912,ENSG00000100201,ENSG00000111642,ENSG00000087157,ENSG00000177189,ENSG00000112249,ENSG00000152520,ENSG00000113643,ENSG00000103342,ENSG00000128908…
GO:0016879	ligase activity, forming carbon-nitrogen bonds	molecular_function	4.599e-11	5.3906e-09	109	2408	409	22156	ENSG00000001629,ENSG00000250151,ENSG00000089234,ENSG00000168411,ENSG00000148356,ENSG00000138376,ENSG00000078747,ENSG00000114062,ENSG00000174989,ENSG00000162063,ENSG00000152348,ENSG00000153201,ENSG00000173064,ENSG00000001084,ENSG00000085382,ENSG00000090316,ENSG00000171793,ENSG00000009335,ENSG00000118496,ENSG00000159461,ENSG00000203995,ENSG00000130939,ENSG00000161040,ENSG00000076321,ENSG00000160445…
GO:0005730	nucleolus	cellular_component	4.74e-11	5.5225e-09	183	2408	1035	22156	ENSG00000152256,ENSG00000135049,ENSG00000106948,ENSG00000171311,ENSG00000135679,ENSG00000180628,ENSG00000169180,ENSG00000010244,ENSG00000149311,ENSG00000067334,ENSG00000162368,ENSG00000140694,ENSG00000113360,ENSG00000196712,ENSG00000077782,ENSG00000273899,ENSG00000106344,ENSG00000013588,ENSG00000006695,ENSG00000180530,ENSG00000136891,ENSG00000103479,ENSG00000124782,ENSG00000047056,ENSG00000187531…
GO:0005819	spindle	cellular_component	6.1014e-11	7.0599e-09	92	2408	356	22156	ENSG00000121289,ENSG00000163781,ENSG00000104218,ENSG00000101146,ENSG00000116127,ENSG00000130177,ENSG00000170312,ENSG00000100154,ENSG00000119509,ENSG00000126216,ENSG00000100629,ENSG00000036257,ENSG00000285976,ENSG00000042493,ENSG00000135476,ENSG00000094804,ENSG00000047849,ENSG00000115760,ENSG00000168502,ENSG00000004897,ENSG00000067208,ENSG00000113580,ENSG00000138182,ENSG00000198901,ENSG00000114346…
GO:0016874	ligase activity	molecular_function	6.1321e-11	7.0599e-09	129	2408	524	22156	ENSG00000114062,ENSG00000089234,ENSG00000001629,ENSG00000168411,ENSG00000090316,ENSG00000196305,ENSG00000085382,ENSG00000173064,ENSG00000153201,ENSG00000162063,ENSG00000145982,ENSG00000009335,ENSG00000076321,ENSG00000160445,ENSG00000102858,ENSG00000135870,ENSG00000131323,ENSG00000055130,ENSG00000166266,ENSG00000077721,ENSG00000118564,ENSG00000094880,ENSG00000143207,ENSG00000022840,ENSG00000198961…
GO:0045935	positive regulation of nucleobase-containing compound metabolic process	biological_process	6.7275e-11	7.6998e-09	306	2408	1841	22156	ENSG00000119778,ENSG00000167081,ENSG00000178971,ENSG00000120690,ENSG00000177463,ENSG00000225830,ENSG00000159592,ENSG00000172766,ENSG00000100354,ENSG00000171016,ENSG00000135164,ENSG00000127616,ENSG00000060069,ENSG00000050344,ENSG00000020426,ENSG00000073614,ENSG00000112242,ENSG00000151414,ENSG00000197299,ENSG00000096717,ENSG00000213676,ENSG00000117000,ENSG00000107938,ENSG00000065559,ENSG00000116478…
GO:0032555	purine ribonucleotide binding	molecular_function	6.8032e-11	7.7409e-09	385	2408	2069	22156	ENSG00000141543,ENSG00000186716,ENSG00000145555,ENSG00000168118,ENSG00000170606,ENSG00000164715,ENSG00000140795,ENSG00000132155,ENSG00000156958,ENSG00000174437,ENSG00000086232,ENSG00000204764,ENSG00000121621,ENSG00000268643,ENSG00000107625,ENSG00000075413,ENSG00000179115,ENSG00000075785,ENSG00000065883,ENSG00000094804,ENSG00000137601,ENSG00000106799,ENSG00000196535,ENSG00000132356,ENSG00000099246…
GO:0010498	proteasomal protein catabolic process	biological_process	7.0786e-11	8.0075e-09	105	2408	483	22156	ENSG00000101557,ENSG00000159461,ENSG00000174010,ENSG00000112208,ENSG00000167977,ENSG00000177239,ENSG00000130939,ENSG00000123159,ENSG00000177238,ENSG00000161057,ENSG00000161040,ENSG00000104969,ENSG00000107829,ENSG00000151876,ENSG00000182446,ENSG00000076321,ENSG00000136536,ENSG00000001629,ENSG00000078747,ENSG00000108094,ENSG00000174989,ENSG00000114062,ENSG00000162063,ENSG00000096717,ENSG00000105723…
GO:0016568	chromatin modification	biological_process	7.4951e-11	8.4296e-09	135	2408	610	22156	ENSG00000084676,ENSG00000128908,ENSG00000153922,ENSG00000124151,ENSG00000173120,ENSG00000111653,ENSG00000156650,ENSG00000108840,ENSG00000123374,ENSG00000009954,ENSG00000158321,ENSG00000055483,ENSG00000169375,ENSG00000087206,ENSG00000102974,ENSG00000085224,ENSG00000111642,ENSG00000137947,ENSG00000181090,ENSG00000088305,ENSG00000104885,ENSG00000163104,ENSG00000153827,ENSG00000144445,ENSG00000121579…
GO:0048522	positive regulation of cellular process	biological_process	7.5497e-11	8.4422e-09	779	2408	5534	22156	ENSG00000130707,ENSG00000137807,ENSG00000125730,ENSG00000244405,ENSG00000180628,ENSG00000107104,ENSG00000164758,ENSG00000166263,ENSG00000155096,ENSG00000166579,ENSG00000276043,ENSG00000112237,ENSG00000077782,ENSG00000169926,ENSG00000005339,ENSG00000087074,ENSG00000170485,ENSG00000076242,ENSG00000196914,ENSG00000138182,ENSG00000133302,ENSG00000104517,ENSG00000156026,ENSG00000125944,ENSG00000101161…
GO:0032553	ribonucleotide binding	molecular_function	7.9085e-11	8.7929e-09	387	2408	2084	22156	ENSG00000175054,ENSG00000182185,ENSG00000165732,ENSG00000142627,ENSG00000044574,ENSG00000144118,ENSG00000206418,ENSG00000105221,ENSG00000143748,ENSG00000163938,ENSG00000197102,ENSG00000169071,ENSG00000162104,ENSG00000110422,ENSG00000166226,ENSG00000072756,ENSG00000116954,ENSG00000125885,ENSG00000008130,ENSG00000136758,ENSG00000125779,ENSG00000126602,ENSG00000113810,ENSG00000198752,ENSG00000168374…
GO:0051168	nuclear export	biological_process	8.0832e-11	8.9361e-09	63	2408	214	22156	ENSG00000108559,ENSG00000163950,ENSG00000095319,ENSG00000100401,ENSG00000136937,ENSG00000082701,ENSG00000126883,ENSG00000136709,ENSG00000135679,ENSG00000125755,ENSG00000163002,ENSG00000109111,ENSG00000157106,ENSG00000138750,ENSG00000058804,ENSG00000082898,ENSG00000169180,ENSG00000091542,ENSG00000100614,ENSG00000155561,ENSG00000110713,ENSG00000124789,ENSG00000144231,ENSG00000069248,ENSG00000124207…
GO:0007059	chromosome segregation	biological_process	8.4787e-11	9.3203e-09	71	2408	253	22156	ENSG00000036257,ENSG00000083642,ENSG00000131747,ENSG00000136169,ENSG00000180198,ENSG00000147099,ENSG00000121621,ENSG00000133302,ENSG00000113580,ENSG00000164190,ENSG00000114346,ENSG00000075188,ENSG00000114999,ENSG00000076242,ENSG00000062650,ENSG00000135476,ENSG00000094804,ENSG00000113648,ENSG00000138071,ENSG00000166579,ENSG00000122390,ENSG00000002822,ENSG00000116273,ENSG00000178966,ENSG00000010244…
GO:0007017	microtubule-based process	biological_process	9.2529e-11	1.0063e-08	178	2408	786	22156	ENSG00000083312,ENSG00000126216,ENSG00000054654,ENSG00000130779,ENSG00000067606,ENSG00000180198,ENSG00000107771,ENSG00000121621,ENSG00000063978,ENSG00000198901,ENSG00000114346,ENSG00000075413,ENSG00000126001,ENSG00000168502,ENSG00000141380,ENSG00000159140,ENSG00000103351,ENSG00000047849,ENSG00000078674,ENSG00000135476,ENSG00000101057,ENSG00000066629,ENSG00000138071,ENSG00000162409,ENSG00000132356…
GO:0018130	heterocycle biosynthetic process	biological_process	9.2579e-11	1.0063e-08	617	2408	4410	22156	ENSG00000080561,ENSG00000135341,ENSG00000160075,ENSG00000109381,ENSG00000125107,ENSG00000175387,ENSG00000107077,ENSG00000198879,ENSG00000128708,ENSG00000060339,ENSG00000162419,ENSG00000121281,ENSG00000090060,ENSG00000095787,ENSG00000198182,ENSG00000078246,ENSG00000142192,ENSG00000028839,ENSG00000137693,ENSG00000196792,ENSG00000185697,ENSG00000173120,ENSG00000118260,ENSG00000185658,ENSG00000111653…
GO:0044699	single-organism process	biological_process	9.9033e-11	1.0705e-08	1886	2408	15622	22156	ENSG00000136492,ENSG00000175893,ENSG00000078114,ENSG00000167604,ENSG00000119318,ENSG00000171988,ENSG00000013588,ENSG00000137822,ENSG00000135317,ENSG00000006695,ENSG00000101752,ENSG00000151503,ENSG00000152256,ENSG00000144036,ENSG00000056586,ENSG00000135049,ENSG00000157764,ENSG00000135679,ENSG00000149311,ENSG00000094975,ENSG00000136754,ENSG00000162521,ENSG00000145491,ENSG00000067900,ENSG00000119408…
GO:0048519	negative regulation of biological process	biological_process	1.0195e-10	1.0959e-08	736	2408	5326	22156	ENSG00000166049,ENSG00000198363,ENSG00000137845,ENSG00000165322,ENSG00000102921,ENSG00000181222,ENSG00000105393,ENSG00000197461,ENSG00000257923,ENSG00000111653,ENSG00000118260,ENSG00000155506,ENSG00000196792,ENSG00000185697,ENSG00000175643,ENSG00000081913,ENSG00000119314,ENSG00000100201,ENSG00000174738,ENSG00000157193,ENSG00000131504,ENSG00000100292,ENSG00000139154,ENSG00000101367,ENSG00000163848…
GO:0044454	nuclear chromosome part	cellular_component	1.4127e-10	1.5102e-08	119	2408	600	22156	ENSG00000213639,ENSG00000175792,ENSG00000101868,ENSG00000178971,ENSG00000161036,ENSG00000282034,ENSG00000127616,ENSG00000136715,ENSG00000151422,ENSG00000175387,ENSG00000101003,ENSG00000132604,ENSG00000062822,ENSG00000092199,ENSG00000076003,ENSG00000128708,ENSG00000010292,ENSG00000096717,ENSG00000197299,ENSG00000067066,ENSG00000111602,ENSG00000107077,ENSG00000163104,ENSG00000119684,ENSG00000077721…
GO:0007051	spindle organization	biological_process	1.4471e-10	1.5386e-08	57	2408	188	22156	ENSG00000087586,ENSG00000112877,ENSG00000128908,ENSG00000092036,ENSG00000197102,ENSG00000092820,ENSG00000126524,ENSG00000066629,ENSG00000121957,ENSG00000118007,ENSG00000137822,ENSG00000141027,ENSG00000090889,ENSG00000183765,ENSG00000013810,ENSG00000173273,ENSG00000163539,ENSG00000175216,ENSG00000085224,ENSG00000088325,ENSG00000103769,ENSG00000196924,ENSG00000010244,ENSG00000101972,ENSG00000160299…
GO:0016570	histone modification	biological_process	1.5279e-10	1.6157e-08	114	2408	473	22156	ENSG00000135341,ENSG00000073614,ENSG00000025293,ENSG00000107077,ENSG00000096717,ENSG00000128708,ENSG00000185420,ENSG00000116731,ENSG00000116539,ENSG00000188976,ENSG00000095787,ENSG00000123143,ENSG00000102054,ENSG00000175792,ENSG00000105556,ENSG00000141867,ENSG00000135655,ENSG00000156650,ENSG00000108840,ENSG00000173120,ENSG00000111653,ENSG00000124151,ENSG00000054267,ENSG00000084676,ENSG00000116478…
GO:0051173	positive regulation of nitrogen compound metabolic process	biological_process	1.5727e-10	1.654e-08	312	2408	1896	22156	ENSG00000085511,ENSG00000156802,ENSG00000104064,ENSG00000143458,ENSG00000198815,ENSG00000131196,ENSG00000105939,ENSG00000092201,ENSG00000119508,ENSG00000106948,ENSG00000072274,ENSG00000136937,ENSG00000133997,ENSG00000114650,ENSG00000134086,ENSG00000108510,ENSG00000025800,ENSG00000196712,ENSG00000110713,ENSG00000070018,ENSG00000140694,ENSG00000198911,ENSG00000107864,ENSG00000187531,ENSG00000130699…
GO:0006886	intracellular protein transport	biological_process	1.7861e-10	1.8684e-08	196	2408	1072	22156	ENSG00000138750,ENSG00000181789,ENSG00000136738,ENSG00000105221,ENSG00000141376,ENSG00000138757,ENSG00000260342,ENSG00000100401,ENSG00000206418,ENSG00000127603,ENSG00000108239,ENSG00000170759,ENSG00000144674,ENSG00000204569,ENSG00000196313,ENSG00000070371,ENSG00000067167,ENSG00000071189,ENSG00000102910,ENSG00000166949,ENSG00000117500,ENSG00000069248,ENSG00000132953,ENSG00000124571,ENSG00000162928…
GO:0034654	nucleobase-containing compound biosynthetic process	biological_process	1.8346e-10	1.9088e-08	607	2408	4342	22156	ENSG00000093167,ENSG00000136770,ENSG00000156802,ENSG00000133997,ENSG00000114650,ENSG00000136937,ENSG00000134086,ENSG00000131196,ENSG00000092201,ENSG00000127483,ENSG00000103423,ENSG00000198815,ENSG00000127191,ENSG00000153767,ENSG00000116459,ENSG00000182606,ENSG00000105866,ENSG00000183049,ENSG00000162368,ENSG00000113716,ENSG00000145730,ENSG00000070018,ENSG00000089693,ENSG00000107864,ENSG00000130699…
GO:0000922	spindle pole	cellular_component	2.0031e-10	2.0731e-08	52	2408	164	22156	ENSG00000094804,ENSG00000188878,ENSG00000115760,ENSG00000060069,ENSG00000101447,ENSG00000168502,ENSG00000138160,ENSG00000140025,ENSG00000198901,ENSG00000138182,ENSG00000112062,ENSG00000163781,ENSG00000121289,ENSG00000066279,ENSG00000104218,ENSG00000275835,ENSG00000101146,ENSG00000116127,ENSG00000131023,ENSG00000100154,ENSG00000151414,ENSG00000072501,ENSG00000126216,ENSG00000130695,ENSG00000036257…
GO:0031329	regulation of cellular catabolic process	biological_process	2.3381e-10	2.407e-08	220	2408	1114	22156	ENSG00000187742,ENSG00000137962,ENSG00000146376,ENSG00000144566,ENSG00000151779,ENSG00000147162,ENSG00000119318,ENSG00000198799,ENSG00000102606,ENSG00000180263,ENSG00000033627,ENSG00000078618,ENSG00000112425,ENSG00000166579,ENSG00000276043,ENSG00000177479,ENSG00000196712,ENSG00000105939,ENSG00000110497,ENSG00000135679,ENSG00000149311,ENSG00000133812,ENSG00000159720,ENSG00000119522,ENSG00000136770…
GO:0016071	mRNA metabolic process	biological_process	3.0156e-10	3.0882e-08	136	2408	809	22156	ENSG00000151461,ENSG00000136450,ENSG00000060339,ENSG00000090060,ENSG00000092199,ENSG00000039123,ENSG00000173933,ENSG00000138376,ENSG00000160075,ENSG00000171824,ENSG00000125107,ENSG00000142192,ENSG00000197381,ENSG00000134058,ENSG00000134815,ENSG00000111880,ENSG00000136527,ENSG00000075856,ENSG00000104408,ENSG00000114316,ENSG00000166889,ENSG00000122882,ENSG00000125970,ENSG00000181222,ENSG00000117360…
GO:0005813	centrosome	cellular_component	3.3034e-10	3.3652e-08	138	2408	590	22156	ENSG00000101367,ENSG00000114107,ENSG00000119397,ENSG00000034677,ENSG00000123374,ENSG00000082701,ENSG00000128731,ENSG00000111642,ENSG00000103769,ENSG00000121957,ENSG00000198089,ENSG00000275052,ENSG00000011295,ENSG00000092036,ENSG00000135315,ENSG00000140025,ENSG00000213066,ENSG00000188878,ENSG00000187535,ENSG00000101639,ENSG00000144635,ENSG00000273217,ENSG00000156261,ENSG00000132849,ENSG00000007047…
GO:0043161	proteasomal ubiquitin-dependent protein catabolic process	biological_process	3.4377e-10	3.4837e-08	97	2408	437	22156	ENSG00000130177,ENSG00000170312,ENSG00000107404,ENSG00000132388,ENSG00000038532,ENSG00000079387,ENSG00000204628,ENSG00000036257,ENSG00000145604,ENSG00000049759,ENSG00000196510,ENSG00000080815,ENSG00000136731,ENSG00000167986,ENSG00000160087,ENSG00000004897,ENSG00000204463,ENSG00000123124,ENSG00000173163,ENSG00000063978,ENSG00000121060,ENSG00000145743,ENSG00000011275,ENSG00000145495,ENSG00000104695…
GO:0006796	phosphate-containing compound metabolic process	biological_process	3.7253e-10	3.7556e-08	569	2408	3551	22156	ENSG00000065883,ENSG00000137601,ENSG00000268643,ENSG00000075413,ENSG00000066777,ENSG00000140795,ENSG00000164244,ENSG00000166796,ENSG00000156958,ENSG00000162616,ENSG00000204628,ENSG00000125266,ENSG00000097021,ENSG00000044446,ENSG00000168118,ENSG00000139746,ENSG00000165304,ENSG00000141527,ENSG00000138777,ENSG00000075391,ENSG00000104611,ENSG00000135250,ENSG00000149554,ENSG00000155111,ENSG00000109062…
GO:0044271	cellular nitrogen compound biosynthetic process	biological_process	3.8061e-10	3.8173e-08	622	2408	4490	22156	ENSG00000167081,ENSG00000119969,ENSG00000177463,ENSG00000149532,ENSG00000124795,ENSG00000123143,ENSG00000102054,ENSG00000060069,ENSG00000127616,ENSG00000135164,ENSG00000082512,ENSG00000105556,ENSG00000151422,ENSG00000073614,ENSG00000020426,ENSG00000082805,ENSG00000104613,ENSG00000113389,ENSG00000132604,ENSG00000050344,ENSG00000107938,ENSG00000117000,ENSG00000197299,ENSG00000213676,ENSG00000169764…
GO:0000785	chromatin	cellular_component	3.9353e-10	3.9267e-08	112	2408	579	22156	ENSG00000127616,ENSG00000136715,ENSG00000141446,ENSG00000151422,ENSG00000175792,ENSG00000101868,ENSG00000161036,ENSG00000104408,ENSG00000282034,ENSG00000119969,ENSG00000092199,ENSG00000072364,ENSG00000128708,ENSG00000096717,ENSG00000111602,ENSG00000107077,ENSG00000120802,ENSG00000175387,ENSG00000171824,ENSG00000182158,ENSG00000009954,ENSG00000102038,ENSG00000173473,ENSG00000167258,ENSG00000111642…
GO:0009896	positive regulation of catabolic process	biological_process	4.3124e-10	4.281e-08	83	2408	337	22156	ENSG00000140543,ENSG00000105221,ENSG00000090905,ENSG00000100292,ENSG00000143207,ENSG00000082701,ENSG00000034677,ENSG00000206418,ENSG00000119912,ENSG00000168615,ENSG00000139324,ENSG00000013374,ENSG00000051382,ENSG00000135870,ENSG00000130766,ENSG00000155506,ENSG00000097033,ENSG00000113712,ENSG00000169084,ENSG00000155508,ENSG00000123240,ENSG00000161057,ENSG00000112208,ENSG00000100354,ENSG00000170525…
GO:0005815	microtubule organizing center	cellular_component	5.6031e-10	5.534e-08	172	2408	786	22156	ENSG00000169398,ENSG00000161036,ENSG00000140025,ENSG00000187535,ENSG00000188878,ENSG00000213066,ENSG00000156261,ENSG00000132849,ENSG00000273217,ENSG00000101639,ENSG00000144635,ENSG00000066279,ENSG00000090565,ENSG00000182504,ENSG00000074054,ENSG00000148019,ENSG00000120539,ENSG00000007047,ENSG00000157869,ENSG00000114107,ENSG00000119397,ENSG00000101367,ENSG00000131504,ENSG00000129422,ENSG00000163539…
GO:0019438	aromatic compound biosynthetic process	biological_process	5.9854e-10	5.8817e-08	613	2408	4415	22156	ENSG00000267552,ENSG00000137776,ENSG00000130766,ENSG00000092820,ENSG00000054267,ENSG00000158636,ENSG00000142856,ENSG00000161011,ENSG00000185024,ENSG00000116478,ENSG00000160207,ENSG00000172530,ENSG00000167657,ENSG00000134324,ENSG00000110651,ENSG00000022840,ENSG00000172292,ENSG00000119596,ENSG00000132950,ENSG00000102908,ENSG00000173473,ENSG00000102038,ENSG00000132604,ENSG00000050344,ENSG00000113389…
GO:0045184	establishment of protein localization	biological_process	6.9105e-10	6.7566e-08	316	2408	1923	22156	ENSG00000081014,ENSG00000145730,ENSG00000110713,ENSG00000151779,ENSG00000196712,ENSG00000025800,ENSG00000127191,ENSG00000182606,ENSG00000033627,ENSG00000124198,ENSG00000163904,ENSG00000126883,ENSG00000145348,ENSG00000072274,ENSG00000220205,ENSG00000108559,ENSG00000254505,ENSG00000169180,ENSG00000136770,ENSG00000119522,ENSG00000170312,ENSG00000167202,ENSG00000155975,ENSG00000141252,ENSG00000138802…
GO:0004842	ubiquitin-protein ligase activity	molecular_function	7.4391e-10	7.2371e-08	89	2408	328	22156	ENSG00000143476,ENSG00000198742,ENSG00000144357,ENSG00000123091,ENSG00000078140,ENSG00000127191,ENSG00000276043,ENSG00000182670,ENSG00000177479,ENSG00000002746,ENSG00000024048,ENSG00000122779,ENSG00000145495,ENSG00000153561,ENSG00000092148,ENSG00000113558,ENSG00000151148,ENSG00000180233,ENSG00000166233,ENSG00000109670,ENSG00000148634,ENSG00000092140,ENSG00000101752,ENSG00000127481,ENSG00000110344…
GO:0071822	protein complex subunit organization	biological_process	8.2593e-10	7.9951e-08	330	2408	2030	22156	ENSG00000118193,ENSG00000141027,ENSG00000183765,ENSG00000013810,ENSG00000117724,ENSG00000175216,ENSG00000079332,ENSG00000198087,ENSG00000153317,ENSG00000165704,ENSG00000112701,ENSG00000278272,ENSG00000070495,ENSG00000206560,ENSG00000172765,ENSG00000131373,ENSG00000155561,ENSG00000078140,ENSG00000138071,ENSG00000152409,ENSG00000166037,ENSG00000092108,ENSG00000132356,ENSG00000106799,ENSG00000079691…
GO:0016881	acid-amino acid ligase activity	molecular_function	9.8929e-10	9.529e-08	98	2408	376	22156	ENSG00000168411,ENSG00000148356,ENSG00000001629,ENSG00000250151,ENSG00000089234,ENSG00000138376,ENSG00000078747,ENSG00000114062,ENSG00000174989,ENSG00000162063,ENSG00000152348,ENSG00000153201,ENSG00000173064,ENSG00000090316,ENSG00000085382,ENSG00000001084,ENSG00000009335,ENSG00000159461,ENSG00000118496,ENSG00000203995,ENSG00000130939,ENSG00000161040,ENSG00000160445,ENSG00000107829,ENSG00000151876…
GO:1901362	organic cyclic compound biosynthetic process	biological_process	1.0444e-09	1.001e-07	629	2408	4585	22156	ENSG00000112096,ENSG00000141076,ENSG00000172273,ENSG00000119185,ENSG00000109814,ENSG00000115091,ENSG00000156650,ENSG00000144895,ENSG00000084676,ENSG00000014824,ENSG00000118689,ENSG00000124151,ENSG00000168610,ENSG00000100614,ENSG00000015171,ENSG00000196924,ENSG00000113658,ENSG00000256525,ENSG00000158321,ENSG00000187079,ENSG00000027075,ENSG00000087206,ENSG00000079246,ENSG00000168813,ENSG00000167632…
GO:0031647	regulation of protein stability	biological_process	1.1047e-09	1.0536e-07	70	2408	293	22156	ENSG00000151748,ENSG00000163904,ENSG00000100099,ENSG00000087586,ENSG00000005339,ENSG00000115484,ENSG00000134371,ENSG00000122779,ENSG00000010244,ENSG00000109670,ENSG00000143153,ENSG00000071537,ENSG00000135679,ENSG00000166263,ENSG00000183765,ENSG00000134086,ENSG00000036257,ENSG00000049759,ENSG00000156052,ENSG00000136152,ENSG00000124587,ENSG00000107937,ENSG00000140455,ENSG00000077254,ENSG00000107404…
GO:0010557	positive regulation of macromolecule biosynthetic process	biological_process	1.2022e-09	1.1411e-07	296	2408	1853	22156	ENSG00000134030,ENSG00000090020,ENSG00000102908,ENSG00000067369,ENSG00000102038,ENSG00000173473,ENSG00000167258,ENSG00000134324,ENSG00000110651,ENSG00000022840,ENSG00000101413,ENSG00000141376,ENSG00000172530,ENSG00000165671,ENSG00000116478,ENSG00000065559,ENSG00000161011,ENSG00000185024,ENSG00000054267,ENSG00000130766,ENSG00000135164,ENSG00000127616,ENSG00000171016,ENSG00000060069,ENSG00000172766…
GO:0019787	small conjugating protein ligase activity	molecular_function	1.4444e-09	1.3643e-07	93	2408	353	22156	ENSG00000082996,ENSG00000123124,ENSG00000109046,ENSG00000063978,ENSG00000121060,ENSG00000103657,ENSG00000104517,ENSG00000115760,ENSG00000108395,ENSG00000124226,ENSG00000049759,ENSG00000145604,ENSG00000068024,ENSG00000086758,ENSG00000159459,ENSG00000036257,ENSG00000198919,ENSG00000185880,ENSG00000132388,ENSG00000140367,ENSG00000180233,ENSG00000113558,ENSG00000151148,ENSG00000092140,ENSG00000148634…
GO:0006793	phosphorus metabolic process	biological_process	1.4602e-09	1.3725e-07	576	2408	3630	22156	ENSG00000278139,ENSG00000087470,ENSG00000112079,ENSG00000007047,ENSG00000112972,ENSG00000171793,ENSG00000160360,ENSG00000157985,ENSG00000117461,ENSG00000115170,ENSG00000170525,ENSG00000085231,ENSG00000114491,ENSG00000069943,ENSG00000111880,ENSG00000073921,ENSG00000153721,ENSG00000197594,ENSG00000112062,ENSG00000213639,ENSG00000159842,ENSG00000198964,ENSG00000177189,ENSG00000092439,ENSG00000125755…
GO:0006351	transcription, DNA-dependent	biological_process	1.5765e-09	1.4748e-07	551	2408	3960	22156	ENSG00000100644,ENSG00000171735,ENSG00000138738,ENSG00000124422,ENSG00000036257,ENSG00000141736,ENSG00000173230,ENSG00000101104,ENSG00000174306,ENSG00000036549,ENSG00000171466,ENSG00000180530,ENSG00000124782,ENSG00000167491,ENSG00000198911,ENSG00000085840,ENSG00000130699,ENSG00000107864,ENSG00000134744,ENSG00000130584,ENSG00000123124,ENSG00000174197,ENSG00000113716,ENSG00000183049,ENSG00000089693…
GO:0071103	DNA conformation change	biological_process	1.6613e-09	1.5466e-07	63	2408	294	22156	ENSG00000131778,ENSG00000068878,ENSG00000113810,ENSG00000062650,ENSG00000132153,ENSG00000175792,ENSG00000164190,ENSG00000177302,ENSG00000153147,ENSG00000225830,ENSG00000119969,ENSG00000075856,ENSG00000102054,ENSG00000159374,ENSG00000076003,ENSG00000116539,ENSG00000170312,ENSG00000083168,ENSG00000188976,ENSG00000173575,ENSG00000197299,ENSG00000145907,ENSG00000185420,ENSG00000010292,ENSG00000128708…
GO:0051254	positive regulation of RNA metabolic process	biological_process	2.0319e-09	1.8826e-07	271	2408	1661	22156	ENSG00000110713,ENSG00000070018,ENSG00000025800,ENSG00000108510,ENSG00000134086,ENSG00000136937,ENSG00000133997,ENSG00000114650,ENSG00000106948,ENSG00000119508,ENSG00000131196,ENSG00000105939,ENSG00000092201,ENSG00000198815,ENSG00000104064,ENSG00000143458,ENSG00000156802,ENSG00000171735,ENSG00000100644,ENSG00000124422,ENSG00000148516,ENSG00000186350,ENSG00000131747,ENSG00000070476,ENSG00000068024…
GO:0030529	ribonucleoprotein complex	cellular_component	2.3192e-09	2.1386e-07	131	2408	845	22156	ENSG00000197157,ENSG00000145592,ENSG00000148843,ENSG00000123908,ENSG00000113593,ENSG00000003756,ENSG00000076924,ENSG00000135040,ENSG00000100941,ENSG00000132153,ENSG00000147677,ENSG00000089154,ENSG00000141759,ENSG00000064726,ENSG00000163874,ENSG00000204628,ENSG00000157110,ENSG00000141543,ENSG00000171490,ENSG00000134419,ENSG00000066777,ENSG00000257103,ENSG00000104626,ENSG00000163950,ENSG00000162409…
GO:0048193	Golgi vesicle transport	biological_process	2.3307e-09	2.1391e-07	97	2408	400	22156	ENSG00000249915,ENSG00000101310,ENSG00000113384,ENSG00000113719,ENSG00000103227,ENSG00000181789,ENSG00000138768,ENSG00000054793,ENSG00000206418,ENSG00000197081,ENSG00000185896,ENSG00000102218,ENSG00000084733,ENSG00000135775,ENSG00000127603,ENSG00000090889,ENSG00000185722,ENSG00000144674,ENSG00000061987,ENSG00000171853,ENSG00000162852,ENSG00000164597,ENSG00000107862,ENSG00000257923,ENSG00000126214…
GO:0051252	regulation of RNA metabolic process	biological_process	2.6971e-09	2.4637e-07	548	2408	3934	22156	ENSG00000153922,ENSG00000196418,ENSG00000189067,ENSG00000108840,ENSG00000106546,ENSG00000063438,ENSG00000177189,ENSG00000111642,ENSG00000160633,ENSG00000259399,ENSG00000123374,ENSG00000112851,ENSG00000082898,ENSG00000137699,ENSG00000088305,ENSG00000104885,ENSG00000049618,ENSG00000072364,ENSG00000141568,ENSG00000115170,ENSG00000025293,ENSG00000120837,ENSG00000120802,ENSG00000095951,ENSG00000136527…
GO:0032774	RNA biosynthetic process	biological_process	3.0227e-09	2.7483e-07	551	2408	3981	22156	ENSG00000185697,ENSG00000196792,ENSG00000118260,ENSG00000111653,ENSG00000185658,ENSG00000173120,ENSG00000257923,ENSG00000058056,ENSG00000181222,ENSG00000128908,ENSG00000166049,ENSG00000013503,ENSG00000163848,ENSG00000100292,ENSG00000139154,ENSG00000163104,ENSG00000157193,ENSG00000174738,ENSG00000100201,ENSG00000101577,ENSG00000121989,ENSG00000080561,ENSG00000135341,ENSG00000125107,ENSG00000175387…
GO:0051649	establishment of localization in cell	biological_process	3.8988e-09	3.5283e-07	514	2408	3491	22156	ENSG00000154710,ENSG00000196083,ENSG00000131373,ENSG00000144231,ENSG00000024422,ENSG00000123104,ENSG00000198742,ENSG00000166037,ENSG00000102471,ENSG00000095319,ENSG00000197548,ENSG00000068885,ENSG00000143669,ENSG00000109111,ENSG00000109062,ENSG00000079332,ENSG00000066777,ENSG00000109320,ENSG00000107959,ENSG00000134419,ENSG00000174437,ENSG00000054654,ENSG00000141543,ENSG00000204628,ENSG00000162236…
GO:0015931	nucleobase-containing compound transport	biological_process	3.921e-09	3.532e-07	63	2408	239	22156	ENSG00000145216,ENSG00000283761,ENSG00000124571,ENSG00000075188,ENSG00000204764,ENSG00000111605,ENSG00000113569,ENSG00000014164,ENSG00000121774,ENSG00000112531,ENSG00000138095,ENSG00000164933,ENSG00000139746,ENSG00000141543,ENSG00000101146,ENSG00000184575,ENSG00000163634,ENSG00000153201,ENSG00000159217,ENSG00000151461,ENSG00000136450,ENSG00000122068,ENSG00000058804,ENSG00000204842,ENSG00000082898…
GO:0008134	transcription factor binding	molecular_function	3.9624e-09	3.5528e-07	123	2408	609	22156	ENSG00000078043,ENSG00000171988,ENSG00000147649,ENSG00000167604,ENSG00000005339,ENSG00000163697,ENSG00000163872,ENSG00000153767,ENSG00000108510,ENSG00000146918,ENSG00000196498,ENSG00000131196,ENSG00000117724,ENSG00000164758,ENSG00000141027,ENSG00000119508,ENSG00000008405,ENSG00000197548,ENSG00000133997,ENSG00000134086,ENSG00000109118,ENSG00000114126,ENSG00000185104,ENSG00000104320,ENSG00000175029…
GO:0031461	cullin-RING ubiquitin ligase complex	cellular_component	4.367e-09	3.8836e-07	49	2408	160	22156	ENSG00000164934,ENSG00000143164,ENSG00000162063,ENSG00000130177,ENSG00000100991,ENSG00000036257,ENSG00000145604,ENSG00000108094,ENSG00000174989,ENSG00000196510,ENSG00000146021,ENSG00000123975,ENSG00000161040,ENSG00000114796,ENSG00000076321,ENSG00000151876,ENSG00000167986,ENSG00000160445,ENSG00000107829,ENSG00000004897,ENSG00000174010,ENSG00000173163,ENSG00000122550,ENSG00000203995,ENSG00000167977…
GO:0000280	nuclear division	biological_process	4.3911e-09	3.8836e-07	69	2408	292	22156	ENSG00000090889,ENSG00000128789,ENSG00000119906,ENSG00000103769,ENSG00000163539,ENSG00000088325,ENSG00000196924,ENSG00000167657,ENSG00000121579,ENSG00000094880,ENSG00000128908,ENSG00000137804,ENSG00000072864,ENSG00000121152,ENSG00000118007,ENSG00000113810,ENSG00000060069,ENSG00000162337,ENSG00000138160,ENSG00000104728,ENSG00000108424,ENSG00000010292,ENSG00000083937,ENSG00000074054,ENSG00000182504…
GO:0007067	mitosis	biological_process	4.3911e-09	3.8836e-07	69	2408	292	22156	ENSG00000113648,ENSG00000158402,ENSG00000166579,ENSG00000044090,ENSG00000002822,ENSG00000175662,ENSG00000116273,ENSG00000087586,ENSG00000119408,ENSG00000101972,ENSG00000010244,ENSG00000149311,ENSG00000143442,ENSG00000137807,ENSG00000149554,ENSG00000183765,ENSG00000151503,ENSG00000169679,ENSG00000118193,ENSG00000117724,ENSG00000156970,ENSG00000013810,ENSG00000254505,ENSG00000036257,ENSG00000083642…
GO:0031967	organelle envelope	cellular_component	5.0973e-09	4.4675e-07	208	2408	1304	22156	ENSG00000110497,ENSG00000126883,ENSG00000143815,ENSG00000059573,ENSG00000108559,ENSG00000085871,ENSG00000180488,ENSG00000023287,ENSG00000166575,ENSG00000136770,ENSG00000130707,ENSG00000113368,ENSG00000144741,ENSG00000205339,ENSG00000147162,ENSG00000002822,ENSG00000110713,ENSG00000136492,ENSG00000154229,ENSG00000025800,ENSG00000132676,ENSG00000166579,ENSG00000119723,ENSG00000163904,ENSG00000006695…
GO:0031975	envelope	cellular_component	5.0973e-09	4.4675e-07	208	2408	1304	22156	ENSG00000087299,ENSG00000067606,ENSG00000196911,ENSG00000132155,ENSG00000165650,ENSG00000121289,ENSG00000180198,ENSG00000164933,ENSG00000156052,ENSG00000150779,ENSG00000141759,ENSG00000072954,ENSG00000083312,ENSG00000110074,ENSG00000054654,ENSG00000130779,ENSG00000090266,ENSG00000110108,ENSG00000247077,ENSG00000104980,ENSG00000177370,ENSG00000078674,ENSG00000080815,ENSG00000078269,ENSG00000138315…
GO:0031331	positive regulation of cellular catabolic process	biological_process	5.376e-09	4.6906e-07	65	2408	249	22156	ENSG00000140543,ENSG00000105221,ENSG00000090905,ENSG00000100292,ENSG00000143207,ENSG00000034677,ENSG00000082701,ENSG00000206418,ENSG00000168615,ENSG00000013374,ENSG00000051382,ENSG00000097033,ENSG00000135870,ENSG00000130766,ENSG00000155506,ENSG00000113712,ENSG00000169084,ENSG00000155508,ENSG00000123240,ENSG00000100354,ENSG00000174989,ENSG00000170525,ENSG00000078747,ENSG00000125107,ENSG00000135341…
GO:0050657	nucleic acid transport	biological_process	5.6919e-09	4.9004e-07	55	2408	192	22156	ENSG00000153201,ENSG00000159217,ENSG00000151461,ENSG00000122068,ENSG00000136450,ENSG00000101146,ENSG00000184575,ENSG00000163634,ENSG00000141543,ENSG00000139746,ENSG00000121774,ENSG00000112531,ENSG00000138095,ENSG00000111605,ENSG00000113569,ENSG00000014164,ENSG00000204764,ENSG00000075188,ENSG00000145216,ENSG00000124571,ENSG00000091542,ENSG00000110713,ENSG00000155561,ENSG00000069248,ENSG00000144231…
GO:0050658	RNA transport	biological_process	5.6919e-09	4.9004e-07	55	2408	192	22156	ENSG00000155561,ENSG00000110713,ENSG00000091542,ENSG00000070366,ENSG00000124789,ENSG00000144231,ENSG00000069248,ENSG00000163904,ENSG00000136231,ENSG00000122566,ENSG00000116754,ENSG00000108349,ENSG00000196313,ENSG00000132182,ENSG00000173744,ENSG00000181555,ENSG00000165934,ENSG00000173273,ENSG00000163950,ENSG00000095319,ENSG00000138757,ENSG00000108559,ENSG00000175216,ENSG00000125755,ENSG00000126883…
GO:0051236	establishment of RNA localization	biological_process	5.6919e-09	4.9004e-07	55	2408	192	22156	ENSG00000075188,ENSG00000204764,ENSG00000124571,ENSG00000145216,ENSG00000138095,ENSG00000112531,ENSG00000121774,ENSG00000113569,ENSG00000014164,ENSG00000111605,ENSG00000141543,ENSG00000139746,ENSG00000136450,ENSG00000122068,ENSG00000153201,ENSG00000159217,ENSG00000151461,ENSG00000163634,ENSG00000101146,ENSG00000184575,ENSG00000138750,ENSG00000157106,ENSG00000109111,ENSG00000163002,ENSG00000013364…
GO:0048518	positive regulation of biological process	biological_process	5.9908e-09	5.1349e-07	849	2408	6345	22156	ENSG00000104517,ENSG00000133302,ENSG00000138182,ENSG00000196914,ENSG00000087074,ENSG00000170485,ENSG00000076242,ENSG00000120694,ENSG00000147548,ENSG00000104218,ENSG00000225190,ENSG00000105717,ENSG00000143514,ENSG00000048707,ENSG00000114302,ENSG00000005100,ENSG00000148200,ENSG00000101161,ENSG00000125944,ENSG00000156026,ENSG00000166263,ENSG00000164758,ENSG00000107104,ENSG00000180628,ENSG00000085871…
GO:0006405	RNA export from nucleus	biological_process	7.1245e-09	6.0799e-07	43	2408	135	22156	ENSG00000139746,ENSG00000141543,ENSG00000101146,ENSG00000184575,ENSG00000163634,ENSG00000153201,ENSG00000151461,ENSG00000136450,ENSG00000122068,ENSG00000145216,ENSG00000124571,ENSG00000075188,ENSG00000111605,ENSG00000113569,ENSG00000014164,ENSG00000121774,ENSG00000165934,ENSG00000181555,ENSG00000173744,ENSG00000132182,ENSG00000196313,ENSG00000108349,ENSG00000116754,ENSG00000122566,ENSG00000124789…
GO:0050794	regulation of cellular process	biological_process	8.1362e-09	6.9129e-07	1484	2408	12042	22156	ENSG00000182923,ENSG00000163785,ENSG00000130702,ENSG00000119522,ENSG00000108061,ENSG00000127914,ENSG00000010244,ENSG00000143458,ENSG00000104064,ENSG00000070950,ENSG00000126883,ENSG00000145348,ENSG00000106948,ENSG00000119508,ENSG00000102606,ENSG00000101190,ENSG00000122566,ENSG00000196712,ENSG00000108510,ENSG00000140451,ENSG00000196189,ENSG00000110713,ENSG00000137770,ENSG00000114999,ENSG00000147799…
GO:0051028	mRNA transport	biological_process	9.4553e-09	7.9907e-07	48	2408	159	22156	ENSG00000108349,ENSG00000122566,ENSG00000163904,ENSG00000136231,ENSG00000116754,ENSG00000173744,ENSG00000165934,ENSG00000181555,ENSG00000132182,ENSG00000196313,ENSG00000091542,ENSG00000155561,ENSG00000110713,ENSG00000069248,ENSG00000124789,ENSG00000144231,ENSG00000070366,ENSG00000163002,ENSG00000013364,ENSG00000157106,ENSG00000109111,ENSG00000138750,ENSG00000058804,ENSG00000082898,ENSG00000108559…
GO:0006403	RNA localization	biological_process	9.4868e-09	7.9907e-07	57	2408	209	22156	ENSG00000141543,ENSG00000101161,ENSG00000139746,ENSG00000171824,ENSG00000153201,ENSG00000159217,ENSG00000151461,ENSG00000136450,ENSG00000122068,ENSG00000101146,ENSG00000184575,ENSG00000163634,ENSG00000204764,ENSG00000075188,ENSG00000145216,ENSG00000124571,ENSG00000121774,ENSG00000112531,ENSG00000138095,ENSG00000111605,ENSG00000113569,ENSG00000014164,ENSG00000108349,ENSG00000116754,ENSG00000122566…
GO:0032269	negative regulation of cellular protein metabolic process	biological_process	9.5658e-09	8.0225e-07	136	2408	769	22156	ENSG00000112992,ENSG00000187555,ENSG00000090905,ENSG00000167657,ENSG00000111596,ENSG00000152642,ENSG00000159692,ENSG00000173473,ENSG00000136231,ENSG00000133789,ENSG00000176974,ENSG00000130766,ENSG00000110422,ENSG00000171862,ENSG00000123143,ENSG00000112208,ENSG00000119383,ENSG00000123159,ENSG00000020577,ENSG00000074319,ENSG00000100354,ENSG00000104969,ENSG00000124762,ENSG00000136536,ENSG00000141564…
GO:0034655	nucleobase-containing compound catabolic process	biological_process	9.8334e-09	8.2116e-07	181	2408	988	22156	ENSG00000082701,ENSG00000089639,ENSG00000066933,ENSG00000101444,ENSG00000101310,ENSG00000188559,ENSG00000157106,ENSG00000112541,ENSG00000163104,ENSG00000099331,ENSG00000155508,ENSG00000107263,ENSG00000165322,ENSG00000113318,ENSG00000275832,ENSG00000071205,ENSG00000103342,ENSG00000152520,ENSG00000083845,ENSG00000119185,ENSG00000060237,ENSG00000119125,ENSG00000134815,ENSG00000073921,ENSG00000057608…
GO:0015031	protein transport	biological_process	1.0873e-08	9.0409e-07	294	2408	1838	22156	ENSG00000143376,ENSG00000122218,ENSG00000112062,ENSG00000142197,ENSG00000168434,ENSG00000002919,ENSG00000157985,ENSG00000027001,ENSG00000175048,ENSG00000138190,ENSG00000152348,ENSG00000087470,ENSG00000101310,ENSG00000163002,ENSG00000113384,ENSG00000112851,ENSG00000138768,ENSG00000103227,ENSG00000082898,ENSG00000119912,ENSG00000175106,ENSG00000139370,ENSG00000135775,ENSG00000152520,ENSG00000183020…
GO:0070271	protein complex biogenesis	biological_process	1.438e-08	1.1906e-06	264	2408	1604	22156	ENSG00000079691,ENSG00000179115,ENSG00000042493,ENSG00000101057,ENSG00000167193,ENSG00000138674,ENSG00000063978,ENSG00000114346,ENSG00000116761,ENSG00000066777,ENSG00000180198,ENSG00000132155,ENSG00000170606,ENSG00000162236,ENSG00000186854,ENSG00000204628,ENSG00000090266,ENSG00000130779,ENSG00000163874,ENSG00000141027,ENSG00000118193,ENSG00000183765,ENSG00000175216,ENSG00000117724,ENSG00000079332…
GO:0006275	regulation of DNA replication	biological_process	1.5514e-08	1.2791e-06	46	2408	156	22156	ENSG00000166226,ENSG00000113318,ENSG00000070366,ENSG00000115484,ENSG00000128908,ENSG00000138346,ENSG00000140451,ENSG00000140694,ENSG00000104320,ENSG00000109670,ENSG00000101972,ENSG00000124535,ENSG00000085511,ENSG00000149311,ENSG00000135624,ENSG00000185104,ENSG00000065559,ENSG00000147421,ENSG00000123374,ENSG00000197548,ENSG00000175054,ENSG00000079246,ENSG00000173273,ENSG00000113575,ENSG00000085224…
GO:0004386	helicase activity	molecular_function	1.6682e-08	1.3696e-06	53	2408	171	22156	ENSG00000112249,ENSG00000125885,ENSG00000104738,ENSG00000138346,ENSG00000128908,ENSG00000153922,ENSG00000140451,ENSG00000136492,ENSG00000109606,ENSG00000163104,ENSG00000104320,ENSG00000187790,ENSG00000198265,ENSG00000102038,ENSG00000165732,ENSG00000067596,ENSG00000067248,ENSG00000183495,ENSG00000085224,ENSG00000197275,ENSG00000100201,ENSG00000079246,ENSG00000111642,ENSG00000178105,ENSG00000101003…
GO:0010948	negative regulation of cell cycle process	biological_process	2.0517e-08	1.6773e-06	85	2408	417	22156	ENSG00000174442,ENSG00000055130,ENSG00000171862,ENSG00000105393,ENSG00000170242,ENSG00000155508,ENSG00000172273,ENSG00000080839,ENSG00000253729,ENSG00000067369,ENSG00000175054,ENSG00000100225,ENSG00000123374,ENSG00000128789,ENSG00000111596,ENSG00000087206,ENSG00000139842,ENSG00000181090,ENSG00000104885,ENSG00000095787,ENSG00000092853,ENSG00000197299,ENSG00000162063,ENSG00000111602,ENSG00000144635…
GO:0045296	cadherin binding	molecular_function	2.0777e-08	1.6891e-06	82	2408	325	22156	ENSG00000171490,ENSG00000117450,ENSG00000162236,ENSG00000044115,ENSG00000089154,ENSG00000135269,ENSG00000124164,ENSG00000168003,ENSG00000204628,ENSG00000157827,ENSG00000108953,ENSG00000042493,ENSG00000075711,ENSG00000080815,ENSG00000121060,ENSG00000135048,ENSG00000197157,ENSG00000173482,ENSG00000117868,ENSG00000035403,ENSG00000110367,ENSG00000197694,ENSG00000090615,ENSG00000165219,ENSG00000090273…
GO:0016887	ATPase activity	molecular_function	2.0835e-08	1.6891e-06	112	2408	508	22156	ENSG00000103222,ENSG00000132153,ENSG00000116005,ENSG00000171634,ENSG00000101974,ENSG00000131778,ENSG00000076242,ENSG00000121621,ENSG00000165629,ENSG00000153147,ENSG00000133657,ENSG00000112159,ENSG00000138182,ENSG00000173575,ENSG00000174437,ENSG00000047249,ENSG00000185842,ENSG00000141543,ENSG00000124587,ENSG00000080603,ENSG00000114573,ENSG00000145555,ENSG00000051341,ENSG00000145375,ENSG00000005100…
GO:0006508	proteolysis	biological_process	2.2087e-08	1.7832e-06	231	2408	1476	22156	ENSG00000107829,ENSG00000151876,ENSG00000161040,ENSG00000177239,ENSG00000130939,ENSG00000137509,ENSG00000161057,ENSG00000177238,ENSG00000051108,ENSG00000169398,ENSG00000159461,ENSG00000114316,ENSG00000132952,ENSG00000102595,ENSG00000107669,ENSG00000001084,ENSG00000173960,ENSG00000095787,ENSG00000105819,ENSG00000105723,ENSG00000078747,ENSG00000174989,ENSG00000027001,ENSG00000149418,ENSG00000100991…
GO:0006461	protein complex assembly	biological_process	2.4719e-08	1.9874e-06	262	2408	1601	22156	ENSG00000082701,ENSG00000110801,ENSG00000103769,ENSG00000141682,ENSG00000140105,ENSG00000137947,ENSG00000196924,ENSG00000139842,ENSG00000249915,ENSG00000130429,ENSG00000011295,ENSG00000124789,ENSG00000092036,ENSG00000157107,ENSG00000100614,ENSG00000112096,ENSG00000172175,ENSG00000106078,ENSG00000119185,ENSG00000136986,ENSG00000153094,ENSG00000115091,ENSG00000114354,ENSG00000138160,ENSG00000140025…
GO:0006913	nucleocytoplasmic transport	biological_process	2.5882e-08	2.0724e-06	94	2408	435	22156	ENSG00000157110,ENSG00000141543,ENSG00000163874,ENSG00000083312,ENSG00000139746,ENSG00000196911,ENSG00000148737,ENSG00000114030,ENSG00000170776,ENSG00000170312,ENSG00000163634,ENSG00000101146,ENSG00000075188,ENSG00000204764,ENSG00000103197,ENSG00000064419,ENSG00000137770,ENSG00000104517,ENSG00000112210,ENSG00000145216,ENSG00000114346,ENSG00000080815,ENSG00000121774,ENSG00000014164,ENSG00000108953…
GO:0051248	negative regulation of protein metabolic process	biological_process	2.72e-08	2.1689e-06	148	2408	879	22156	ENSG00000107864,ENSG00000185238,ENSG00000104517,ENSG00000087074,ENSG00000103197,ENSG00000204463,ENSG00000047579,ENSG00000188191,ENSG00000108953,ENSG00000126070,ENSG00000132478,ENSG00000114302,ENSG00000116679,ENSG00000005700,ENSG00000107937,ENSG00000189091,ENSG00000079387,ENSG00000107404,ENSG00000159217,ENSG00000067900,ENSG00000112200,ENSG00000109762,ENSG00000136770,ENSG00000135679,ENSG00000135090…
GO:0022613	ribonucleoprotein complex biogenesis	biological_process	2.8825e-08	2.2892e-06	86	2408	492	22156	ENSG00000273899,ENSG00000149187,ENSG00000270800,ENSG00000144231,ENSG00000134371,ENSG00000113360,ENSG00000204842,ENSG00000257103,ENSG00000104626,ENSG00000171311,ENSG00000135250,ENSG00000136937,ENSG00000108559,ENSG00000141759,ENSG00000126070,ENSG00000101161,ENSG00000141543,ENSG00000107937,ENSG00000117419,ENSG00000171490,ENSG00000132680,ENSG00000164934,ENSG00000107290,ENSG00000088930,ENSG00000113300…
GO:0031328	positive regulation of cellular biosynthetic process	biological_process	3.015e-08	2.3847e-06	303	2408	1966	22156	ENSG00000066827,ENSG00000168374,ENSG00000015153,ENSG00000020577,ENSG00000141564,ENSG00000182158,ENSG00000160957,ENSG00000114062,ENSG00000114904,ENSG00000067066,ENSG00000103671,ENSG00000185420,ENSG00000105221,ENSG00000147862,ENSG00000143970,ENSG00000260916,ENSG00000175054,ENSG00000147421,ENSG00000118007,ENSG00000029153,ENSG00000166226,ENSG00000198646,ENSG00000080839,ENSG00000124191,ENSG00000162714…
GO:0048285	organelle fission	biological_process	3.1328e-08	2.4678e-06	75	2408	340	22156	ENSG00000013810,ENSG00000254505,ENSG00000156970,ENSG00000117724,ENSG00000118193,ENSG00000169679,ENSG00000151503,ENSG00000183765,ENSG00000149554,ENSG00000166575,ENSG00000143442,ENSG00000137807,ENSG00000149311,ENSG00000010244,ENSG00000101972,ENSG00000119408,ENSG00000087586,ENSG00000116273,ENSG00000175662,ENSG00000002822,ENSG00000044090,ENSG00000006695,ENSG00000166579,ENSG00000158402,ENSG00000113648…
GO:0051169	nuclear transport	biological_process	3.1642e-08	2.4825e-06	94	2408	438	22156	ENSG00000124207,ENSG00000069248,ENSG00000124789,ENSG00000168610,ENSG00000100614,ENSG00000091542,ENSG00000166949,ENSG00000196313,ENSG00000132182,ENSG00000172175,ENSG00000165934,ENSG00000116754,ENSG00000198700,ENSG00000204569,ENSG00000125755,ENSG00000136709,ENSG00000082701,ENSG00000100401,ENSG00000138757,ENSG00000196924,ENSG00000082898,ENSG00000138750,ENSG00000157106,ENSG00000163002,ENSG00000184575…
GO:0006397	mRNA processing	biological_process	3.5042e-08	2.7382e-06	109	2408	612	22156	ENSG00000141759,ENSG00000139746,ENSG00000126070,ENSG00000123200,ENSG00000189091,ENSG00000101161,ENSG00000157110,ENSG00000141543,ENSG00000125944,ENSG00000101104,ENSG00000163634,ENSG00000100461,ENSG00000197976,ENSG00000076650,ENSG00000132680,ENSG00000107290,ENSG00000088930,ENSG00000113300,ENSG00000148843,ENSG00000182973,ENSG00000107864,ENSG00000145216,ENSG00000003756,ENSG00000134744,ENSG00000076924…
GO:0051325	interphase	biological_process	3.7466e-08	2.9159e-06	66	2408	294	22156	ENSG00000101868,ENSG00000122882,ENSG00000141867,ENSG00000124762,ENSG00000168411,ENSG00000115170,ENSG00000141564,ENSG00000132604,ENSG00000108094,ENSG00000020426,ENSG00000125107,ENSG00000076003,ENSG00000275835,ENSG00000164045,ENSG00000007047,ENSG00000131023,ENSG00000164815,ENSG00000182247,ENSG00000132780,ENSG00000139842,ENSG00000166266,ENSG00000085224,ENSG00000111596,ENSG00000100225,ENSG00000123374…
GO:0032182	small conjugating protein binding	molecular_function	3.7722e-08	2.9241e-06	43	2408	142	22156	ENSG00000197312,ENSG00000131747,ENSG00000109184,ENSG00000132952,ENSG00000101146,ENSG00000137692,ENSG00000173960,ENSG00000007047,ENSG00000198919,ENSG00000113580,ENSG00000123240,ENSG00000063978,ENSG00000155313,ENSG00000104517,ENSG00000204463,ENSG00000182446,ENSG00000163960,ENSG00000126261,ENSG00000136536,ENSG00000078902,ENSG00000123975,ENSG00000074319,ENSG00000243667,ENSG00000150401,ENSG00000019995…
GO:0010628	positive regulation of gene expression	biological_process	3.8344e-08	2.9606e-06	291	2408	1861	22156	ENSG00000112062,ENSG00000118217,ENSG00000137693,ENSG00000028839,ENSG00000073921,ENSG00000142192,ENSG00000109381,ENSG00000175387,ENSG00000120837,ENSG00000115170,ENSG00000117461,ENSG00000141568,ENSG00000095787,ENSG00000107077,ENSG00000049618,ENSG00000162419,ENSG00000088305,ENSG00000104885,ENSG00000163104,ENSG00000163848,ENSG00000123374,ENSG00000121989,ENSG00000160633,ENSG00000101577,ENSG00000100201…
GO:0009891	positive regulation of biosynthetic process	biological_process	4.0399e-08	3.1069e-06	306	2408	1997	22156	ENSG00000177425,ENSG00000156802,ENSG00000085511,ENSG00000131196,ENSG00000092201,ENSG00000143458,ENSG00000104064,ENSG00000198815,ENSG00000133997,ENSG00000114650,ENSG00000134086,ENSG00000119508,ENSG00000106948,ENSG00000025800,ENSG00000196712,ENSG00000108510,ENSG00000140694,ENSG00000070018,ENSG00000012660,ENSG00000107864,ENSG00000130699,ENSG00000187531,ENSG00000198911,ENSG00000124782,ENSG00000161813…
GO:0040029	regulation of gene expression, epigenetic	biological_process	4.3313e-08	3.3179e-06	81	2408	578	22156	ENSG00000124571,ENSG00000225830,ENSG00000100697,ENSG00000134644,ENSG00000119778,ENSG00000119969,ENSG00000124795,ENSG00000102054,ENSG00000140718,ENSG00000100354,ENSG00000173933,ENSG00000171824,ENSG00000125107,ENSG00000175387,ENSG00000055917,ENSG00000117000,ENSG00000096717,ENSG00000049618,ENSG00000128708,ENSG00000153046,ENSG00000114416,ENSG00000181090,ENSG00000088305,ENSG00000104885,ENSG00000139154…
GO:0051225	spindle assembly	biological_process	4.4436e-08	3.3906e-06	36	2408	119	22156	ENSG00000118007,ENSG00000137822,ENSG00000128908,ENSG00000092036,ENSG00000087586,ENSG00000119408,ENSG00000101972,ENSG00000010244,ENSG00000196924,ENSG00000112701,ENSG00000101367,ENSG00000137807,ENSG00000182923,ENSG00000183765,ENSG00000090889,ENSG00000141027,ENSG00000103769,ENSG00000088325,ENSG00000173273,ENSG00000151414,ENSG00000072501,ENSG00000126216,ENSG00000259132,ENSG00000101639,ENSG00000275835…
GO:0043168	anion binding	molecular_function	4.6229e-08	3.5136e-06	504	2408	3001	22156	ENSG00000043514,ENSG00000188641,ENSG00000107290,ENSG00000153933,ENSG00000081026,ENSG00000145819,ENSG00000067606,ENSG00000143322,ENSG00000011405,ENSG00000080603,ENSG00000163655,ENSG00000156052,ENSG00000114573,ENSG00000130338,ENSG00000095015,ENSG00000132153,ENSG00000103222,ENSG00000151413,ENSG00000126261,ENSG00000131778,ENSG00000104980,ENSG00000173163,ENSG00000084754,ENSG00000143156,ENSG00000139725…
GO:0022403	cell cycle phase	biological_process	4.6713e-08	3.5366e-06	66	2408	297	22156	ENSG00000139842,ENSG00000166266,ENSG00000182247,ENSG00000164815,ENSG00000132780,ENSG00000111596,ENSG00000085224,ENSG00000100225,ENSG00000123374,ENSG00000103342,ENSG00000104738,ENSG00000253729,ENSG00000080839,ENSG00000125885,ENSG00000172273,ENSG00000155508,ENSG00000055130,ENSG00000128908,ENSG00000171862,ENSG00000101868,ENSG00000122882,ENSG00000124762,ENSG00000141867,ENSG00000132604,ENSG00000168411…
GO:0005856	cytoskeleton	cellular_component	4.8573e-08	3.6631e-06	422	2408	2547	22156	ENSG00000186638,ENSG00000141556,ENSG00000186625,ENSG00000013364,ENSG00000112186,ENSG00000040341,ENSG00000150995,ENSG00000066735,ENSG00000160299,ENSG00000101972,ENSG00000058804,ENSG00000173273,ENSG00000144824,ENSG00000152413,ENSG00000105738,ENSG00000112245,ENSG00000148498,ENSG00000137824,ENSG00000163872,ENSG00000278540,ENSG00000104067,ENSG00000006715,ENSG00000171132,ENSG00000066629,ENSG00000106665…
GO:0019439	aromatic compound catabolic process	biological_process	4.9219e-08	3.6953e-06	187	2408	1049	22156	ENSG00000156017,ENSG00000140575,ENSG00000008086,ENSG00000168803,ENSG00000153201,ENSG00000197299,ENSG00000179151,ENSG00000113231,ENSG00000158987,ENSG00000183077,ENSG00000139132,ENSG00000031823,ENSG00000069849,ENSG00000221914,ENSG00000136104,ENSG00000100354,ENSG00000114026,ENSG00000020577,ENSG00000160293,ENSG00000076248,ENSG00000071189,ENSG00000111785,ENSG00000135870,ENSG00000007168,ENSG00000121152…
GO:0006406	mRNA export from nucleus	biological_process	4.9379e-08	3.6953e-06	38	2408	119	22156	ENSG00000155561,ENSG00000110713,ENSG00000091542,ENSG00000070366,ENSG00000124789,ENSG00000069248,ENSG00000144231,ENSG00000116754,ENSG00000122566,ENSG00000108349,ENSG00000196313,ENSG00000132182,ENSG00000181555,ENSG00000165934,ENSG00000173744,ENSG00000163950,ENSG00000095319,ENSG00000108559,ENSG00000125755,ENSG00000136709,ENSG00000126883,ENSG00000136937,ENSG00000138750,ENSG00000157106,ENSG00000109111…
GO:0051052	regulation of DNA metabolic process	biological_process	5.0127e-08	3.7368e-06	87	2408	386	22156	ENSG00000113318,ENSG00000128908,ENSG00000105393,ENSG00000166439,ENSG00000076248,ENSG00000166226,ENSG00000204569,ENSG00000175643,ENSG00000147421,ENSG00000227345,ENSG00000067369,ENSG00000123374,ENSG00000175054,ENSG00000181544,ENSG00000079246,ENSG00000164808,ENSG00000119906,ENSG00000087206,ENSG00000085224,ENSG00000163938,ENSG00000163104,ENSG00000139842,ENSG00000153827,ENSG00000124535,ENSG00000157106…
GO:0006915	apoptotic process	biological_process	5.138e-08	3.8157e-06	309	2408	2114	22156	ENSG00000116954,ENSG00000196074,ENSG00000132906,ENSG00000136758,ENSG00000101152,ENSG00000171862,ENSG00000110422,ENSG00000166949,ENSG00000076248,ENSG00000198722,ENSG00000170242,ENSG00000135018,ENSG00000105221,ENSG00000256500,ENSG00000173535,ENSG00000142627,ENSG00000144118,ENSG00000044574,ENSG00000136936,ENSG00000134243,ENSG00000072110,ENSG00000055332,ENSG00000188976,ENSG00000050748,ENSG00000090316…
GO:0050789	regulation of biological process	biological_process	5.2913e-08	3.9146e-06	1552	2408	12860	22156	ENSG00000175054,ENSG00000181544,ENSG00000147421,ENSG00000212127,ENSG00000186635,ENSG00000154845,ENSG00000143970,ENSG00000164808,ENSG00000163938,ENSG00000143748,ENSG00000283154,ENSG00000175866,ENSG00000107957,ENSG00000174442,ENSG00000169071,ENSG00000162104,ENSG00000198722,ENSG00000122778,ENSG00000196526,ENSG00000135018,ENSG00000196074,ENSG00000029153,ENSG00000135870,ENSG00000101152,ENSG00000136231…
GO:0005635	nuclear envelope	cellular_component	5.3377e-08	3.9339e-06	111	2408	507	22156	ENSG00000058063,ENSG00000112851,ENSG00000138750,ENSG00000163002,ENSG00000114107,ENSG00000082898,ENSG00000100401,ENSG00000134324,ENSG00000086712,ENSG00000197081,ENSG00000131018,ENSG00000172292,ENSG00000081913,ENSG00000143552,ENSG00000007168,ENSG00000198700,ENSG00000132182,ENSG00000196313,ENSG00000144224,ENSG00000148719,ENSG00000115998,ENSG00000166949,ENSG00000152936,ENSG00000136193,ENSG00000124207…
GO:0016772	transferase activity, transferring phosphorus-containing groups	molecular_function	5.6902e-08	4.1779e-06	222	2408	1122	22156	ENSG00000013441,ENSG00000051341,ENSG00000145604,ENSG00000114302,ENSG00000164776,ENSG00000161217,ENSG00000120137,ENSG00000141736,ENSG00000170312,ENSG00000170836,ENSG00000162733,ENSG00000157353,ENSG00000134744,ENSG00000143179,ENSG00000150672,ENSG00000143776,ENSG00000136021,ENSG00000075711,ENSG00000077782,ENSG00000112237,ENSG00000138018,ENSG00000196182,ENSG00000065243,ENSG00000162368,ENSG00000183049…
GO:0003677	DNA binding	molecular_function	6.0102e-08	4.3963e-06	376	2408	2718	22156	ENSG00000136492,ENSG00000169926,ENSG00000005339,ENSG00000083093,ENSG00000171988,ENSG00000119318,ENSG00000276043,ENSG00000156273,ENSG00000243943,ENSG00000180628,ENSG00000143815,ENSG00000135945,ENSG00000056586,ENSG00000008405,ENSG00000149311,ENSG00000162521,ENSG00000130856,ENSG00000112200,ENSG00000244405,ENSG00000009307,ENSG00000148737,ENSG00000163781,ENSG00000105717,ENSG00000196233,ENSG00000173575…
GO:0046700	heterocycle catabolic process	biological_process	6.0941e-08	4.441e-06	185	2408	1040	22156	ENSG00000160293,ENSG00000020577,ENSG00000114026,ENSG00000136104,ENSG00000100354,ENSG00000069849,ENSG00000221914,ENSG00000139132,ENSG00000031823,ENSG00000183077,ENSG00000158987,ENSG00000113231,ENSG00000179151,ENSG00000197299,ENSG00000168803,ENSG00000153201,ENSG00000008086,ENSG00000140575,ENSG00000156017,ENSG00000164329,ENSG00000134909,ENSG00000090905,ENSG00000115970,ENSG00000141376,ENSG00000102218…
GO:0044270	cellular nitrogen compound catabolic process	biological_process	6.4506e-08	4.6832e-06	185	2408	1040	22156	ENSG00000107263,ENSG00000113318,ENSG00000165322,ENSG00000155508,ENSG00000099331,ENSG00000083845,ENSG00000119185,ENSG00000275832,ENSG00000071205,ENSG00000152520,ENSG00000103342,ENSG00000082701,ENSG00000066933,ENSG00000089639,ENSG00000112541,ENSG00000163104,ENSG00000100292,ENSG00000101310,ENSG00000101444,ENSG00000157106,ENSG00000188559,ENSG00000213047,ENSG00000087470,ENSG00000151461,ENSG00000168259…
GO:0006366	transcription from RNA polymerase II promoter	biological_process	7.2803e-08	5.2659e-06	414	2408	2953	22156	ENSG00000147862,ENSG00000136709,ENSG00000165732,ENSG00000147421,ENSG00000143970,ENSG00000260916,ENSG00000159692,ENSG00000080839,ENSG00000198646,ENSG00000124191,ENSG00000121741,ENSG00000029153,ENSG00000135655,ENSG00000118007,ENSG00000171862,ENSG00000169071,ENSG00000166949,ENSG00000162714,ENSG00000155592,ENSG00000122778,ENSG00000153560,ENSG00000123066,ENSG00000168374,ENSG00000144026,ENSG00000100028…
GO:0006417	regulation of translation	biological_process	7.5658e-08	5.4521e-06	77	2408	417	22156	ENSG00000185728,ENSG00000173933,ENSG00000125107,ENSG00000106263,ENSG00000055917,ENSG00000120727,ENSG00000055332,ENSG00000156976,ENSG00000273749,ENSG00000104408,ENSG00000134644,ENSG00000020577,ENSG00000112531,ENSG00000136628,ENSG00000165526,ENSG00000100354,ENSG00000142192,ENSG00000126602,ENSG00000120662,ENSG00000176974,ENSG00000130766,ENSG00000155506,ENSG00000136231,ENSG00000083845,ENSG00000177189…
GO:0016310	phosphorylation	biological_process	8.2398e-08	5.9159e-06	342	2408	2103	22156	ENSG00000142627,ENSG00000175054,ENSG00000144118,ENSG00000168615,ENSG00000154845,ENSG00000152642,ENSG00000159692,ENSG00000110958,ENSG00000173517,ENSG00000105221,ENSG00000171862,ENSG00000110422,ENSG00000169071,ENSG00000121716,ENSG00000121741,ENSG00000080839,ENSG00000135655,ENSG00000008130,ENSG00000125779,ENSG00000116641,ENSG00000198752,ENSG00000074319,ENSG00000173406,ENSG00000160551,ENSG00000178950…
GO:0031399	regulation of protein modification process	biological_process	8.6438e-08	6.1832e-06	256	2408	1573	22156	ENSG00000108100,ENSG00000153827,ENSG00000049130,ENSG00000082701,ENSG00000157837,ENSG00000197442,ENSG00000100225,ENSG00000158321,ENSG00000102572,ENSG00000102974,ENSG00000169375,ENSG00000085224,ENSG00000079246,ENSG00000140105,ENSG00000172175,ENSG00000119185,ENSG00000136986,ENSG00000253729,ENSG00000006016,ENSG00000107263,ENSG00000168610,ENSG00000162337,ENSG00000203995,ENSG00000156642,ENSG00000051108…
GO:0048471	perinuclear region of cytoplasm	cellular_component	9.1761e-08	6.5399e-06	146	2408	732	22156	ENSG00000141736,ENSG00000107937,ENSG00000141252,ENSG00000197386,ENSG00000159217,ENSG00000143514,ENSG00000077254,ENSG00000103197,ENSG00000151532,ENSG00000110367,ENSG00000104517,ENSG00000138182,ENSG00000138095,ENSG00000123983,ENSG00000124126,ENSG00000155903,ENSG00000075711,ENSG00000136021,ENSG00000108395,ENSG00000134278,ENSG00000101928,ENSG00000124198,ENSG00000044090,ENSG00000065243,ENSG00000108349…
GO:0006355	regulation of transcription, DNA-dependent	biological_process	1.0086e-07	7.1621e-06	514	2408	3767	22156	ENSG00000042429,ENSG00000122034,ENSG00000173163,ENSG00000153147,ENSG00000164190,ENSG00000117139,ENSG00000171634,ENSG00000130816,ENSG00000135966,ENSG00000140455,ENSG00000116016,ENSG00000107290,ENSG00000143164,ENSG00000067606,ENSG00000129691,ENSG00000143442,ENSG00000109118,ENSG00000114439,ENSG00000173273,ENSG00000048649,ENSG00000163872,ENSG00000140577,ENSG00000187741,ENSG00000284057,ENSG00000078043…
GO:0016458	gene silencing	biological_process	1.1443e-07	8.096e-06	57	2408	447	22156	ENSG00000125107,ENSG00000175387,ENSG00000173933,ENSG00000126070,ENSG00000119772,ENSG00000080603,ENSG00000128191,ENSG00000128708,ENSG00000096717,ENSG00000170836,ENSG00000113300,ENSG00000055917,ENSG00000100697,ENSG00000134644,ENSG00000182973,ENSG00000124571,ENSG00000153147,ENSG00000197157,ENSG00000134744,ENSG00000123908,ENSG00000282034,ENSG00000119969,ENSG00000119778,ENSG00000100403,ENSG00000130816…
GO:2001141	regulation of RNA biosynthetic process	biological_process	1.201e-07	8.4664e-06	514	2408	3779	22156	ENSG00000187555,ENSG00000147862,ENSG00000260916,ENSG00000159692,ENSG00000118007,ENSG00000160352,ENSG00000124191,ENSG00000080839,ENSG00000166949,ENSG00000162714,ENSG00000155592,ENSG00000170242,ENSG00000171862,ENSG00000066827,ENSG00000173041,ENSG00000099917,ENSG00000168374,ENSG00000144026,ENSG00000015153,ENSG00000283515,ENSG00000007545,ENSG00000048405,ENSG00000169359,ENSG00000141564,ENSG00000182158…
GO:1901988	negative regulation of cell cycle phase transition	biological_process	1.5893e-07	1.1134e-05	66	2408	308	22156	ENSG00000143624,ENSG00000160551,ENSG00000112062,ENSG00000136104,ENSG00000151876,ENSG00000124762,ENSG00000168411,ENSG00000125107,ENSG00000144635,ENSG00000111602,ENSG00000197299,ENSG00000092853,ENSG00000095787,ENSG00000104885,ENSG00000139842,ENSG00000087206,ENSG00000111596,ENSG00000123374,ENSG00000128789,ENSG00000175054,ENSG00000100225,ENSG00000067369,ENSG00000253729,ENSG00000172273,ENSG00000080839…
GO:0080135	regulation of cellular response to stress	biological_process	1.5909e-07	1.1134e-05	146	2408	811	22156	ENSG00000114904,ENSG00000168411,ENSG00000141564,ENSG00000132604,ENSG00000055332,ENSG00000012983,ENSG00000122376,ENSG00000096717,ENSG00000197299,ENSG00000143674,ENSG00000225830,ENSG00000160551,ENSG00000174010,ENSG00000124795,ENSG00000123143,ENSG00000112208,ENSG00000136536,ENSG00000136104,ENSG00000114026,ENSG00000157540,ENSG00000132906,ENSG00000116954,ENSG00000080839,ENSG00000097033,ENSG00000130766…
GO:0000082	G1/S transition of mitotic cell cycle	biological_process	1.6046e-07	1.115e-05	61	2408	279	22156	ENSG00000113300,ENSG00000100393,ENSG00000180198,ENSG00000065328,ENSG00000164045,ENSG00000076003,ENSG00000131023,ENSG00000007047,ENSG00000170312,ENSG00000141564,ENSG00000115170,ENSG00000101773,ENSG00000168411,ENSG00000108094,ENSG00000125107,ENSG00000020426,ENSG00000036257,ENSG00000145604,ENSG00000106462,ENSG00000197256,ENSG00000094804,ENSG00000141867,ENSG00000124762,ENSG00000103479,ENSG00000132466…
GO:0051329	interphase of mitotic cell cycle	biological_process	1.6046e-07	1.115e-05	61	2408	279	22156	ENSG00000171862,ENSG00000055130,ENSG00000128908,ENSG00000171848,ENSG00000087586,ENSG00000155508,ENSG00000134371,ENSG00000156273,ENSG00000080839,ENSG00000172273,ENSG00000125885,ENSG00000158402,ENSG00000253729,ENSG00000100479,ENSG00000104738,ENSG00000103342,ENSG00000123374,ENSG00000183765,ENSG00000100225,ENSG00000135679,ENSG00000118193,ENSG00000005483,ENSG00000111596,ENSG00000132780,ENSG00000164815…
GO:0043021	ribonucleoprotein complex binding	molecular_function	1.7406e-07	1.2052e-05	37	2408	144	22156	ENSG00000164327,ENSG00000138593,ENSG00000105197,ENSG00000005100,ENSG00000078747,ENSG00000089154,ENSG00000101161,ENSG00000204628,ENSG00000169251,ENSG00000185728,ENSG00000141543,ENSG00000163874,ENSG00000120705,ENSG00000107864,ENSG00000185238,ENSG00000261236,ENSG00000204463,ENSG00000120662,ENSG00000111605,ENSG00000172766,ENSG00000106462,ENSG00000148187,ENSG00000126524,ENSG00000070366,ENSG00000144895…
GO:0042176	regulation of protein catabolic process	biological_process	1.7848e-07	1.2315e-05	76	2408	355	22156	ENSG00000172530,ENSG00000140543,ENSG00000196924,ENSG00000082898,ENSG00000187555,ENSG00000143207,ENSG00000173473,ENSG00000034677,ENSG00000082701,ENSG00000139324,ENSG00000119912,ENSG00000168615,ENSG00000013374,ENSG00000115233,ENSG00000113712,ENSG00000171862,ENSG00000102921,ENSG00000166949,ENSG00000005810,ENSG00000161057,ENSG00000123159,ENSG00000101557,ENSG00000169398,ENSG00000112208,ENSG00000101447…
GO:0045893	positive regulation of transcription, DNA-dependent	biological_process	1.8602e-07	1.279e-05	249	2408	1572	22156	ENSG00000169926,ENSG00000070018,ENSG00000147162,ENSG00000005339,ENSG00000101928,ENSG00000156273,ENSG00000025800,ENSG00000276043,ENSG00000108510,ENSG00000112237,ENSG00000180628,ENSG00000171681,ENSG00000131196,ENSG00000005483,ENSG00000198815,ENSG00000143458,ENSG00000104064,ENSG00000134086,ENSG00000133997,ENSG00000114650,ENSG00000106948,ENSG00000164758,ENSG00000119508,ENSG00000149311,ENSG00000156802…
GO:0070925	organelle assembly	biological_process	1.9745e-07	1.3527e-05	106	2408	531	22156	ENSG00000113460,ENSG00000092036,ENSG00000128908,ENSG00000166454,ENSG00000197102,ENSG00000144895,ENSG00000092820,ENSG00000135018,ENSG00000171853,ENSG00000126524,ENSG00000083845,ENSG00000007168,ENSG00000152520,ENSG00000062716,ENSG00000135870,ENSG00000118007,ENSG00000097033,ENSG00000090889,ENSG00000144118,ENSG00000111596,ENSG00000138757,ENSG00000088325,ENSG00000179364,ENSG00000151849,ENSG00000103769…
GO:0071826	ribonucleoprotein complex subunit organization	biological_process	2.35e-07	1.6044e-05	55	2408	267	22156	ENSG00000148187,ENSG00000147677,ENSG00000074201,ENSG00000111605,ENSG00000149100,ENSG00000261236,ENSG00000003756,ENSG00000166889,ENSG00000114316,ENSG00000149532,ENSG00000076924,ENSG00000075856,ENSG00000123908,ENSG00000110367,ENSG00000104408,ENSG00000100028,ENSG00000100697,ENSG00000112159,ENSG00000175792,ENSG00000132680,ENSG00000107290,ENSG00000179151,ENSG00000145907,ENSG00000136450,ENSG00000106263…
GO:0000075	cell cycle checkpoint	biological_process	2.5553e-07	1.7384e-05	57	2408	239	22156	ENSG00000149554,ENSG00000149311,ENSG00000182923,ENSG00000114126,ENSG00000104320,ENSG00000010244,ENSG00000139842,ENSG00000104885,ENSG00000111596,ENSG00000156970,ENSG00000087206,ENSG00000117724,ENSG00000135090,ENSG00000135679,ENSG00000169679,ENSG00000067369,ENSG00000008405,ENSG00000128789,ENSG00000183765,ENSG00000123374,ENSG00000175054,ENSG00000143476,ENSG00000253729,ENSG00000158402,ENSG00000172273…
GO:0006401	RNA catabolic process	biological_process	2.855e-07	1.9356e-05	56	2408	305	22156	ENSG00000157106,ENSG00000149311,ENSG00000164329,ENSG00000090905,ENSG00000009307,ENSG00000111596,ENSG00000105939,ENSG00000113575,ENSG00000134030,ENSG00000171311,ENSG00000136937,ENSG00000152520,ENSG00000103342,ENSG00000135870,ENSG00000108349,ENSG00000083845,ENSG00000151779,ENSG00000113360,ENSG00000187742,ENSG00000155508,ENSG00000140694,ENSG00000070366,ENSG00000138346,ENSG00000144231,ENSG00000166889…
GO:0000775	chromosome, centromeric region	cellular_component	2.9657e-07	2.0036e-05	55	2408	207	22156	ENSG00000110713,ENSG00000072864,ENSG00000104695,ENSG00000142856,ENSG00000087586,ENSG00000002822,ENSG00000069248,ENSG00000174442,ENSG00000166579,ENSG00000113712,ENSG00000007168,ENSG00000135720,ENSG00000127663,ENSG00000118007,ENSG00000171853,ENSG00000113648,ENSG00000156970,ENSG00000173273,ENSG00000100401,ENSG00000113575,ENSG00000169375,ENSG00000124201,ENSG00000102974,ENSG00000163539,ENSG00000175216…
GO:1901361	organic cyclic compound catabolic process	biological_process	2.989e-07	2.0124e-05	188	2408	1088	22156	ENSG00000163104,ENSG00000100292,ENSG00000112541,ENSG00000157106,ENSG00000188559,ENSG00000101310,ENSG00000101444,ENSG00000066933,ENSG00000089639,ENSG00000082701,ENSG00000119185,ENSG00000083845,ENSG00000152520,ENSG00000103342,ENSG00000071205,ENSG00000275832,ENSG00000165322,ENSG00000113318,ENSG00000107263,ENSG00000155508,ENSG00000099331,ENSG00000100697,ENSG00000197594,ENSG00000104889,ENSG00000107036…
GO:0006412	translation	biological_process	3.2347e-07	2.1702e-05	110	2408	776	22156	ENSG00000185728,ENSG00000125107,ENSG00000105364,ENSG00000173933,ENSG00000120727,ENSG00000055917,ENSG00000106263,ENSG00000156976,ENSG00000196305,ENSG00000055332,ENSG00000068784,ENSG00000104408,ENSG00000273749,ENSG00000020577,ENSG00000134644,ENSG00000145982,ENSG00000142192,ENSG00000148187,ENSG00000100354,ENSG00000112531,ENSG00000165526,ENSG00000136628,ENSG00000126602,ENSG00000120662,ENSG00000284770…
GO:0031570	DNA integrity checkpoint	biological_process	3.9055e-07	2.6113e-05	47	2408	180	22156	ENSG00000111596,ENSG00000087206,ENSG00000135090,ENSG00000135679,ENSG00000067369,ENSG00000008405,ENSG00000183765,ENSG00000123374,ENSG00000175054,ENSG00000149554,ENSG00000149311,ENSG00000182923,ENSG00000114126,ENSG00000104320,ENSG00000139842,ENSG00000104885,ENSG00000105393,ENSG00000136492,ENSG00000155508,ENSG00000087586,ENSG00000138346,ENSG00000143476,ENSG00000253729,ENSG00000158402,ENSG00000172273…
GO:0010494	cytoplasmic stress granule	cellular_component	4.3252e-07	2.882e-05	23	2408	60	22156	ENSG00000108349,ENSG00000101104,ENSG00000141564,ENSG00000135870,ENSG00000155506,ENSG00000157110,ENSG00000173933,ENSG00000162409,ENSG00000159217,ENSG00000055917,ENSG00000107929,ENSG00000145907,ENSG00000152601,ENSG00000135387,ENSG00000100461,ENSG00000124214,ENSG00000110367,ENSG00000108424,ENSG00000204842,ENSG00000067900,ENSG00000134644,ENSG00000161813,ENSG00000257103
GO:0000209	protein polyubiquitination	biological_process	4.6985e-07	3.1201e-05	69	2408	267	22156	ENSG00000165406,ENSG00000100225,ENSG00000034677,ENSG00000094880,ENSG00000153827,ENSG00000118564,ENSG00000182247,ENSG00000134900,ENSG00000077721,ENSG00000055130,ENSG00000135870,ENSG00000102858,ENSG00000161040,ENSG00000107829,ENSG00000151876,ENSG00000009335,ENSG00000118496,ENSG00000159461,ENSG00000130939,ENSG00000162063,ENSG00000118420,ENSG00000085382,ENSG00000141279,ENSG00000001629,ENSG00000148356…
GO:0019900	kinase binding	molecular_function	4.8206e-07	3.1903e-05	136	2408	684	22156	ENSG00000143153,ENSG00000113504,ENSG00000198648,ENSG00000175029,ENSG00000185104,ENSG00000013364,ENSG00000151718,ENSG00000183765,ENSG00000118193,ENSG00000180370,ENSG00000113648,ENSG00000158402,ENSG00000044459,ENSG00000175662,ENSG00000087586,ENSG00000089159,ENSG00000132405,ENSG00000198901,ENSG00000139725,ENSG00000135932,ENSG00000118816,ENSG00000143398,ENSG00000136874,ENSG00000126001,ENSG00000152894…
GO:0008094	DNA-dependent ATPase activity	molecular_function	4.955e-07	3.2681e-05	36	2408	104	22156	ENSG00000173575,ENSG00000197299,ENSG00000145907,ENSG00000076003,ENSG00000020426,ENSG00000051341,ENSG00000160957,ENSG00000131747,ENSG00000134058,ENSG00000132153,ENSG00000127616,ENSG00000171634,ENSG00000131778,ENSG00000225830,ENSG00000175792,ENSG00000140451,ENSG00000136492,ENSG00000113318,ENSG00000153922,ENSG00000128908,ENSG00000138346,ENSG00000104738,ENSG00000196535,ENSG00000112249,ENSG00000108384…
GO:0042770	signal transduction in response to DNA damage	biological_process	5.086e-07	3.3432e-05	40	2408	141	22156	ENSG00000132906,ENSG00000157540,ENSG00000111653,ENSG00000130766,ENSG00000253729,ENSG00000158402,ENSG00000143476,ENSG00000118689,ENSG00000087586,ENSG00000155508,ENSG00000103194,ENSG00000105393,ENSG00000104320,ENSG00000149311,ENSG00000114126,ENSG00000182923,ENSG00000149554,ENSG00000123374,ENSG00000183765,ENSG00000175054,ENSG00000135679,ENSG00000087206,ENSG00000085224,ENSG00000111596,ENSG00000141682…
GO:0005643	nuclear pore	cellular_component	5.9076e-07	3.8702e-05	33	2408	89	22156	ENSG00000273398,ENSG00000163904,ENSG00000143552,ENSG00000173744,ENSG00000025800,ENSG00000196313,ENSG00000132182,ENSG00000155561,ENSG00000110713,ENSG00000124789,ENSG00000069248,ENSG00000205339,ENSG00000002822,ENSG00000013364,ENSG00000163002,ENSG00000138750,ENSG00000058804,ENSG00000108559,ENSG00000095319,ENSG00000100401,ENSG00000173273,ENSG00000126883,ENSG00000031823,ENSG00000153201,ENSG00000196911…
GO:0000790	nuclear chromatin	cellular_component	6.7115e-07	4.3821e-05	72	2408	386	22156	ENSG00000102038,ENSG00000173473,ENSG00000167258,ENSG00000111642,ENSG00000169375,ENSG00000143970,ENSG00000085224,ENSG00000132780,ENSG00000077721,ENSG00000131759,ENSG00000116478,ENSG00000101096,ENSG00000084676,ENSG00000128908,ENSG00000168610,ENSG00000166949,ENSG00000124151,ENSG00000118260,ENSG00000156650,ENSG00000127616,ENSG00000136715,ENSG00000151422,ENSG00000175792,ENSG00000282034,ENSG00000092199…
GO:0051642	centrosome localization	biological_process	7.1081e-07	4.6255e-05	17	2408	29	22156	ENSG00000087586,ENSG00000173588,ENSG00000066279,ENSG00000116117,ENSG00000153201,ENSG00000164828,ENSG00000072864,ENSG00000092820,ENSG00000121957,ENSG00000054654,ENSG00000135720,ENSG00000007168,ENSG00000170759,ENSG00000166579,ENSG00000148498,ENSG00000075711,ENSG00000127914
GO:0050821	protein stabilization	biological_process	7.442e-07	4.8266e-05	44	2408	194	22156	ENSG00000135624,ENSG00000187555,ENSG00000071537,ENSG00000143153,ENSG00000196924,ENSG00000109670,ENSG00000010244,ENSG00000185896,ENSG00000110958,ENSG00000134086,ENSG00000183765,ENSG00000166263,ENSG00000055483,ENSG00000100099,ENSG00000166226,ENSG00000151748,ENSG00000125885,ENSG00000118260,ENSG00000169914,ENSG00000166949,ENSG00000058056,ENSG00000115484,ENSG00000171862,ENSG00000166326,ENSG00000204463…
GO:0006323	DNA packaging	biological_process	8.901e-07	5.7537e-05	40	2408	221	22156	ENSG00000105011,ENSG00000151503,ENSG00000048649,ENSG00000127483,ENSG00000167670,ENSG00000146918,ENSG00000102974,ENSG00000085224,ENSG00000096063,ENSG00000132780,ENSG00000205531,ENSG00000162521,ENSG00000278272,ENSG00000142856,ENSG00000122390,ENSG00000116273,ENSG00000137804,ENSG00000113648,ENSG00000121152,ENSG00000156650,ENSG00000068878,ENSG00000113810,ENSG00000062650,ENSG00000153147,ENSG00000164190…
GO:0010508	positive regulation of autophagy	biological_process	9.0287e-07	5.8169e-05	28	2408	76	22156	ENSG00000169084,ENSG00000100644,ENSG00000186815,ENSG00000147649,ENSG00000095787,ENSG00000096717,ENSG00000162409,ENSG00000051382,ENSG00000048707,ENSG00000163874,ENSG00000155506,ENSG00000135341,ENSG00000080561,ENSG00000097033,ENSG00000130766,ENSG00000132356,ENSG00000116209,ENSG00000160360,ENSG00000112425,ENSG00000197548,ENSG00000110497,ENSG00000168092,ENSG00000206418,ENSG00000123240,ENSG00000067900…
GO:0071824	protein-DNA complex subunit organization	biological_process	1.0083e-06	6.4745e-05	55	2408	307	22156	ENSG00000122390,ENSG00000119318,ENSG00000278272,ENSG00000142856,ENSG00000128908,ENSG00000185024,ENSG00000113648,ENSG00000118260,ENSG00000171853,ENSG00000181555,ENSG00000153767,ENSG00000156650,ENSG00000136936,ENSG00000105011,ENSG00000173473,ENSG00000133997,ENSG00000167670,ENSG00000127483,ENSG00000048649,ENSG00000085224,ENSG00000171681,ENSG00000117724,ENSG00000092201,ENSG00000102974,ENSG00000139842…
GO:0022618	ribonucleoprotein complex assembly	biological_process	1.0309e-06	6.5983e-05	51	2408	253	22156	ENSG00000096063,ENSG00000204842,ENSG00000084623,ENSG00000257103,ENSG00000135250,ENSG00000136937,ENSG00000111596,ENSG00000138757,ENSG00000126524,ENSG00000083845,ENSG00000149187,ENSG00000152520,ENSG00000270800,ENSG00000135870,ENSG00000113460,ENSG00000144231,ENSG00000197102,ENSG00000144895,ENSG00000134371,ENSG00000100664,ENSG00000117360,ENSG00000100697,ENSG00000175792,ENSG00000112159,ENSG00000149532…
GO:0071702	organic substance transport	biological_process	1.0421e-06	6.6477e-05	431	2408	2919	22156	ENSG00000074319,ENSG00000127328,ENSG00000169359,ENSG00000076321,ENSG00000162928,ENSG00000151229,ENSG00000155660,ENSG00000123159,ENSG00000132953,ENSG00000124571,ENSG00000168374,ENSG00000129003,ENSG00000083937,ENSG00000122068,ENSG00000067066,ENSG00000158865,ENSG00000153201,ENSG00000131389,ENSG00000180957,ENSG00000169251,ENSG00000031823,ENSG00000181751,ENSG00000134243,ENSG00000138757,ENSG00000260342…
GO:0043130	ubiquitin binding	molecular_function	1.0842e-06	6.8938e-05	35	2408	121	22156	ENSG00000123975,ENSG00000074319,ENSG00000182446,ENSG00000163960,ENSG00000078902,ENSG00000136536,ENSG00000204463,ENSG00000123240,ENSG00000104517,ENSG00000155313,ENSG00000198919,ENSG00000101146,ENSG00000007047,ENSG00000173960,ENSG00000197312,ENSG00000131747,ENSG00000087206,ENSG00000100225,ENSG00000070950,ENSG00000135679,ENSG00000185104,ENSG00000086666,ENSG00000077721,ENSG00000162688,ENSG00000109670…
GO:0000956	nuclear-transcribed mRNA catabolic process	biological_process	1.1394e-06	7.2215e-05	45	2408	244	22156	ENSG00000083845,ENSG00000103342,ENSG00000152520,ENSG00000108349,ENSG00000135870,ENSG00000070366,ENSG00000144231,ENSG00000151779,ENSG00000140694,ENSG00000155508,ENSG00000187742,ENSG00000009307,ENSG00000090905,ENSG00000157106,ENSG00000164329,ENSG00000149311,ENSG00000171311,ENSG00000134030,ENSG00000136937,ENSG00000111596,ENSG00000113575,ENSG00000171824,ENSG00000125107,ENSG00000141698,ENSG00000141543…
GO:0044430	cytoskeletal part	cellular_component	1.2513e-06	7.9049e-05	328	2408	1980	22156	ENSG00000114302,ENSG00000182150,ENSG00000151208,ENSG00000120694,ENSG00000173588,ENSG00000130177,ENSG00000107404,ENSG00000285053,ENSG00000104218,ENSG00000164934,ENSG00000197386,ENSG00000123473,ENSG00000163781,ENSG00000133302,ENSG00000112210,ENSG00000141562,ENSG00000113580,ENSG00000138182,ENSG00000122417,ENSG00000103197,ENSG00000197694,ENSG00000127947,ENSG00000004897,ENSG00000011454,ENSG00000118200…
GO:0050321	tau-protein kinase activity	molecular_function	1.3161e-06	8.2871e-05	14	2408	22	22156	ENSG00000132356,ENSG00000157540,ENSG00000075413,ENSG00000067900,ENSG00000164776,ENSG00000160551,ENSG00000128881,ENSG00000160584,ENSG00000134318,ENSG00000105723,ENSG00000082701,ENSG00000116141,ENSG00000072518,ENSG00000007047
GO:2000113	negative regulation of cellular macromolecule biosynthetic process	biological_process	1.3484e-06	8.4631e-05	226	2408	1542	22156	ENSG00000127616,ENSG00000074319,ENSG00000105556,ENSG00000100354,ENSG00000020577,ENSG00000015153,ENSG00000102054,ENSG00000178971,ENSG00000119778,ENSG00000119969,ENSG00000188976,ENSG00000055332,ENSG00000049246,ENSG00000096717,ENSG00000197299,ENSG00000120727,ENSG00000067066,ENSG00000112242,ENSG00000073614,ENSG00000050344,ENSG00000132604,ENSG00000147421,ENSG00000119596,ENSG00000175054,ENSG00000159692…
GO:0000988	protein binding transcription factor activity	molecular_function	1.5025e-06	9.4003e-05	120	2408	628	22156	ENSG00000070495,ENSG00000147649,ENSG00000005339,ENSG00000122779,ENSG00000110713,ENSG00000078043,ENSG00000078699,ENSG00000108510,ENSG00000140577,ENSG00000111802,ENSG00000284057,ENSG00000152409,ENSG00000105866,ENSG00000141027,ENSG00000164758,ENSG00000133997,ENSG00000196498,ENSG00000171681,ENSG00000112200,ENSG00000175029,ENSG00000055609,ENSG00000114126,ENSG00000109118,ENSG00000177425,ENSG00000083168…
GO:0012501	programmed cell death	biological_process	1.5134e-06	9.4377e-05	314	2408	2262	22156	ENSG00000204463,ENSG00000196914,ENSG00000150907,ENSG00000103197,ENSG00000076242,ENSG00000087074,ENSG00000113580,ENSG00000124126,ENSG00000197256,ENSG00000188419,ENSG00000079387,ENSG00000151208,ENSG00000119772,ENSG00000145604,ENSG00000105176,ENSG00000197386,ENSG00000136048,ENSG00000143514,ENSG00000114030,ENSG00000123473,ENSG00000148737,ENSG00000185880,ENSG00000149311,ENSG00000067900,ENSG00000119408…
GO:0007052	mitotic spindle organization	biological_process	1.7564e-06	0.00010918	35	2408	122	22156	ENSG00000197102,ENSG00000087586,ENSG00000118007,ENSG00000066629,ENSG00000121957,ENSG00000126524,ENSG00000088325,ENSG00000163539,ENSG00000103769,ENSG00000013810,ENSG00000173273,ENSG00000183765,ENSG00000090889,ENSG00000137807,ENSG00000101972,ENSG00000160299,ENSG00000196924,ENSG00000010244,ENSG00000123473,ENSG00000180198,ENSG00000182504,ENSG00000074054,ENSG00000083937,ENSG00000101146,ENSG00000285053…
GO:0007005	mitochondrion organization	biological_process	1.7926e-06	0.00011108	97	2408	630	22156	ENSG00000130159,ENSG00000100523,ENSG00000113845,ENSG00000105723,ENSG00000129003,ENSG00000001084,ENSG00000087470,ENSG00000132305,ENSG00000105819,ENSG00000117305,ENSG00000119421,ENSG00000130414,ENSG00000105197,ENSG00000105364,ENSG00000027001,ENSG00000171109,ENSG00000165526,ENSG00000148187,ENSG00000256053,ENSG00000120662,ENSG00000114316,ENSG00000177302,ENSG00000165240,ENSG00000168610,ENSG00000177646…
GO:0007163	establishment or maintenance of cell polarity	biological_process	1.8512e-06	0.00011435	60	2408	215	22156	ENSG00000066933,ENSG00000148498,ENSG00000090020,ENSG00000084733,ENSG00000082701,ENSG00000134318,ENSG00000107104,ENSG00000143951,ENSG00000175216,ENSG00000163539,ENSG00000105738,ENSG00000164292,ENSG00000109062,ENSG00000083857,ENSG00000067900,ENSG00000141376,ENSG00000112851,ENSG00000113384,ENSG00000112186,ENSG00000054282,ENSG00000072864,ENSG00000092820,ENSG00000107862,ENSG00000116117,ENSG00000121957…
GO:0035770	ribonucleoprotein granule	cellular_component	2.3498e-06	0.00014468	47	2408	189	22156	ENSG00000056586,ENSG00000257103,ENSG00000125755,ENSG00000131018,ENSG00000111596,ENSG00000114416,ENSG00000067900,ENSG00000204842,ENSG00000090905,ENSG00000198265,ENSG00000161011,ENSG00000135387,ENSG00000144231,ENSG00000155508,ENSG00000162409,ENSG00000162639,ENSG00000155506,ENSG00000135870,ENSG00000108349,ENSG00000152520,ENSG00000100354,ENSG00000132153,ENSG00000161813,ENSG00000020577,ENSG00000161057…
GO:0003678	DNA helicase activity	molecular_function	2.4164e-06	0.00014832	22	2408	51	22156	ENSG00000175792,ENSG00000104320,ENSG00000187790,ENSG00000131778,ENSG00000197275,ENSG00000132153,ENSG00000079246,ENSG00000111642,ENSG00000101003,ENSG00000160957,ENSG00000112249,ENSG00000104738,ENSG00000128908,ENSG00000138346,ENSG00000076003,ENSG00000153922,ENSG00000136492,ENSG00000140451,ENSG00000107290,ENSG00000197299,ENSG00000173575,ENSG00000145907
GO:0006997	nucleus organization	biological_process	2.8328e-06	0.00017333	37	2408	130	22156	ENSG00000176915,ENSG00000028839,ENSG00000171016,ENSG00000113569,ENSG00000068878,ENSG00000100101,ENSG00000164828,ENSG00000115310,ENSG00000165476,ENSG00000083937,ENSG00000132952,ENSG00000180957,ENSG00000170312,ENSG00000173960,ENSG00000163002,ENSG00000138750,ENSG00000149554,ENSG00000058804,ENSG00000119408,ENSG00000096063,ENSG00000131018,ENSG00000163635,ENSG00000254505,ENSG00000134324,ENSG00000135250…
GO:0019901	protein kinase binding	molecular_function	2.909e-06	0.00017743	120	2408	600	22156	ENSG00000102580,ENSG00000123975,ENSG00000095015,ENSG00000075711,ENSG00000008294,ENSG00000123983,ENSG00000065883,ENSG00000188191,ENSG00000152894,ENSG00000087074,ENSG00000136874,ENSG00000126001,ENSG00000198901,ENSG00000113580,ENSG00000139725,ENSG00000118816,ENSG00000170836,ENSG00000132155,ENSG00000148737,ENSG00000101391,ENSG00000100644,ENSG00000107404,ENSG00000104856,ENSG00000067606,ENSG00000005700…
GO:0044389	small conjugating protein ligase binding	molecular_function	3.2068e-06	0.00019498	71	2408	348	22156	ENSG00000049246,ENSG00000087470,ENSG00000115310,ENSG00000103671,ENSG00000138443,ENSG00000078747,ENSG00000108094,ENSG00000175387,ENSG00000182446,ENSG00000163960,ENSG00000078902,ENSG00000124762,ENSG00000254087,ENSG00000082512,ENSG00000074319,ENSG00000118217,ENSG00000112208,ENSG00000131323,ENSG00000055130,ENSG00000161011,ENSG00000181222,ENSG00000166949,ENSG00000058056,ENSG00000166226,ENSG00000136986…
GO:0045740	positive regulation of DNA replication	biological_process	3.2728e-06	0.00019838	24	2408	74	22156	ENSG00000178971,ENSG00000149311,ENSG00000135624,ENSG00000065559,ENSG00000185104,ENSG00000123268,ENSG00000085511,ENSG00000151876,ENSG00000123374,ENSG00000175054,ENSG00000147421,ENSG00000085224,ENSG00000173273,ENSG00000079246,ENSG00000151414,ENSG00000160957,ENSG00000166226,ENSG00000176208,ENSG00000156261,ENSG00000115484,ENSG00000128908,ENSG00000138346,ENSG00000170312,ENSG00000140694
GO:0016462	pyrophosphatase activity	molecular_function	3.446e-06	0.00020823	180	2408	1024	22156	ENSG00000099331,ENSG00000134108,ENSG00000128908,ENSG00000113318,ENSG00000164978,ENSG00000153922,ENSG00000168827,ENSG00000104738,ENSG00000103342,ENSG00000108384,ENSG00000112249,ENSG00000103769,ENSG00000119912,ENSG00000085224,ENSG00000100201,ENSG00000079246,ENSG00000111642,ENSG00000084733,ENSG00000067596,ENSG00000090889,ENSG00000066933,ENSG00000138138,ENSG00000187790,ENSG00000124535,ENSG00000163104…
GO:0003725	double-stranded RNA binding	molecular_function	3.5227e-06	0.0002122	27	2408	74	22156	ENSG00000056586,ENSG00000165732,ENSG00000072274,ENSG00000257103,ENSG00000132153,ENSG00000197381,ENSG00000114416,ENSG00000100697,ENSG00000124214,ENSG00000113761,ENSG00000123908,ENSG00000040341,ENSG00000143621,ENSG00000152601,ENSG00000055332,ENSG00000072110,ENSG00000147649,ENSG00000113360,ENSG00000056097,ENSG00000109606,ENSG00000128191,ENSG00000128563,ENSG00000126070,ENSG00000005100,ENSG00000168003…
GO:0016817	hydrolase activity, acting on acid anhydrides	molecular_function	4.3693e-06	0.00026158	180	2408	1027	22156	ENSG00000101974,ENSG00000166833,ENSG00000138182,ENSG00000112159,ENSG00000133657,ENSG00000112210,ENSG00000110367,ENSG00000076242,ENSG00000185842,ENSG00000172795,ENSG00000119787,ENSG00000173575,ENSG00000131747,ENSG00000135776,ENSG00000145375,ENSG00000051341,ENSG00000005100,ENSG00000107937,ENSG00000124587,ENSG00000182150,ENSG00000070950,ENSG00000067248,ENSG00000070961,ENSG00000171681,ENSG00000178105…
GO:0016818	hydrolase activity, acting on acid anhydrides, in phosphorus-containing anhydrides	molecular_function	4.3693e-06	0.00026158	180	2408	1027	22156	ENSG00000126214,ENSG00000100664,ENSG00000109606,ENSG00000102910,ENSG00000197102,ENSG00000136758,ENSG00000170759,ENSG00000116954,ENSG00000125885,ENSG00000206418,ENSG00000102038,ENSG00000165732,ENSG00000182185,ENSG00000144118,ENSG00000044574,ENSG00000127603,ENSG00000198265,ENSG00000058063,ENSG00000256500,ENSG00000143748,ENSG00000197299,ENSG00000145907,ENSG00000104388,ENSG00000143363,ENSG00000076003…
GO:0051338	regulation of transferase activity	biological_process	4.4651e-06	0.0002665	166	2408	954	22156	ENSG00000151414,ENSG00000020426,ENSG00000198382,ENSG00000130695,ENSG00000114904,ENSG00000141564,ENSG00000160712,ENSG00000110880,ENSG00000164045,ENSG00000140575,ENSG00000092853,ENSG00000055332,ENSG00000156976,ENSG00000131023,ENSG00000012983,ENSG00000162063,ENSG00000153201,ENSG00000185420,ENSG00000143674,ENSG00000096717,ENSG00000197299,ENSG00000160551,ENSG00000225830,ENSG00000173406,ENSG00000111291…
GO:0018193	peptidyl-amino acid modification	biological_process	4.4807e-06	0.00026661	206	2408	1174	22156	ENSG00000119397,ENSG00000096060,ENSG00000157106,ENSG00000121579,ENSG00000137947,ENSG00000256269,ENSG00000181090,ENSG00000157193,ENSG00000282278,ENSG00000144445,ENSG00000049130,ENSG00000169375,ENSG00000102974,ENSG00000085224,ENSG00000119321,ENSG00000123374,ENSG00000082701,ENSG00000027075,ENSG00000009954,ENSG00000158321,ENSG00000156650,ENSG00000253729,ENSG00000006016,ENSG00000111653,ENSG00000177189…
GO:0016301	kinase activity	molecular_function	4.5723e-06	0.00027123	191	2408	960	22156	ENSG00000149554,ENSG00000006837,ENSG00000155111,ENSG00000114268,ENSG00000138801,ENSG00000169118,ENSG00000198648,ENSG00000086015,ENSG00000139163,ENSG00000138756,ENSG00000065613,ENSG00000165304,ENSG00000156970,ENSG00000132323,ENSG00000159921,ENSG00000135250,ENSG00000183765,ENSG00000132356,ENSG00000171132,ENSG00000162409,ENSG00000213923,ENSG00000180370,ENSG00000122779,ENSG00000106683,ENSG00000163491…
GO:0031327	negative regulation of cellular biosynthetic process	biological_process	4.6646e-06	0.00027523	239	2408	1681	22156	ENSG00000124782,ENSG00000197256,ENSG00000121774,ENSG00000186480,ENSG00000075711,ENSG00000103479,ENSG00000108395,ENSG00000180530,ENSG00000032219,ENSG00000150907,ENSG00000123124,ENSG00000167491,ENSG00000198911,ENSG00000143190,ENSG00000187531,ENSG00000113580,ENSG00000141002,ENSG00000107864,ENSG00000138738,ENSG00000196233,ENSG00000172795,ENSG00000159217,ENSG00000148737,ENSG00000170836,ENSG00000196199…
GO:0016773	phosphotransferase activity, alcohol group as acceptor	molecular_function	4.668e-06	0.00027523	175	2408	855	22156	ENSG00000119408,ENSG00000067900,ENSG00000076685,ENSG00000149311,ENSG00000163785,ENSG00000085511,ENSG00000145348,ENSG00000196411,ENSG00000152256,ENSG00000135090,ENSG00000169679,ENSG00000157764,ENSG00000134318,ENSG00000112237,ENSG00000077782,ENSG00000065243,ENSG00000196182,ENSG00000183049,ENSG00000150938,ENSG00000154229,ENSG00000156510,ENSG00000157353,ENSG00000143776,ENSG00000136021,ENSG00000013441…
GO:0006402	mRNA catabolic process	biological_process	4.6836e-06	0.00027531	48	2408	273	22156	ENSG00000221914,ENSG00000134815,ENSG00000100354,ENSG00000020577,ENSG00000120705,ENSG00000182973,ENSG00000107864,ENSG00000145592,ENSG00000166889,ENSG00000134744,ENSG00000123908,ENSG00000110367,ENSG00000076242,ENSG00000104408,ENSG00000134419,ENSG00000179151,ENSG00000151461,ENSG00000172795,ENSG00000113300,ENSG00000125107,ENSG00000171824,ENSG00000141698,ENSG00000126070,ENSG00000141543,ENSG00000125944…
GO:0009225	nucleotide-sugar metabolic process	biological_process	5.046e-06	0.00029572	16	2408	39	22156	ENSG00000157353,ENSG00000198380,ENSG00000136731,ENSG00000117620,ENSG00000131459,ENSG00000227345,ENSG00000159921,ENSG00000115652,ENSG00000109814,ENSG00000112699,ENSG00000169764,ENSG00000105723,ENSG00000102595,ENSG00000117143,ENSG00000033170,ENSG00000147408
GO:0006984	ER-nucleus signaling pathway	biological_process	5.1973e-06	0.00030368	23	2408	72	22156	ENSG00000153094,ENSG00000136986,ENSG00000182158,ENSG00000204628,ENSG00000125629,ENSG00000124164,ENSG00000152348,ENSG00000100393,ENSG00000012174,ENSG00000213676,ENSG00000055332,ENSG00000144895,ENSG00000174437,ENSG00000159461,ENSG00000116761,ENSG00000118217,ENSG00000109670,ENSG00000051108,ENSG00000186480,ENSG00000164463,ENSG00000114650,ENSG00000082701,ENSG00000044574
GO:0065007	biological regulation	biological_process	5.3502e-06	0.00031167	1609	2408	13446	22156	ENSG00000143624,ENSG00000169045,ENSG00000124571,ENSG00000123159,ENSG00000173406,ENSG00000123066,ENSG00000171368,ENSG00000133393,ENSG00000031823,ENSG00000114904,ENSG00000204256,ENSG00000114062,ENSG00000106785,ENSG00000160584,ENSG00000185420,ENSG00000128881,ENSG00000122376,ENSG00000100767,ENSG00000090316,ENSG00000050748,ENSG00000111142,ENSG00000107957,ENSG00000175866,ENSG00000283154,ENSG00000143748…
GO:0016607	nuclear speck	cellular_component	5.3738e-06	0.00031211	90	2408	470	22156	ENSG00000114026,ENSG00000140718,ENSG00000113810,ENSG00000136715,ENSG00000166889,ENSG00000075856,ENSG00000134644,ENSG00000112062,ENSG00000164543,ENSG00000198879,ENSG00000136450,ENSG00000122068,ENSG00000095787,ENSG00000213047,ENSG00000197265,ENSG00000204256,ENSG00000145833,ENSG00000105197,ENSG00000173933,ENSG00000138376,ENSG00000109920,ENSG00000100201,ENSG00000055483,ENSG00000119596,ENSG00000167258…
GO:0031124	mRNA 3'-end processing	biological_process	5.8277e-06	0.00033747	36	2408	146	22156	ENSG00000142192,ENSG00000100354,ENSG00000014164,ENSG00000149532,ENSG00000134744,ENSG00000076242,ENSG00000123908,ENSG00000020577,ENSG00000182973,ENSG00000107864,ENSG00000145216,ENSG00000136450,ENSG00000113300,ENSG00000163634,ENSG00000090060,ENSG00000141543,ENSG00000101104,ENSG00000125107,ENSG00000115421,ENSG00000138376,ENSG00000160075,ENSG00000163950,ENSG00000111596,ENSG00000125755,ENSG00000136937…
GO:0000989	transcription factor binding transcription factor activity	molecular_function	5.8465e-06	0.00033755	116	2408	617	22156	ENSG00000005339,ENSG00000070495,ENSG00000147649,ENSG00000078699,ENSG00000110713,ENSG00000122779,ENSG00000078043,ENSG00000111802,ENSG00000284057,ENSG00000108510,ENSG00000140577,ENSG00000105866,ENSG00000152409,ENSG00000133997,ENSG00000141027,ENSG00000164758,ENSG00000171681,ENSG00000196498,ENSG00000055609,ENSG00000112200,ENSG00000175029,ENSG00000114126,ENSG00000177425,ENSG00000109118,ENSG00000147548…
GO:0051247	positive regulation of protein metabolic process	biological_process	5.9152e-06	0.00034051	221	2408	1385	22156	ENSG00000111291,ENSG00000123143,ENSG00000004660,ENSG00000112208,ENSG00000119383,ENSG00000225830,ENSG00000173406,ENSG00000020577,ENSG00000160551,ENSG00000116641,ENSG00000078902,ENSG00000124762,ENSG00000141564,ENSG00000001629,ENSG00000160712,ENSG00000114062,ENSG00000114904,ENSG00000020426,ENSG00000012983,ENSG00000096717,ENSG00000185420,ENSG00000143674,ENSG00000092853,ENSG00000055332,ENSG00000140575…
GO:0044450	microtubule organizing center part	cellular_component	6.0404e-06	0.00034669	52	2408	204	22156	ENSG00000175455,ENSG00000188878,ENSG00000042493,ENSG00000078674,ENSG00000137601,ENSG00000213066,ENSG00000126001,ENSG00000140025,ENSG00000122417,ENSG00000074054,ENSG00000128881,ENSG00000197386,ENSG00000176225,ENSG00000123473,ENSG00000121289,ENSG00000162063,ENSG00000116127,ENSG00000173588,ENSG00000007047,ENSG00000148019,ENSG00000275835,ENSG00000133393,ENSG00000168014,ENSG00000126216,ENSG00000130695…
GO:0004003	ATP-dependent DNA helicase activity	molecular_function	6.1161e-06	0.00035	18	2408	39	22156	ENSG00000160957,ENSG00000112249,ENSG00000104738,ENSG00000076003,ENSG00000128908,ENSG00000153922,ENSG00000136492,ENSG00000140451,ENSG00000173575,ENSG00000197299,ENSG00000145907,ENSG00000175792,ENSG00000104320,ENSG00000187790,ENSG00000131778,ENSG00000132153,ENSG00000111642,ENSG00000079246
GO:0003712	transcription cofactor activity	molecular_function	6.811e-06	0.00038863	115	2408	611	22156	ENSG00000005339,ENSG00000147649,ENSG00000070495,ENSG00000078699,ENSG00000078043,ENSG00000122779,ENSG00000110713,ENSG00000284057,ENSG00000111802,ENSG00000140577,ENSG00000108510,ENSG00000105866,ENSG00000152409,ENSG00000133997,ENSG00000141027,ENSG00000164758,ENSG00000171681,ENSG00000196498,ENSG00000055609,ENSG00000112200,ENSG00000175029,ENSG00000109118,ENSG00000177425,ENSG00000114126,ENSG00000147548…
GO:0097193	intrinsic apoptotic signaling pathway	biological_process	6.8487e-06	0.00038964	57	2408	300	22156	ENSG00000188976,ENSG00000087470,ENSG00000143514,ENSG00000100393,ENSG00000026508,ENSG00000096717,ENSG00000108094,ENSG00000105176,ENSG00000116679,ENSG00000036257,ENSG00000176208,ENSG00000088808,ENSG00000204628,ENSG00000110108,ENSG00000256053,ENSG00000136536,ENSG00000124762,ENSG00000136603,ENSG00000225830,ENSG00000051108,ENSG00000076242,ENSG00000087074,ENSG00000119969,ENSG00000204463,ENSG00000055130…
GO:0031625	ubiquitin protein ligase binding	molecular_function	7.0831e-06	0.0004018	68	2408	330	22156	ENSG00000108349,ENSG00000044090,ENSG00000078140,ENSG00000127191,ENSG00000078043,ENSG00000089159,ENSG00000087586,ENSG00000185104,ENSG00000066427,ENSG00000119408,ENSG00000110628,ENSG00000166233,ENSG00000109670,ENSG00000183765,ENSG00000070950,ENSG00000135679,ENSG00000110497,ENSG00000036257,ENSG00000114302,ENSG00000154127,ENSG00000132388,ENSG00000100644,ENSG00000150907,ENSG00000204463,ENSG00000155313…
GO:0070646	protein modification by small protein removal	biological_process	7.2373e-06	0.00040852	65	2408	329	22156	ENSG00000124422,ENSG00000077254,ENSG00000100644,ENSG00000170312,ENSG00000140455,ENSG00000163874,ENSG00000079387,ENSG00000154124,ENSG00000145604,ENSG00000115464,ENSG00000103404,ENSG00000106799,ENSG00000090686,ENSG00000068878,ENSG00000162607,ENSG00000155313,ENSG00000285258,ENSG00000118939,ENSG00000147162,ENSG00000119318,ENSG00000163904,ENSG00000127191,ENSG00000135679,ENSG00000112701,ENSG00000066427…
GO:0006914	autophagy	biological_process	7.2437e-06	0.00040852	92	2408	454	22156	ENSG00000144566,ENSG00000147649,ENSG00000132405,ENSG00000033627,ENSG00000112425,ENSG00000138279,ENSG00000198742,ENSG00000132356,ENSG00000162409,ENSG00000115839,ENSG00000006715,ENSG00000254505,ENSG00000197548,ENSG00000110497,ENSG00000164253,ENSG00000149311,ENSG00000159720,ENSG00000150995,ENSG00000023287,ENSG00000067900,ENSG00000197969,ENSG00000057663,ENSG00000100393,ENSG00000155975,ENSG00000225190…
GO:1901991	negative regulation of mitotic cell cycle phase transition	biological_process	7.5769e-06	0.00042515	48	2408	231	22156	ENSG00000092853,ENSG00000170312,ENSG00000163781,ENSG00000100393,ENSG00000113300,ENSG00000197299,ENSG00000131747,ENSG00000144635,ENSG00000125107,ENSG00000168411,ENSG00000103479,ENSG00000124762,ENSG00000094804,ENSG00000197256,ENSG00000075711,ENSG00000106462,ENSG00000142453,ENSG00000182973,ENSG00000085840,ENSG00000160551,ENSG00000143624,ENSG00000174442,ENSG00000055130,ENSG00000171862,ENSG00000002822…
GO:0097190	apoptotic signaling pathway	biological_process	7.5822e-06	0.00042515	105	2408	633	22156	ENSG00000115760,ENSG00000108953,ENSG00000106799,ENSG00000154447,ENSG00000080815,ENSG00000136603,ENSG00000076242,ENSG00000087074,ENSG00000204463,ENSG00000116761,ENSG00000196588,ENSG00000100393,ENSG00000143514,ENSG00000148737,ENSG00000132155,ENSG00000197386,ENSG00000026508,ENSG00000044115,ENSG00000105176,ENSG00000116679,ENSG00000036257,ENSG00000088808,ENSG00000110108,ENSG00000079387,ENSG00000204628…
GO:0009890	negative regulation of biosynthetic process	biological_process	7.7323e-06	0.00043232	240	2408	1699	22156	ENSG00000143190,ENSG00000187531,ENSG00000113580,ENSG00000141002,ENSG00000107864,ENSG00000198911,ENSG00000167491,ENSG00000123124,ENSG00000150907,ENSG00000032219,ENSG00000180530,ENSG00000103479,ENSG00000108395,ENSG00000197256,ENSG00000121774,ENSG00000124782,ENSG00000186480,ENSG00000075711,ENSG00000186350,ENSG00000126070,ENSG00000148516,ENSG00000105176,ENSG00000148200,ENSG00000217128,ENSG00000067955…
GO:0043067	regulation of programmed cell death	biological_process	7.9865e-06	0.00044525	239	2408	1677	22156	ENSG00000101152,ENSG00000136758,ENSG00000204569,ENSG00000097033,ENSG00000051382,ENSG00000196074,ENSG00000132906,ENSG00000167004,ENSG00000170242,ENSG00000110514,ENSG00000135018,ENSG00000076248,ENSG00000166949,ENSG00000198722,ENSG00000142856,ENSG00000110422,ENSG00000171862,ENSG00000161011,ENSG00000131323,ENSG00000173535,ENSG00000112992,ENSG00000004799,ENSG00000134899,ENSG00000116478,ENSG00000065559…
GO:0004674	protein serine/threonine kinase activity	molecular_function	8.0375e-06	0.00044682	113	2408	496	22156	ENSG00000162409,ENSG00000180370,ENSG00000213923,ENSG00000112237,ENSG00000171132,ENSG00000065243,ENSG00000132356,ENSG00000196182,ENSG00000183049,ENSG00000136643,ENSG00000163491,ENSG00000087586,ENSG00000154229,ENSG00000106683,ENSG00000138756,ENSG00000086015,ENSG00000119408,ENSG00000067900,ENSG00000065613,ENSG00000198648,ENSG00000169118,ENSG00000149311,ENSG00000155111,ENSG00000006837,ENSG00000149554…
GO:0043687	post-translational protein modification	biological_process	8.1178e-06	0.00044999	73	2408	389	22156	ENSG00000013374,ENSG00000109790,ENSG00000111652,ENSG00000115233,ENSG00000163975,ENSG00000109466,ENSG00000055130,ENSG00000137845,ENSG00000163527,ENSG00000118564,ENSG00000166266,ENSG00000139842,ENSG00000126777,ENSG00000162413,ENSG00000143207,ENSG00000110801,ENSG00000100225,ENSG00000103769,ENSG00000008018,ENSG00000108094,ENSG00000174989,ENSG00000108671,ENSG00000049323,ENSG00000104388,ENSG00000162063…
GO:0048156	tau protein binding	molecular_function	8.4082e-06	0.00046477	19	2408	45	22156	ENSG00000113575,ENSG00000134318,ENSG00000082701,ENSG00000073921,ENSG00000221914,ENSG00000072518,ENSG00000112208,ENSG00000075413,ENSG00000067900,ENSG00000160551,ENSG00000100393,ENSG00000104695,ENSG00000105723,ENSG00000128881,ENSG00000116141,ENSG00000007047,ENSG00000132356,ENSG00000157540,ENSG00000175387
GO:0005739	mitochondrion	cellular_component	8.7812e-06	0.00048401	239	2408	1731	22156	ENSG00000113575,ENSG00000138777,ENSG00000154174,ENSG00000137824,ENSG00000167985,ENSG00000172340,ENSG00000117009,ENSG00000066427,ENSG00000114126,ENSG00000011376,ENSG00000162600,ENSG00000068366,ENSG00000057663,ENSG00000109670,ENSG00000156398,ENSG00000127022,ENSG00000007923,ENSG00000119471,ENSG00000138346,ENSG00000082212,ENSG00000105701,ENSG00000075240,ENSG00000116711,ENSG00000197763,ENSG00000004864…
GO:0042981	regulation of apoptotic process	biological_process	9.4074e-06	0.00051603	236	2408	1661	22156	ENSG00000105723,ENSG00000153774,ENSG00000100101,ENSG00000115310,ENSG00000133703,ENSG00000133059,ENSG00000001084,ENSG00000114861,ENSG00000087470,ENSG00000115170,ENSG00000176208,ENSG00000078747,ENSG00000138376,ENSG00000254087,ENSG00000104375,ENSG00000137693,ENSG00000118217,ENSG00000181019,ENSG00000171497,ENSG00000169398,ENSG00000113761,ENSG00000051108,ENSG00000159842,ENSG00000164543,ENSG00000168610…
GO:0017111	nucleoside-triphosphatase activity	molecular_function	9.4152e-06	0.00051603	171	2408	971	22156	ENSG00000197275,ENSG00000183495,ENSG00000118193,ENSG00000186638,ENSG00000186625,ENSG00000066735,ENSG00000143153,ENSG00000023839,ENSG00000104320,ENSG00000079332,ENSG00000126870,ENSG00000138346,ENSG00000154265,ENSG00000068650,ENSG00000274810,ENSG00000196535,ENSG00000278259,ENSG00000099246,ENSG00000132153,ENSG00000103222,ENSG00000075785,ENSG00000131778,ENSG00000116005,ENSG00000171634,ENSG00000139725…
GO:0046930	pore complex	cellular_component	9.4874e-06	0.00051853	34	2408	107	22156	ENSG00000155561,ENSG00000110713,ENSG00000002822,ENSG00000069248,ENSG00000205339,ENSG00000124789,ENSG00000143552,ENSG00000163904,ENSG00000273398,ENSG00000025800,ENSG00000173744,ENSG00000196313,ENSG00000132182,ENSG00000108559,ENSG00000100401,ENSG00000095319,ENSG00000173273,ENSG00000126883,ENSG00000163002,ENSG00000013364,ENSG00000138750,ENSG00000058804,ENSG00000114030,ENSG00000196911,ENSG00000153201…
GO:0030330	DNA damage response, signal transduction by p53 class mediator	biological_process	9.7563e-06	0.00053173	31	2408	116	22156	ENSG00000149311,ENSG00000114126,ENSG00000104320,ENSG00000182973,ENSG00000142453,ENSG00000111596,ENSG00000141682,ENSG00000085224,ENSG00000124762,ENSG00000136536,ENSG00000135679,ENSG00000103479,ENSG00000123374,ENSG00000183765,ENSG00000175054,ENSG00000158402,ENSG00000130766,ENSG00000125107,ENSG00000111653,ENSG00000157540,ENSG00000026508,ENSG00000096717,ENSG00000170836,ENSG00000067066,ENSG00000155508…
GO:0043566	structure-specific DNA binding	molecular_function	9.9848e-06	0.00054266	72	2408	363	22156	ENSG00000113810,ENSG00000127616,ENSG00000178971,ENSG00000064933,ENSG00000177302,ENSG00000100101,ENSG00000197299,ENSG00000270181,ENSG00000116731,ENSG00000076003,ENSG00000072364,ENSG00000092199,ENSG00000132604,ENSG00000160957,ENSG00000073614,ENSG00000175387,ENSG00000102974,ENSG00000111642,ENSG00000079246,ENSG00000173473,ENSG00000198690,ENSG00000182185,ENSG00000160633,ENSG00000147421,ENSG00000163848…
GO:0033044	regulation of chromosome organization	biological_process	1.018e-05	0.00055173	61	2408	264	22156	ENSG00000175643,ENSG00000204569,ENSG00000127663,ENSG00000166226,ENSG00000113648,ENSG00000171853,ENSG00000140694,ENSG00000140451,ENSG00000147162,ENSG00000115484,ENSG00000082068,ENSG00000070366,ENSG00000149311,ENSG00000112701,ENSG00000135624,ENSG00000085511,ENSG00000149554,ENSG00000157106,ENSG00000109111,ENSG00000165671,ENSG00000088305,ENSG00000153827,ENSG00000112200,ENSG00000057663,ENSG00000163938…
GO:0006261	DNA-dependent DNA replication	biological_process	1.0425e-05	0.00056343	37	2408	141	22156	ENSG00000187790,ENSG00000009413,ENSG00000101972,ENSG00000124535,ENSG00000164815,ENSG00000104320,ENSG00000109670,ENSG00000085224,ENSG00000163950,ENSG00000103423,ENSG00000123374,ENSG00000197548,ENSG00000256525,ENSG00000100479,ENSG00000104738,ENSG00000138346,ENSG00000128908,ENSG00000113318,ENSG00000161036,ENSG00000146263,ENSG00000101868,ENSG00000085840,ENSG00000104889,ENSG00000094804,ENSG00000062822…
GO:0032204	regulation of telomere maintenance	biological_process	1.0799e-05	0.00058204	26	2408	80	22156	ENSG00000085224,ENSG00000173273,ENSG00000079246,ENSG00000151876,ENSG00000175054,ENSG00000147421,ENSG00000149311,ENSG00000178971,ENSG00000135624,ENSG00000157106,ENSG00000085511,ENSG00000104320,ENSG00000163938,ENSG00000140451,ENSG00000147099,ENSG00000140694,ENSG00000172795,ENSG00000115484,ENSG00000092199,ENSG00000070366,ENSG00000204569,ENSG00000132604,ENSG00000156261,ENSG00000151414,ENSG00000166226…
GO:0000077	DNA damage checkpoint	biological_process	1.084e-05	0.00058261	41	2408	168	22156	ENSG00000172273,ENSG00000143476,ENSG00000253729,ENSG00000158402,ENSG00000087586,ENSG00000105393,ENSG00000155508,ENSG00000136492,ENSG00000104320,ENSG00000139842,ENSG00000104885,ENSG00000149554,ENSG00000149311,ENSG00000114126,ENSG00000182923,ENSG00000135090,ENSG00000135679,ENSG00000067369,ENSG00000008405,ENSG00000183765,ENSG00000123374,ENSG00000175054,ENSG00000111596,ENSG00000087206,ENSG00000125107…
GO:0010558	negative regulation of macromolecule biosynthetic process	biological_process	1.104e-05	0.00059175	228	2408	1605	22156	ENSG00000177425,ENSG00000156802,ENSG00000112200,ENSG00000171681,ENSG00000103423,ENSG00000134086,ENSG00000008405,ENSG00000119508,ENSG00000135679,ENSG00000101190,ENSG00000101928,ENSG00000127663,ENSG00000110987,ENSG00000182240,ENSG00000122566,ENSG00000156273,ENSG00000149187,ENSG00000276043,ENSG00000077782,ENSG00000140451,ENSG00000024048,ENSG00000005339,ENSG00000123124,ENSG00000032219,ENSG00000150907…
GO:0007093	mitotic cell cycle checkpoint	biological_process	1.1945e-05	0.00063848	39	2408	164	22156	ENSG00000253729,ENSG00000158402,ENSG00000002822,ENSG00000174442,ENSG00000087586,ENSG00000155508,ENSG00000010244,ENSG00000104320,ENSG00000149311,ENSG00000114126,ENSG00000149554,ENSG00000183765,ENSG00000123374,ENSG00000128789,ENSG00000135090,ENSG00000135679,ENSG00000169679,ENSG00000117724,ENSG00000111596,ENSG00000156970,ENSG00000131747,ENSG00000125107,ENSG00000144635,ENSG00000168411,ENSG00000092853…
GO:0031669	cellular response to nutrient levels	biological_process	1.2388e-05	0.00066035	82	2408	413	22156	ENSG00000115839,ENSG00000162409,ENSG00000112425,ENSG00000132356,ENSG00000033627,ENSG00000132405,ENSG00000144566,ENSG00000122779,ENSG00000136492,ENSG00000057663,ENSG00000023287,ENSG00000159720,ENSG00000135679,ENSG00000110497,ENSG00000070961,ENSG00000197548,ENSG00000173273,ENSG00000254505,ENSG00000114573,ENSG00000048707,ENSG00000166471,ENSG00000217128,ENSG00000089154,ENSG00000169174,ENSG00000163874…
GO:0031023	microtubule organizing center organization	biological_process	1.2557e-05	0.00066756	39	2408	140	22156	ENSG00000168014,ENSG00000054654,ENSG00000259132,ENSG00000101639,ENSG00000198382,ENSG00000130695,ENSG00000162063,ENSG00000123473,ENSG00000176225,ENSG00000074054,ENSG00000083937,ENSG00000170312,ENSG00000007047,ENSG00000116127,ENSG00000077254,ENSG00000126001,ENSG00000104728,ENSG00000140025,ENSG00000138160,ENSG00000078674,ENSG00000108395,ENSG00000007168,ENSG00000166579,ENSG00000103995,ENSG00000072864…
GO:0035064	methylated histone residue binding	molecular_function	1.3133e-05	0.00069554	24	2408	68	22156	ENSG00000127663,ENSG00000111653,ENSG00000006459,ENSG00000073614,ENSG00000276043,ENSG00000107077,ENSG00000166446,ENSG00000153922,ENSG00000196199,ENSG00000116273,ENSG00000161036,ENSG00000196363,ENSG00000153046,ENSG00000083544,ENSG00000204271,ENSG00000015171,ENSG00000146918,ENSG00000117139,ENSG00000085224,ENSG00000005483,ENSG00000171016,ENSG00000171634,ENSG00000067369,ENSG00000151503
GO:0034976	response to endoplasmic reticulum stress	biological_process	1.3155e-05	0.00069554	40	2408	175	22156	ENSG00000044574,ENSG00000120889,ENSG00000082701,ENSG00000197442,ENSG00000141682,ENSG00000139324,ENSG00000185624,ENSG00000113163,ENSG00000071537,ENSG00000150995,ENSG00000167004,ENSG00000135018,ENSG00000104695,ENSG00000078140,ENSG00000127191,ENSG00000136986,ENSG00000153094,ENSG00000130766,ENSG00000164463,ENSG00000102580,ENSG00000155660,ENSG00000051108,ENSG00000135842,ENSG00000130939,ENSG00000118217…
GO:0006468	protein phosphorylation	biological_process	1.3802e-05	0.00072775	277	2408	1705	22156	ENSG00000111291,ENSG00000004660,ENSG00000123143,ENSG00000225830,ENSG00000151422,ENSG00000124762,ENSG00000160712,ENSG00000151414,ENSG00000020426,ENSG00000198382,ENSG00000082805,ENSG00000130695,ENSG00000198223,ENSG00000138443,ENSG00000197299,ENSG00000096717,ENSG00000164045,ENSG00000110880,ENSG00000131023,ENSG00000038382,ENSG00000065559,ENSG00000112992,ENSG00000004799,ENSG00000167657,ENSG00000165671…
GO:0008565	protein transporter activity	molecular_function	1.4532e-05	0.00076419	30	2408	114	22156	ENSG00000058262,ENSG00000196911,ENSG00000114030,ENSG00000124207,ENSG00000205339,ENSG00000136152,ENSG00000198700,ENSG00000119844,ENSG00000105576,ENSG00000083312,ENSG00000119185,ENSG00000025800,ENSG00000168118,ENSG00000204152,ENSG00000025796,ENSG00000154174,ENSG00000177370,ENSG00000135775,ENSG00000039319,ENSG00000150527,ENSG00000072274,ENSG00000126883,ENSG00000108424,ENSG00000064419,ENSG00000204764…
GO:0071496	cellular response to external stimulus	biological_process	1.4843e-05	0.00077844	95	2408	512	22156	ENSG00000124762,ENSG00000254087,ENSG00000171109,ENSG00000074319,ENSG00000102174,ENSG00000066739,ENSG00000111203,ENSG00000055332,ENSG00000095787,ENSG00000173960,ENSG00000001084,ENSG00000152348,ENSG00000083937,ENSG00000096717,ENSG00000148356,ENSG00000141564,ENSG00000135341,ENSG00000160360,ENSG00000197442,ENSG00000090020,ENSG00000144118,ENSG00000044574,ENSG00000055483,ENSG00000102572,ENSG00000179364…
GO:0050839	cell adhesion molecule binding	molecular_function	1.5491e-05	0.00081025	85	2408	386	22156	ENSG00000123159,ENSG00000156642,ENSG00000133030,ENSG00000175792,ENSG00000104408,ENSG00000072518,ENSG00000073921,ENSG00000082805,ENSG00000120802,ENSG00000158710,ENSG00000077549,ENSG00000156261,ENSG00000137073,ENSG00000149925,ENSG00000112079,ENSG00000140575,ENSG00000083937,ENSG00000119326,ENSG00000115310,ENSG00000138768,ENSG00000139734,ENSG00000196924,ENSG00000089006,ENSG00000101367,ENSG00000126777…
GO:0044774	mitotic DNA integrity checkpoint	biological_process	1.6335e-05	0.00085209	28	2408	105	22156	ENSG00000113300,ENSG00000163781,ENSG00000100393,ENSG00000155508,ENSG00000197299,ENSG00000092853,ENSG00000170312,ENSG00000087586,ENSG00000168411,ENSG00000253729,ENSG00000158402,ENSG00000131747,ENSG00000125107,ENSG00000094804,ENSG00000111596,ENSG00000123374,ENSG00000183765,ENSG00000135679,ENSG00000135090,ENSG00000124762,ENSG00000103479,ENSG00000114126,ENSG00000149311,ENSG00000142453,ENSG00000085840…
GO:0008219	cell death	biological_process	1.6673e-05	0.00086511	327	2408	2407	22156	ENSG00000020426,ENSG00000082805,ENSG00000108094,ENSG00000160712,ENSG00000139132,ENSG00000131023,ENSG00000038382,ENSG00000096717,ENSG00000197299,ENSG00000061676,ENSG00000225830,ENSG00000106346,ENSG00000123240,ENSG00000099968,ENSG00000119383,ENSG00000123143,ENSG00000119969,ENSG00000160293,ENSG00000124762,ENSG00000136536,ENSG00000256053,ENSG00000172766,ENSG00000082512,ENSG00000051382,ENSG00000085491…
GO:0016265	death	biological_process	1.6673e-05	0.00086511	327	2408	2407	22156	ENSG00000073417,ENSG00000185624,ENSG00000153113,ENSG00000177425,ENSG00000134086,ENSG00000070950,ENSG00000119508,ENSG00000120889,ENSG00000254505,ENSG00000103423,ENSG00000196712,ENSG00000273899,ENSG00000127191,ENSG00000102606,ENSG00000132676,ENSG00000065243,ENSG00000183049,ENSG00000154229,ENSG00000070018,ENSG00000167986,ENSG00000108953,ENSG00000104880,ENSG00000131747,ENSG00000134684,ENSG00000112902…
GO:0004672	protein kinase activity	molecular_function	1.7625e-05	0.00091203	147	2408	711	22156	ENSG00000149554,ENSG00000006837,ENSG00000155111,ENSG00000198648,ENSG00000169118,ENSG00000065613,ENSG00000086015,ENSG00000138756,ENSG00000165304,ENSG00000156970,ENSG00000135250,ENSG00000183765,ENSG00000132356,ENSG00000171132,ENSG00000180370,ENSG00000213923,ENSG00000162409,ENSG00000122779,ENSG00000106683,ENSG00000087586,ENSG00000163491,ENSG00000140443,ENSG00000136643,ENSG00000173757,ENSG00000086232…
GO:0031668	cellular response to extracellular stimulus	biological_process	1.8749e-05	0.00096766	85	2408	443	22156	ENSG00000162409,ENSG00000115839,ENSG00000033627,ENSG00000132356,ENSG00000112425,ENSG00000132405,ENSG00000136492,ENSG00000122779,ENSG00000144566,ENSG00000023287,ENSG00000066735,ENSG00000057663,ENSG00000159720,ENSG00000197548,ENSG00000135679,ENSG00000110497,ENSG00000070961,ENSG00000254505,ENSG00000173273,ENSG00000089154,ENSG00000166471,ENSG00000217128,ENSG00000048707,ENSG00000145604,ENSG00000114573…
GO:0065004	protein-DNA complex assembly	biological_process	1.8896e-05	0.00097267	45	2408	267	22156	ENSG00000085224,ENSG00000171681,ENSG00000117724,ENSG00000127483,ENSG00000048649,ENSG00000167670,ENSG00000133997,ENSG00000105011,ENSG00000136936,ENSG00000112701,ENSG00000143442,ENSG00000134899,ENSG00000162521,ENSG00000205531,ENSG00000132780,ENSG00000137947,ENSG00000139842,ENSG00000185024,ENSG00000278272,ENSG00000142856,ENSG00000122390,ENSG00000119318,ENSG00000156650,ENSG00000171853,ENSG00000113648…
GO:0008026	ATP-dependent helicase activity	molecular_function	1.9057e-05	0.00097577	27	2408	93	22156	ENSG00000175792,ENSG00000104320,ENSG00000187790,ENSG00000134815,ENSG00000131778,ENSG00000165732,ENSG00000067596,ENSG00000067248,ENSG00000132153,ENSG00000079246,ENSG00000111642,ENSG00000005100,ENSG00000160957,ENSG00000112249,ENSG00000104738,ENSG00000039123,ENSG00000141543,ENSG00000128908,ENSG00000076003,ENSG00000156976,ENSG00000153922,ENSG00000136492,ENSG00000140451,ENSG00000173575,ENSG00000197299…
GO:0070035	purine NTP-dependent helicase activity	molecular_function	1.9057e-05	0.00097577	27	2408	93	22156	ENSG00000104320,ENSG00000175792,ENSG00000187790,ENSG00000067248,ENSG00000165732,ENSG00000131778,ENSG00000067596,ENSG00000134815,ENSG00000111642,ENSG00000079246,ENSG00000132153,ENSG00000112249,ENSG00000160957,ENSG00000005100,ENSG00000039123,ENSG00000141543,ENSG00000104738,ENSG00000153922,ENSG00000156976,ENSG00000128908,ENSG00000076003,ENSG00000197299,ENSG00000109606,ENSG00000173575,ENSG00000145907…
GO:0035556	intracellular signal transduction	biological_process	1.9577e-05	0.00099919	442	2408	2946	22156	ENSG00000114062,ENSG00000158987,ENSG00000114904,ENSG00000141564,ENSG00000089234,ENSG00000140575,ENSG00000055332,ENSG00000188976,ENSG00000050748,ENSG00000085382,ENSG00000067066,ENSG00000012983,ENSG00000143674,ENSG00000160584,ENSG00000145907,ENSG00000173406,ENSG00000160551,ENSG00000116641,ENSG00000198752,ENSG00000074319,ENSG00000116954,ENSG00000132906,ENSG00000107554,ENSG00000135870,ENSG00000007168…
GO:0042623	ATPase activity, coupled	molecular_function	1.9617e-05	0.00099919	80	2408	382	22156	ENSG00000132153,ENSG00000103222,ENSG00000131778,ENSG00000116005,ENSG00000171634,ENSG00000101974,ENSG00000165629,ENSG00000121621,ENSG00000173575,ENSG00000047249,ENSG00000174437,ENSG00000124587,ENSG00000141543,ENSG00000051341,ENSG00000145555,ENSG00000005100,ENSG00000135776,ENSG00000131747,ENSG00000114573,ENSG00000197275,ENSG00000070950,ENSG00000067248,ENSG00000070961,ENSG00000159720,ENSG00000162521…
GO:0045786	negative regulation of cell cycle	biological_process	2.0936e-05	0.0010636	79	2408	448	22156	ENSG00000124762,ENSG00000134058,ENSG00000074319,ENSG00000167393,ENSG00000015153,ENSG00000102054,ENSG00000131023,ENSG00000125107,ENSG00000144635,ENSG00000108094,ENSG00000138376,ENSG00000141564,ENSG00000123374,ENSG00000128789,ENSG00000100225,ENSG00000111596,ENSG00000166266,ENSG00000139842,ENSG00000181090,ENSG00000105221,ENSG00000055130,ENSG00000100614,ENSG00000170242,ENSG00000155508,ENSG00000166949…
GO:0032270	positive regulation of cellular protein metabolic process	biological_process	2.1696e-05	0.0010993	199	2408	1249	22156	ENSG00000107864,ENSG00000087074,ENSG00000080644,ENSG00000188191,ENSG00000123975,ENSG00000075711,ENSG00000161813,ENSG00000121774,ENSG00000217128,ENSG00000186350,ENSG00000114302,ENSG00000036257,ENSG00000068024,ENSG00000164327,ENSG00000141736,ENSG00000147548,ENSG00000171735,ENSG00000137692,ENSG00000170312,ENSG00000107404,ENSG00000107929,ENSG00000026508,ENSG00000162733,ENSG00000023287,ENSG00000127914…
GO:0032210	regulation of telomere maintenance via telomerase	biological_process	2.2158e-05	0.0011198	20	2408	56	22156	ENSG00000085511,ENSG00000178971,ENSG00000149311,ENSG00000135624,ENSG00000079246,ENSG00000173273,ENSG00000147421,ENSG00000175054,ENSG00000151876,ENSG00000156261,ENSG00000132604,ENSG00000171824,ENSG00000166226,ENSG00000151414,ENSG00000140694,ENSG00000172795,ENSG00000140451,ENSG00000070366,ENSG00000092199,ENSG00000115484
GO:0006605	protein targeting	biological_process	2.2269e-05	0.0011225	103	2408	620	22156	ENSG00000058262,ENSG00000131373,ENSG00000175893,ENSG00000110713,ENSG00000154710,ENSG00000081014,ENSG00000205339,ENSG00000166037,ENSG00000198742,ENSG00000100099,ENSG00000182606,ENSG00000105576,ENSG00000025800,ENSG00000196712,ENSG00000095319,ENSG00000154174,ENSG00000254505,ENSG00000108559,ENSG00000148498,ENSG00000166263,ENSG00000126883,ENSG00000039319,ENSG00000185104,ENSG00000197969,ENSG00000086666…
GO:0051172	negative regulation of nitrogen compound metabolic process	biological_process	2.2571e-05	0.0011348	222	2408	1512	22156	ENSG00000177311,ENSG00000134815,ENSG00000136715,ENSG00000095564,ENSG00000107249,ENSG00000100697,ENSG00000171497,ENSG00000141568,ENSG00000001084,ENSG00000114861,ENSG00000092199,ENSG00000107077,ENSG00000111602,ENSG00000105723,ENSG00000128708,ENSG00000095951,ENSG00000138376,ENSG00000072501,ENSG00000171824,ENSG00000125107,ENSG00000175387,ENSG00000080561,ENSG00000123374,ENSG00000085224,ENSG00000119314…
GO:0031965	nuclear membrane	cellular_component	2.3628e-05	0.0011849	71	2408	332	22156	ENSG00000132466,ENSG00000082996,ENSG00000080815,ENSG00000138095,ENSG00000078674,ENSG00000198780,ENSG00000113569,ENSG00000110108,ENSG00000079387,ENSG00000107937,ENSG00000054654,ENSG00000083312,ENSG00000141759,ENSG00000072954,ENSG00000156052,ENSG00000180198,ENSG00000214078,ENSG00000136770,ENSG00000150995,ENSG00000113368,ENSG00000015479,ENSG00000058804,ENSG00000023287,ENSG00000173273,ENSG00000143815…
GO:0006357	regulation of transcription from RNA polymerase II promoter	biological_process	2.3963e-05	0.0011986	380	2408	2795	22156	ENSG00000150907,ENSG00000032219,ENSG00000123268,ENSG00000170485,ENSG00000141002,ENSG00000113580,ENSG00000143190,ENSG00000186480,ENSG00000123975,ENSG00000197256,ENSG00000108395,ENSG00000103479,ENSG00000101161,ENSG00000079387,ENSG00000119772,ENSG00000067955,ENSG00000148200,ENSG00000105176,ENSG00000105717,ENSG00000196233,ENSG00000173575,ENSG00000148737,ENSG00000149311,ENSG00000130856,ENSG00000244405…
GO:0031123	RNA 3'-end processing	biological_process	2.4099e-05	0.0012023	41	2408	194	22156	ENSG00000072756,ENSG00000165934,ENSG00000152520,ENSG00000116754,ENSG00000108349,ENSG00000213079,ENSG00000144231,ENSG00000134371,ENSG00000155508,ENSG00000140694,ENSG00000090905,ENSG00000164329,ENSG00000104626,ENSG00000125755,ENSG00000136937,ENSG00000136709,ENSG00000111596,ENSG00000163950,ENSG00000125107,ENSG00000115421,ENSG00000160075,ENSG00000138376,ENSG00000141543,ENSG00000101104,ENSG00000117419…
GO:0000793	condensed chromosome	cellular_component	2.4973e-05	0.0012427	52	2408	228	22156	ENSG00000174442,ENSG00000069248,ENSG00000002822,ENSG00000087586,ENSG00000142856,ENSG00000072864,ENSG00000196074,ENSG00000113648,ENSG00000118007,ENSG00000166579,ENSG00000113712,ENSG00000121152,ENSG00000151503,ENSG00000123374,ENSG00000067369,ENSG00000169679,ENSG00000009954,ENSG00000175216,ENSG00000117724,ENSG00000163539,ENSG00000085224,ENSG00000102974,ENSG00000146918,ENSG00000100401,ENSG00000156970…
GO:0010629	negative regulation of gene expression	biological_process	2.5583e-05	0.0012698	228	2408	1737	22156	ENSG00000080839,ENSG00000166949,ENSG00000170242,ENSG00000153560,ENSG00000092820,ENSG00000161011,ENSG00000116478,ENSG00000198265,ENSG00000165671,ENSG00000090905,ENSG00000147862,ENSG00000124201,ENSG00000159692,ENSG00000111596,ENSG00000147421,ENSG00000119596,ENSG00000050344,ENSG00000132604,ENSG00000112242,ENSG00000073614,ENSG00000067066,ENSG00000096717,ENSG00000049246,ENSG00000188976,ENSG00000119778…
GO:0034660	ncRNA metabolic process	biological_process	2.5757e-05	0.0012752	83	2408	522	22156	ENSG00000277149,ENSG00000143624,ENSG00000124541,ENSG00000100697,ENSG00000124571,ENSG00000145982,ENSG00000100890,ENSG00000165526,ENSG00000136628,ENSG00000142207,ENSG00000203546,ENSG00000059588,ENSG00000039123,ENSG00000104613,ENSG00000175387,ENSG00000171824,ENSG00000087269,ENSG00000138785,ENSG00000096717,ENSG00000100101,ENSG00000196305,ENSG00000164329,ENSG00000143748,ENSG00000163811,ENSG00000115970…
GO:0010941	regulation of cell death	biological_process	2.589e-05	0.0012785	252	2408	1801	22156	ENSG00000117009,ENSG00000118193,ENSG00000135250,ENSG00000197548,ENSG00000183765,ENSG00000118412,ENSG00000165304,ENSG00000239264,ENSG00000141527,ENSG00000057663,ENSG00000109062,ENSG00000086666,ENSG00000162600,ENSG00000065613,ENSG00000155111,ENSG00000151694,ENSG00000114126,ENSG00000185104,ENSG00000140443,ENSG00000147649,ENSG00000087586,ENSG00000163697,ENSG00000075240,ENSG00000173757,ENSG00000105701…
GO:0031050	dsRNA fragmentation	biological_process	2.7029e-05	0.001328	15	2408	33	22156	ENSG00000136937,ENSG00000100403,ENSG00000113360,ENSG00000166949,ENSG00000055917,ENSG00000128191,ENSG00000122299,ENSG00000162639,ENSG00000126070,ENSG00000175387,ENSG00000134644,ENSG00000100697,ENSG00000123908,ENSG00000122566,ENSG00000134744
GO:0070918	production of small RNA involved in gene silencing by RNA	biological_process	2.7029e-05	0.001328	15	2408	33	22156	ENSG00000100697,ENSG00000175387,ENSG00000134644,ENSG00000162639,ENSG00000126070,ENSG00000134744,ENSG00000122566,ENSG00000123908,ENSG00000100403,ENSG00000136937,ENSG00000122299,ENSG00000128191,ENSG00000055917,ENSG00000113360,ENSG00000166949
GO:2001020	regulation of response to DNA damage stimulus	biological_process	2.7146e-05	0.0013304	49	2408	213	22156	ENSG00000136603,ENSG00000133302,ENSG00000225830,ENSG00000104517,ENSG00000170485,ENSG00000174010,ENSG00000162607,ENSG00000124795,ENSG00000151876,ENSG00000134278,ENSG00000136536,ENSG00000136104,ENSG00000114026,ENSG00000051341,ENSG00000176208,ENSG00000114904,ENSG00000168411,ENSG00000185480,ENSG00000122376,ENSG00000111602,ENSG00000026508,ENSG00000197299,ENSG00000096717,ENSG00000124535,ENSG00000153827…
GO:0009267	cellular response to starvation	biological_process	2.7848e-05	0.0013614	74	2408	369	22156	ENSG00000100292,ENSG00000090905,ENSG00000136738,ENSG00000089006,ENSG00000004799,ENSG00000101310,ENSG00000102572,ENSG00000055483,ENSG00000144118,ENSG00000044574,ENSG00000197442,ENSG00000113742,ENSG00000141682,ENSG00000179364,ENSG00000206418,ENSG00000116954,ENSG00000062716,ENSG00000155506,ENSG00000097033,ENSG00000130766,ENSG00000161011,ENSG00000135018,ENSG00000111203,ENSG00000066739,ENSG00000124762…
GO:0000781	chromosome, telomeric region	cellular_component	2.7974e-05	0.0013641	39	2408	175	22156	ENSG00000197299,ENSG00000128708,ENSG00000107290,ENSG00000067066,ENSG00000170312,ENSG00000163634,ENSG00000076003,ENSG00000132604,ENSG00000062822,ENSG00000160957,ENSG00000167986,ENSG00000178971,ENSG00000161036,ENSG00000085840,ENSG00000213639,ENSG00000134371,ENSG00000140451,ENSG00000070366,ENSG00000138346,ENSG00000104738,ENSG00000122566,ENSG00000253729,ENSG00000204569,ENSG00000113648,ENSG00000110958…
GO:0043022	ribosome binding	molecular_function	2.8183e-05	0.0013709	20	2408	68	22156	ENSG00000120705,ENSG00000185238,ENSG00000107864,ENSG00000204463,ENSG00000167881,ENSG00000104626,ENSG00000120662,ENSG00000044574,ENSG00000113742,ENSG00000172766,ENSG00000050426,ENSG00000164327,ENSG00000126524,ENSG00000089154,ENSG00000185728,ENSG00000204628,ENSG00000163874,ENSG00000144895,ENSG00000058262,ENSG00000118705
GO:0003729	mRNA binding	molecular_function	2.9337e-05	0.0014235	55	2408	263	22156	ENSG00000143889,ENSG00000122566,ENSG00000136231,ENSG00000176974,ENSG00000135870,ENSG00000155506,ENSG00000083845,ENSG00000163694,ENSG00000149187,ENSG00000110713,ENSG00000140694,ENSG00000187742,ENSG00000213079,ENSG00000102317,ENSG00000163938,ENSG00000134046,ENSG00000131759,ENSG00000114416,ENSG00000113742,ENSG00000163950,ENSG00000138757,ENSG00000056586,ENSG00000136937,ENSG00000141543,ENSG00000157110…
GO:0000819	sister chromatid segregation	biological_process	2.9524e-05	0.001429	29	2408	113	22156	ENSG00000143442,ENSG00000121579,ENSG00000094880,ENSG00000108424,ENSG00000164190,ENSG00000133302,ENSG00000121621,ENSG00000010244,ENSG00000103769,ENSG00000135476,ENSG00000254505,ENSG00000119906,ENSG00000151503,ENSG00000118193,ENSG00000113810,ENSG00000175643,ENSG00000121152,ENSG00000131747,ENSG00000072501,ENSG00000036257,ENSG00000113648,ENSG00000083642,ENSG00000137804,ENSG00000083937,ENSG00000010292…
GO:0045934	negative regulation of nucleobase-containing compound metabolic process	biological_process	3.1583e-05	0.0015248	218	2408	1484	22156	ENSG00000080839,ENSG00000157540,ENSG00000161011,ENSG00000092820,ENSG00000153560,ENSG00000170242,ENSG00000166949,ENSG00000147862,ENSG00000165671,ENSG00000116478,ENSG00000164329,ENSG00000067369,ENSG00000119596,ENSG00000147421,ENSG00000181544,ENSG00000175054,ENSG00000111596,ENSG00000159692,ENSG00000124201,ENSG00000112242,ENSG00000073614,ENSG00000050344,ENSG00000132604,ENSG00000113389,ENSG00000188976…
GO:0035194	posttranscriptional gene silencing by RNA	biological_process	3.2916e-05	0.0015853	29	2408	327	22156	ENSG00000055917,ENSG00000181222,ENSG00000113300,ENSG00000155508,ENSG00000166949,ENSG00000113360,ENSG00000168610,ENSG00000128191,ENSG00000144231,ENSG00000278272,ENSG00000122566,ENSG00000173933,ENSG00000162639,ENSG00000149187,ENSG00000126070,ENSG00000175387,ENSG00000125107,ENSG00000100354,ENSG00000122299,ENSG00000136937,ENSG00000100403,ENSG00000198265,ENSG00000123908,ENSG00000134744,ENSG00000114416…
GO:0051640	organelle localization	biological_process	3.3116e-05	0.0015881	105	2408	494	22156	ENSG00000119522,ENSG00000137807,ENSG00000079332,ENSG00000109062,ENSG00000067900,ENSG00000127914,ENSG00000254505,ENSG00000117724,ENSG00000108559,ENSG00000118193,ENSG00000157764,ENSG00000220205,ENSG00000148498,ENSG00000135720,ENSG00000092108,ENSG00000166579,ENSG00000149182,ENSG00000182606,ENSG00000278259,ENSG00000138071,ENSG00000110713,ENSG00000144566,ENSG00000116117,ENSG00000127022,ENSG00000087586…
GO:0045787	positive regulation of cell cycle	biological_process	3.3137e-05	0.0015881	40	2408	170	22156	ENSG00000124422,ENSG00000162063,ENSG00000170312,ENSG00000134419,ENSG00000164045,ENSG00000036257,ENSG00000020426,ENSG00000160957,ENSG00000094804,ENSG00000142192,ENSG00000135476,ENSG00000123975,ENSG00000141867,ENSG00000132466,ENSG00000082258,ENSG00000114999,ENSG00000118816,ENSG00000162337,ENSG00000070018,ENSG00000137804,ENSG00000154229,ENSG00000087586,ENSG00000173757,ENSG00000007168,ENSG00000065243…
GO:0032508	DNA duplex unwinding	biological_process	3.3539e-05	0.0016034	23	2408	65	22156	ENSG00000131778,ENSG00000079246,ENSG00000111642,ENSG00000197275,ENSG00000132153,ENSG00000225830,ENSG00000104320,ENSG00000175792,ENSG00000187790,ENSG00000153922,ENSG00000138346,ENSG00000128908,ENSG00000076003,ENSG00000107290,ENSG00000197299,ENSG00000173575,ENSG00000145907,ENSG00000136492,ENSG00000140451,ENSG00000112249,ENSG00000101003,ENSG00000160957,ENSG00000104738
GO:0034708	methyltransferase complex	cellular_component	3.5225e-05	0.0016798	33	2408	131	22156	ENSG00000170325,ENSG00000102054,ENSG00000174197,ENSG00000100028,ENSG00000175792,ENSG00000130699,ENSG00000117139,ENSG00000106462,ENSG00000136891,ENSG00000108395,ENSG00000171634,ENSG00000074201,ENSG00000120071,ENSG00000215421,ENSG00000025293,ENSG00000168813,ENSG00000073614,ENSG00000123200,ENSG00000096717,ENSG00000107077,ENSG00000129691,ENSG00000162521,ENSG00000196363,ENSG00000143442,ENSG00000139154…
GO:0016579	protein deubiquitination	biological_process	3.6436e-05	0.0017333	60	2408	312	22156	ENSG00000119318,ENSG00000164916,ENSG00000131323,ENSG00000147162,ENSG00000128908,ENSG00000171862,ENSG00000170242,ENSG00000105393,ENSG00000118939,ENSG00000058056,ENSG00000285258,ENSG00000103194,ENSG00000166949,ENSG00000127191,ENSG00000019995,ENSG00000123552,ENSG00000169914,ENSG00000176974,ENSG00000115233,ENSG00000135655,ENSG00000055483,ENSG00000135679,ENSG00000110801,ENSG00000008018,ENSG00000143970…
GO:0061136	regulation of proteasomal protein catabolic process	biological_process	3.6666e-05	0.00174	38	2408	173	22156	ENSG00000082701,ENSG00000034677,ENSG00000173473,ENSG00000135679,ENSG00000139324,ENSG00000140543,ENSG00000166233,ENSG00000109670,ENSG00000187555,ENSG00000143207,ENSG00000147162,ENSG00000119318,ENSG00000087586,ENSG00000102921,ENSG00000013374,ENSG00000177479,ENSG00000213923,ENSG00000078140,ENSG00000115233,ENSG00000113712,ENSG00000136536,ENSG00000080815,ENSG00000123159,ENSG00000161057,ENSG00000173163…
GO:0005874	microtubule	cellular_component	3.85e-05	0.0018226	92	2408	436	22156	ENSG00000118193,ENSG00000137824,ENSG00000166250,ENSG00000143702,ENSG00000175216,ENSG00000010244,ENSG00000160299,ENSG00000066735,ENSG00000119408,ENSG00000186625,ENSG00000141556,ENSG00000186638,ENSG00000137807,ENSG00000040341,ENSG00000087586,ENSG00000130559,ENSG00000115484,ENSG00000090273,ENSG00000066629,ENSG00000106665,ENSG00000135720,ENSG00000124198,ENSG00000166037,ENSG00000166579,ENSG00000137822…
GO:0031396	regulation of protein ubiquitination	biological_process	3.8726e-05	0.0018289	46	2408	214	22156	ENSG00000057663,ENSG00000153827,ENSG00000109670,ENSG00000044574,ENSG00000008405,ENSG00000150401,ENSG00000172175,ENSG00000102471,ENSG00000171132,ENSG00000136986,ENSG00000163904,ENSG00000198742,ENSG00000171862,ENSG00000147162,ENSG00000082068,ENSG00000102921,ENSG00000106683,ENSG00000135018,ENSG00000185238,ENSG00000203995,ENSG00000051108,ENSG00000172167,ENSG00000104517,ENSG00000173163,ENSG00000169398…
GO:0017148	negative regulation of translation	biological_process	4.0352e-05	0.0018974	33	2408	191	22156	ENSG00000159217,ENSG00000120727,ENSG00000055332,ENSG00000141543,ENSG00000204628,ENSG00000132478,ENSG00000125107,ENSG00000173933,ENSG00000126070,ENSG00000136628,ENSG00000100354,ENSG00000086232,ENSG00000123908,ENSG00000104408,ENSG00000182973,ENSG00000020577,ENSG00000107864,ENSG00000168610,ENSG00000155508,ENSG00000135387,ENSG00000136231,ENSG00000176974,ENSG00000130766,ENSG00000155506,ENSG00000149187…
GO:0044429	mitochondrial part	cellular_component	4.0372e-05	0.0018974	153	2408	1124	22156	ENSG00000105197,ENSG00000027001,ENSG00000115520,ENSG00000175198,ENSG00000087470,ENSG00000132305,ENSG00000105819,ENSG00000115657,ENSG00000165526,ENSG00000254087,ENSG00000148187,ENSG00000100890,ENSG00000120254,ENSG00000176715,ENSG00000105953,ENSG00000168827,ENSG00000153094,ENSG00000112096,ENSG00000087157,ENSG00000118260,ENSG00000168610,ENSG00000011295,ENSG00000164978,ENSG00000118689,ENSG00000122912…
GO:0006950	response to stress	biological_process	4.1654e-05	0.0019529	571	2408	4647	22156	ENSG00000133703,ENSG00000173960,ENSG00000102595,ENSG00000120539,ENSG00000111602,ENSG00000140525,ENSG00000141279,ENSG00000148356,ENSG00000175115,ENSG00000177311,ENSG00000134058,ENSG00000196352,ENSG00000254087,ENSG00000111203,ENSG00000164978,ENSG00000118689,ENSG00000014824,ENSG00000144895,ENSG00000107263,ENSG00000168610,ENSG00000166439,ENSG00000130402,ENSG00000111652,ENSG00000172273,ENSG00000013374…
GO:0008536	Ran GTPase binding	molecular_function	4.231e-05	0.0019789	17	2408	38	22156	ENSG00000005810,ENSG00000169180,ENSG00000124571,ENSG00000082898,ENSG00000204764,ENSG00000108424,ENSG00000010017,ENSG00000100401,ENSG00000105576,ENSG00000083312,ENSG00000198700,ENSG00000031823,ENSG00000184575,ENSG00000205339,ENSG00000124207,ENSG00000153201,ENSG00000180198
GO:0034728	nucleosome organization	biological_process	4.3047e-05	0.0020085	32	2408	198	22156	ENSG00000102054,ENSG00000282034,ENSG00000075856,ENSG00000153147,ENSG00000175792,ENSG00000068878,ENSG00000127616,ENSG00000080603,ENSG00000204256,ENSG00000159259,ENSG00000128708,ENSG00000185420,ENSG00000083168,ENSG00000162521,ENSG00000109111,ENSG00000205531,ENSG00000132780,ENSG00000167670,ENSG00000048649,ENSG00000127483,ENSG00000085224,ENSG00000092201,ENSG00000102974,ENSG00000105011,ENSG00000173473…
GO:0015631	tubulin binding	molecular_function	4.5843e-05	0.0021339	78	2408	336	22156	ENSG00000072864,ENSG00000092820,ENSG00000135837,ENSG00000137804,ENSG00000128908,ENSG00000134108,ENSG00000157107,ENSG00000153094,ENSG00000007168,ENSG00000170759,ENSG00000180376,ENSG00000126524,ENSG00000163539,ENSG00000103769,ENSG00000151849,ENSG00000155959,ENSG00000122970,ENSG00000090889,ENSG00000127603,ENSG00000168522,ENSG00000114107,ENSG00000101367,ENSG00000141376,ENSG00000129422,ENSG00000139116…
GO:0016441	posttranscriptional gene silencing	biological_process	4.6775e-05	0.0021721	29	2408	328	22156	ENSG00000125107,ENSG00000175387,ENSG00000173933,ENSG00000149187,ENSG00000162639,ENSG00000126070,ENSG00000122566,ENSG00000278272,ENSG00000144231,ENSG00000168610,ENSG00000128191,ENSG00000166949,ENSG00000113360,ENSG00000155508,ENSG00000055917,ENSG00000181222,ENSG00000113300,ENSG00000134644,ENSG00000100697,ENSG00000090905,ENSG00000124571,ENSG00000114416,ENSG00000134744,ENSG00000123908,ENSG00000198265…
GO:0072331	signal transduction by p53 class mediator	biological_process	4.8901e-05	0.0022654	49	2408	247	22156	ENSG00000152409,ENSG00000130766,ENSG00000158402,ENSG00000111653,ENSG00000157540,ENSG00000122779,ENSG00000155508,ENSG00000103194,ENSG00000064313,ENSG00000118689,ENSG00000087586,ENSG00000149554,ENSG00000149311,ENSG00000114126,ENSG00000104320,ENSG00000172530,ENSG00000141682,ENSG00000111596,ENSG00000092201,ENSG00000088325,ENSG00000085224,ENSG00000135679,ENSG00000123374,ENSG00000183765,ENSG00000175054…
GO:0031047	gene silencing by RNA	biological_process	5.3563e-05	0.0024755	36	2408	362	22156	ENSG00000136937,ENSG00000104626,ENSG00000100201,ENSG00000124201,ENSG00000122299,ENSG00000111596,ENSG00000114416,ENSG00000090905,ENSG00000198265,ENSG00000144231,ENSG00000278272,ENSG00000181222,ENSG00000155508,ENSG00000166949,ENSG00000113360,ENSG00000168610,ENSG00000162639,ENSG00000149187,ENSG00000113391,ENSG00000122566,ENSG00000100403,ENSG00000100354,ENSG00000197157,ENSG00000124571,ENSG00000182973…
GO:0006457	protein folding	biological_process	5.4273e-05	0.0025023	43	2408	232	22156	ENSG00000044574,ENSG00000155959,ENSG00000110958,ENSG00000103423,ENSG00000102218,ENSG00000185624,ENSG00000141556,ENSG00000136770,ENSG00000096060,ENSG00000094975,ENSG00000135624,ENSG00000119318,ENSG00000090273,ENSG00000115484,ENSG00000143870,ENSG00000148719,ENSG00000167004,ENSG00000125037,ENSG00000127022,ENSG00000105993,ENSG00000120725,ENSG00000166226,ENSG00000136986,ENSG00000097033,ENSG00000126602…
GO:0035173	histone kinase activity	molecular_function	5.4614e-05	0.0025121	9	2408	16	22156	ENSG00000132356,ENSG00000123143,ENSG00000149554,ENSG00000162409,ENSG00000154229,ENSG00000123374,ENSG00000087586,ENSG00000170312,ENSG00000009954
GO:0010485	H4 histone acetyltransferase activity	molecular_function	5.5724e-05	0.0025571	11	2408	22	22156	ENSG00000128708,ENSG00000124422,ENSG00000083168,ENSG00000122390,ENSG00000147162,ENSG00000120071,ENSG00000121579,ENSG00000196363,ENSG00000156650,ENSG00000025293,ENSG00000144445
GO:0051493	regulation of cytoskeleton organization	biological_process	5.5897e-05	0.002559	111	2408	570	22156	ENSG00000007168,ENSG00000196405,ENSG00000133789,ENSG00000115091,ENSG00000118007,ENSG00000119185,ENSG00000157540,ENSG00000121957,ENSG00000196526,ENSG00000197461,ENSG00000241553,ENSG00000166949,ENSG00000130429,ENSG00000197102,ENSG00000175866,ENSG00000283154,ENSG00000114107,ENSG00000119397,ENSG00000101367,ENSG00000082898,ENSG00000196924,ENSG00000131504,ENSG00000167657,ENSG00000141376,ENSG00000088325…
GO:0043549	regulation of kinase activity	biological_process	5.7323e-05	0.0026181	153	2408	901	22156	ENSG00000138835,ENSG00000089154,ENSG00000156052,ENSG00000204628,ENSG00000101391,ENSG00000067606,ENSG00000170776,ENSG00000132155,ENSG00000154127,ENSG00000164244,ENSG00000114346,ENSG00000135932,ENSG00000118816,ENSG00000106799,ENSG00000095015,ENSG00000167193,ENSG00000106462,ENSG00000137601,ENSG00000094804,ENSG00000102580,ENSG00000080815,ENSG00000008294,ENSG00000180370,ENSG00000113648,ENSG00000158402…
GO:0072686	mitotic spindle	cellular_component	5.7872e-05	0.002637	31	2408	112	22156	ENSG00000087586,ENSG00000170312,ENSG00000002822,ENSG00000101146,ENSG00000137804,ENSG00000066279,ENSG00000121957,ENSG00000066629,ENSG00000072501,ENSG00000163872,ENSG00000100154,ENSG00000118007,ENSG00000141027,ENSG00000101447,ENSG00000145348,ENSG00000100401,ENSG00000173273,ENSG00000047849,ENSG00000013810,ENSG00000135476,ENSG00000042493,ENSG00000088325,ENSG00000163539,ENSG00000121621,ENSG00000138160…
GO:0008380	RNA splicing	biological_process	5.8383e-05	0.0026541	77	2408	479	22156	ENSG00000152601,ENSG00000090060,ENSG00000168566,ENSG00000092199,ENSG00000136450,ENSG00000060339,ENSG00000173933,ENSG00000145833,ENSG00000039123,ENSG00000089682,ENSG00000136527,ENSG00000112531,ENSG00000122882,ENSG00000169045,ENSG00000125970,ENSG00000100028,ENSG00000075856,ENSG00000149532,ENSG00000114316,ENSG00000213079,ENSG00000181222,ENSG00000117360,ENSG00000109606,ENSG00000157540,ENSG00000165934…
GO:0006302	double-strand break repair	biological_process	5.9095e-05	0.0026802	55	2408	245	22156	ENSG00000175643,ENSG00000115233,ENSG00000253729,ENSG00000109685,ENSG00000181555,ENSG00000111802,ENSG00000108384,ENSG00000173120,ENSG00000125885,ENSG00000136492,ENSG00000105393,ENSG00000166439,ENSG00000128908,ENSG00000138346,ENSG00000083093,ENSG00000149311,ENSG00000149554,ENSG00000153827,ENSG00000163104,ENSG00000178966,ENSG00000081177,ENSG00000104320,ENSG00000197275,ENSG00000087206,ENSG00000119906…
GO:0009117	nucleotide metabolic process	biological_process	5.9355e-05	0.0026857	179	2408	1033	22156	ENSG00000111785,ENSG00000121152,ENSG00000007168,ENSG00000125779,ENSG00000008130,ENSG00000176974,ENSG00000162104,ENSG00000071189,ENSG00000076248,ENSG00000141127,ENSG00000134909,ENSG00000141376,ENSG00000198380,ENSG00000115970,ENSG00000112992,ENSG00000163931,ENSG00000014641,ENSG00000131459,ENSG00000109756,ENSG00000227345,ENSG00000196935,ENSG00000142627,ENSG00000117620,ENSG00000102218,ENSG00000100401…
GO:0005657	replication fork	cellular_component	5.9899e-05	0.0027041	23	2408	76	22156	ENSG00000153147,ENSG00000163104,ENSG00000104320,ENSG00000124535,ENSG00000149554,ENSG00000134899,ENSG00000101868,ENSG00000146263,ENSG00000067369,ENSG00000136936,ENSG00000009954,ENSG00000070950,ENSG00000182185,ENSG00000130816,ENSG00000276043,ENSG00000108384,ENSG00000198554,ENSG00000100479,ENSG00000062822,ENSG00000065328,ENSG00000197299,ENSG00000111602,ENSG00000140451
GO:0031400	negative regulation of protein modification process	biological_process	6.0485e-05	0.0027191	91	2408	518	22156	ENSG00000171132,ENSG00000113648,ENSG00000196712,ENSG00000180370,ENSG00000127663,ENSG00000150593,ENSG00000163904,ENSG00000111266,ENSG00000013588,ENSG00000140443,ENSG00000105701,ENSG00000205339,ENSG00000147162,ENSG00000070018,ENSG00000106683,ENSG00000109762,ENSG00000112200,ENSG00000057663,ENSG00000109111,ENSG00000013364,ENSG00000008405,ENSG00000148498,ENSG00000135090,ENSG00000113575,ENSG00000114302…
GO:0031491	nucleosome binding	molecular_function	6.051e-05	0.0027191	21	2408	88	22156	ENSG00000166439,ENSG00000180198,ENSG00000188976,ENSG00000278272,ENSG00000092199,ENSG00000276043,ENSG00000113648,ENSG00000092201,ENSG00000127483,ENSG00000111642,ENSG00000074266,ENSG00000102038,ENSG00000173473,ENSG00000127616,ENSG00000116478,ENSG00000109111,ENSG00000162521,ENSG00000205531,ENSG00000063978,ENSG00000134046,ENSG00000153147
GO:0017016	Ras GTPase binding	molecular_function	6.3306e-05	0.0028381	79	2408	344	22156	ENSG00000108239,ENSG00000196935,ENSG00000100401,ENSG00000139734,ENSG00000196924,ENSG00000082898,ENSG00000184014,ENSG00000167657,ENSG00000131504,ENSG00000010017,ENSG00000124207,ENSG00000198722,ENSG00000099331,ENSG00000198700,ENSG00000196792,ENSG00000185722,ENSG00000073921,ENSG00000198752,ENSG00000116641,ENSG00000107036,ENSG00000124571,ENSG00000123240,ENSG00000005810,ENSG00000165240,ENSG00000131725…
GO:0007030	Golgi organization	biological_process	6.3978e-05	0.0028617	38	2408	142	22156	ENSG00000171853,ENSG00000044090,ENSG00000196535,ENSG00000062716,ENSG00000113712,ENSG00000102606,ENSG00000117500,ENSG00000107862,ENSG00000138768,ENSG00000141376,ENSG00000113384,ENSG00000155252,ENSG00000101310,ENSG00000135775,ENSG00000131018,ENSG00000163539,ENSG00000162236,ENSG00000174989,ENSG00000136152,ENSG00000173230,ENSG00000173960,ENSG00000170312,ENSG00000085382,ENSG00000104388,ENSG00000066777…
GO:0006888	ER to Golgi vesicle-mediated transport	biological_process	6.557e-05	0.0029261	49	2408	223	22156	ENSG00000136240,ENSG00000104388,ENSG00000160218,ENSG00000162236,ENSG00000144635,ENSG00000167632,ENSG00000124164,ENSG00000036257,ENSG00000138802,ENSG00000182400,ENSG00000143771,ENSG00000182158,ENSG00000173230,ENSG00000077549,ENSG00000136152,ENSG00000121542,ENSG00000113615,ENSG00000110075,ENSG00000095139,ENSG00000150527,ENSG00000186480,ENSG00000114354,ENSG00000168434,ENSG00000196352,ENSG00000168374…
GO:0042594	response to starvation	biological_process	6.6152e-05	0.0029454	77	2408	399	22156	ENSG00000111203,ENSG00000066739,ENSG00000074319,ENSG00000171109,ENSG00000124762,ENSG00000160360,ENSG00000148356,ENSG00000135341,ENSG00000141564,ENSG00000117305,ENSG00000083937,ENSG00000096717,ENSG00000152348,ENSG00000095787,ENSG00000173960,ENSG00000055332,ENSG00000004799,ENSG00000101310,ENSG00000090905,ENSG00000136738,ENSG00000100292,ENSG00000141376,ENSG00000089006,ENSG00000141682,ENSG00000113742…
GO:0035097	histone methyltransferase complex	cellular_component	7.0598e-05	0.0031301	29	2408	104	22156	ENSG00000139154,ENSG00000112200,ENSG00000130699,ENSG00000175792,ENSG00000055609,ENSG00000102054,ENSG00000170325,ENSG00000162521,ENSG00000196363,ENSG00000174197,ENSG00000143442,ENSG00000136891,ENSG00000108395,ENSG00000171634,ENSG00000074266,ENSG00000108799,ENSG00000117139,ENSG00000106462,ENSG00000215421,ENSG00000025293,ENSG00000198646,ENSG00000168813,ENSG00000073614,ENSG00000110851,ENSG00000120071…
GO:0035196	production of miRNAs involved in gene silencing by miRNA	biological_process	7.0623e-05	0.0031301	14	2408	31	22156	ENSG00000113360,ENSG00000166949,ENSG00000055917,ENSG00000128191,ENSG00000122299,ENSG00000136937,ENSG00000100403,ENSG00000123908,ENSG00000122566,ENSG00000134744,ENSG00000126070,ENSG00000134644,ENSG00000175387,ENSG00000100697
GO:0045732	positive regulation of protein catabolic process	biological_process	7.1235e-05	0.00315	42	2408	195	22156	ENSG00000080815,ENSG00000075785,ENSG00000167986,ENSG00000104904,ENSG00000123124,ENSG00000112208,ENSG00000150907,ENSG00000161057,ENSG00000105723,ENSG00000050748,ENSG00000107404,ENSG00000001084,ENSG00000204628,ENSG00000169174,ENSG00000001629,ENSG00000174989,ENSG00000163659,ENSG00000049759,ENSG00000162236,ENSG00000138376,ENSG00000078747,ENSG00000119912,ENSG00000168615,ENSG00000139324,ENSG00000197548…
GO:0016236	macroautophagy	biological_process	7.1797e-05	0.0031677	55	2408	256	22156	ENSG00000066739,ENSG00000009844,ENSG00000136874,ENSG00000103197,ENSG00000112210,ENSG00000168092,ENSG00000171109,ENSG00000080815,ENSG00000075785,ENSG00000074319,ENSG00000247077,ENSG00000135341,ENSG00000148356,ENSG00000141564,ENSG00000160360,ENSG00000166471,ENSG00000048707,ENSG00000114573,ENSG00000152348,ENSG00000155975,ENSG00000096717,ENSG00000083937,ENSG00000047249,ENSG00000038532,ENSG00000173960…
GO:0097431	mitotic spindle pole	cellular_component	7.2899e-05	0.0032053	13	2408	28	22156	ENSG00000121957,ENSG00000138182,ENSG00000066629,ENSG00000101972,ENSG00000072501,ENSG00000118007,ENSG00000186625,ENSG00000002822,ENSG00000101146,ENSG00000087586,ENSG00000101447,ENSG00000066279,ENSG00000173273
GO:0035257	nuclear hormone receptor binding	molecular_function	7.3032e-05	0.0032053	40	2408	153	22156	ENSG00000198646,ENSG00000130402,ENSG00000108510,ENSG00000124151,ENSG00000166949,ENSG00000078043,ENSG00000168610,ENSG00000173757,ENSG00000084676,ENSG00000171988,ENSG00000165671,ENSG00000141376,ENSG00000137947,ENSG00000175029,ENSG00000153827,ENSG00000196498,ENSG00000008405,ENSG00000141027,ENSG00000119508,ENSG00000164758,ENSG00000136146,ENSG00000101161,ENSG00000186350,ENSG00000125107,ENSG00000100393…
GO:0032434	regulation of proteasomal ubiquitin-dependent protein catabolic process	biological_process	7.3144e-05	0.0032053	31	2408	129	22156	ENSG00000102921,ENSG00000105723,ENSG00000038532,ENSG00000147162,ENSG00000050748,ENSG00000095787,ENSG00000087586,ENSG00000119318,ENSG00000001084,ENSG00000107404,ENSG00000204628,ENSG00000113712,ENSG00000079387,ENSG00000001629,ENSG00000174989,ENSG00000013374,ENSG00000213923,ENSG00000177479,ENSG00000078140,ENSG00000080815,ENSG00000082701,ENSG00000034677,ENSG00000173473,ENSG00000135679,ENSG00000187555…
GO:0045859	regulation of protein kinase activity	biological_process	7.4265e-05	0.0032448	140	2408	819	22156	ENSG00000107263,ENSG00000197461,ENSG00000119185,ENSG00000172175,ENSG00000102572,ENSG00000197442,ENSG00000100225,ENSG00000079246,ENSG00000140105,ENSG00000108100,ENSG00000049130,ENSG00000157193,ENSG00000133703,ENSG00000112079,ENSG00000128563,ENSG00000135341,ENSG00000072518,ENSG00000213066,ENSG00000134058,ENSG00000197381,ENSG00000142192,ENSG00000254087,ENSG00000104375,ENSG00000060237,ENSG00000112062…
GO:0044087	regulation of cellular component biogenesis	biological_process	7.4398e-05	0.0032448	162	2408	900	22156	ENSG00000127914,ENSG00000204842,ENSG00000087274,ENSG00000067900,ENSG00000112200,ENSG00000157764,ENSG00000171681,ENSG00000107104,ENSG00000134318,ENSG00000166579,ENSG00000130559,ENSG00000154229,ENSG00000146376,ENSG00000144566,ENSG00000122417,ENSG00000133302,ENSG00000197694,ENSG00000167986,ENSG00000118200,ENSG00000134278,ENSG00000141298,ENSG00000075711,ENSG00000186480,ENSG00000124126,ENSG00000067955…
GO:0035198	miRNA binding	molecular_function	7.4544e-05	0.0032448	14	2408	35	22156	ENSG00000100403,ENSG00000165732,ENSG00000122299,ENSG00000055917,ENSG00000134644,ENSG00000173933,ENSG00000015479,ENSG00000126070,ENSG00000134744,ENSG00000122566,ENSG00000163874,ENSG00000113761,ENSG00000135870,ENSG00000123908
GO:1901699	cellular response to nitrogen compound	biological_process	7.5219e-05	0.0032668	115	2408	607	22156	ENSG00000152270,ENSG00000253729,ENSG00000155506,ENSG00000108840,ENSG00000106546,ENSG00000130766,ENSG00000115290,ENSG00000116954,ENSG00000092820,ENSG00000168610,ENSG00000166949,ENSG00000162104,ENSG00000118689,ENSG00000107263,ENSG00000171862,ENSG00000004799,ENSG00000175866,ENSG00000131504,ENSG00000105221,ENSG00000134324,ENSG00000164808,ENSG00000137145,ENSG00000113742,ENSG00000100401,ENSG00000101577…
GO:0031267	small GTPase binding	molecular_function	7.6622e-05	0.0033203	83	2408	365	22156	ENSG00000010017,ENSG00000184014,ENSG00000139734,ENSG00000196924,ENSG00000082898,ENSG00000131504,ENSG00000167657,ENSG00000100401,ENSG00000196935,ENSG00000108239,ENSG00000198700,ENSG00000196792,ENSG00000185722,ENSG00000099331,ENSG00000198722,ENSG00000124207,ENSG00000108424,ENSG00000123143,ENSG00000273749,ENSG00000107036,ENSG00000124571,ENSG00000165240,ENSG00000131725,ENSG00000123240,ENSG00000005810…
GO:0016787	hydrolase activity	molecular_function	7.7743e-05	0.0033615	417	2408	2965	22156	ENSG00000107959,ENSG00000137171,ENSG00000147099,ENSG00000174437,ENSG00000047249,ENSG00000141543,ENSG00000097021,ENSG00000163874,ENSG00000101773,ENSG00000285976,ENSG00000186854,ENSG00000168118,ENSG00000154124,ENSG00000145555,ENSG00000080815,ENSG00000075785,ENSG00000135476,ENSG00000116005,ENSG00000247077,ENSG00000123908,ENSG00000107625,ENSG00000121621,ENSG00000155313,ENSG00000197157,ENSG00000090861…
GO:0055086	nucleobase-containing small molecule metabolic process	biological_process	7.8371e-05	0.0033811	188	2408	1106	22156	ENSG00000106462,ENSG00000167193,ENSG00000247077,ENSG00000143156,ENSG00000152061,ENSG00000165629,ENSG00000114346,ENSG00000067208,ENSG00000150760,ENSG00000066777,ENSG00000177156,ENSG00000188641,ENSG00000166796,ENSG00000043514,ENSG00000132155,ENSG00000162616,ENSG00000081026,ENSG00000101391,ENSG00000145819,ENSG00000186716,ENSG00000182400,ENSG00000204628,ENSG00000097021,ENSG00000138670,ENSG00000114573…
GO:0019783	small conjugating protein-specific protease activity	molecular_function	7.8647e-05	0.0033855	31	2408	125	22156	ENSG00000055483,ENSG00000103404,ENSG00000090686,ENSG00000115464,ENSG00000106346,ENSG00000155313,ENSG00000162607,ENSG00000114316,ENSG00000066427,ENSG00000101557,ENSG00000187555,ENSG00000112701,ENSG00000077254,ENSG00000132952,ENSG00000170242,ENSG00000058056,ENSG00000118939,ENSG00000103194,ENSG00000124422,ENSG00000019995,ENSG00000123552,ENSG00000169914,ENSG00000154124,ENSG00000163904,ENSG00000079387…
GO:0006753	nucleoside phosphate metabolic process	biological_process	7.93e-05	0.003406	179	2408	1040	22156	ENSG00000101310,ENSG00000188559,ENSG00000112541,ENSG00000163104,ENSG00000082701,ENSG00000089639,ENSG00000066933,ENSG00000071205,ENSG00000275832,ENSG00000119185,ENSG00000109814,ENSG00000099331,ENSG00000168610,ENSG00000156110,ENSG00000107263,ENSG00000165322,ENSG00000169398,ENSG00000159842,ENSG00000107036,ENSG00000197594,ENSG00000114491,ENSG00000060237,ENSG00000119125,ENSG00000028839,ENSG00000057608…
GO:0090305	nucleic acid phosphodiester bond hydrolysis	biological_process	8.2249e-05	0.003525	61	2408	328	22156	ENSG00000136104,ENSG00000114026,ENSG00000100890,ENSG00000167986,ENSG00000131778,ENSG00000123908,ENSG00000261236,ENSG00000108424,ENSG00000197157,ENSG00000124541,ENSG00000197121,ENSG00000100697,ENSG00000197594,ENSG00000104889,ENSG00000114030,ENSG00000172795,ENSG00000113300,ENSG00000088930,ENSG00000147592,ENSG00000128191,ENSG00000197299,ENSG00000270181,ENSG00000145907,ENSG00000179151,ENSG00000117419…
GO:0006335	DNA replication-dependent nucleosome assembly	biological_process	8.4777e-05	0.0036173	7	2408	33	22156	ENSG00000128708,ENSG00000162521,ENSG00000167670,ENSG00000278272,ENSG00000159259,ENSG00000132780,ENSG00000105011
GO:0034723	DNA replication-dependent nucleosome organization	biological_process	8.4777e-05	0.0036173	7	2408	33	22156	ENSG00000162521,ENSG00000167670,ENSG00000128708,ENSG00000105011,ENSG00000132780,ENSG00000278272,ENSG00000159259
GO:0005849	mRNA cleavage factor complex	cellular_component	8.5884e-05	0.0036565	10	2408	22	22156	ENSG00000113712,ENSG00000149532,ENSG00000143398,ENSG00000165934,ENSG00000160075,ENSG00000145216,ENSG00000014164,ENSG00000213079,ENSG00000111605,ENSG00000136709
GO:0034399	nuclear periphery	cellular_component	8.9039e-05	0.0037826	38	2408	141	22156	ENSG00000159256,ENSG00000114026,ENSG00000141562,ENSG00000175792,ENSG00000101868,ENSG00000108424,ENSG00000090316,ENSG00000067606,ENSG00000184575,ENSG00000197299,ENSG00000066777,ENSG00000128708,ENSG00000083312,ENSG00000072501,ENSG00000119772,ENSG00000090889,ENSG00000196498,ENSG00000117724,ENSG00000163635,ENSG00000096063,ENSG00000163104,ENSG00000173402,ENSG00000015479,ENSG00000101972,ENSG00000159788…
GO:0072401	signal transduction involved in DNA integrity checkpoint	biological_process	9.2058e-05	0.0038938	22	2408	81	22156	ENSG00000111596,ENSG00000087206,ENSG00000124762,ENSG00000135679,ENSG00000103479,ENSG00000123374,ENSG00000183765,ENSG00000149554,ENSG00000149311,ENSG00000114126,ENSG00000182973,ENSG00000142453,ENSG00000105393,ENSG00000155508,ENSG00000100393,ENSG00000113300,ENSG00000170312,ENSG00000087586,ENSG00000143476,ENSG00000253729,ENSG00000158402,ENSG00000125107
GO:0072422	signal transduction involved in DNA damage checkpoint	biological_process	9.2058e-05	0.0038938	22	2408	81	22156	ENSG00000125107,ENSG00000143476,ENSG00000158402,ENSG00000253729,ENSG00000170312,ENSG00000087586,ENSG00000105393,ENSG00000100393,ENSG00000113300,ENSG00000155508,ENSG00000182973,ENSG00000142453,ENSG00000149554,ENSG00000114126,ENSG00000149311,ENSG00000135679,ENSG00000124762,ENSG00000103479,ENSG00000183765,ENSG00000123374,ENSG00000111596,ENSG00000087206
GO:0044783	G1 DNA damage checkpoint	biological_process	9.2301e-05	0.0038957	20	2408	73	22156	ENSG00000125107,ENSG00000168411,ENSG00000253729,ENSG00000158402,ENSG00000087586,ENSG00000170312,ENSG00000095787,ENSG00000113300,ENSG00000100393,ENSG00000155508,ENSG00000182973,ENSG00000142453,ENSG00000114126,ENSG00000149311,ENSG00000135679,ENSG00000124762,ENSG00000103479,ENSG00000183765,ENSG00000123374,ENSG00000111596
GO:0051656	establishment of organelle localization	biological_process	9.4756e-05	0.0039906	82	2408	381	22156	ENSG00000173588,ENSG00000160218,ENSG00000197386,ENSG00000036257,ENSG00000162236,ENSG00000182400,ENSG00000054654,ENSG00000138802,ENSG00000047579,ENSG00000113615,ENSG00000110075,ENSG00000134278,ENSG00000080815,ENSG00000138095,ENSG00000047849,ENSG00000135476,ENSG00000075711,ENSG00000138674,ENSG00000121621,ENSG00000076242,ENSG00000114999,ENSG00000206560,ENSG00000002822,ENSG00000144566,ENSG00000116117…
GO:0005847	mRNA cleavage and polyadenylation specificity factor complex	cellular_component	9.5953e-05	0.0040323	9	2408	18	22156	ENSG00000014164,ENSG00000111605,ENSG00000136709,ENSG00000143398,ENSG00000165934,ENSG00000160075,ENSG00000145216,ENSG00000149532,ENSG00000113712
GO:0035195	gene silencing by miRNA	biological_process	9.7196e-05	0.0040757	26	2408	320	22156	ENSG00000100403,ENSG00000136937,ENSG00000122299,ENSG00000100354,ENSG00000124571,ENSG00000134644,ENSG00000100697,ENSG00000090905,ENSG00000114416,ENSG00000134744,ENSG00000123908,ENSG00000278272,ENSG00000144231,ENSG00000128191,ENSG00000168610,ENSG00000181222,ENSG00000113300,ENSG00000055917,ENSG00000155508,ENSG00000166949,ENSG00000113360,ENSG00000175387,ENSG00000125107,ENSG00000173933,ENSG00000126070…
GO:0072395	signal transduction involved in cell cycle checkpoint	biological_process	9.8282e-05	0.0041054	22	2408	82	22156	ENSG00000182973,ENSG00000142453,ENSG00000149554,ENSG00000114126,ENSG00000149311,ENSG00000103479,ENSG00000135679,ENSG00000124762,ENSG00000123374,ENSG00000183765,ENSG00000111596,ENSG00000087206,ENSG00000125107,ENSG00000143476,ENSG00000253729,ENSG00000158402,ENSG00000087586,ENSG00000170312,ENSG00000105393,ENSG00000100393,ENSG00000113300,ENSG00000155508
GO:0042802	identical protein binding	molecular_function	9.8325e-05	0.0041054	276	2408	1860	22156	ENSG00000024422,ENSG00000172765,ENSG00000070495,ENSG00000131373,ENSG00000180370,ENSG00000166025,ENSG00000166037,ENSG00000118412,ENSG00000197548,ENSG00000074266,ENSG00000183765,ENSG00000117724,ENSG00000165704,ENSG00000164008,ENSG00000109670,ENSG00000065328,ENSG00000104856,ENSG00000128585,ENSG00000132155,ENSG00000109320,ENSG00000124164,ENSG00000185591,ENSG00000130779,ENSG00000101773,ENSG00000097021…
GO:2000045	regulation of G1/S transition of mitotic cell cycle	biological_process	9.9935e-05	0.0041637	35	2408	183	22156	ENSG00000253729,ENSG00000158402,ENSG00000080839,ENSG00000155508,ENSG00000134371,ENSG00000171862,ENSG00000128908,ENSG00000087586,ENSG00000149311,ENSG00000114126,ENSG00000182247,ENSG00000139842,ENSG00000005483,ENSG00000111596,ENSG00000183765,ENSG00000123374,ENSG00000100225,ENSG00000135679,ENSG00000118193,ENSG00000141564,ENSG00000168411,ENSG00000125107,ENSG00000113300,ENSG00000100393,ENSG00000170312…
GO:0044773	mitotic DNA damage checkpoint	biological_process	0.00010047	0.004177	24	2408	92	22156	ENSG00000125107,ENSG00000168411,ENSG00000158402,ENSG00000253729,ENSG00000092853,ENSG00000170312,ENSG00000087586,ENSG00000113300,ENSG00000100393,ENSG00000155508,ENSG00000197299,ENSG00000142453,ENSG00000182973,ENSG00000104320,ENSG00000160551,ENSG00000114126,ENSG00000149311,ENSG00000123374,ENSG00000183765,ENSG00000135679,ENSG00000124762,ENSG00000135090,ENSG00000103479,ENSG00000111596
GO:0030010	establishment of cell polarity	biological_process	0.00010379	0.004306	39	2408	131	22156	ENSG00000109062,ENSG00000067900,ENSG00000141376,ENSG00000113384,ENSG00000066933,ENSG00000148498,ENSG00000084733,ENSG00000082701,ENSG00000134318,ENSG00000107104,ENSG00000143951,ENSG00000105738,ENSG00000121957,ENSG00000196535,ENSG00000007168,ENSG00000166025,ENSG00000166579,ENSG00000054282,ENSG00000107862,ENSG00000072864,ENSG00000116117,ENSG00000138182,ENSG00000075413,ENSG00000143376,ENSG00000169398…
GO:0051704	multi-organism process	biological_process	0.00010449	0.0043258	264	2408	2092	22156	ENSG00000109111,ENSG00000143669,ENSG00000155111,ENSG00000151694,ENSG00000175029,ENSG00000109670,ENSG00000134046,ENSG00000023839,ENSG00000095319,ENSG00000117009,ENSG00000257103,ENSG00000135250,ENSG00000197548,ENSG00000159128,ENSG00000150593,ENSG00000158402,ENSG00000198408,ENSG00000180370,ENSG00000155561,ENSG00000185838,ENSG00000134371,ENSG00000011275,ENSG00000075188,ENSG00000123908,ENSG00000121060…
GO:0043254	regulation of protein complex assembly	biological_process	0.00010751	0.0044411	92	2408	483	22156	ENSG00000072501,ENSG00000250151,ENSG00000077549,ENSG00000006607,ENSG00000055332,ENSG00000143363,ENSG00000087470,ENSG00000131023,ENSG00000050748,ENSG00000138594,ENSG00000061676,ENSG00000138443,ENSG00000182504,ENSG00000074054,ENSG00000083937,ENSG00000284292,ENSG00000161057,ENSG00000273749,ENSG00000133627,ENSG00000171368,ENSG00000137478,ENSG00000151422,ENSG00000157540,ENSG00000118260,ENSG00000171853…
GO:0051020	GTPase binding	molecular_function	0.00010791	0.0044485	88	2408	398	22156	ENSG00000205339,ENSG00000132405,ENSG00000154710,ENSG00000180370,ENSG00000115839,ENSG00000105576,ENSG00000180263,ENSG00000065243,ENSG00000100099,ENSG00000138193,ENSG00000152767,ENSG00000145348,ENSG00000110497,ENSG00000204634,ENSG00000134318,ENSG00000067900,ENSG00000164292,ENSG00000169180,ENSG00000156675,ENSG00000119522,ENSG00000038532,ENSG00000077254,ENSG00000170776,ENSG00000167202,ENSG00000107404…
GO:0051054	positive regulation of DNA metabolic process	biological_process	0.00011158	0.0045897	44	2408	188	22156	ENSG00000109685,ENSG00000204569,ENSG00000166226,ENSG00000105393,ENSG00000140694,ENSG00000076248,ENSG00000128908,ENSG00000138346,ENSG00000115484,ENSG00000085511,ENSG00000185104,ENSG00000065559,ENSG00000135624,ENSG00000187555,ENSG00000149311,ENSG00000163938,ENSG00000104320,ENSG00000164808,ENSG00000119906,ENSG00000173273,ENSG00000079246,ENSG00000085224,ENSG00000087206,ENSG00000067369,ENSG00000147421…
GO:0018205	peptidyl-lysine modification	biological_process	0.00011384	0.0046731	55	2408	273	22156	ENSG00000116761,ENSG00000204463,ENSG00000032219,ENSG00000168137,ENSG00000175792,ENSG00000165240,ENSG00000141446,ENSG00000100425,ENSG00000141867,ENSG00000120071,ENSG00000135341,ENSG00000080603,ENSG00000025293,ENSG00000068024,ENSG00000096717,ENSG00000128708,ENSG00000124422,ENSG00000183576,ENSG00000100393,ENSG00000107077,ENSG00000083168,ENSG00000188976,ENSG00000198604,ENSG00000147548,ENSG00000149554…
GO:0060589	nucleoside-triphosphatase regulator activity	molecular_function	0.00011728	0.0048042	142	2408	695	22156	ENSG00000152767,ENSG00000145348,ENSG00000103423,ENSG00000119522,ENSG00000136770,ENSG00000133812,ENSG00000205339,ENSG00000146376,ENSG00000268861,ENSG00000137962,ENSG00000116191,ENSG00000077782,ENSG00000196712,ENSG00000124198,ENSG00000180263,ENSG00000102606,ENSG00000132670,ENSG00000108953,ENSG00000188419,ENSG00000124126,ENSG00000075711,ENSG00000155903,ENSG00000104880,ENSG00000150672,ENSG00000103657…
GO:0051297	centrosome organization	biological_process	0.00012073	0.0049346	34	2408	129	22156	ENSG00000082898,ENSG00000149554,ENSG00000182923,ENSG00000123374,ENSG00000134318,ENSG00000175216,ENSG00000151849,ENSG00000166579,ENSG00000054282,ENSG00000087586,ENSG00000112877,ENSG00000092036,ENSG00000044459,ENSG00000072864,ENSG00000103995,ENSG00000138160,ENSG00000126001,ENSG00000104728,ENSG00000108395,ENSG00000078674,ENSG00000101639,ENSG00000259132,ENSG00000198382,ENSG00000130695,ENSG00000168014…
GO:0008139	nuclear localization sequence binding	molecular_function	0.00012098	0.0049346	12	2408	27	22156	ENSG00000083312,ENSG00000196313,ENSG00000105576,ENSG00000025800,ENSG00000089234,ENSG00000108424,ENSG00000064419,ENSG00000126883,ENSG00000124789,ENSG00000110713,ENSG00000114030,ENSG00000196911
GO:0032392	DNA geometric change	biological_process	0.00012615	0.005135	23	2408	70	22156	ENSG00000104738,ENSG00000160957,ENSG00000101003,ENSG00000112249,ENSG00000136492,ENSG00000140451,ENSG00000197299,ENSG00000145907,ENSG00000173575,ENSG00000107290,ENSG00000076003,ENSG00000128908,ENSG00000138346,ENSG00000153922,ENSG00000187790,ENSG00000175792,ENSG00000225830,ENSG00000104320,ENSG00000197275,ENSG00000132153,ENSG00000111642,ENSG00000079246,ENSG00000131778
GO:0031667	response to nutrient levels	biological_process	0.00012646	0.0051367	108	2408	636	22156	ENSG00000135679,ENSG00000110497,ENSG00000070961,ENSG00000197548,ENSG00000173273,ENSG00000254505,ENSG00000068366,ENSG00000057663,ENSG00000023287,ENSG00000134046,ENSG00000006831,ENSG00000166575,ENSG00000130707,ENSG00000159720,ENSG00000159267,ENSG00000132405,ENSG00000147162,ENSG00000144566,ENSG00000122779,ENSG00000136492,ENSG00000115839,ENSG00000162409,ENSG00000112425,ENSG00000132356,ENSG00000033627…
GO:1901698	response to nitrogen compound	biological_process	0.00012827	0.0051848	157	2408	951	22156	ENSG00000122566,ENSG00000166579,ENSG00000033627,ENSG00000127191,ENSG00000162639,ENSG00000024048,ENSG00000070018,ENSG00000035687,ENSG00000113360,ENSG00000147162,ENSG00000162521,ENSG00000159267,ENSG00000159720,ENSG00000130707,ENSG00000085871,ENSG00000127914,ENSG00000107104,ENSG00000122299,ENSG00000220205,ENSG00000135679,ENSG00000119508,ENSG00000166263,ENSG00000157764,ENSG00000008405,ENSG00000136937…
GO:0072413	signal transduction involved in mitotic cell cycle checkpoint	biological_process	0.00012844	0.0051848	18	2408	66	22156	ENSG00000125107,ENSG00000253729,ENSG00000158402,ENSG00000087586,ENSG00000170312,ENSG00000100393,ENSG00000113300,ENSG00000155508,ENSG00000142453,ENSG00000182973,ENSG00000114126,ENSG00000149311,ENSG00000123374,ENSG00000183765,ENSG00000135679,ENSG00000124762,ENSG00000103479,ENSG00000111596
GO:0072431	signal transduction involved in mitotic G1 DNA damage checkpoint	biological_process	0.00012844	0.0051848	18	2408	66	22156	ENSG00000142453,ENSG00000182973,ENSG00000114126,ENSG00000149311,ENSG00000183765,ENSG00000123374,ENSG00000135679,ENSG00000103479,ENSG00000124762,ENSG00000111596,ENSG00000125107,ENSG00000158402,ENSG00000253729,ENSG00000087586,ENSG00000170312,ENSG00000100393,ENSG00000113300,ENSG00000155508
GO:1901992	positive regulation of mitotic cell cycle phase transition	biological_process	0.00013058	0.0052602	22	2408	83	22156	ENSG00000169375,ENSG00000142192,ENSG00000103769,ENSG00000135476,ENSG00000005483,ENSG00000094804,ENSG00000182185,ENSG00000141867,ENSG00000135679,ENSG00000132466,ENSG00000182247,ENSG00000172167,ENSG00000139842,ENSG00000138594,ENSG00000164045,ENSG00000170312,ENSG00000141564,ENSG00000158402,ENSG00000143476,ENSG00000108384,ENSG00000160957,ENSG00000036257
GO:0006892	post-Golgi vesicle-mediated transport	biological_process	0.00013088	0.0052613	34	2408	116	22156	ENSG00000185722,ENSG00000144674,ENSG00000092108,ENSG00000124198,ENSG00000061987,ENSG00000162852,ENSG00000125633,ENSG00000143952,ENSG00000107862,ENSG00000113384,ENSG00000197969,ENSG00000197081,ENSG00000102218,ENSG00000185896,ENSG00000123106,ENSG00000084733,ENSG00000144036,ENSG00000220205,ENSG00000127603,ENSG00000029725,ENSG00000204628,ENSG00000166747,ENSG00000134243,ENSG00000070367,ENSG00000138190…
GO:0043066	negative regulation of apoptotic process	biological_process	0.00013585	0.0054403	122	2408	829	22156	ENSG00000163874,ENSG00000112902,ENSG00000044115,ENSG00000148737,ENSG00000132155,ENSG00000123473,ENSG00000109320,ENSG00000107290,ENSG00000026508,ENSG00000172572,ENSG00000100644,ENSG00000170312,ENSG00000067606,ENSG00000176915,ENSG00000204463,ENSG00000135040,ENSG00000116761,ENSG00000150907,ENSG00000102580,ENSG00000154447,ENSG00000080815,ENSG00000159140,ENSG00000167986,ENSG00000115760,ENSG00000106799…
GO:0050790	regulation of catalytic activity	biological_process	0.00013589	0.0054403	351	2408	2381	22156	ENSG00000115970,ENSG00000134909,ENSG00000143748,ENSG00000107957,ENSG00000196935,ENSG00000144118,ENSG00000147421,ENSG00000168615,ENSG00000186635,ENSG00000154845,ENSG00000110958,ENSG00000132906,ENSG00000166226,ENSG00000080839,ENSG00000121152,ENSG00000007168,ENSG00000171862,ENSG00000169071,ENSG00000110422,ENSG00000166949,ENSG00000121716,ENSG00000141127,ENSG00000170242,ENSG00000168374,ENSG00000160551…
GO:0016239	positive regulation of macroautophagy	biological_process	0.00013648	0.0054529	14	2408	34	22156	ENSG00000206418,ENSG00000168092,ENSG00000096717,ENSG00000095787,ENSG00000100644,ENSG00000130766,ENSG00000155506,ENSG00000135341,ENSG00000160360,ENSG00000112425,ENSG00000103197,ENSG00000162409,ENSG00000100292,ENSG00000048707
GO:0032200	telomere organization	biological_process	0.00013852	0.0055231	36	2408	174	22156	ENSG00000101868,ENSG00000178971,ENSG00000151876,ENSG00000171824,ENSG00000160957,ENSG00000151414,ENSG00000156261,ENSG00000132604,ENSG00000062822,ENSG00000092199,ENSG00000172795,ENSG00000147099,ENSG00000067066,ENSG00000104320,ENSG00000163938,ENSG00000104885,ENSG00000085511,ENSG00000157106,ENSG00000149311,ENSG00000135624,ENSG00000147421,ENSG00000175054,ENSG00000110958,ENSG00000079246,ENSG00000173273…
GO:0010506	regulation of autophagy	biological_process	0.0001396	0.0055547	59	2408	272	22156	ENSG00000155506,ENSG00000097033,ENSG00000130766,ENSG00000033627,ENSG00000112425,ENSG00000132356,ENSG00000116954,ENSG00000162409,ENSG00000115839,ENSG00000051382,ENSG00000103194,ENSG00000058056,ENSG00000168610,ENSG00000144566,ENSG00000169084,ENSG00000147649,ENSG00000132405,ENSG00000149311,ENSG00000159720,ENSG00000150995,ENSG00000023287,ENSG00000067900,ENSG00000167657,ENSG00000089006,ENSG00000100292…
GO:0090068	positive regulation of cell cycle process	biological_process	0.00014113	0.005604	53	2408	281	22156	ENSG00000183765,ENSG00000123374,ENSG00000182185,ENSG00000135679,ENSG00000118193,ENSG00000005483,ENSG00000169375,ENSG00000103769,ENSG00000085224,ENSG00000111596,ENSG00000134318,ENSG00000119906,ENSG00000182247,ENSG00000139842,ENSG00000149311,ENSG00000137807,ENSG00000114126,ENSG00000128908,ENSG00000087586,ENSG00000155508,ENSG00000137804,ENSG00000108384,ENSG00000113648,ENSG00000171132,ENSG00000158402…
GO:0006369	termination of RNA polymerase II transcription	biological_process	0.00014277	0.0056578	12	2408	36	22156	ENSG00000107290,ENSG00000163950,ENSG00000213079,ENSG00000090060,ENSG00000125755,ENSG00000136937,ENSG00000136709,ENSG00000149532,ENSG00000100028,ENSG00000165934,ENSG00000145216,ENSG00000160075
GO:0007088	regulation of mitosis	biological_process	0.00014391	0.0056796	38	2408	181	22156	ENSG00000119408,ENSG00000167657,ENSG00000101972,ENSG00000010244,ENSG00000149311,ENSG00000149554,ENSG00000094880,ENSG00000128789,ENSG00000169679,ENSG00000117724,ENSG00000156970,ENSG00000119906,ENSG00000113648,ENSG00000158402,ENSG00000118007,ENSG00000044090,ENSG00000002822,ENSG00000175662,ENSG00000087586,ENSG00000137804,ENSG00000162337,ENSG00000138160,ENSG00000138182,ENSG00000133302,ENSG00000172167…
GO:0051783	regulation of nuclear division	biological_process	0.00014391	0.0056796	38	2408	181	22156	ENSG00000128789,ENSG00000169679,ENSG00000117724,ENSG00000119906,ENSG00000156970,ENSG00000101972,ENSG00000167657,ENSG00000119408,ENSG00000010244,ENSG00000149311,ENSG00000149554,ENSG00000094880,ENSG00000175662,ENSG00000002822,ENSG00000087586,ENSG00000137804,ENSG00000113648,ENSG00000118007,ENSG00000158402,ENSG00000044090,ENSG00000094804,ENSG00000135476,ENSG00000065883,ENSG00000138182,ENSG00000162337…
GO:0045944	positive regulation of transcription from RNA polymerase II promoter	biological_process	0.00014457	0.0056941	187	2408	1237	22156	ENSG00000148516,ENSG00000186350,ENSG00000131747,ENSG00000148200,ENSG00000067955,ENSG00000068024,ENSG00000079387,ENSG00000101161,ENSG00000171735,ENSG00000100644,ENSG00000148737,ENSG00000143190,ENSG00000130699,ENSG00000113580,ENSG00000198911,ENSG00000170485,ENSG00000123268,ENSG00000032219,ENSG00000150907,ENSG00000180530,ENSG00000124782,ENSG00000186480,ENSG00000156273,ENSG00000276043,ENSG00000025800…
GO:0005876	spindle microtubule	cellular_component	0.00014564	0.0057246	17	2408	51	22156	ENSG00000126216,ENSG00000036257,ENSG00000007168,ENSG00000130177,ENSG00000087586,ENSG00000170312,ENSG00000137804,ENSG00000074054,ENSG00000121621,ENSG00000138160,ENSG00000198901,ENSG00000004897,ENSG00000162413,ENSG00000090889,ENSG00000103769,ENSG00000163539,ENSG00000165480
GO:0043167	ion binding	molecular_function	0.00015815	0.0062039	955	2408	6763	22156	ENSG00000116273,ENSG00000082212,ENSG00000140443,ENSG00000089159,ENSG00000087586,ENSG00000148120,ENSG00000116117,ENSG00000106683,ENSG00000104695,ENSG00000078699,ENSG00000112893,ENSG00000196323,ENSG00000175445,ENSG00000173744,ENSG00000111802,ENSG00000181555,ENSG00000066629,ENSG00000196850,ENSG00000123091,ENSG00000109685,ENSG00000116711,ENSG00000149182,ENSG00000278540,ENSG00000138193,ENSG00000144357…
GO:0007098	centrosome cycle	biological_process	0.00015894	0.0062222	32	2408	122	22156	ENSG00000166579,ENSG00000092036,ENSG00000087586,ENSG00000112877,ENSG00000054282,ENSG00000103995,ENSG00000072864,ENSG00000082898,ENSG00000182923,ENSG00000149554,ENSG00000123374,ENSG00000151849,ENSG00000175216,ENSG00000134318,ENSG00000130695,ENSG00000198382,ENSG00000101639,ENSG00000259132,ENSG00000168014,ENSG00000077254,ENSG00000116127,ENSG00000170312,ENSG00000007047,ENSG00000123473,ENSG00000162063…
GO:0005814	centriole	cellular_component	0.00016504	0.0064483	38	2408	154	22156	ENSG00000126001,ENSG00000122417,ENSG00000188878,ENSG00000078674,ENSG00000042493,ENSG00000213066,ENSG00000133393,ENSG00000168014,ENSG00000101639,ENSG00000126216,ENSG00000100629,ENSG00000131747,ENSG00000197386,ENSG00000176225,ENSG00000128881,ENSG00000121289,ENSG00000162063,ENSG00000123473,ENSG00000116127,ENSG00000173588,ENSG00000148019,ENSG00000186638,ENSG00000182923,ENSG00000160299,ENSG00000067900…
GO:0009991	response to extracellular stimulus	biological_process	0.00016617	0.0064791	111	2408	668	22156	ENSG00000171109,ENSG00000254087,ENSG00000114026,ENSG00000074319,ENSG00000124762,ENSG00000066739,ENSG00000111203,ENSG00000181019,ENSG00000102174,ENSG00000152348,ENSG00000096717,ENSG00000128708,ENSG00000083937,ENSG00000055332,ENSG00000112972,ENSG00000173960,ENSG00000001084,ENSG00000095787,ENSG00000117305,ENSG00000148356,ENSG00000141564,ENSG00000135341,ENSG00000160360,ENSG00000206418,ENSG00000179364…
GO:0043069	negative regulation of programmed cell death	biological_process	0.00017039	0.0066307	124	2408	845	22156	ENSG00000082805,ENSG00000020426,ENSG00000138376,ENSG00000078747,ENSG00000096717,ENSG00000197299,ENSG00000153774,ENSG00000100101,ENSG00000188976,ENSG00000133703,ENSG00000133059,ENSG00000001084,ENSG00000114861,ENSG00000090316,ENSG00000055332,ENSG00000181019,ENSG00000169398,ENSG00000119969,ENSG00000168374,ENSG00000114026,ENSG00000172766,ENSG00000106052,ENSG00000124762,ENSG00000076321,ENSG00000101152…
GO:0051303	establishment of chromosome localization	biological_process	0.00017256	0.0067015	19	2408	66	22156	ENSG00000118193,ENSG00000101447,ENSG00000117724,ENSG00000103769,ENSG00000254505,ENSG00000121621,ENSG00000076242,ENSG00000114999,ENSG00000094880,ENSG00000108424,ENSG00000002822,ENSG00000197102,ENSG00000072864,ENSG00000083937,ENSG00000138071,ENSG00000036257,ENSG00000171853,ENSG00000115091,ENSG00000166579
GO:0061013	regulation of mRNA catabolic process	biological_process	0.00017461	0.0067676	13	2408	34	22156	ENSG00000090905,ENSG00000125107,ENSG00000107864,ENSG00000163874,ENSG00000125944,ENSG00000135870,ENSG00000123908,ENSG00000134815,ENSG00000151779,ENSG00000105939,ENSG00000187742,ENSG00000155508,ENSG00000100354
GO:0000070	mitotic sister chromatid segregation	biological_process	0.00018528	0.007167	26	2408	109	22156	ENSG00000010292,ENSG00000137804,ENSG00000083937,ENSG00000116273,ENSG00000128908,ENSG00000002822,ENSG00000121152,ENSG00000072501,ENSG00000113648,ENSG00000083642,ENSG00000036257,ENSG00000103769,ENSG00000135476,ENSG00000254505,ENSG00000119906,ENSG00000151503,ENSG00000113810,ENSG00000118193,ENSG00000143442,ENSG00000121579,ENSG00000094880,ENSG00000108424,ENSG00000164190,ENSG00000121621,ENSG00000133302…
GO:0031571	mitotic G1 DNA damage checkpoint	biological_process	0.00018977	0.0073261	19	2408	72	22156	ENSG00000155508,ENSG00000100393,ENSG00000113300,ENSG00000087586,ENSG00000170312,ENSG00000253729,ENSG00000158402,ENSG00000168411,ENSG00000125107,ENSG00000111596,ENSG00000124762,ENSG00000135679,ENSG00000103479,ENSG00000183765,ENSG00000123374,ENSG00000149311,ENSG00000114126,ENSG00000182973,ENSG00000142453
GO:0031503	protein complex localization	biological_process	0.00019653	0.0075721	23	2408	74	22156	ENSG00000134278,ENSG00000144118,ENSG00000075711,ENSG00000186480,ENSG00000135476,ENSG00000047849,ENSG00000058804,ENSG00000162413,ENSG00000108424,ENSG00000197102,ENSG00000069248,ENSG00000112877,ENSG00000066279,ENSG00000137804,ENSG00000074054,ENSG00000197386,ENSG00000092820,ENSG00000072864,ENSG00000138071,ENSG00000121957,ENSG00000115091,ENSG00000166579,ENSG00000007168
GO:0090316	positive regulation of intracellular protein transport	biological_process	0.00019918	0.0076591	35	2408	140	22156	ENSG00000106799,ENSG00000108953,ENSG00000080815,ENSG00000123983,ENSG00000078674,ENSG00000112062,ENSG00000132953,ENSG00000104517,ENSG00000138182,ENSG00000114346,ENSG00000168502,ENSG00000137770,ENSG00000104904,ENSG00000170312,ENSG00000169896,ENSG00000148737,ENSG00000157110,ENSG00000141736,ENSG00000204628,ENSG00000163874,ENSG00000135679,ENSG00000220205,ENSG00000082701,ENSG00000196924,ENSG00000079332…
GO:0032206	positive regulation of telomere maintenance	biological_process	0.00020024	0.0076847	17	2408	52	22156	ENSG00000135624,ENSG00000149311,ENSG00000085511,ENSG00000163938,ENSG00000104320,ENSG00000085224,ENSG00000173273,ENSG00000079246,ENSG00000151876,ENSG00000175054,ENSG00000147421,ENSG00000204569,ENSG00000156261,ENSG00000151414,ENSG00000166226,ENSG00000140694,ENSG00000115484
GO:0045814	negative regulation of gene expression, epigenetic	biological_process	0.00020285	0.0077694	26	2408	130	22156	ENSG00000104885,ENSG00000088305,ENSG00000134046,ENSG00000153147,ENSG00000139154,ENSG00000116478,ENSG00000119778,ENSG00000119969,ENSG00000102054,ENSG00000162521,ENSG00000156802,ENSG00000130816,ENSG00000074266,ENSG00000124201,ENSG00000169375,ENSG00000106462,ENSG00000159692,ENSG00000113648,ENSG00000108840,ENSG00000113391,ENSG00000119772,ENSG00000278272,ENSG00000170836,ENSG00000024048,ENSG00000128708…
GO:1901989	positive regulation of cell cycle phase transition	biological_process	0.00020889	0.0079851	22	2408	85	22156	ENSG00000094804,ENSG00000169375,ENSG00000142192,ENSG00000135476,ENSG00000005483,ENSG00000103769,ENSG00000135679,ENSG00000141867,ENSG00000182185,ENSG00000132466,ENSG00000139842,ENSG00000172167,ENSG00000182247,ENSG00000138594,ENSG00000170312,ENSG00000164045,ENSG00000143476,ENSG00000158402,ENSG00000141564,ENSG00000036257,ENSG00000160957,ENSG00000108384
GO:0034470	ncRNA processing	biological_process	0.00021059	0.0080342	62	2408	411	22156	ENSG00000107937,ENSG00000059588,ENSG00000039123,ENSG00000141543,ENSG00000138785,ENSG00000087269,ENSG00000126070,ENSG00000175387,ENSG00000188917,ENSG00000104613,ENSG00000171824,ENSG00000043514,ENSG00000100101,ENSG00000128191,ENSG00000164934,ENSG00000088930,ENSG00000096717,ENSG00000101391,ENSG00000171490,ENSG00000117419,ENSG00000206562,ENSG00000123908,ENSG00000151576,ENSG00000143624,ENSG00000261236…
GO:0005048	signal sequence binding	molecular_function	0.00021989	0.0083727	16	2408	50	22156	ENSG00000114030,ENSG00000196911,ENSG00000058262,ENSG00000110713,ENSG00000124789,ENSG00000136240,ENSG00000089234,ENSG00000025800,ENSG00000083312,ENSG00000105576,ENSG00000196313,ENSG00000126883,ENSG00000177370,ENSG00000167881,ENSG00000108424,ENSG00000064419
GO:0031497	chromatin assembly	biological_process	0.00023805	0.0090465	26	2408	176	22156	ENSG00000075856,ENSG00000119969,ENSG00000102054,ENSG00000162521,ENSG00000132780,ENSG00000205531,ENSG00000175792,ENSG00000153147,ENSG00000102974,ENSG00000085224,ENSG00000127483,ENSG00000048649,ENSG00000167670,ENSG00000105011,ENSG00000156650,ENSG00000159259,ENSG00000113648,ENSG00000204256,ENSG00000185420,ENSG00000128708,ENSG00000159374,ENSG00000188976,ENSG00000278272,ENSG00000083168,ENSG00000142856…
GO:0034504	protein localization to nucleus	biological_process	0.00024166	0.0091658	61	2408	308	22156	ENSG00000130766,ENSG00000204569,ENSG00000198700,ENSG00000166037,ENSG00000091039,ENSG00000025800,ENSG00000196712,ENSG00000196313,ENSG00000105993,ENSG00000105576,ENSG00000166949,ENSG00000168610,ENSG00000110713,ENSG00000124789,ENSG00000205339,ENSG00000069248,ENSG00000124207,ENSG00000163002,ENSG00000185104,ENSG00000113558,ENSG00000138750,ENSG00000172530,ENSG00000137699,ENSG00000198087,ENSG00000196924…
GO:0006333	chromatin assembly or disassembly	biological_process	0.00024344	0.0092152	31	2408	204	22156	ENSG00000147099,ENSG00000128708,ENSG00000185420,ENSG00000159374,ENSG00000122390,ENSG00000278272,ENSG00000083168,ENSG00000188976,ENSG00000142856,ENSG00000156650,ENSG00000113648,ENSG00000204256,ENSG00000159259,ENSG00000085224,ENSG00000102974,ENSG00000092201,ENSG00000167670,ENSG00000127483,ENSG00000048649,ENSG00000105011,ENSG00000173473,ENSG00000127616,ENSG00000009954,ENSG00000119969,ENSG00000075856…
GO:0008017	microtubule binding	molecular_function	0.00024499	0.009256	60	2408	249	22156	ENSG00000074054,ENSG00000128881,ENSG00000107771,ENSG00000101146,ENSG00000275835,ENSG00000087470,ENSG00000007047,ENSG00000092964,ENSG00000165209,ENSG00000130779,ENSG00000080561,ENSG00000126216,ENSG00000124164,ENSG00000114026,ENSG00000138095,ENSG00000047849,ENSG00000151914,ENSG00000171368,ENSG00000118200,ENSG00000101447,ENSG00000166503,ENSG00000168502,ENSG00000140025,ENSG00000198901,ENSG00000138182…
GO:0000932	cytoplasmic mRNA processing body	cellular_component	0.00024789	0.0093471	25	2408	100	22156	ENSG00000161011,ENSG00000135387,ENSG00000144231,ENSG00000179151,ENSG00000155508,ENSG00000172795,ENSG00000125107,ENSG00000126070,ENSG00000152520,ENSG00000157110,ENSG00000064726,ENSG00000135870,ENSG00000163874,ENSG00000257103,ENSG00000056586,ENSG00000111596,ENSG00000100354,ENSG00000131018,ENSG00000161057,ENSG00000134644,ENSG00000020577,ENSG00000090905,ENSG00000166889,ENSG00000110367,ENSG00000123908
GO:0050000	chromosome localization	biological_process	0.00025254	0.0095042	21	2408	76	22156	ENSG00000108424,ENSG00000094880,ENSG00000076242,ENSG00000114999,ENSG00000121621,ENSG00000254505,ENSG00000103769,ENSG00000117724,ENSG00000118193,ENSG00000101447,ENSG00000166579,ENSG00000115091,ENSG00000171853,ENSG00000036257,ENSG00000138071,ENSG00000083937,ENSG00000072864,ENSG00000110713,ENSG00000164828,ENSG00000002822,ENSG00000197102
GO:0002520	immune system development	biological_process	0.00025443	0.0095567	152	2408	997	22156	ENSG00000171016,ENSG00000136536,ENSG00000100354,ENSG00000165240,ENSG00000178971,ENSG00000066827,ENSG00000123143,ENSG00000072110,ENSG00000055332,ENSG00000090316,ENSG00000138594,ENSG00000122376,ENSG00000197299,ENSG00000096717,ENSG00000157483,ENSG00000006607,ENSG00000142627,ENSG00000067369,ENSG00000117523,ENSG00000181192,ENSG00000090905,ENSG00000116478,ENSG00000164329,ENSG00000107957,ENSG00000169071…
GO:0016407	acetyltransferase activity	molecular_function	0.00025683	0.0096282	28	2408	118	22156	ENSG00000111300,ENSG00000120071,ENSG00000080603,ENSG00000156650,ENSG00000025293,ENSG00000153395,ENSG00000100116,ENSG00000128708,ENSG00000100393,ENSG00000124151,ENSG00000124422,ENSG00000122390,ENSG00000083168,ENSG00000147162,ENSG00000084676,ENSG00000005339,ENSG00000135040,ENSG00000121579,ENSG00000084754,ENSG00000196363,ENSG00000144445,ENSG00000165102,ENSG00000137947,ENSG00000048649,ENSG00000172766…
GO:0000776	kinetochore	cellular_component	0.00026094	0.0097498	34	2408	139	22156	ENSG00000165480,ENSG00000080815,ENSG00000161036,ENSG00000075188,ENSG00000121621,ENSG00000172167,ENSG00000153774,ENSG00000074054,ENSG00000130779,ENSG00000120071,ENSG00000072501,ENSG00000144635,ENSG00000117724,ENSG00000175216,ENSG00000163539,ENSG00000169375,ENSG00000156970,ENSG00000100401,ENSG00000067369,ENSG00000169679,ENSG00000158805,ENSG00000082898,ENSG00000010244,ENSG00000110713,ENSG00000072864…
GO:0051983	regulation of chromosome segregation	biological_process	0.00026107	0.0097498	18	2408	53	22156	ENSG00000147099,ENSG00000055917,ENSG00000197102,ENSG00000002822,ENSG00000175643,ENSG00000113648,ENSG00000135476,ENSG00000102974,ENSG00000094804,ENSG00000119906,ENSG00000070950,ENSG00000062650,ENSG00000169679,ENSG00000114999,ENSG00000114346,ENSG00000133302,ENSG00000134644,ENSG00000010244
GO:0006011	UDP-glucose metabolic process	biological_process	0.00026416	0.0098464	5	2408	6	22156	ENSG00000109814,ENSG00000102595,ENSG00000169764,ENSG00000105723,ENSG00000136731
GO:0034333	adherens junction assembly	biological_process	0.00026469	0.0098471	29	2408	92	22156	ENSG00000072110,ENSG00000110880,ENSG00000171862,ENSG00000140575,ENSG00000115109,ENSG00000166949,ENSG00000074054,ENSG00000119185,ENSG00000151208,ENSG00000102606,ENSG00000152894,ENSG00000127603,ENSG00000090020,ENSG00000163539,ENSG00000143951,ENSG00000144824,ENSG00000134318,ENSG00000186111,ENSG00000065613,ENSG00000167657,ENSG00000067900,ENSG00000173517,ENSG00000141376,ENSG00000035403,ENSG00000143398…
GO:0006977	DNA damage response, signal transduction by p53 class mediator resulting in cell cycle arrest	biological_process	0.00026839	0.0099656	17	2408	65	22156	ENSG00000158402,ENSG00000125107,ENSG00000155508,ENSG00000100393,ENSG00000113300,ENSG00000087586,ENSG00000170312,ENSG00000149311,ENSG00000114126,ENSG00000182973,ENSG00000142453,ENSG00000111596,ENSG00000135679,ENSG00000103479,ENSG00000124762,ENSG00000183765,ENSG00000123374
GO:0006890	retrograde vesicle-mediated transport, Golgi to ER	biological_process	0.00027704	0.010268	25	2408	95	22156	ENSG00000126214,ENSG00000151779,ENSG00000197386,ENSG00000107862,ENSG00000180957,ENSG00000136240,ENSG00000149182,ENSG00000166377,ENSG00000136152,ENSG00000092108,ENSG00000198382,ENSG00000168434,ENSG00000090889,ENSG00000095139,ENSG00000157916,ENSG00000113384,ENSG00000122218,ENSG00000137807,ENSG00000054793,ENSG00000121621,ENSG00000181789,ENSG00000138160,ENSG00000066735,ENSG00000113719,ENSG00000168374
GO:0004843	ubiquitin-specific protease activity	molecular_function	0.00028139	0.010409	27	2408	114	22156	ENSG00000124422,ENSG00000103194,ENSG00000170242,ENSG00000058056,ENSG00000118939,ENSG00000077254,ENSG00000170832,ENSG00000115233,ENSG00000135655,ENSG00000163874,ENSG00000176974,ENSG00000140455,ENSG00000154124,ENSG00000123552,ENSG00000169914,ENSG00000019995,ENSG00000115464,ENSG00000103404,ENSG00000090686,ENSG00000055483,ENSG00000187555,ENSG00000066427,ENSG00000101557,ENSG00000114316,ENSG00000162607…
GO:0033962	cytoplasmic mRNA processing body assembly	biological_process	0.00028795	0.010631	11	2408	22	22156	ENSG00000166889,ENSG00000152520,ENSG00000110367,ENSG00000135870,ENSG00000125107,ENSG00000204842,ENSG00000111596,ENSG00000179151,ENSG00000113300,ENSG00000257103,ENSG00000197102
GO:0007034	vacuolar transport	biological_process	0.00028975	0.010677	33	2408	128	22156	ENSG00000136021,ENSG00000074319,ENSG00000075785,ENSG00000135966,ENSG00000143376,ENSG00000151532,ENSG00000178950,ENSG00000155975,ENSG00000083937,ENSG00000129003,ENSG00000038532,ENSG00000134243,ENSG00000169174,ENSG00000166747,ENSG00000141252,ENSG00000048707,ENSG00000197081,ENSG00000206418,ENSG00000185896,ENSG00000254505,ENSG00000123106,ENSG00000039319,ENSG00000104660,ENSG00000159720,ENSG00000165102…
GO:0006308	DNA catabolic process	biological_process	0.00030839	0.011343	19	2408	66	22156	ENSG00000104626,ENSG00000114026,ENSG00000163104,ENSG00000100697,ENSG00000081177,ENSG00000104320,ENSG00000108424,ENSG00000149311,ENSG00000113318,ENSG00000117419,ENSG00000138346,ENSG00000197299,ENSG00000088930,ENSG00000114030,ENSG00000136492,ENSG00000076248,ENSG00000138376,ENSG00000134758,ENSG00000101773
GO:0000184	nuclear-transcribed mRNA catabolic process, nonsense-mediated decay	biological_process	0.00033583	0.012329	21	2408	140	22156	ENSG00000145592,ENSG00000120705,ENSG00000104408,ENSG00000157106,ENSG00000134815,ENSG00000136937,ENSG00000134030,ENSG00000221914,ENSG00000113575,ENSG00000083845,ENSG00000171824,ENSG00000108349,ENSG00000103342,ENSG00000141543,ENSG00000134419,ENSG00000070366,ENSG00000187742,ENSG00000151461,ENSG00000172795,ENSG00000140694,ENSG00000151779
GO:0051082	unfolded protein binding	molecular_function	0.00034306	0.012571	26	2408	147	22156	ENSG00000156261,ENSG00000166226,ENSG00000015676,ENSG00000105993,ENSG00000159259,ENSG00000120725,ENSG00000127022,ENSG00000197912,ENSG00000162616,ENSG00000115484,ENSG00000102595,ENSG00000090273,ENSG00000135624,ENSG00000171497,ENSG00000205531,ENSG00000112159,ENSG00000102580,ENSG00000136731,ENSG00000167670,ENSG00000110958,ENSG00000102218,ENSG00000103423,ENSG00000114650,ENSG00000126602,ENSG00000141385…
GO:0006611	protein export from nucleus	biological_process	0.00034615	0.01266	20	2408	66	22156	ENSG00000204764,ENSG00000137770,ENSG00000169180,ENSG00000132953,ENSG00000124571,ENSG00000082898,ENSG00000100401,ENSG00000108559,ENSG00000135679,ENSG00000108953,ENSG00000082701,ENSG00000126883,ENSG00000031823,ENSG00000198742,ENSG00000111266,ENSG00000138376,ENSG00000100614,ENSG00000067066,ENSG00000148737,ENSG00000124207
GO:0018024	histone-lysine N-methyltransferase activity	molecular_function	0.00035876	0.013096	18	2408	51	22156	ENSG00000181555,ENSG00000136169,ENSG00000109685,ENSG00000147548,ENSG00000129691,ENSG00000116539,ENSG00000183576,ENSG00000116731,ENSG00000185420,ENSG00000055609,ENSG00000165671,ENSG00000181090,ENSG00000104885,ENSG00000196363,ENSG00000108799,ENSG00000074266,ENSG00000106462,ENSG00000005483
GO:0035966	response to topologically incorrect protein	biological_process	0.00036088	0.013149	31	2408	164	22156	ENSG00000160087,ENSG00000044574,ENSG00000102580,ENSG00000122557,ENSG00000164463,ENSG00000136731,ENSG00000123240,ENSG00000051108,ENSG00000174010,ENSG00000159461,ENSG00000066427,ENSG00000118217,ENSG00000116761,ENSG00000204463,ENSG00000102595,ENSG00000055332,ENSG00000162616,ENSG00000120694,ENSG00000163527,ENSG00000012174,ENSG00000100393,ENSG00000148719,ENSG00000213676,ENSG00000170606,ENSG00000036257…
GO:0016234	inclusion body	cellular_component	0.00036641	0.013326	24	2408	95	22156	ENSG00000129158,ENSG00000100401,ENSG00000080815,ENSG00000070950,ENSG00000100225,ENSG00000073921,ENSG00000108395,ENSG00000066427,ENSG00000162688,ENSG00000166233,ENSG00000104320,ENSG00000133302,ENSG00000051108,ENSG00000153201,ENSG00000198879,ENSG00000110713,ENSG00000197386,ENSG00000135018,ENSG00000088930,ENSG00000124789,ENSG00000161011,ENSG00000062822,ENSG00000054654,ENSG00000111802
GO:0033157	regulation of intracellular protein transport	biological_process	0.00036897	0.013392	48	2408	221	22156	ENSG00000220205,ENSG00000135679,ENSG00000082701,ENSG00000100401,ENSG00000138757,ENSG00000079332,ENSG00000196924,ENSG00000082898,ENSG00000141376,ENSG00000105221,ENSG00000160299,ENSG00000138750,ENSG00000185104,ENSG00000198707,ENSG00000100614,ENSG00000166949,ENSG00000162852,ENSG00000119185,ENSG00000196712,ENSG00000170759,ENSG00000164151,ENSG00000166579,ENSG00000106799,ENSG00000108953,ENSG00000080815…
GO:0090307	spindle assembly involved in mitosis	biological_process	0.0003696	0.013392	18	2408	69	22156	ENSG00000088325,ENSG00000101057,ENSG00000103769,ENSG00000183765,ENSG00000090889,ENSG00000137807,ENSG00000108424,ENSG00000104728,ENSG00000101972,ENSG00000138160,ENSG00000196924,ENSG00000010244,ENSG00000182504,ENSG00000083937,ENSG00000074054,ENSG00000118007,ENSG00000072501,ENSG00000101639
GO:0060548	negative regulation of cell death	biological_process	0.00037201	0.013449	133	2408	925	22156	ENSG00000176915,ENSG00000135040,ENSG00000116761,ENSG00000102580,ENSG00000154447,ENSG00000080815,ENSG00000159140,ENSG00000115760,ENSG00000106799,ENSG00000163874,ENSG00000110108,ENSG00000132155,ENSG00000109320,ENSG00000107290,ENSG00000172572,ENSG00000067606,ENSG00000086666,ENSG00000057663,ENSG00000141527,ENSG00000239264,ENSG00000197548,ENSG00000118193,ENSG00000196535,ENSG00000132356,ENSG00000150593…
GO:0003713	transcription coactivator activity	molecular_function	0.00037257	0.013449	70	2408	357	22156	ENSG00000142599,ENSG00000180530,ENSG00000141380,ENSG00000142453,ENSG00000130699,ENSG00000083544,ENSG00000063978,ENSG00000042429,ENSG00000196588,ENSG00000147548,ENSG00000083168,ENSG00000143164,ENSG00000183576,ENSG00000100393,ENSG00000124422,ENSG00000067955,ENSG00000148516,ENSG00000186350,ENSG00000080603,ENSG00000101161,ENSG00000157110,ENSG00000133997,ENSG00000164758,ENSG00000055609,ENSG00000175029…
GO:0007004	telomere maintenance via telomerase	biological_process	0.0003739	0.01345	21	2408	73	22156	ENSG00000171824,ENSG00000151414,ENSG00000166226,ENSG00000132604,ENSG00000156261,ENSG00000092199,ENSG00000070366,ENSG00000115484,ENSG00000140451,ENSG00000140694,ENSG00000172795,ENSG00000085511,ENSG00000178971,ENSG00000135624,ENSG00000149311,ENSG00000147421,ENSG00000151876,ENSG00000175054,ENSG00000079246,ENSG00000173273,ENSG00000110958
GO:0010586	miRNA metabolic process	biological_process	0.00037397	0.01345	13	2408	31	22156	ENSG00000197157,ENSG00000100697,ENSG00000124571,ENSG00000135870,ENSG00000164329,ENSG00000123908,ENSG00000163874,ENSG00000134744,ENSG00000056586,ENSG00000113360,ENSG00000140694,ENSG00000100201,ENSG00000109320
GO:0051660	establishment of centrosome localization	biological_process	0.00037728	0.013544	6	2408	7	22156	ENSG00000092820,ENSG00000007168,ENSG00000116117,ENSG00000075711,ENSG00000148498,ENSG00000173588
GO:0044767	single-organism developmental process	biological_process	0.00038008	0.013619	731	2408	5257	22156	ENSG00000146376,ENSG00000169926,ENSG00000083093,ENSG00000005339,ENSG00000166579,ENSG00000077782,ENSG00000149187,ENSG00000177707,ENSG00000107104,ENSG00000164758,ENSG00000130707,ENSG00000159720,ENSG00000158186,ENSG00000244405,ENSG00000009307,ENSG00000125730,ENSG00000169439,ENSG00000173575,ENSG00000147408,ENSG00000075275,ENSG00000132478,ENSG00000145375,ENSG00000197256,ENSG00000132670,ENSG00000141627…
GO:0070507	regulation of microtubule cytoskeleton organization	biological_process	0.00038078	0.013619	48	2408	211	22156	ENSG00000087586,ENSG00000197102,ENSG00000130559,ENSG00000162409,ENSG00000121957,ENSG00000157540,ENSG00000132356,ENSG00000007168,ENSG00000118007,ENSG00000082701,ENSG00000144824,ENSG00000134318,ENSG00000013810,ENSG00000151849,ENSG00000088325,ENSG00000163539,ENSG00000082898,ENSG00000101972,ENSG00000127914,ENSG00000141556,ENSG00000149554,ENSG00000112701,ENSG00000101367,ENSG00000114107,ENSG00000116127…
GO:0006839	mitochondrial transport	biological_process	0.0003882	0.013859	37	2408	221	22156	ENSG00000143514,ENSG00000197912,ENSG00000107959,ENSG00000105723,ENSG00000105819,ENSG00000156026,ENSG00000088808,ENSG00000135776,ENSG00000170606,ENSG00000150779,ENSG00000164933,ENSG00000105197,ENSG00000027001,ENSG00000110090,ENSG00000204152,ENSG00000080815,ENSG00000177370,ENSG00000108953,ENSG00000104980,ENSG00000107745,ENSG00000165629,ENSG00000168610,ENSG00000162769,ENSG00000153094,ENSG00000097033…
GO:0007623	circadian rhythm	biological_process	0.00039082	0.013902	43	2408	197	22156	ENSG00000132356,ENSG00000029153,ENSG00000253729,ENSG00000106546,ENSG00000118260,ENSG00000162409,ENSG00000157540,ENSG00000213923,ENSG00000166049,ENSG00000171862,ENSG00000147162,ENSG00000108784,ENSG00000116478,ENSG00000101444,ENSG00000130707,ENSG00000198380,ENSG00000174738,ENSG00000134318,ENSG00000169375,ENSG00000008405,ENSG00000141027,ENSG00000082701,ENSG00000197548,ENSG00000081913,ENSG00000125944…
GO:0043434	response to peptide hormone stimulus	biological_process	0.00039084	0.013902	75	2408	417	22156	ENSG00000105723,ENSG00000278139,ENSG00000096717,ENSG00000121281,ENSG00000001084,ENSG00000117461,ENSG00000134243,ENSG00000125629,ENSG00000136628,ENSG00000254087,ENSG00000151422,ENSG00000273749,ENSG00000169398,ENSG00000197594,ENSG00000102174,ENSG00000177238,ENSG00000149639,ENSG00000168610,ENSG00000171862,ENSG00000162104,ENSG00000118689,ENSG00000130766,ENSG00000253729,ENSG00000108840,ENSG00000152270…
GO:0008283	cell proliferation	biological_process	0.0003945	0.014004	296	2408	2210	22156	ENSG00000090273,ENSG00000164252,ENSG00000134371,ENSG00000122779,ENSG00000110851,ENSG00000132356,ENSG00000158402,ENSG00000068885,ENSG00000118193,ENSG00000135250,ENSG00000165304,ENSG00000156970,ENSG00000013810,ENSG00000117724,ENSG00000109062,ENSG00000109670,ENSG00000175029,ENSG00000134046,ENSG00000165704,ENSG00000181690,ENSG00000149554,ENSG00000151694,ENSG00000065328,ENSG00000134419,ENSG00000129521…
GO:0042054	histone methyltransferase activity	molecular_function	0.00039513	0.014004	20	2408	62	22156	ENSG00000005483,ENSG00000106462,ENSG00000108799,ENSG00000074266,ENSG00000196363,ENSG00000185238,ENSG00000181090,ENSG00000104885,ENSG00000142453,ENSG00000165671,ENSG00000055609,ENSG00000185420,ENSG00000116731,ENSG00000183576,ENSG00000116539,ENSG00000129691,ENSG00000147548,ENSG00000109685,ENSG00000136169,ENSG00000181555
GO:0043543	protein acylation	biological_process	0.00039618	0.014015	52	2408	262	22156	ENSG00000120071,ENSG00000135341,ENSG00000080603,ENSG00000175048,ENSG00000025293,ENSG00000107362,ENSG00000156599,ENSG00000096717,ENSG00000128708,ENSG00000124422,ENSG00000100393,ENSG00000083168,ENSG00000188976,ENSG00000198604,ENSG00000135040,ENSG00000204463,ENSG00000150907,ENSG00000168137,ENSG00000160551,ENSG00000175792,ENSG00000172766,ENSG00000141446,ENSG00000100425,ENSG00000163872,ENSG00000132356…
GO:0000287	magnesium ion binding	molecular_function	0.00039891	0.014075	49	2408	221	22156	ENSG00000138777,ENSG00000102218,ENSG00000123374,ENSG00000135250,ENSG00000198690,ENSG00000197442,ENSG00000172340,ENSG00000249915,ENSG00000155252,ENSG00000058063,ENSG00000086015,ENSG00000119408,ENSG00000165704,ENSG00000138032,ENSG00000054793,ENSG00000096063,ENSG00000140451,ENSG00000141127,ENSG00000145293,ENSG00000100614,ENSG00000131373,ENSG00000035687,ENSG00000068650,ENSG00000116954,ENSG00000111802…
GO:0051174	regulation of phosphorus metabolic process	biological_process	0.00039931	0.014075	312	2408	2039	22156	ENSG00000080839,ENSG00000121152,ENSG00000007168,ENSG00000169071,ENSG00000110422,ENSG00000171862,ENSG00000166949,ENSG00000121716,ENSG00000134909,ENSG00000115970,ENSG00000105221,ENSG00000144118,ENSG00000196935,ENSG00000152642,ENSG00000110958,ENSG00000168615,ENSG00000186635,ENSG00000154845,ENSG00000158987,ENSG00000114904,ENSG00000031823,ENSG00000141564,ENSG00000008086,ENSG00000140575,ENSG00000055332…
GO:0043414	macromolecule methylation	biological_process	0.00040011	0.014078	62	2408	319	22156	ENSG00000108799,ENSG00000074266,ENSG00000158321,ENSG00000171681,ENSG00000085224,ENSG00000102974,ENSG00000005483,ENSG00000164944,ENSG00000165671,ENSG00000134046,ENSG00000115970,ENSG00000055609,ENSG00000181090,ENSG00000104885,ENSG00000088305,ENSG00000196363,ENSG00000187555,ENSG00000109111,ENSG00000147162,ENSG00000134077,ENSG00000054267,ENSG00000181555,ENSG00000162639,ENSG00000110851,ENSG00000066651…
GO:0000723	telomere maintenance	biological_process	0.00040161	0.014097	34	2408	161	22156	ENSG00000204569,ENSG00000253729,ENSG00000108384,ENSG00000166226,ENSG00000140451,ENSG00000140694,ENSG00000070366,ENSG00000115484,ENSG00000138346,ENSG00000157106,ENSG00000085511,ENSG00000135624,ENSG00000149311,ENSG00000104320,ENSG00000163938,ENSG00000173273,ENSG00000079246,ENSG00000110958,ENSG00000085224,ENSG00000147421,ENSG00000175054,ENSG00000156261,ENSG00000132604,ENSG00000062822,ENSG00000171824…
GO:0044093	positive regulation of molecular function	biological_process	0.00040211	0.014097	278	2408	1786	22156	ENSG00000160712,ENSG00000132604,ENSG00000113389,ENSG00000082805,ENSG00000020426,ENSG00000151414,ENSG00000096717,ENSG00000123143,ENSG00000119383,ENSG00000004660,ENSG00000160293,ENSG00000111291,ENSG00000159023,ENSG00000225830,ENSG00000099968,ENSG00000165240,ENSG00000082512,ENSG00000151422,ENSG00000069849,ENSG00000127616,ENSG00000124762,ENSG00000256053,ENSG00000097033,ENSG00000051382,ENSG00000111785…
GO:0043623	cellular protein complex assembly	biological_process	0.00041477	0.014469	119	2408	714	22156	ENSG00000167985,ENSG00000254505,ENSG00000107104,ENSG00000175216,ENSG00000117724,ENSG00000010244,ENSG00000079332,ENSG00000127914,ENSG00000058804,ENSG00000087274,ENSG00000141556,ENSG00000256950,ENSG00000113558,ENSG00000143442,ENSG00000137807,ENSG00000112701,ENSG00000089159,ENSG00000130559,ENSG00000155561,ENSG00000110713,ENSG00000146376,ENSG00000213619,ENSG00000006715,ENSG00000171132,ENSG00000078140…
GO:0030433	ER-associated protein catabolic process	biological_process	0.0004153	0.014469	19	2408	84	22156	ENSG00000159461,ENSG00000204463,ENSG00000071537,ENSG00000177239,ENSG00000121060,ENSG00000130939,ENSG00000110344,ENSG00000104969,ENSG00000136731,ENSG00000160087,ENSG00000182446,ENSG00000044574,ENSG00000136986,ENSG00000144224,ENSG00000145495,ENSG00000135018,ENSG00000148719,ENSG00000102595,ENSG00000163527
GO:0000377	RNA splicing, via transesterification reactions with bulged adenosine as nucleophile	biological_process	0.00041571	0.014469	59	2408	377	22156	ENSG00000136450,ENSG00000060339,ENSG00000132680,ENSG00000107290,ENSG00000168566,ENSG00000090060,ENSG00000092199,ENSG00000152601,ENSG00000076650,ENSG00000141543,ENSG00000157110,ENSG00000039123,ENSG00000189091,ENSG00000101161,ENSG00000125944,ENSG00000145833,ENSG00000141759,ENSG00000173933,ENSG00000065883,ENSG00000121774,ENSG00000089682,ENSG00000136527,ENSG00000100941,ENSG00000074201,ENSG00000159140…
GO:0000398	mRNA splicing, via spliceosome	biological_process	0.00041571	0.014469	59	2408	377	22156	ENSG00000114316,ENSG00000003756,ENSG00000076924,ENSG00000149532,ENSG00000075856,ENSG00000113593,ENSG00000100028,ENSG00000125970,ENSG00000169045,ENSG00000145216,ENSG00000065883,ENSG00000121774,ENSG00000136527,ENSG00000089682,ENSG00000159140,ENSG00000074201,ENSG00000100941,ENSG00000189091,ENSG00000101161,ENSG00000039123,ENSG00000157110,ENSG00000141543,ENSG00000125944,ENSG00000141759,ENSG00000145833…
GO:0032212	positive regulation of telomere maintenance via telomerase	biological_process	0.00041817	0.01452	13	2408	36	22156	ENSG00000151414,ENSG00000166226,ENSG00000156261,ENSG00000085511,ENSG00000135624,ENSG00000149311,ENSG00000147421,ENSG00000151876,ENSG00000115484,ENSG00000175054,ENSG00000079246,ENSG00000173273,ENSG00000140694
GO:0034968	histone lysine methylation	biological_process	0.0004193	0.01452	32	2408	121	22156	ENSG00000032219,ENSG00000141867,ENSG00000130816,ENSG00000106462,ENSG00000136169,ENSG00000147548,ENSG00000129691,ENSG00000116539,ENSG00000183576,ENSG00000107077,ENSG00000096717,ENSG00000185420,ENSG00000116731,ENSG00000138738,ENSG00000055609,ENSG00000165671,ENSG00000104885,ENSG00000181090,ENSG00000088305,ENSG00000196363,ENSG00000109111,ENSG00000074266,ENSG00000108799,ENSG00000158321,ENSG00000085224…
GO:0043085	positive regulation of catalytic activity	biological_process	0.00041941	0.01452	228	2408	1410	22156	ENSG00000197461,ENSG00000099331,ENSG00000165322,ENSG00000113318,ENSG00000198363,ENSG00000107263,ENSG00000205726,ENSG00000153094,ENSG00000275832,ENSG00000115233,ENSG00000071205,ENSG00000119185,ENSG00000172175,ENSG00000079246,ENSG00000141682,ENSG00000023909,ENSG00000066933,ENSG00000089639,ENSG00000102572,ENSG00000197442,ENSG00000082701,ENSG00000142230,ENSG00000188559,ENSG00000168522,ENSG00000101310…
GO:0032886	regulation of microtubule-based process	biological_process	0.0004263	0.014733	52	2408	233	22156	ENSG00000165480,ENSG00000166503,ENSG00000072518,ENSG00000108395,ENSG00000118200,ENSG00000126001,ENSG00000160551,ENSG00000157856,ENSG00000121621,ENSG00000114346,ENSG00000063978,ENSG00000138160,ENSG00000182504,ENSG00000128881,ENSG00000074054,ENSG00000083937,ENSG00000162063,ENSG00000123473,ENSG00000007047,ENSG00000116127,ENSG00000101146,ENSG00000143363,ENSG00000141736,ENSG00000130779,ENSG00000130695…
GO:0030162	regulation of proteolysis	biological_process	0.00042833	0.014777	53	2408	287	22156	ENSG00000135679,ENSG00000034677,ENSG00000082701,ENSG00000173473,ENSG00000119912,ENSG00000168615,ENSG00000139324,ENSG00000166233,ENSG00000109670,ENSG00000140543,ENSG00000067900,ENSG00000136770,ENSG00000143207,ENSG00000187555,ENSG00000119318,ENSG00000198799,ENSG00000087586,ENSG00000171862,ENSG00000198363,ENSG00000131323,ENSG00000147162,ENSG00000102921,ENSG00000078140,ENSG00000013374,ENSG00000177479…
GO:0006469	negative regulation of protein kinase activity	biological_process	0.00043509	0.014983	45	2408	242	22156	ENSG00000180370,ENSG00000196712,ENSG00000113648,ENSG00000119185,ENSG00000111266,ENSG00000013588,ENSG00000150593,ENSG00000205339,ENSG00000110422,ENSG00000140443,ENSG00000070018,ENSG00000013364,ENSG00000100225,ENSG00000135090,ENSG00000113575,ENSG00000140105,ENSG00000156052,ENSG00000138835,ENSG00000130695,ENSG00000114302,ENSG00000005700,ENSG00000141564,ENSG00000204628,ENSG00000101391,ENSG00000110880…
GO:0016571	histone methylation	biological_process	0.00043616	0.014993	36	2408	144	22156	ENSG00000104885,ENSG00000088305,ENSG00000181090,ENSG00000055609,ENSG00000165671,ENSG00000196363,ENSG00000109111,ENSG00000108799,ENSG00000074266,ENSG00000158321,ENSG00000005483,ENSG00000102974,ENSG00000085224,ENSG00000110851,ENSG00000181555,ENSG00000113648,ENSG00000109685,ENSG00000127663,ENSG00000147162,ENSG00000054267,ENSG00000185238,ENSG00000142453,ENSG00000032219,ENSG00000130816,ENSG00000141867…
GO:0006334	nucleosome assembly	biological_process	0.00044124	0.015141	22	2408	158	22156	ENSG00000175792,ENSG00000132780,ENSG00000205531,ENSG00000153147,ENSG00000075856,ENSG00000162521,ENSG00000102054,ENSG00000105011,ENSG00000085224,ENSG00000167670,ENSG00000127483,ENSG00000048649,ENSG00000113648,ENSG00000204256,ENSG00000159259,ENSG00000156650,ENSG00000122390,ENSG00000142856,ENSG00000278272,ENSG00000083168,ENSG00000185420,ENSG00000128708
GO:0006289	nucleotide-excision repair	biological_process	0.0004421	0.015144	27	2408	118	22156	ENSG00000101773,ENSG00000062822,ENSG00000111652,ENSG00000020426,ENSG00000123552,ENSG00000136492,ENSG00000181222,ENSG00000100393,ENSG00000096717,ENSG00000270181,ENSG00000014824,ENSG00000144231,ENSG00000119318,ENSG00000187555,ENSG00000122008,ENSG00000066427,ENSG00000076924,ENSG00000134899,ENSG00000158169,ENSG00000225830,ENSG00000139842,ENSG00000114026,ENSG00000134058,ENSG00000167986,ENSG00000131778…
GO:0008092	cytoskeletal protein binding	molecular_function	0.0004438	0.015176	189	2408	999	22156	ENSG00000109062,ENSG00000138434,ENSG00000066735,ENSG00000086015,ENSG00000186638,ENSG00000186625,ENSG00000141556,ENSG00000112186,ENSG00000118193,ENSG00000113575,ENSG00000175216,ENSG00000082438,ENSG00000006715,ENSG00000171132,ENSG00000138071,ENSG00000181555,ENSG00000278259,ENSG00000106665,ENSG00000066629,ENSG00000152409,ENSG00000166037,ENSG00000196535,ENSG00000132356,ENSG00000089159,ENSG00000204138…
GO:0000738	DNA catabolic process, exonucleolytic	biological_process	0.00044674	0.015249	13	2408	29	22156	ENSG00000138346,ENSG00000104626,ENSG00000117419,ENSG00000136492,ENSG00000197299,ENSG00000088930,ENSG00000138376,ENSG00000163104,ENSG00000104320,ENSG00000081177,ENSG00000101773,ENSG00000149311,ENSG00000134758
GO:0071375	cellular response to peptide hormone stimulus	biological_process	0.00045113	0.015372	62	2408	304	22156	ENSG00000115290,ENSG00000033627,ENSG00000108840,ENSG00000253729,ENSG00000132356,ENSG00000091039,ENSG00000152270,ENSG00000166579,ENSG00000147162,ENSG00000173757,ENSG00000171862,ENSG00000089159,ENSG00000162104,ENSG00000140443,ENSG00000118689,ENSG00000175445,ENSG00000168610,ENSG00000105221,ENSG00000159720,ENSG00000130707,ENSG00000004799,ENSG00000175866,ENSG00000084733,ENSG00000173473,ENSG00000119508…
GO:0009119	ribonucleoside metabolic process	biological_process	0.00045339	0.015419	126	2408	698	22156	ENSG00000134909,ENSG00000141376,ENSG00000188559,ENSG00000101444,ENSG00000101310,ENSG00000066933,ENSG00000089639,ENSG00000109756,ENSG00000082701,ENSG00000196935,ENSG00000100401,ENSG00000102218,ENSG00000186635,ENSG00000119185,ENSG00000111785,ENSG00000125779,ENSG00000007168,ENSG00000135297,ENSG00000008130,ENSG00000071205,ENSG00000275832,ENSG00000165322,ENSG00000107263,ENSG00000071189,ENSG00000156110…
GO:0006446	regulation of translational initiation	biological_process	0.00045419	0.015419	19	2408	72	22156	ENSG00000136937,ENSG00000134030,ENSG00000067248,ENSG00000121774,ENSG00000147677,ENSG00000123908,ENSG00000104408,ENSG00000087074,ENSG00000086232,ENSG00000075151,ENSG00000055332,ENSG00000144231,ENSG00000156976,ENSG00000120727,ENSG00000106263,ENSG00000100664,ENSG00000173933,ENSG00000186350,ENSG00000185728
GO:0000375	RNA splicing, via transesterification reactions	biological_process	0.00045487	0.015419	59	2408	380	22156	ENSG00000102317,ENSG00000096063,ENSG00000163714,ENSG00000100201,ENSG00000125755,ENSG00000135250,ENSG00000136937,ENSG00000131773,ENSG00000067596,ENSG00000136709,ENSG00000122566,ENSG00000116754,ENSG00000164548,ENSG00000113391,ENSG00000108349,ENSG00000149187,ENSG00000165934,ENSG00000157540,ENSG00000110713,ENSG00000109606,ENSG00000117360,ENSG00000181222,ENSG00000070495,ENSG00000144231,ENSG00000114316…
GO:2001251	negative regulation of chromosome organization	biological_process	0.00046174	0.015625	22	2408	74	22156	ENSG00000159692,ENSG00000135476,ENSG00000169375,ENSG00000062650,ENSG00000130816,ENSG00000109111,ENSG00000178971,ENSG00000153827,ENSG00000104517,ENSG00000112200,ENSG00000057663,ENSG00000088305,ENSG00000096717,ENSG00000172795,ENSG00000107077,ENSG00000140451,ENSG00000092199,ENSG00000188976,ENSG00000127663,ENSG00000132604,ENSG00000113648,ENSG00000171824
GO:0008047	enzyme activator activity	molecular_function	0.00046476	0.015699	105	2408	549	22156	ENSG00000132906,ENSG00000172175,ENSG00000111785,ENSG00000275832,ENSG00000115233,ENSG00000071205,ENSG00000205726,ENSG00000121152,ENSG00000165322,ENSG00000099331,ENSG00000110514,ENSG00000124535,ENSG00000141376,ENSG00000134909,ENSG00000101310,ENSG00000188559,ENSG00000107957,ENSG00000108239,ENSG00000196935,ENSG00000142230,ENSG00000089639,ENSG00000109756,ENSG00000066933,ENSG00000186635,ENSG00000100401…
GO:0046966	thyroid hormone receptor binding	molecular_function	0.00046658	0.015733	11	2408	29	22156	ENSG00000124151,ENSG00000171988,ENSG00000164758,ENSG00000141027,ENSG00000042429,ENSG00000136146,ENSG00000108510,ENSG00000153827,ENSG00000198646,ENSG00000137947,ENSG00000165671
GO:0051179	localization	biological_process	0.00046999	0.015814	922	2408	7070	22156	ENSG00000077044,ENSG00000071189,ENSG00000135837,ENSG00000072864,ENSG00000126214,ENSG00000085491,ENSG00000165934,ENSG00000070371,ENSG00000196313,ENSG00000102858,ENSG00000051382,ENSG00000156427,ENSG00000175895,ENSG00000132294,ENSG00000196405,ENSG00000109756,ENSG00000090020,ENSG00000179364,ENSG00000073060,ENSG00000153956,ENSG00000100401,ENSG00000102218,ENSG00000113719,ENSG00000141376,ENSG00000165914…
GO:0019220	regulation of phosphate metabolic process	biological_process	0.00047059	0.015814	310	2408	2030	22156	ENSG00000051382,ENSG00000111785,ENSG00000156427,ENSG00000133789,ENSG00000204569,ENSG00000097033,ENSG00000130766,ENSG00000161011,ENSG00000110514,ENSG00000071189,ENSG00000173402,ENSG00000165671,ENSG00000141376,ENSG00000112992,ENSG00000065559,ENSG00000109756,ENSG00000167258,ENSG00000110651,ENSG00000100401,ENSG00000102218,ENSG00000088325,ENSG00000073060,ENSG00000198382,ENSG00000020426,ENSG00000130695…
GO:0045931	positive regulation of mitotic cell cycle	biological_process	0.00047177	0.015826	18	2408	58	22156	ENSG00000158402,ENSG00000143476,ENSG00000065243,ENSG00000007168,ENSG00000108384,ENSG00000160957,ENSG00000154229,ENSG00000124422,ENSG00000164045,ENSG00000173757,ENSG00000170312,ENSG00000114999,ENSG00000169375,ENSG00000142192,ENSG00000103769,ENSG00000182185,ENSG00000141867,ENSG00000135679
GO:0032106	positive regulation of response to extracellular stimulus	biological_process	0.00049739	0.016628	14	2408	40	22156	ENSG00000095787,ENSG00000100644,ENSG00000206418,ENSG00000168092,ENSG00000096717,ENSG00000162409,ENSG00000048707,ENSG00000100292,ENSG00000130766,ENSG00000155506,ENSG00000135341,ENSG00000160360,ENSG00000112425,ENSG00000103197
GO:0032109	positive regulation of response to nutrient levels	biological_process	0.00049739	0.016628	14	2408	40	22156	ENSG00000206418,ENSG00000168092,ENSG00000096717,ENSG00000095787,ENSG00000100644,ENSG00000155506,ENSG00000130766,ENSG00000135341,ENSG00000112425,ENSG00000160360,ENSG00000103197,ENSG00000162409,ENSG00000048707,ENSG00000100292
GO:0007062	sister chromatid cohesion	biological_process	0.00050311	0.016791	18	2408	54	22156	ENSG00000133302,ENSG00000109670,ENSG00000164190,ENSG00000101972,ENSG00000121579,ENSG00000143442,ENSG00000141446,ENSG00000169679,ENSG00000062650,ENSG00000156970,ENSG00000119906,ENSG00000102974,ENSG00000135476,ENSG00000083642,ENSG00000113648,ENSG00000108384,ENSG00000072501,ENSG00000147099
GO:0019005	SCF ubiquitin ligase complex	cellular_component	0.00051315	0.017096	19	2408	65	22156	ENSG00000151876,ENSG00000100225,ENSG00000107829,ENSG00000123975,ENSG00000161040,ENSG00000166233,ENSG00000166266,ENSG00000109670,ENSG00000139842,ENSG00000118564,ENSG00000113558,ENSG00000055130,ENSG00000170242,ENSG00000145743,ENSG00000162063,ENSG00000036257,ENSG00000145604,ENSG00000174989,ENSG00000108094
GO:0034502	protein localization to chromosome	biological_process	0.00052172	0.017352	20	2408	67	22156	ENSG00000132604,ENSG00000113648,ENSG00000125885,ENSG00000147099,ENSG00000170312,ENSG00000161036,ENSG00000164190,ENSG00000142453,ENSG00000172167,ENSG00000133302,ENSG00000106462,ENSG00000102974,ENSG00000085224,ENSG00000156970,ENSG00000173273,ENSG00000079246,ENSG00000119906,ENSG00000164808,ENSG00000175054,ENSG00000062650
GO:0003743	translation initiation factor activity	molecular_function	0.00052431	0.017409	15	2408	58	22156	ENSG00000126070,ENSG00000075151,ENSG00000086232,ENSG00000084623,ENSG00000104408,ENSG00000123908,ENSG00000156976,ENSG00000067248,ENSG00000175376,ENSG00000149100,ENSG00000185024,ENSG00000144895,ENSG00000100664,ENSG00000106263,ENSG00000147677
GO:0018105	peptidyl-serine phosphorylation	biological_process	0.00052907	0.017528	64	2408	296	22156	ENSG00000141564,ENSG00000185420,ENSG00000128881,ENSG00000112079,ENSG00000050748,ENSG00000131023,ENSG00000120539,ENSG00000092853,ENSG00000116141,ENSG00000123143,ENSG00000153721,ENSG00000112062,ENSG00000225830,ENSG00000060237,ENSG00000142192,ENSG00000072518,ENSG00000116641,ENSG00000113712,ENSG00000253729,ENSG00000177189,ENSG00000157540,ENSG00000110422,ENSG00000157106,ENSG00000165671,ENSG00000105221…
GO:0017112	Rab guanyl-nucleotide exchange factor activity	molecular_function	0.00052971	0.017528	19	2408	56	22156	ENSG00000110514,ENSG00000154710,ENSG00000213047,ENSG00000160218,ENSG00000182400,ENSG00000115839,ENSG00000167632,ENSG00000171853,ENSG00000170456,ENSG00000174485,ENSG00000137145,ENSG00000127328,ENSG00000164253,ENSG00000108953,ENSG00000165219,ENSG00000119522,ENSG00000133812,ENSG00000107036,ENSG00000184014
GO:0035145	exon-exon junction complex	cellular_component	0.00053981	0.017832	8	2408	19	22156	ENSG00000100941,ENSG00000070366,ENSG00000151461,ENSG00000136450,ENSG00000083544,ENSG00000166024,ENSG00000108349,ENSG00000141543
GO:0046822	regulation of nucleocytoplasmic transport	biological_process	0.00054524	0.017981	37	2408	157	22156	ENSG00000109111,ENSG00000138750,ENSG00000185104,ENSG00000082898,ENSG00000196924,ENSG00000138757,ENSG00000100401,ENSG00000135679,ENSG00000126883,ENSG00000082701,ENSG00000196712,ENSG00000181555,ENSG00000100614,ENSG00000166949,ENSG00000124789,ENSG00000137770,ENSG00000124571,ENSG00000132953,ENSG00000112210,ENSG00000112062,ENSG00000104517,ENSG00000114346,ENSG00000080815,ENSG00000121774,ENSG00000108953…
GO:0006473	protein acetylation	biological_process	0.00055027	0.018116	45	2408	220	22156	ENSG00000162409,ENSG00000111653,ENSG00000156650,ENSG00000132356,ENSG00000163872,ENSG00000111300,ENSG00000147162,ENSG00000084676,ENSG00000005339,ENSG00000122390,ENSG00000124151,ENSG00000137947,ENSG00000112200,ENSG00000144445,ENSG00000057663,ENSG00000196363,ENSG00000121579,ENSG00000149554,ENSG00000082701,ENSG00000158321,ENSG00000183495,ENSG00000169375,ENSG00000102974,ENSG00000048649,ENSG00000159692…
GO:0006278	RNA-dependent DNA replication	biological_process	0.00055175	0.018134	21	2408	75	22156	ENSG00000178971,ENSG00000149311,ENSG00000135624,ENSG00000085511,ENSG00000175054,ENSG00000151876,ENSG00000147421,ENSG00000110958,ENSG00000079246,ENSG00000173273,ENSG00000166226,ENSG00000151414,ENSG00000171824,ENSG00000132604,ENSG00000156261,ENSG00000115484,ENSG00000092199,ENSG00000070366,ENSG00000172795,ENSG00000140694,ENSG00000140451
GO:0006413	translational initiation	biological_process	0.0005548	0.018204	31	2408	207	22156	ENSG00000145592,ENSG00000084623,ENSG00000123908,ENSG00000104408,ENSG00000087074,ENSG00000075151,ENSG00000086232,ENSG00000175376,ENSG00000149100,ENSG00000136937,ENSG00000067248,ENSG00000134030,ENSG00000121774,ENSG00000147677,ENSG00000186350,ENSG00000126070,ENSG00000173933,ENSG00000083845,ENSG00000005100,ENSG00000103707,ENSG00000155506,ENSG00000185728,ENSG00000055332,ENSG00000144231,ENSG00000134419…
GO:2001021	negative regulation of response to DNA damage stimulus	biological_process	0.00056162	0.018396	21	2408	83	22156	ENSG00000104517,ENSG00000153827,ENSG00000174010,ENSG00000135679,ENSG00000136536,ENSG00000067369,ENSG00000183765,ENSG00000181544,ENSG00000114026,ENSG00000176208,ENSG00000051341,ENSG00000157540,ENSG00000175643,ENSG00000185480,ENSG00000026508,ENSG00000170242,ENSG00000166439,ENSG00000197299,ENSG00000096717,ENSG00000165490,ENSG00000122376
GO:0070087	chromo shadow domain binding	molecular_function	0.0005633	0.01842	5	2408	6	22156	ENSG00000164190,ENSG00000067066,ENSG00000085224,ENSG00000143815,ENSG00000167670
GO:0032259	methylation	biological_process	0.0005721	0.018677	70	2408	386	22156	ENSG00000186532,ENSG00000059588,ENSG00000096717,ENSG00000116731,ENSG00000185420,ENSG00000107077,ENSG00000117000,ENSG00000116539,ENSG00000156017,ENSG00000170325,ENSG00000119969,ENSG00000100028,ENSG00000168228,ENSG00000141867,ENSG00000103342,ENSG00000135297,ENSG00000066651,ENSG00000173120,ENSG00000054267,ENSG00000134077,ENSG00000101444,ENSG00000187555,ENSG00000165671,ENSG00000115970,ENSG00000088305…
GO:0030234	enzyme regulator activity	molecular_function	0.00058969	0.019219	227	2408	1417	22156	ENSG00000029725,ENSG00000164253,ENSG00000118412,ENSG00000075391,ENSG00000204634,ENSG00000105738,ENSG00000109670,ENSG00000143153,ENSG00000159788,ENSG00000138756,ENSG00000153317,ENSG00000141556,ENSG00000185104,ENSG00000132405,ENSG00000182676,ENSG00000204138,ENSG00000154710,ENSG00000171132,ENSG00000113648,ENSG00000105993,ENSG00000115839,ENSG00000120725,ENSG00000180370,ENSG00000173744,ENSG00000100099…
GO:0009116	nucleoside metabolic process	biological_process	0.00060553	0.019698	138	2408	798	22156	ENSG00000169398,ENSG00000159842,ENSG00000197594,ENSG00000107036,ENSG00000060237,ENSG00000114491,ENSG00000057608,ENSG00000073921,ENSG00000157985,ENSG00000023697,ENSG00000160360,ENSG00000272325,ENSG00000031003,ENSG00000168259,ENSG00000171793,ENSG00000099256,ENSG00000213047,ENSG00000087470,ENSG00000101444,ENSG00000101310,ENSG00000188559,ENSG00000082701,ENSG00000066933,ENSG00000089639,ENSG00000275832…
GO:0000288	nuclear-transcribed mRNA catabolic process, deadenylation-dependent decay	biological_process	0.00060642	0.019698	22	2408	95	22156	ENSG00000076242,ENSG00000123908,ENSG00000110367,ENSG00000134744,ENSG00000166889,ENSG00000107864,ENSG00000182973,ENSG00000020577,ENSG00000090905,ENSG00000100354,ENSG00000111596,ENSG00000171311,ENSG00000135870,ENSG00000152520,ENSG00000141698,ENSG00000125107,ENSG00000140694,ENSG00000172795,ENSG00000113300,ENSG00000155508,ENSG00000179151,ENSG00000144231
GO:0005885	Arp2/3 protein complex	cellular_component	0.00061766	0.019982	7	2408	13	22156	ENSG00000115091,ENSG00000250151,ENSG00000241553,ENSG00000133627,ENSG00000138071,ENSG00000130429,ENSG00000284292
GO:0031490	chromatin DNA binding	molecular_function	0.00061816	0.019982	26	2408	125	22156	ENSG00000162521,ENSG00000101882,ENSG00000116478,ENSG00000131759,ENSG00000134046,ENSG00000111642,ENSG00000106462,ENSG00000102974,ENSG00000127616,ENSG00000120733,ENSG00000173473,ENSG00000113648,ENSG00000130402,ENSG00000110851,ENSG00000186350,ENSG00000073614,ENSG00000180198,ENSG00000168610,ENSG00000116731,ENSG00000138738,ENSG00000100393,ENSG00000166949,ENSG00000278272,ENSG00000171988,ENSG00000118689…
GO:0006479	protein methylation	biological_process	0.00061926	0.019982	41	2408	186	22156	ENSG00000136169,ENSG00000116539,ENSG00000147548,ENSG00000129691,ENSG00000096717,ENSG00000185420,ENSG00000116731,ENSG00000138738,ENSG00000107077,ENSG00000183576,ENSG00000120705,ENSG00000142453,ENSG00000185238,ENSG00000032219,ENSG00000100028,ENSG00000141867,ENSG00000130816,ENSG00000168300,ENSG00000106462,ENSG00000113648,ENSG00000110851,ENSG00000181555,ENSG00000127663,ENSG00000103342,ENSG00000150456…
GO:0008213	protein alkylation	biological_process	0.00061926	0.019982	41	2408	186	22156	ENSG00000165671,ENSG00000055609,ENSG00000181090,ENSG00000088305,ENSG00000104885,ENSG00000109111,ENSG00000196363,ENSG00000158321,ENSG00000108799,ENSG00000074266,ENSG00000085224,ENSG00000005483,ENSG00000102974,ENSG00000113648,ENSG00000181555,ENSG00000110851,ENSG00000127663,ENSG00000103342,ENSG00000150456,ENSG00000109685,ENSG00000147162,ENSG00000054267,ENSG00000120705,ENSG00000185238,ENSG00000142453…
GO:2000134	negative regulation of G1/S transition of mitotic cell cycle	biological_process	0.00062205	0.020038	25	2408	126	22156	ENSG00000142453,ENSG00000182973,ENSG00000114126,ENSG00000149311,ENSG00000100225,ENSG00000123374,ENSG00000183765,ENSG00000103479,ENSG00000135679,ENSG00000124762,ENSG00000197256,ENSG00000106462,ENSG00000111596,ENSG00000080839,ENSG00000125107,ENSG00000168411,ENSG00000253729,ENSG00000158402,ENSG00000171862,ENSG00000170312,ENSG00000087586,ENSG00000100393,ENSG00000113300,ENSG00000155508,ENSG00000134371
GO:0050684	regulation of mRNA processing	biological_process	0.00062314	0.02004	32	2408	155	22156	ENSG00000160633,ENSG00000131773,ENSG00000136937,ENSG00000135250,ENSG00000100201,ENSG00000090905,ENSG00000096063,ENSG00000109111,ENSG00000102317,ENSG00000070495,ENSG00000134371,ENSG00000110713,ENSG00000157540,ENSG00000149187,ENSG00000122566,ENSG00000137776,ENSG00000113391,ENSG00000164548,ENSG00000136527,ENSG00000159140,ENSG00000100354,ENSG00000121774,ENSG00000107864,ENSG00000003756,ENSG00000075856…
GO:0030518	intracellular steroid hormone receptor signaling pathway	biological_process	0.00063342	0.020337	36	2408	152	22156	ENSG00000116478,ENSG00000160633,ENSG00000141027,ENSG00000164758,ENSG00000008405,ENSG00000100201,ENSG00000111596,ENSG00000110958,ENSG00000196498,ENSG00000108510,ENSG00000198646,ENSG00000196792,ENSG00000084676,ENSG00000124151,ENSG00000078043,ENSG00000113580,ENSG00000142453,ENSG00000063978,ENSG00000104517,ENSG00000042429,ENSG00000137693,ENSG00000180530,ENSG00000127616,ENSG00000067113,ENSG00000197256…
GO:0046128	purine ribonucleoside metabolic process	biological_process	0.00063885	0.020478	122	2408	671	22156	ENSG00000114346,ENSG00000150760,ENSG00000067208,ENSG00000112210,ENSG00000165629,ENSG00000011454,ENSG00000152061,ENSG00000147799,ENSG00000165219,ENSG00000196914,ENSG00000103197,ENSG00000143156,ENSG00000188419,ENSG00000247077,ENSG00000075239,ENSG00000150672,ENSG00000155903,ENSG00000167193,ENSG00000106462,ENSG00000075711,ENSG00000124126,ENSG00000156052,ENSG00000163655,ENSG00000035499,ENSG00000138835…
GO:0010833	telomere maintenance via telomere lengthening	biological_process	0.00064897	0.020768	24	2408	96	22156	ENSG00000110958,ENSG00000173273,ENSG00000079246,ENSG00000175054,ENSG00000151876,ENSG00000147421,ENSG00000178971,ENSG00000149311,ENSG00000135624,ENSG00000101868,ENSG00000085511,ENSG00000172795,ENSG00000140694,ENSG00000140451,ENSG00000138346,ENSG00000115484,ENSG00000092199,ENSG00000070366,ENSG00000062822,ENSG00000156261,ENSG00000132604,ENSG00000166226,ENSG00000151414,ENSG00000171824
GO:0071236	cellular response to antibiotic	biological_process	0.00066141	0.021132	7	2408	14	22156	ENSG00000138071,ENSG00000165240,ENSG00000044574,ENSG00000135679,ENSG00000090020,ENSG00000106462,ENSG00000116711
GO:1901800	positive regulation of proteasomal protein catabolic process	biological_process	0.00067188	0.021431	23	2408	101	22156	ENSG00000050748,ENSG00000087586,ENSG00000001084,ENSG00000107404,ENSG00000105723,ENSG00000174989,ENSG00000013374,ENSG00000177479,ENSG00000213923,ENSG00000204628,ENSG00000113712,ENSG00000001629,ENSG00000034677,ENSG00000082701,ENSG00000135679,ENSG00000139324,ENSG00000080815,ENSG00000140543,ENSG00000161057,ENSG00000166233,ENSG00000109670,ENSG00000112208,ENSG00000143207
GO:0051427	hormone receptor binding	molecular_function	0.00067305	0.021433	40	2408	186	22156	ENSG00000123143,ENSG00000171497,ENSG00000042429,ENSG00000063978,ENSG00000134058,ENSG00000127616,ENSG00000180530,ENSG00000136146,ENSG00000101161,ENSG00000125107,ENSG00000186350,ENSG00000096717,ENSG00000164934,ENSG00000107077,ENSG00000100393,ENSG00000103671,ENSG00000148737,ENSG00000100644,ENSG00000114861,ENSG00000131023,ENSG00000153827,ENSG00000175029,ENSG00000165671,ENSG00000137947,ENSG00000141376…
GO:0009314	response to radiation	biological_process	0.00067907	0.021589	81	2408	460	22156	ENSG00000149311,ENSG00000149554,ENSG00000085511,ENSG00000135945,ENSG00000183765,ENSG00000070950,ENSG00000135679,ENSG00000008405,ENSG00000157764,ENSG00000144468,ENSG00000143476,ENSG00000132356,ENSG00000196712,ENSG00000164024,ENSG00000115183,ENSG00000005339,ENSG00000144554,ENSG00000162607,ENSG00000083067,ENSG00000164190,ENSG00000114346,ENSG00000143493,ENSG00000167325,ENSG00000152894,ENSG00000119772…
GO:0010971	positive regulation of G2/M transition of mitotic cell cycle	biological_process	0.00069342	0.02201	11	2408	29	22156	ENSG00000108384,ENSG00000160957,ENSG00000158402,ENSG00000143476,ENSG00000164045,ENSG00000141867,ENSG00000182185,ENSG00000170312,ENSG00000169375,ENSG00000103769,ENSG00000142192
GO:1901652	response to peptide	biological_process	0.00070502	0.022341	78	2408	455	22156	ENSG00000166263,ENSG00000157764,ENSG00000008405,ENSG00000119508,ENSG00000135679,ENSG00000220205,ENSG00000114650,ENSG00000107104,ENSG00000023839,ENSG00000162521,ENSG00000130707,ENSG00000159720,ENSG00000089159,ENSG00000140443,ENSG00000147162,ENSG00000173757,ENSG00000070018,ENSG00000175445,ENSG00000132356,ENSG00000091039,ENSG00000166579,ENSG00000033627,ENSG00000132670,ENSG00000188191,ENSG00000106070…
GO:0004579	dolichyl-diphosphooligosaccharide-protein glycotransferase activity	molecular_function	0.00072012	0.022783	6	2408	9	22156	ENSG00000163902,ENSG00000104723,ENSG00000118705,ENSG00000134910,ENSG00000102158,ENSG00000163527
GO:0000779	condensed chromosome, centromeric region	cellular_component	0.00072622	0.022938	28	2408	122	22156	ENSG00000169679,ENSG00000067369,ENSG00000151503,ENSG00000100401,ENSG00000156970,ENSG00000175216,ENSG00000163539,ENSG00000165480,ENSG00000117724,ENSG00000085224,ENSG00000010244,ENSG00000075188,ENSG00000161036,ENSG00000158805,ENSG00000087586,ENSG00000142856,ENSG00000069248,ENSG00000174442,ENSG00000002822,ENSG00000072864,ENSG00000010292,ENSG00000074054,ENSG00000153774,ENSG00000144635,ENSG00000072501…
GO:0071478	cellular response to radiation	biological_process	0.00072916	0.022994	39	2408	187	22156	ENSG00000132906,ENSG00000164024,ENSG00000144468,ENSG00000128908,ENSG00000005339,ENSG00000170242,ENSG00000102921,ENSG00000105221,ENSG00000149554,ENSG00000122008,ENSG00000149311,ENSG00000067369,ENSG00000008405,ENSG00000135679,ENSG00000044574,ENSG00000175054,ENSG00000183765,ENSG00000164808,ENSG00000079246,ENSG00000110108,ENSG00000062822,ENSG00000188976,ENSG00000086717,ENSG00000111142,ENSG00000164045…
GO:0032869	cellular response to insulin stimulus	biological_process	0.00073352	0.023094	49	2408	226	22156	ENSG00000159720,ENSG00000175866,ENSG00000004799,ENSG00000105221,ENSG00000119912,ENSG00000101577,ENSG00000107104,ENSG00000134324,ENSG00000137145,ENSG00000084733,ENSG00000173473,ENSG00000220205,ENSG00000090020,ENSG00000166263,ENSG00000253729,ENSG00000108840,ENSG00000033627,ENSG00000166579,ENSG00000152270,ENSG00000132356,ENSG00000091039,ENSG00000115290,ENSG00000175445,ENSG00000171862,ENSG00000147162…
GO:0090503	RNA phosphodiester bond hydrolysis, exonucleolytic	biological_process	0.00076324	0.023991	13	2408	41	22156	ENSG00000152520,ENSG00000163874,ENSG00000125107,ENSG00000171824,ENSG00000111596,ENSG00000088930,ENSG00000155508,ENSG00000172795,ENSG00000140694,ENSG00000113300,ENSG00000117419,ENSG00000171311,ENSG00000104626
GO:0051348	negative regulation of transferase activity	biological_process	0.0007702	0.02417	49	2408	279	22156	ENSG00000103197,ENSG00000123143,ENSG00000162337,ENSG00000254087,ENSG00000102580,ENSG00000060237,ENSG00000074319,ENSG00000080815,ENSG00000197381,ENSG00000213066,ENSG00000047579,ENSG00000188191,ENSG00000124762,ENSG00000141564,ENSG00000005700,ENSG00000204628,ENSG00000138835,ENSG00000156052,ENSG00000130695,ENSG00000114302,ENSG00000154127,ENSG00000128563,ENSG00000185420,ENSG00000096717,ENSG00000105723…
GO:0006282	regulation of DNA repair	biological_process	0.00077261	0.024207	30	2408	112	22156	ENSG00000114026,ENSG00000164808,ENSG00000119906,ENSG00000087206,ENSG00000227345,ENSG00000067369,ENSG00000134278,ENSG00000181544,ENSG00000162607,ENSG00000124795,ENSG00000149554,ENSG00000174010,ENSG00000170485,ENSG00000133302,ENSG00000225830,ENSG00000139842,ENSG00000153827,ENSG00000104517,ENSG00000124535,ENSG00000105393,ENSG00000166439,ENSG00000197299,ENSG00000096717,ENSG00000111602,ENSG00000122376…
GO:0018394	peptidyl-lysine acetylation	biological_process	0.00078764	0.024638	39	2408	185	22156	ENSG00000128708,ENSG00000096717,ENSG00000100393,ENSG00000124422,ENSG00000188976,ENSG00000083168,ENSG00000198604,ENSG00000120071,ENSG00000135341,ENSG00000080603,ENSG00000025293,ENSG00000100425,ENSG00000141446,ENSG00000204463,ENSG00000168137,ENSG00000175792,ENSG00000124151,ENSG00000122390,ENSG00000084676,ENSG00000005339,ENSG00000147162,ENSG00000163872,ENSG00000132356,ENSG00000156650,ENSG00000111653…
GO:0006270	DNA replication initiation	biological_process	0.00079206	0.024737	11	2408	34	22156	ENSG00000161036,ENSG00000104738,ENSG00000101868,ENSG00000164815,ENSG00000124535,ENSG00000104320,ENSG00000085840,ENSG00000094804,ENSG00000123374,ENSG00000065328,ENSG00000076003
GO:1901657	glycosyl compound metabolic process	biological_process	0.00079606	0.024822	139	2408	821	22156	ENSG00000073921,ENSG00000057608,ENSG00000114491,ENSG00000060237,ENSG00000159842,ENSG00000107036,ENSG00000197594,ENSG00000169398,ENSG00000171793,ENSG00000099256,ENSG00000087470,ENSG00000213047,ENSG00000168259,ENSG00000031003,ENSG00000272325,ENSG00000160360,ENSG00000157985,ENSG00000023697,ENSG00000082701,ENSG00000089639,ENSG00000066933,ENSG00000101310,ENSG00000101444,ENSG00000188559,ENSG00000107263…
GO:0043967	histone H4 acetylation	biological_process	0.00080618	0.025097	20	2408	68	22156	ENSG00000158321,ENSG00000183495,ENSG00000159692,ENSG00000057663,ENSG00000144445,ENSG00000175792,ENSG00000121579,ENSG00000196363,ENSG00000083168,ENSG00000122390,ENSG00000084676,ENSG00000147162,ENSG00000128708,ENSG00000096717,ENSG00000100393,ENSG00000124422,ENSG00000111653,ENSG00000025293,ENSG00000120071,ENSG00000156650
GO:1901888	regulation of cell junction assembly	biological_process	0.00081292	0.025267	25	2408	86	22156	ENSG00000167657,ENSG00000065613,ENSG00000067900,ENSG00000173517,ENSG00000141376,ENSG00000173156,ENSG00000169398,ENSG00000109756,ENSG00000027075,ENSG00000127603,ENSG00000090020,ENSG00000134318,ENSG00000144824,ENSG00000143951,ENSG00000163539,ENSG00000119185,ENSG00000104067,ENSG00000067955,ENSG00000115109,ENSG00000107263,ENSG00000171862,ENSG00000110880,ENSG00000140575,ENSG00000074054,ENSG00000166949
GO:0051010	microtubule plus-end binding	molecular_function	0.00081895	0.025414	10	2408	17	22156	ENSG00000121621,ENSG00000106665,ENSG00000007168,ENSG00000130779,ENSG00000101367,ENSG00000151914,ENSG00000074054,ENSG00000128881,ENSG00000175216,ENSG00000163539
GO:0048524	positive regulation of viral process	biological_process	0.00082162	0.025456	21	2408	80	22156	ENSG00000155506,ENSG00000185591,ENSG00000065243,ENSG00000131747,ENSG00000124164,ENSG00000100393,ENSG00000083937,ENSG00000153922,ENSG00000124214,ENSG00000171497,ENSG00000137947,ENSG00000185624,ENSG00000096063,ENSG00000075785,ENSG00000074319,ENSG00000048649,ENSG00000197381,ENSG00000167986,ENSG00000135250,ENSG00000060069,ENSG00000127616
GO:0004722	protein serine/threonine phosphatase activity	molecular_function	0.00084665	0.02619	22	2408	77	22156	ENSG00000104695,ENSG00000170836,ENSG00000100614,ENSG00000171862,ENSG00000086717,ENSG00000107758,ENSG00000040199,ENSG00000112425,ENSG00000160075,ENSG00000105197,ENSG00000154845,ENSG00000138777,ENSG00000167393,ENSG00000113575,ENSG00000132323,ENSG00000060069,ENSG00000247077,ENSG00000081913,ENSG00000221914,ENSG00000108061,ENSG00000213639,ENSG00000138032
GO:0042278	purine nucleoside metabolic process	biological_process	0.00085013	0.026216	122	2408	674	22156	ENSG00000135297,ENSG00000125779,ENSG00000007168,ENSG00000071205,ENSG00000275832,ENSG00000008130,ENSG00000119185,ENSG00000111785,ENSG00000168610,ENSG00000156110,ENSG00000071189,ENSG00000099331,ENSG00000165322,ENSG00000107263,ENSG00000188559,ENSG00000101310,ENSG00000101444,ENSG00000134909,ENSG00000141376,ENSG00000100401,ENSG00000102218,ENSG00000186635,ENSG00000066933,ENSG00000089639,ENSG00000109756…
GO:0007050	cell cycle arrest	biological_process	0.00085021	0.026216	47	2408	259	22156	ENSG00000134058,ENSG00000074319,ENSG00000167393,ENSG00000121774,ENSG00000124762,ENSG00000106799,ENSG00000103479,ENSG00000087074,ENSG00000172167,ENSG00000135932,ENSG00000182973,ENSG00000142453,ENSG00000138182,ENSG00000136603,ENSG00000148737,ENSG00000100393,ENSG00000113300,ENSG00000170312,ENSG00000141564,ENSG00000125107,ENSG00000036257,ENSG00000108094,ENSG00000138376,ENSG00000111596,ENSG00000005483…
GO:0006342	chromatin silencing	biological_process	0.00085608	0.026356	20	2408	108	22156	ENSG00000108840,ENSG00000119772,ENSG00000113391,ENSG00000278272,ENSG00000096717,ENSG00000128708,ENSG00000024048,ENSG00000170836,ENSG00000153147,ENSG00000134046,ENSG00000104885,ENSG00000156802,ENSG00000119778,ENSG00000119969,ENSG00000116478,ENSG00000130816,ENSG00000074266,ENSG00000159692,ENSG00000124201,ENSG00000169375
GO:0030695	GTPase regulator activity	molecular_function	0.00086742	0.026662	131	2408	647	22156	ENSG00000153317,ENSG00000159788,ENSG00000141556,ENSG00000164253,ENSG00000029725,ENSG00000105738,ENSG00000075391,ENSG00000204634,ENSG00000115839,ENSG00000173744,ENSG00000149182,ENSG00000100099,ENSG00000138193,ENSG00000132405,ENSG00000154710,ENSG00000150760,ENSG00000067208,ENSG00000114346,ENSG00000152061,ENSG00000136002,ENSG00000247077,ENSG00000138670,ENSG00000138835,ENSG00000156052,ENSG00000182400…
GO:0016197	endosomal transport	biological_process	0.00088318	0.027104	62	2408	305	22156	ENSG00000182606,ENSG00000185722,ENSG00000006715,ENSG00000102858,ENSG00000070371,ENSG00000106266,ENSG00000061987,ENSG00000092820,ENSG00000107862,ENSG00000144566,ENSG00000143952,ENSG00000129493,ENSG00000132405,ENSG00000161011,ENSG00000024422,ENSG00000119522,ENSG00000143669,ENSG00000184014,ENSG00000197969,ENSG00000164292,ENSG00000136738,ENSG00000089006,ENSG00000254505,ENSG00000157077,ENSG00000036054…
GO:0006561	proline biosynthetic process	biological_process	0.00089935	0.027557	4	2408	7	22156	ENSG00000143811,ENSG00000059573,ENSG00000255835,ENSG00000065154
GO:0031053	primary miRNA processing	biological_process	0.00090355	0.027642	6	2408	10	22156	ENSG00000166949,ENSG00000113360,ENSG00000128191,ENSG00000122566,ENSG00000136937,ENSG00000175387
GO:0090501	RNA phosphodiester bond hydrolysis	biological_process	0.00090757	0.027722	28	2408	150	22156	ENSG00000171311,ENSG00000104626,ENSG00000136104,ENSG00000111596,ENSG00000100890,ENSG00000197157,ENSG00000104889,ENSG00000100697,ENSG00000124541,ENSG00000123908,ENSG00000261236,ENSG00000070366,ENSG00000117419,ENSG00000113300,ENSG00000172795,ENSG00000140694,ENSG00000155508,ENSG00000113360,ENSG00000179151,ENSG00000088930,ENSG00000147592,ENSG00000128191,ENSG00000126070,ENSG00000087269,ENSG00000171824…
GO:0016605	PML body	cellular_component	0.0009352	0.028521	29	2408	109	22156	ENSG00000110422,ENSG00000083168,ENSG00000171862,ENSG00000161011,ENSG00000096717,ENSG00000197299,ENSG00000078043,ENSG00000163781,ENSG00000102921,ENSG00000148737,ENSG00000067066,ENSG00000121741,ENSG00000111802,ENSG00000163904,ENSG00000168411,ENSG00000076321,ENSG00000159256,ENSG00000147421,ENSG00000175054,ENSG00000183765,ENSG00000085224,ENSG00000112200,ENSG00000104320,ENSG00000167657,ENSG00000063978…
GO:0031401	positive regulation of protein modification process	biological_process	0.00094284	0.028709	161	2408	1034	22156	ENSG00000157110,ENSG00000204628,ENSG00000170776,ENSG00000067606,ENSG00000137936,ENSG00000066777,ENSG00000164244,ENSG00000132155,ENSG00000135932,ENSG00000135842,ENSG00000114346,ENSG00000164190,ENSG00000176915,ENSG00000173163,ENSG00000106799,ENSG00000130816,ENSG00000008294,ENSG00000080815,ENSG00000137601,ENSG00000094804,ENSG00000167193,ENSG00000106462,ENSG00000095015,ENSG00000078140,ENSG00000102471…
GO:0008156	negative regulation of DNA replication	biological_process	0.00096352	0.029293	17	2408	58	22156	ENSG00000094804,ENSG00000062650,ENSG00000175054,ENSG00000197548,ENSG00000178971,ENSG00000109670,ENSG00000101972,ENSG00000197299,ENSG00000172795,ENSG00000111602,ENSG00000140451,ENSG00000113318,ENSG00000092199,ENSG00000132604,ENSG00000107937,ENSG00000171824,ENSG00000072501
GO:0046825	regulation of protein export from nucleus	biological_process	0.00096646	0.029336	12	2408	34	22156	ENSG00000067066,ENSG00000148737,ENSG00000100401,ENSG00000100614,ENSG00000082701,ENSG00000135679,ENSG00000108953,ENSG00000137770,ENSG00000138376,ENSG00000082898,ENSG00000124571,ENSG00000132953
GO:0031146	SCF-dependent proteasomal ubiquitin-dependent protein catabolic process	biological_process	0.00098037	0.029712	15	2408	45	22156	ENSG00000113558,ENSG00000108094,ENSG00000118564,ENSG00000036257,ENSG00000166266,ENSG00000139842,ENSG00000145604,ENSG00000109670,ENSG00000161040,ENSG00000162063,ENSG00000145743,ENSG00000151876,ENSG00000107829,ENSG00000055130,ENSG00000118193
GO:0051347	positive regulation of transferase activity	biological_process	0.00098857	0.029914	110	2408	621	22156	ENSG00000097033,ENSG00000205726,ENSG00000172175,ENSG00000166226,ENSG00000051382,ENSG00000156427,ENSG00000119185,ENSG00000121716,ENSG00000110514,ENSG00000197461,ENSG00000107263,ENSG00000169071,ENSG00000065559,ENSG00000157193,ENSG00000143748,ENSG00000049130,ENSG00000173402,ENSG00000108100,ENSG00000088325,ENSG00000168615,ENSG00000110958,ENSG00000110651,ENSG00000079246,ENSG00000197442,ENSG00000102572…
GO:0044380	protein localization to cytoskeleton	biological_process	0.0010256	0.030987	13	2408	32	22156	ENSG00000173588,ENSG00000107404,ENSG00000087586,ENSG00000123473,ENSG00000078674,ENSG00000175455,ENSG00000138182,ENSG00000131504,ENSG00000101639,ENSG00000168014,ENSG00000080561,ENSG00000101367,ENSG00000162413
GO:0030261	chromosome condensation	biological_process	0.0010443	0.031418	11	2408	42	22156	ENSG00000151503,ENSG00000116273,ENSG00000170312,ENSG00000062650,ENSG00000113810,ENSG00000010292,ENSG00000137804,ENSG00000146918,ENSG00000164190,ENSG00000131747,ENSG00000121152
GO:0006338	chromatin remodeling	biological_process	0.0010457	0.031418	36	2408	177	22156	ENSG00000102054,ENSG00000119969,ENSG00000282034,ENSG00000153147,ENSG00000175792,ENSG00000010803,ENSG00000127616,ENSG00000068878,ENSG00000171634,ENSG00000131778,ENSG00000142599,ENSG00000080603,ENSG00000101104,ENSG00000068024,ENSG00000049618,ENSG00000173575,ENSG00000096717,ENSG00000092199,ENSG00000198604,ENSG00000109111,ENSG00000149554,ENSG00000162521,ENSG00000116478,ENSG00000163104,ENSG00000132780…
GO:0043902	positive regulation of multi-organism process	biological_process	0.0010459	0.031418	23	2408	100	22156	ENSG00000096063,ENSG00000185624,ENSG00000137947,ENSG00000171497,ENSG00000124214,ENSG00000127616,ENSG00000135250,ENSG00000167986,ENSG00000060069,ENSG00000074319,ENSG00000075785,ENSG00000048649,ENSG00000197381,ENSG00000124164,ENSG00000131747,ENSG00000065243,ENSG00000153094,ENSG00000185591,ENSG00000155506,ENSG00000153922,ENSG00000083937,ENSG00000198722,ENSG00000100393
GO:0007126	meiosis	biological_process	0.0010463	0.031418	40	2408	189	22156	ENSG00000196074,ENSG00000108384,ENSG00000138071,ENSG00000187741,ENSG00000185697,ENSG00000115091,ENSG00000121152,ENSG00000113318,ENSG00000087586,ENSG00000136492,ENSG00000024048,ENSG00000058804,ENSG00000178966,ENSG00000119684,ENSG00000149311,ENSG00000187790,ENSG00000173715,ENSG00000182185,ENSG00000151503,ENSG00000169679,ENSG00000197275,ENSG00000085224,ENSG00000156970,ENSG00000131747,ENSG00000159374…
GO:0030332	cyclin binding	molecular_function	0.0010595	0.031764	11	2408	31	22156	ENSG00000204628,ENSG00000178950,ENSG00000036257,ENSG00000109670,ENSG00000173933,ENSG00000065883,ENSG00000124762,ENSG00000170312,ENSG00000118420,ENSG00000123374,ENSG00000167258
GO:0032868	response to insulin stimulus	biological_process	0.0010641	0.031814	56	2408	285	22156	ENSG00000253729,ENSG00000108840,ENSG00000130766,ENSG00000033627,ENSG00000152270,ENSG00000166579,ENSG00000132356,ENSG00000091039,ENSG00000115290,ENSG00000175445,ENSG00000171862,ENSG00000147162,ENSG00000140443,ENSG00000118689,ENSG00000159720,ENSG00000175866,ENSG00000004799,ENSG00000105221,ENSG00000119912,ENSG00000101577,ENSG00000107104,ENSG00000134324,ENSG00000137145,ENSG00000114650,ENSG00000173473…
GO:0043044	ATP-dependent chromatin remodeling	biological_process	0.001065	0.031814	21	2408	90	22156	ENSG00000116478,ENSG00000282034,ENSG00000102054,ENSG00000162521,ENSG00000132780,ENSG00000175792,ENSG00000134046,ENSG00000163104,ENSG00000153147,ENSG00000048649,ENSG00000111642,ENSG00000102038,ENSG00000173473,ENSG00000131778,ENSG00000127616,ENSG00000068878,ENSG00000080603,ENSG00000173575,ENSG00000128908,ENSG00000092199,ENSG00000142856
GO:0031462	Cul2-RING ubiquitin ligase complex	cellular_component	0.0010661	0.031814	8	2408	15	22156	ENSG00000130449,ENSG00000108094,ENSG00000203995,ENSG00000166233,ENSG00000173163,ENSG00000160445,ENSG00000132003,ENSG00000162415
GO:0016363	nuclear matrix	cellular_component	0.0010697	0.031875	29	2408	112	22156	ENSG00000184575,ENSG00000067606,ENSG00000213079,ENSG00000090316,ENSG00000285258,ENSG00000128708,ENSG00000197299,ENSG00000066777,ENSG00000276043,ENSG00000072501,ENSG00000119772,ENSG00000118007,ENSG00000122566,ENSG00000159256,ENSG00000090889,ENSG00000163635,ENSG00000117724,ENSG00000114026,ENSG00000196498,ENSG00000159788,ENSG00000175792,ENSG00000101972,ENSG00000015479,ENSG00000163104,ENSG00000096063…
GO:0072594	establishment of protein localization to organelle	biological_process	0.001085	0.032279	51	2408	347	22156	ENSG00000204152,ENSG00000075785,ENSG00000025796,ENSG00000104969,ENSG00000177370,ENSG00000104980,ENSG00000108953,ENSG00000008952,ENSG00000151532,ENSG00000161036,ENSG00000162928,ENSG00000116171,ENSG00000145592,ENSG00000164190,ENSG00000107959,ENSG00000129003,ENSG00000155975,ENSG00000143514,ENSG00000105819,ENSG00000134419,ENSG00000018510,ENSG00000117305,ENSG00000124587,ENSG00000088808,ENSG00000048707…
GO:0001824	blastocyst development	biological_process	0.0011203	0.033278	23	2408	107	22156	ENSG00000166579,ENSG00000101773,ENSG00000104067,ENSG00000036257,ENSG00000126524,ENSG00000101003,ENSG00000115310,ENSG00000107077,ENSG00000131023,ENSG00000133316,ENSG00000083093,ENSG00000109111,ENSG00000076924,ENSG00000149554,ENSG00000104320,ENSG00000077721,ENSG00000132780,ENSG00000136603,ENSG00000111596,ENSG00000146918,ENSG00000169908,ENSG00000106799,ENSG00000105011
GO:0009301	snRNA transcription	biological_process	0.0011384	0.033766	19	2408	74	22156	ENSG00000163125,ENSG00000137947,ENSG00000143190,ENSG00000143493,ENSG00000101413,ENSG00000143624,ENSG00000082258,ENSG00000136937,ENSG00000134058,ENSG00000138785,ENSG00000104613,ENSG00000197265,ENSG00000185591,ENSG00000153767,ENSG00000164151,ENSG00000028277,ENSG00000144231,ENSG00000132952,ENSG00000181222
GO:0071359	cellular response to dsRNA	biological_process	0.0011575	0.034278	17	2408	59	22156	ENSG00000128191,ENSG00000109320,ENSG00000113360,ENSG00000166949,ENSG00000055917,ENSG00000122566,ENSG00000175387,ENSG00000126070,ENSG00000162639,ENSG00000122299,ENSG00000144118,ENSG00000100403,ENSG00000136937,ENSG00000134744,ENSG00000123908,ENSG00000134644,ENSG00000100697
GO:0043484	regulation of RNA splicing	biological_process	0.0011694	0.034578	29	2408	144	22156	ENSG00000119314,ENSG00000121774,ENSG00000100201,ENSG00000136527,ENSG00000159140,ENSG00000136937,ENSG00000131773,ENSG00000135250,ENSG00000167258,ENSG00000003756,ENSG00000075856,ENSG00000102317,ENSG00000096063,ENSG00000169045,ENSG00000107290,ENSG00000136450,ENSG00000110713,ENSG00000181222,ENSG00000070495,ENSG00000197976,ENSG00000152601,ENSG00000122566,ENSG00000143889,ENSG00000113391,ENSG00000164548…
GO:0010942	positive regulation of cell death	biological_process	0.0011763	0.034683	89	2408	574	22156	ENSG00000163874,ENSG00000143382,ENSG00000088808,ENSG00000119772,ENSG00000169174,ENSG00000125266,ENSG00000204628,ENSG00000131747,ENSG00000217128,ENSG00000068024,ENSG00000143514,ENSG00000197386,ENSG00000169896,ENSG00000170776,ENSG00000196914,ENSG00000150907,ENSG00000003756,ENSG00000114346,ENSG00000104880,ENSG00000101057,ENSG00000124126,ENSG00000080815,ENSG00000136002,ENSG00000106799,ENSG00000102606…
GO:0051310	metaphase plate congression	biological_process	0.0011765	0.034683	15	2408	57	22156	ENSG00000117724,ENSG00000103769,ENSG00000254505,ENSG00000083937,ENSG00000002822,ENSG00000197102,ENSG00000101447,ENSG00000118193,ENSG00000114999,ENSG00000076242,ENSG00000108424,ENSG00000094880,ENSG00000171853,ENSG00000121621,ENSG00000036257
GO:0019904	protein domain specific binding	molecular_function	0.0011839	0.034849	131	2408	746	22156	ENSG00000135597,ENSG00000167657,ENSG00000173402,ENSG00000116478,ENSG00000131375,ENSG00000044574,ENSG00000136936,ENSG00000109756,ENSG00000151849,ENSG00000168615,ENSG00000159692,ENSG00000157077,ENSG00000132906,ENSG00000105926,ENSG00000196405,ENSG00000171862,ENSG00000161011,ENSG00000115109,ENSG00000170242,ENSG00000072864,ENSG00000092820,ENSG00000123159,ENSG00000112531,ENSG00000082805,ENSG00000198382…
GO:0051053	negative regulation of DNA metabolic process	biological_process	0.0011877	0.034909	29	2408	129	22156	ENSG00000051341,ENSG00000072501,ENSG00000171824,ENSG00000107937,ENSG00000175643,ENSG00000132604,ENSG00000185480,ENSG00000113318,ENSG00000092199,ENSG00000111602,ENSG00000140451,ENSG00000122376,ENSG00000172795,ENSG00000166439,ENSG00000197299,ENSG00000101972,ENSG00000104517,ENSG00000153827,ENSG00000109670,ENSG00000178971,ENSG00000174010,ENSG00000076242,ENSG00000197548,ENSG00000175054,ENSG00000181544…
GO:0030496	midbody	cellular_component	0.0012035	0.035318	40	2408	176	22156	ENSG00000198382,ENSG00000072121,ENSG00000138670,ENSG00000140455,ENSG00000100154,ENSG00000070367,ENSG00000204628,ENSG00000140575,ENSG00000007047,ENSG00000170312,ENSG00000066279,ENSG00000138190,ENSG00000090565,ENSG00000198901,ENSG00000114346,ENSG00000138182,ENSG00000168502,ENSG00000123143,ENSG00000047579,ENSG00000060069,ENSG00000115760,ENSG00000042493,ENSG00000074319,ENSG00000051382,ENSG00000097033…
GO:0017056	structural constituent of nuclear pore	molecular_function	0.0012267	0.035937	12	2408	29	22156	ENSG00000163002,ENSG00000138750,ENSG00000058804,ENSG00000196313,ENSG00000108559,ENSG00000155561,ENSG00000110713,ENSG00000095319,ENSG00000124789,ENSG00000069248,ENSG00000126883,ENSG00000113569
GO:0002039	p53 binding	molecular_function	0.0012282	0.035937	21	2408	77	22156	ENSG00000143514,ENSG00000103194,ENSG00000100393,ENSG00000122779,ENSG00000197386,ENSG00000197299,ENSG00000096717,ENSG00000005339,ENSG00000100644,ENSG00000088808,ENSG00000168411,ENSG00000082701,ENSG00000141867,ENSG00000135679,ENSG00000127616,ENSG00000067369,ENSG00000187555,ENSG00000116478,ENSG00000181090,ENSG00000172530,ENSG00000137699
GO:0000784	nuclear chromosome, telomeric region	cellular_component	0.0012625	0.036884	28	2408	139	22156	ENSG00000128708,ENSG00000134371,ENSG00000140451,ENSG00000067066,ENSG00000170312,ENSG00000163634,ENSG00000138346,ENSG00000076003,ENSG00000104738,ENSG00000132604,ENSG00000253729,ENSG00000062822,ENSG00000204569,ENSG00000113648,ENSG00000173273,ENSG00000079246,ENSG00000085224,ENSG00000147421,ENSG00000067369,ENSG00000167986,ENSG00000175054,ENSG00000178971,ENSG00000149311,ENSG00000104320,ENSG00000085840…
GO:0031365	N-terminal protein amino acid modification	biological_process	0.0012683	0.036997	11	2408	29	22156	ENSG00000100614,ENSG00000172766,ENSG00000100393,ENSG00000122390,ENSG00000111142,ENSG00000005339,ENSG00000111300,ENSG00000121579,ENSG00000135040,ENSG00000138032,ENSG00000164024
GO:0035368	selenocysteine insertion sequence binding	molecular_function	0.0013034	0.037966	4	2408	5	22156	ENSG00000138593,ENSG00000141543,ENSG00000187742,ENSG00000102317
GO:0016279	protein-lysine N-methyltransferase activity	molecular_function	0.0013413	0.039011	19	2408	67	22156	ENSG00000181090,ENSG00000104885,ENSG00000055609,ENSG00000165671,ENSG00000196363,ENSG00000108799,ENSG00000074266,ENSG00000106462,ENSG00000005483,ENSG00000181555,ENSG00000150456,ENSG00000109685,ENSG00000136169,ENSG00000116539,ENSG00000129691,ENSG00000147548,ENSG00000116731,ENSG00000185420,ENSG00000183576
GO:0048534	hematopoietic or lymphoid organ development	biological_process	0.0013487	0.039168	139	2408	945	22156	ENSG00000078747,ENSG00000028277,ENSG00000114861,ENSG00000075856,ENSG00000111203,ENSG00000162337,ENSG00000112062,ENSG00000104375,ENSG00000254087,ENSG00000142192,ENSG00000137693,ENSG00000073921,ENSG00000153094,ENSG00000253729,ENSG00000108840,ENSG00000172175,ENSG00000118260,ENSG00000126524,ENSG00000168610,ENSG00000105393,ENSG00000101096,ENSG00000118689,ENSG00000113658,ENSG00000131759,ENSG00000049130…
GO:0032937	SREBP-SCAP-Insig complex	cellular_component	0.0013533	0.039242	3	2408	3	22156	ENSG00000186480,ENSG00000125629,ENSG00000198911
GO:0046975	histone methyltransferase activity (H3-K36 specific)	molecular_function	0.0013715	0.039709	6	2408	8	22156	ENSG00000116539,ENSG00000147548,ENSG00000181555,ENSG00000165671,ENSG00000109685,ENSG00000183576
GO:0051130	positive regulation of cellular component organization	biological_process	0.0013865	0.040084	194	2408	1207	22156	ENSG00000250151,ENSG00000156261,ENSG00000148356,ENSG00000125107,ENSG00000175387,ENSG00000174989,ENSG00000074054,ENSG00000074660,ENSG00000105723,ENSG00000007047,ENSG00000087470,ENSG00000161057,ENSG00000156642,ENSG00000112062,ENSG00000162337,ENSG00000159842,ENSG00000254087,ENSG00000165526,ENSG00000072518,ENSG00000151876,ENSG00000141867,ENSG00000159082,ENSG00000152520,ENSG00000163975,ENSG00000153094…
GO:0000079	regulation of cyclin-dependent protein serine/threonine kinase activity	biological_process	0.0013898	0.04012	19	2408	94	22156	ENSG00000205339,ENSG00000101391,ENSG00000171862,ENSG00000164045,ENSG00000131023,ENSG00000162063,ENSG00000197299,ENSG00000112237,ENSG00000020426,ENSG00000107937,ENSG00000158402,ENSG00000100225,ENSG00000124762,ENSG00000094804,ENSG00000123975,ENSG00000134058,ENSG00000118816,ENSG00000108100,ENSG00000082258
GO:0010638	positive regulation of organelle organization	biological_process	0.0013937	0.040131	92	2408	541	22156	ENSG00000166949,ENSG00000241553,ENSG00000137804,ENSG00000130429,ENSG00000133789,ENSG00000115091,ENSG00000097033,ENSG00000204569,ENSG00000153094,ENSG00000196405,ENSG00000170759,ENSG00000166226,ENSG00000119185,ENSG00000085224,ENSG00000119906,ENSG00000159692,ENSG00000079246,ENSG00000141682,ENSG00000175054,ENSG00000082701,ENSG00000158321,ENSG00000144118,ENSG00000147421,ENSG00000101367,ENSG00000135624…
GO:0019318	hexose metabolic process	biological_process	0.0013943	0.040131	49	2408	290	22156	ENSG00000156510,ENSG00000112893,ENSG00000168610,ENSG00000275052,ENSG00000147162,ENSG00000004864,ENSG00000132356,ENSG00000285043,ENSG00000130766,ENSG00000162409,ENSG00000181192,ENSG00000141682,ENSG00000008405,ENSG00000141027,ENSG00000152256,ENSG00000082701,ENSG00000004799,ENSG00000163931,ENSG00000114268,ENSG00000196363,ENSG00000014641,ENSG00000117448,ENSG00000162600,ENSG00000105221,ENSG00000096717…
GO:0065009	regulation of molecular function	biological_process	0.0014269	0.040995	442	2408	3358	22156	ENSG00000141736,ENSG00000005700,ENSG00000164327,ENSG00000068024,ENSG00000035499,ENSG00000217128,ENSG00000026508,ENSG00000162733,ENSG00000012174,ENSG00000113300,ENSG00000077254,ENSG00000100644,ENSG00000170312,ENSG00000148908,ENSG00000144554,ENSG00000165219,ENSG00000080644,ENSG00000134744,ENSG00000147799,ENSG00000075711,ENSG00000150672,ENSG00000108953,ENSG00000188191,ENSG00000084234,ENSG00000180263…
GO:0005092	GDP-dissociation inhibitor activity	molecular_function	0.0014285	0.040995	6	2408	14	22156	ENSG00000130766,ENSG00000160360,ENSG00000121957,ENSG00000188419,ENSG00000119185,ENSG00000057608
GO:0007045	cell-substrate adherens junction assembly	biological_process	0.0014395	0.041188	25	2408	83	22156	ENSG00000143398,ENSG00000167657,ENSG00000065613,ENSG00000067900,ENSG00000173517,ENSG00000141376,ENSG00000130702,ENSG00000173156,ENSG00000169398,ENSG00000090020,ENSG00000127603,ENSG00000152894,ENSG00000144824,ENSG00000134318,ENSG00000163539,ENSG00000143951,ENSG00000119185,ENSG00000102606,ENSG00000115109,ENSG00000072110,ENSG00000110880,ENSG00000171862,ENSG00000140575,ENSG00000074054,ENSG00000166949
GO:0048041	focal adhesion assembly	biological_process	0.0014395	0.041188	25	2408	83	22156	ENSG00000074054,ENSG00000166949,ENSG00000115109,ENSG00000171862,ENSG00000110880,ENSG00000140575,ENSG00000072110,ENSG00000102606,ENSG00000119185,ENSG00000144824,ENSG00000134318,ENSG00000163539,ENSG00000143951,ENSG00000090020,ENSG00000127603,ENSG00000152894,ENSG00000130702,ENSG00000169398,ENSG00000173156,ENSG00000143398,ENSG00000141376,ENSG00000173517,ENSG00000065613,ENSG00000167657,ENSG00000067900
GO:2000779	regulation of double-strand break repair	biological_process	0.0014427	0.041221	21	2408	71	22156	ENSG00000067369,ENSG00000134278,ENSG00000181544,ENSG00000114026,ENSG00000164808,ENSG00000119906,ENSG00000133302,ENSG00000153827,ENSG00000104517,ENSG00000149554,ENSG00000124795,ENSG00000174010,ENSG00000185480,ENSG00000166439,ENSG00000197299,ENSG00000111602,ENSG00000122376,ENSG00000051341,ENSG00000181555,ENSG00000109685,ENSG00000175643
GO:0016278	lysine N-methyltransferase activity	molecular_function	0.0014491	0.041341	19	2408	68	22156	ENSG00000106462,ENSG00000005483,ENSG00000108799,ENSG00000074266,ENSG00000196363,ENSG00000181090,ENSG00000104885,ENSG00000165671,ENSG00000055609,ENSG00000183576,ENSG00000185420,ENSG00000116731,ENSG00000129691,ENSG00000147548,ENSG00000116539,ENSG00000109685,ENSG00000136169,ENSG00000150456,ENSG00000181555
GO:0030027	lamellipodium	cellular_component	0.0014532	0.041398	49	2408	195	22156	ENSG00000026508,ENSG00000104635,ENSG00000159217,ENSG00000138443,ENSG00000061676,ENSG00000110880,ENSG00000139132,ENSG00000077549,ENSG00000054654,ENSG00000044115,ENSG00000145555,ENSG00000079691,ENSG00000154380,ENSG00000151422,ENSG00000129116,ENSG00000143776,ENSG00000154447,ENSG00000127328,ENSG00000198752,ENSG00000273749,ENSG00000188158,ENSG00000169398,ENSG00000173482,ENSG00000143398,ENSG00000106683…
GO:0000289	nuclear-transcribed mRNA poly(A) tail shortening	biological_process	0.0014576	0.041463	14	2408	43	22156	ENSG00000076242,ENSG00000123908,ENSG00000134744,ENSG00000152520,ENSG00000107864,ENSG00000182973,ENSG00000090905,ENSG00000125107,ENSG00000020577,ENSG00000113300,ENSG00000140694,ENSG00000155508,ENSG00000100354,ENSG00000111596
GO:0061014	positive regulation of mRNA catabolic process	biological_process	0.0014644	0.041556	10	2408	29	22156	ENSG00000125944,ENSG00000163874,ENSG00000123908,ENSG00000135870,ENSG00000107864,ENSG00000125107,ENSG00000090905,ENSG00000105939,ENSG00000155508,ENSG00000100354
GO:0051865	protein autoubiquitination	biological_process	0.0014651	0.041556	20	2408	68	22156	ENSG00000172985,ENSG00000118420,ENSG00000123091,ENSG00000148356,ENSG00000078747,ENSG00000114062,ENSG00000276043,ENSG00000127191,ENSG00000022840,ENSG00000114796,ENSG00000154447,ENSG00000070950,ENSG00000108395,ENSG00000136536,ENSG00000135679,ENSG00000082996,ENSG00000159461,ENSG00000063978,ENSG00000130939,ENSG00000077721
GO:0008080	N-acetyltransferase activity	molecular_function	0.0014697	0.041626	23	2408	99	22156	ENSG00000122390,ENSG00000083168,ENSG00000147162,ENSG00000084676,ENSG00000005339,ENSG00000128708,ENSG00000124151,ENSG00000100393,ENSG00000124422,ENSG00000025293,ENSG00000120071,ENSG00000111300,ENSG00000080603,ENSG00000156650,ENSG00000141446,ENSG00000172766,ENSG00000048649,ENSG00000144445,ENSG00000165102,ENSG00000137947,ENSG00000135040,ENSG00000121579,ENSG00000196363
GO:0006695	cholesterol biosynthetic process	biological_process	0.0014822	0.041869	16	2408	73	22156	ENSG00000112972,ENSG00000012174,ENSG00000162409,ENSG00000125629,ENSG00000120837,ENSG00000104549,ENSG00000185591,ENSG00000132356,ENSG00000278540,ENSG00000114650,ENSG00000079459,ENSG00000186480,ENSG00000143815,ENSG00000198911,ENSG00000108424,ENSG00000001630
GO:0030374	ligand-dependent nuclear receptor transcription coactivator activity	molecular_function	0.0014827	0.041869	20	2408	67	22156	ENSG00000072110,ENSG00000084676,ENSG00000014824,ENSG00000143164,ENSG00000124422,ENSG00000124151,ENSG00000060339,ENSG00000198646,ENSG00000130402,ENSG00000108510,ENSG00000136146,ENSG00000141380,ENSG00000164758,ENSG00000074319,ENSG00000174738,ENSG00000063978,ENSG00000131759,ENSG00000142453,ENSG00000123143,ENSG00000042429
GO:1901653	cellular response to peptide	biological_process	0.0014856	0.041891	62	2408	328	22156	ENSG00000105221,ENSG00000175866,ENSG00000004799,ENSG00000159720,ENSG00000130707,ENSG00000090020,ENSG00000220205,ENSG00000135679,ENSG00000119508,ENSG00000166263,ENSG00000084733,ENSG00000173473,ENSG00000107104,ENSG00000100401,ENSG00000134324,ENSG00000137145,ENSG00000119912,ENSG00000101577,ENSG00000115290,ENSG00000166579,ENSG00000152270,ENSG00000091039,ENSG00000132356,ENSG00000108840,ENSG00000253729…
GO:0034644	cellular response to UV	biological_process	0.0015112	0.042552	17	2408	71	22156	ENSG00000124762,ENSG00000135679,ENSG00000152894,ENSG00000175054,ENSG00000171497,ENSG00000149554,ENSG00000122008,ENSG00000188976,ENSG00000005339,ENSG00000164045,ENSG00000128908,ENSG00000170242,ENSG00000102921,ENSG00000100393,ENSG00000132906,ENSG00000062822,ENSG00000144468
GO:0035098	ESC/E(Z) complex	cellular_component	0.0015164	0.042578	8	2408	17	22156	ENSG00000096717,ENSG00000106462,ENSG00000108395,ENSG00000108799,ENSG00000074266,ENSG00000102054,ENSG00000162521,ENSG00000139154
GO:0006991	response to sterol depletion	biological_process	0.0015165	0.042578	6	2408	11	22156	ENSG00000186480,ENSG00000254087,ENSG00000144895,ENSG00000114650,ENSG00000109670,ENSG00000125629
GO:0043331	response to dsRNA	biological_process	0.0015627	0.043811	20	2408	91	22156	ENSG00000122566,ENSG00000168003,ENSG00000175387,ENSG00000162639,ENSG00000126070,ENSG00000128191,ENSG00000109320,ENSG00000113360,ENSG00000166949,ENSG00000055917,ENSG00000134744,ENSG00000123908,ENSG00000134644,ENSG00000100697,ENSG00000141682,ENSG00000122299,ENSG00000144118,ENSG00000100403,ENSG00000136937,ENSG00000165732
GO:0045454	cell redox homeostasis	biological_process	0.0015925	0.044582	18	2408	68	22156	ENSG00000239264,ENSG00000198431,ENSG00000153066,ENSG00000112992,ENSG00000116138,ENSG00000196865,ENSG00000087301,ENSG00000155660,ENSG00000185624,ENSG00000167004,ENSG00000117450,ENSG00000001084,ENSG00000167693,ENSG00000143870,ENSG00000139921,ENSG00000197763,ENSG00000091164,ENSG00000065485
GO:0005049	nuclear export signal receptor activity	molecular_function	0.0015965	0.04463	6	2408	9	22156	ENSG00000204764,ENSG00000124207,ENSG00000132953,ENSG00000124571,ENSG00000082898,ENSG00000126883
GO:0019902	phosphatase binding	molecular_function	0.0016216	0.045266	46	2408	204	22156	ENSG00000131323,ENSG00000101096,ENSG00000089159,ENSG00000198089,ENSG00000162852,ENSG00000166949,ENSG00000204138,ENSG00000182676,ENSG00000168610,ENSG00000127191,ENSG00000196792,ENSG00000197442,ENSG00000008405,ENSG00000104611,ENSG00000148498,ENSG00000090020,ENSG00000108061,ENSG00000086015,ENSG00000109062,ENSG00000133812,ENSG00000013364,ENSG00000120539,ENSG00000140575,ENSG00000198919,ENSG00000196510…
GO:0016573	histone acetylation	biological_process	0.0016272	0.045358	35	2408	161	22156	ENSG00000124151,ENSG00000084676,ENSG00000005339,ENSG00000147162,ENSG00000122390,ENSG00000156650,ENSG00000163872,ENSG00000111653,ENSG00000169375,ENSG00000102974,ENSG00000159692,ENSG00000048649,ENSG00000183495,ENSG00000158321,ENSG00000196363,ENSG00000121579,ENSG00000149554,ENSG00000137947,ENSG00000057663,ENSG00000112200,ENSG00000144445,ENSG00000124422,ENSG00000100393,ENSG00000128708,ENSG00000096717…
GO:0051253	negative regulation of RNA metabolic process	biological_process	0.0016631	0.046292	187	2408	1360	22156	ENSG00000077782,ENSG00000276043,ENSG00000156273,ENSG00000110987,ENSG00000122566,ENSG00000101928,ENSG00000127663,ENSG00000101190,ENSG00000005339,ENSG00000024048,ENSG00000151779,ENSG00000187742,ENSG00000112200,ENSG00000156802,ENSG00000177425,ENSG00000135679,ENSG00000008405,ENSG00000119508,ENSG00000134086,ENSG00000103423,ENSG00000171681,ENSG00000036257,ENSG00000068024,ENSG00000217128,ENSG00000148200…
GO:0070936	protein K48-linked ubiquitination	biological_process	0.0016926	0.047047	18	2408	59	22156	ENSG00000011275,ENSG00000145495,ENSG00000132388,ENSG00000085382,ENSG00000140367,ENSG00000177479,ENSG00000078747,ENSG00000182670,ENSG00000114062,ENSG00000049759,ENSG00000145604,ENSG00000078140,ENSG00000146021,ENSG00000159461,ENSG00000063978,ENSG00000182247,ENSG00000077721,ENSG00000104517
GO:0031464	Cul4A-RING ubiquitin ligase complex	cellular_component	0.0017029	0.047266	7	2408	12	22156	ENSG00000143476,ENSG00000143207,ENSG00000100991,ENSG00000166233,ENSG00000139842,ENSG00000167986,ENSG00000140543
GO:0004576	oligosaccharyl transferase activity	molecular_function	0.0017258	0.047834	6	2408	10	22156	ENSG00000102158,ENSG00000163527,ENSG00000163902,ENSG00000134910,ENSG00000118705,ENSG00000104723
GO:0005575	cellular_component	cellular_component	0.0017647	0.048841	2329	2408	21125	22156	ENSG00000116754,ENSG00000068654,ENSG00000189067,ENSG00000108840,ENSG00000083845,ENSG00000061987,ENSG00000137804,ENSG00000153815,ENSG00000198964,ENSG00000112851,ENSG00000155252,ENSG00000187790,ENSG00000103227,ENSG00000137699,ENSG00000119684,ENSG00000196236,ENSG00000088305,ENSG00000155959,ENSG00000119912,ENSG00000123374,ENSG00000117461,ENSG00000156261,ENSG00000115170,ENSG00000120837,ENSG00000095951…
GO:0042254	ribosome biogenesis	biological_process	0.0017682	0.048869	42	2408	309	22156	ENSG00000113360,ENSG00000113460,ENSG00000133316,ENSG00000144895,ENSG00000171862,ENSG00000146909,ENSG00000270800,ENSG00000273899,ENSG00000126524,ENSG00000083845,ENSG00000141076,ENSG00000100201,ENSG00000108559,ENSG00000171311,ENSG00000055483,ENSG00000104626,ENSG00000165732,ENSG00000082898,ENSG00000143748,ENSG00000163811,ENSG00000096717,ENSG00000088930,ENSG00000164934,ENSG00000100101,ENSG00000117419…
GO:2001233	regulation of apoptotic signaling pathway	biological_process	0.0017863	0.0493	64	2408	419	22156	ENSG00000100292,ENSG00000167657,ENSG00000015171,ENSG00000116478,ENSG00000023909,ENSG00000120159,ENSG00000082701,ENSG00000141682,ENSG00000112096,ENSG00000097033,ENSG00000153094,ENSG00000198964,ENSG00000171862,ENSG00000135018,ENSG00000110514,ENSG00000167004,ENSG00000170242,ENSG00000166949,ENSG00000165490,ENSG00000051108,ENSG00000119969,ENSG00000136536,ENSG00000137693,ENSG00000256053,ENSG00000104375…
GO:0004402	histone acetyltransferase activity	molecular_function	0.0018023	0.049672	18	2408	68	22156	ENSG00000048649,ENSG00000137947,ENSG00000144445,ENSG00000196363,ENSG00000121579,ENSG00000147162,ENSG00000084676,ENSG00000005339,ENSG00000122390,ENSG00000083168,ENSG00000100393,ENSG00000124422,ENSG00000124151,ENSG00000128708,ENSG00000025293,ENSG00000156650,ENSG00000080603,ENSG00000120071
GO:0051893	regulation of focal adhesion assembly	biological_process	0.0018289	0.050261	20	2408	63	22156	ENSG00000119185,ENSG00000166949,ENSG00000074054,ENSG00000171862,ENSG00000140575,ENSG00000110880,ENSG00000115109,ENSG00000173156,ENSG00000169398,ENSG00000065613,ENSG00000167657,ENSG00000067900,ENSG00000173517,ENSG00000141376,ENSG00000163539,ENSG00000143951,ENSG00000144824,ENSG00000134318,ENSG00000090020,ENSG00000127603
GO:0090109	regulation of cell-substrate junction assembly	biological_process	0.0018289	0.050261	20	2408	63	22156	ENSG00000119185,ENSG00000115109,ENSG00000110880,ENSG00000171862,ENSG00000140575,ENSG00000074054,ENSG00000166949,ENSG00000141376,ENSG00000173517,ENSG00000167657,ENSG00000067900,ENSG00000065613,ENSG00000169398,ENSG00000173156,ENSG00000127603,ENSG00000090020,ENSG00000134318,ENSG00000144824,ENSG00000163539,ENSG00000143951
GO:0005875	microtubule associated complex	cellular_component	0.0018469	0.050685	39	2408	159	22156	ENSG00000010017,ENSG00000186638,ENSG00000168522,ENSG00000137807,ENSG00000139116,ENSG00000256500,ENSG00000066735,ENSG00000157193,ENSG00000118193,ENSG00000090889,ENSG00000007168,ENSG00000274810,ENSG00000135720,ENSG00000170759,ENSG00000166579,ENSG00000106665,ENSG00000066629,ENSG00000072864,ENSG00000126214,ENSG00000126870,ENSG00000087586,ENSG00000089159,ENSG00000092036,ENSG00000197102,ENSG00000011454…
GO:0044262	cellular carbohydrate metabolic process	biological_process	0.0018639	0.05108	59	2408	326	22156	ENSG00000153201,ENSG00000100393,ENSG00000156958,ENSG00000105723,ENSG00000096717,ENSG00000066777,ENSG00000169764,ENSG00000170266,ENSG00000147408,ENSG00000090316,ENSG00000100644,ENSG00000068383,ENSG00000116209,ENSG00000044446,ENSG00000170525,ENSG00000106692,ENSG00000068024,ENSG00000164776,ENSG00000172456,ENSG00000078269,ENSG00000138119,ENSG00000157353,ENSG00000153936,ENSG00000150907,ENSG00000122882…
GO:0006006	glucose metabolic process	biological_process	0.00187	0.051173	44	2408	254	22156	ENSG00000110090,ENSG00000105953,ENSG00000150907,ENSG00000162337,ENSG00000122882,ENSG00000213639,ENSG00000149639,ENSG00000197594,ENSG00000112062,ENSG00000153201,ENSG00000100393,ENSG00000177156,ENSG00000105723,ENSG00000096717,ENSG00000149925,ENSG00000090316,ENSG00000100644,ENSG00000023697,ENSG00000170525,ENSG00000108515,ENSG00000068024,ENSG00000181192,ENSG00000141682,ENSG00000082701,ENSG00000152256…
GO:0048864	stem cell development	biological_process	0.0018856	0.051528	63	2408	352	22156	ENSG00000151748,ENSG00000181555,ENSG00000113391,ENSG00000150593,ENSG00000044090,ENSG00000171862,ENSG00000118689,ENSG00000115109,ENSG00000166949,ENSG00000204138,ENSG00000196189,ENSG00000168610,ENSG00000134371,ENSG00000070018,ENSG00000158169,ENSG00000163938,ENSG00000173402,ENSG00000049130,ENSG00000139842,ENSG00000249915,ENSG00000130702,ENSG00000167985,ENSG00000082701,ENSG00000133997,ENSG00000130558…
GO:0009411	response to UV	biological_process	0.0019233	0.052484	28	2408	139	22156	ENSG00000143476,ENSG00000132356,ENSG00000062822,ENSG00000144468,ENSG00000132906,ENSG00000170242,ENSG00000102921,ENSG00000100393,ENSG00000188976,ENSG00000005339,ENSG00000164045,ENSG00000128908,ENSG00000162607,ENSG00000171497,ENSG00000085511,ENSG00000149554,ENSG00000134899,ENSG00000122008,ENSG00000225830,ENSG00000077721,ENSG00000130939,ENSG00000135945,ENSG00000124762,ENSG00000135679,ENSG00000136936…
GO:0001833	inner cell mass cell proliferation	biological_process	0.001938	0.052812	6	2408	12	22156	ENSG00000146918,ENSG00000149554,ENSG00000166579,ENSG00000126524,ENSG00000083093,ENSG00000101003
GO:0004532	exoribonuclease activity	molecular_function	0.0019469	0.052981	12	2408	37	22156	ENSG00000125107,ENSG00000171824,ENSG00000152520,ENSG00000163874,ENSG00000117419,ENSG00000104626,ENSG00000088930,ENSG00000111596,ENSG00000155508,ENSG00000172795,ENSG00000113300,ENSG00000140694
GO:2000628	regulation of miRNA metabolic process	biological_process	0.0019672	0.053433	6	2408	11	22156	ENSG00000056586,ENSG00000163874,ENSG00000164329,ENSG00000135870,ENSG00000113360,ENSG00000109320
GO:0008250	oligosaccharyltransferase complex	cellular_component	0.001969	0.053433	6	2408	13	22156	ENSG00000163902,ENSG00000118705,ENSG00000104723,ENSG00000134910,ENSG00000163527,ENSG00000102158
GO:0017038	protein import	biological_process	0.0019854	0.053801	50	2408	273	22156	ENSG00000170312,ENSG00000096717,ENSG00000114030,ENSG00000196911,ENSG00000153201,ENSG00000083312,ENSG00000105197,ENSG00000170606,ENSG00000157110,ENSG00000124587,ENSG00000163874,ENSG00000177370,ENSG00000106799,ENSG00000104980,ENSG00000113569,ENSG00000142599,ENSG00000080815,ENSG00000204152,ENSG00000162928,ENSG00000112210,ENSG00000104517,ENSG00000112062,ENSG00000114346,ENSG00000204764,ENSG00000103197…
GO:0010563	negative regulation of phosphorus metabolic process	biological_process	0.0019954	0.053923	70	2408	424	22156	ENSG00000140443,ENSG00000205339,ENSG00000105701,ENSG00000070018,ENSG00000153395,ENSG00000113648,ENSG00000180370,ENSG00000196712,ENSG00000150593,ENSG00000013588,ENSG00000111266,ENSG00000148498,ENSG00000135090,ENSG00000113575,ENSG00000109762,ENSG00000127914,ENSG00000013364,ENSG00000067606,ENSG00000107404,ENSG00000101391,ENSG00000154127,ENSG00000114302,ENSG00000138835,ENSG00000156052,ENSG00000204628…
GO:0045936	negative regulation of phosphate metabolic process	biological_process	0.0019954	0.053923	70	2408	424	22156	ENSG00000102580,ENSG00000080815,ENSG00000106070,ENSG00000188191,ENSG00000047579,ENSG00000108953,ENSG00000087074,ENSG00000176915,ENSG00000103197,ENSG00000135842,ENSG00000154127,ENSG00000101391,ENSG00000067606,ENSG00000107404,ENSG00000163874,ENSG00000005700,ENSG00000204628,ENSG00000138835,ENSG00000156052,ENSG00000114302,ENSG00000113575,ENSG00000148498,ENSG00000135090,ENSG00000013364,ENSG00000127914…
GO:0034605	cellular response to heat	biological_process	0.002009	0.054125	24	2408	121	22156	ENSG00000141564,ENSG00000105993,ENSG00000196712,ENSG00000168259,ENSG00000096717,ENSG00000100393,ENSG00000174437,ENSG00000120694,ENSG00000005339,ENSG00000144231,ENSG00000112208,ENSG00000102054,ENSG00000249915,ENSG00000149311,ENSG00000138119,ENSG00000066427,ENSG00000100292,ENSG00000110958,ENSG00000254087,ENSG00000108953,ENSG00000124762,ENSG00000044574,ENSG00000082701,ENSG00000175054
GO:0006999	nuclear pore organization	biological_process	0.0020123	0.054125	8	2408	14	22156	ENSG00000115310,ENSG00000155561,ENSG00000110713,ENSG00000124789,ENSG00000069248,ENSG00000163002,ENSG00000138750,ENSG00000058804
GO:0051653	spindle localization	biological_process	0.0020129	0.054125	15	2408	44	22156	ENSG00000007168,ENSG00000108424,ENSG00000166579,ENSG00000115091,ENSG00000121957,ENSG00000138071,ENSG00000072864,ENSG00000197386,ENSG00000047849,ENSG00000137804,ENSG00000074054,ENSG00000066279,ENSG00000135476,ENSG00000134278,ENSG00000197102
GO:0030968	endoplasmic reticulum unfolded protein response	biological_process	0.002014	0.054125	14	2408	55	22156	ENSG00000100393,ENSG00000012174,ENSG00000164463,ENSG00000213676,ENSG00000055332,ENSG00000044574,ENSG00000159461,ENSG00000136986,ENSG00000116761,ENSG00000204628,ENSG00000182158,ENSG00000118217,ENSG00000051108,ENSG00000124164
GO:0033186	CAF-1 complex	cellular_component	0.0020185	0.05417	3	2408	3	22156	ENSG00000167670,ENSG00000162521,ENSG00000159259
GO:0003697	single-stranded DNA binding	molecular_function	0.0020248	0.054265	25	2408	107	22156	ENSG00000178971,ENSG00000076242,ENSG00000163002,ENSG00000134899,ENSG00000177302,ENSG00000138095,ENSG00000182185,ENSG00000070950,ENSG00000113810,ENSG00000101773,ENSG00000104738,ENSG00000186141,ENSG00000122566,ENSG00000134758,ENSG00000160957,ENSG00000111802,ENSG00000273899,ENSG00000100101,ENSG00000270181,ENSG00000197299,ENSG00000065328,ENSG00000076003,ENSG00000144231,ENSG00000113318,ENSG00000119318
GO:0043065	positive regulation of apoptotic process	biological_process	0.0020389	0.054488	78	2408	496	22156	ENSG00000183049,ENSG00000167604,ENSG00000163697,ENSG00000102606,ENSG00000152409,ENSG00000150593,ENSG00000151748,ENSG00000196712,ENSG00000165304,ENSG00000197548,ENSG00000135250,ENSG00000183765,ENSG00000119508,ENSG00000120889,ENSG00000185104,ENSG00000177425,ENSG00000149311,ENSG00000155111,ENSG00000197386,ENSG00000170776,ENSG00000143382,ENSG00000169174,ENSG00000204628,ENSG00000131747,ENSG00000217128…
GO:0030521	androgen receptor signaling pathway	biological_process	0.0020412	0.054488	20	2408	76	22156	ENSG00000078043,ENSG00000096717,ENSG00000124151,ENSG00000100393,ENSG00000114861,ENSG00000084676,ENSG00000136146,ENSG00000108510,ENSG00000114062,ENSG00000134058,ENSG00000196498,ENSG00000067113,ENSG00000100201,ENSG00000127616,ENSG00000141027,ENSG00000164758,ENSG00000180530,ENSG00000042429,ENSG00000116478,ENSG00000063978
GO:0043068	positive regulation of programmed cell death	biological_process	0.0020415	0.054488	79	2408	502	22156	ENSG00000170776,ENSG00000197386,ENSG00000131747,ENSG00000217128,ENSG00000068024,ENSG00000143382,ENSG00000169174,ENSG00000204628,ENSG00000136002,ENSG00000106799,ENSG00000104880,ENSG00000101057,ENSG00000080815,ENSG00000124126,ENSG00000114346,ENSG00000196914,ENSG00000003756,ENSG00000150907,ENSG00000183049,ENSG00000167604,ENSG00000163697,ENSG00000151748,ENSG00000196712,ENSG00000102606,ENSG00000152409…
GO:0031463	Cul3-RING ubiquitin ligase complex	cellular_component	0.0020763	0.05534	12	2408	37	22156	ENSG00000166233,ENSG00000036257,ENSG00000122550,ENSG00000167977,ENSG00000174010,ENSG00000249915,ENSG00000162413,ENSG00000076321,ENSG00000145332,ENSG00000109466,ENSG00000146021,ENSG00000114796
GO:0031252	cell leading edge	cellular_component	0.0021291	0.056671	88	2408	410	22156	ENSG00000115091,ENSG00000133789,ENSG00000205726,ENSG00000196405,ENSG00000007168,ENSG00000106078,ENSG00000119185,ENSG00000107862,ENSG00000092820,ENSG00000109466,ENSG00000115109,ENSG00000175866,ENSG00000089006,ENSG00000105221,ENSG00000131504,ENSG00000141376,ENSG00000049130,ENSG00000173402,ENSG00000163539,ENSG00000103335,ENSG00000142627,ENSG00000090020,ENSG00000092439,ENSG00000127603,ENSG00000139132…
GO:0006986	response to unfolded protein	biological_process	0.0021596	0.057403	24	2408	129	22156	ENSG00000159461,ENSG00000118217,ENSG00000116761,ENSG00000123240,ENSG00000051108,ENSG00000102580,ENSG00000122557,ENSG00000164463,ENSG00000160087,ENSG00000044574,ENSG00000136986,ENSG00000144468,ENSG00000204628,ENSG00000182158,ENSG00000170606,ENSG00000124164,ENSG00000144224,ENSG00000012174,ENSG00000100393,ENSG00000213676,ENSG00000055332,ENSG00000162616,ENSG00000120694,ENSG00000163527
GO:0032465	regulation of cytokinesis	biological_process	0.0021755	0.057669	21	2408	87	22156	ENSG00000103769,ENSG00000094804,ENSG00000115760,ENSG00000118193,ENSG00000162413,ENSG00000137807,ENSG00000114346,ENSG00000198901,ENSG00000138182,ENSG00000123159,ENSG00000104218,ENSG00000090565,ENSG00000087586,ENSG00000097033,ENSG00000065243,ENSG00000278259,ENSG00000181555,ENSG00000036257,ENSG00000198382,ENSG00000072121,ENSG00000171132
GO:0033673	negative regulation of kinase activity	biological_process	0.0021755	0.057669	45	2408	265	22156	ENSG00000112079,ENSG00000107404,ENSG00000131023,ENSG00000110880,ENSG00000101391,ENSG00000096717,ENSG00000128563,ENSG00000185420,ENSG00000154127,ENSG00000130695,ENSG00000114302,ENSG00000156052,ENSG00000138835,ENSG00000204628,ENSG00000005700,ENSG00000141564,ENSG00000124762,ENSG00000188191,ENSG00000047579,ENSG00000213066,ENSG00000197381,ENSG00000074319,ENSG00000080815,ENSG00000060237,ENSG00000102580…
GO:0042405	nuclear inclusion body	cellular_component	0.0022356	0.059172	7	2408	13	22156	ENSG00000153201,ENSG00000066427,ENSG00000110713,ENSG00000070950,ENSG00000124789,ENSG00000104320,ENSG00000133302
GO:0001221	transcription cofactor binding	molecular_function	0.0022383	0.059172	13	2408	41	22156	ENSG00000150907,ENSG00000109118,ENSG00000106546,ENSG00000082258,ENSG00000118260,ENSG00000119408,ENSG00000111596,ENSG00000131196,ENSG00000118689,ENSG00000187079,ENSG00000119508,ENSG00000166049,ENSG00000049246
GO:0010639	negative regulation of organelle organization	biological_process	0.0022486	0.059365	60	2408	316	22156	ENSG00000109111,ENSG00000141556,ENSG00000149554,ENSG00000149311,ENSG00000101367,ENSG00000283154,ENSG00000057663,ENSG00000010244,ENSG00000153827,ENSG00000112200,ENSG00000088305,ENSG00000162600,ENSG00000087274,ENSG00000159692,ENSG00000107104,ENSG00000156970,ENSG00000144824,ENSG00000186635,ENSG00000169375,ENSG00000163539,ENSG00000117724,ENSG00000169679,ENSG00000128789,ENSG00000127663,ENSG00000133789…
GO:0042455	ribonucleoside biosynthetic process	biological_process	0.002262	0.059637	23	2408	114	22156	ENSG00000166796,ENSG00000168803,ENSG00000168610,ENSG00000156110,ENSG00000035687,ENSG00000162368,ENSG00000171793,ENSG00000099256,ENSG00000149925,ENSG00000116459,ENSG00000120137,ENSG00000097021,ENSG00000278540,ENSG00000004864,ENSG00000125779,ENSG00000163655,ENSG00000114491,ENSG00000143179,ENSG00000075239,ENSG00000143156,ENSG00000165704,ENSG00000165629,ENSG00000138801
GO:0042470	melanosome	cellular_component	0.0022806	0.059938	25	2408	118	22156	ENSG00000168003,ENSG00000033627,ENSG00000100099,ENSG00000101152,ENSG00000115484,ENSG00000143870,ENSG00000104388,ENSG00000127022,ENSG00000117450,ENSG00000167004,ENSG00000163902,ENSG00000144566,ENSG00000197157,ENSG00000185624,ENSG00000155660,ENSG00000101444,ENSG00000008282,ENSG00000047579,ENSG00000072274,ENSG00000069849,ENSG00000108953,ENSG00000044574,ENSG00000042493,ENSG00000185896,ENSG00000075785
GO:0048770	pigment granule	cellular_component	0.0022806	0.059938	25	2408	118	22156	ENSG00000075785,ENSG00000185896,ENSG00000042493,ENSG00000044574,ENSG00000108953,ENSG00000069849,ENSG00000072274,ENSG00000047579,ENSG00000101444,ENSG00000008282,ENSG00000155660,ENSG00000185624,ENSG00000197157,ENSG00000167004,ENSG00000117450,ENSG00000163902,ENSG00000144566,ENSG00000127022,ENSG00000143870,ENSG00000115484,ENSG00000104388,ENSG00000101152,ENSG00000100099,ENSG00000033627,ENSG00000168003
GO:1901796	regulation of signal transduction by p53 class mediator	biological_process	0.0022827	0.059938	28	2408	141	22156	ENSG00000175054,ENSG00000183765,ENSG00000123374,ENSG00000136536,ENSG00000135679,ENSG00000088325,ENSG00000092201,ENSG00000141682,ENSG00000130699,ENSG00000172530,ENSG00000112062,ENSG00000149311,ENSG00000149554,ENSG00000261236,ENSG00000087586,ENSG00000188976,ENSG00000083168,ENSG00000064313,ENSG00000100393,ENSG00000143514,ENSG00000096717,ENSG00000122779,ENSG00000026508,ENSG00000157540,ENSG00000176208…
GO:0060766	negative regulation of androgen receptor signaling pathway	biological_process	0.0023298	0.061094	7	2408	15	22156	ENSG00000141027,ENSG00000114861,ENSG00000127616,ENSG00000116478,ENSG00000196498,ENSG00000096717,ENSG00000078043
GO:0043297	apical junction assembly	biological_process	0.0023524	0.061602	17	2408	58	22156	ENSG00000075711,ENSG00000188878,ENSG00000148498,ENSG00000027075,ENSG00000141556,ENSG00000114346,ENSG00000035403,ENSG00000164877,ENSG00000147649,ENSG00000072415,ENSG00000151208,ENSG00000065243,ENSG00000132849,ENSG00000067955,ENSG00000044115,ENSG00000104067,ENSG00000130402
GO:0042795	snRNA transcription from RNA polymerase II promoter	biological_process	0.0023756	0.062125	18	2408	73	22156	ENSG00000138785,ENSG00000104613,ENSG00000197265,ENSG00000153767,ENSG00000185591,ENSG00000164151,ENSG00000144231,ENSG00000028277,ENSG00000181222,ENSG00000143190,ENSG00000163125,ENSG00000137947,ENSG00000101413,ENSG00000143493,ENSG00000082258,ENSG00000143624,ENSG00000136937,ENSG00000134058
GO:0097306	cellular response to alcohol	biological_process	0.0023834	0.062246	30	2408	139	22156	ENSG00000150907,ENSG00000130707,ENSG00000121621,ENSG00000173402,ENSG00000102174,ENSG00000113580,ENSG00000157193,ENSG00000088305,ENSG00000023839,ENSG00000134318,ENSG00000186480,ENSG00000197256,ENSG00000070961,ENSG00000180530,ENSG00000132356,ENSG00000119772,ENSG00000155506,ENSG00000171132,ENSG00000044115,ENSG00000132906,ENSG00000185420,ENSG00000070018,ENSG00000096717,ENSG00000122779,ENSG00000124151…
GO:0016410	N-acyltransferase activity	molecular_function	0.0023933	0.06242	26	2408	119	22156	ENSG00000144445,ENSG00000137947,ENSG00000165102,ENSG00000135040,ENSG00000121579,ENSG00000196363,ENSG00000172292,ENSG00000141446,ENSG00000048649,ENSG00000172766,ENSG00000025293,ENSG00000139624,ENSG00000120071,ENSG00000111300,ENSG00000080603,ENSG00000156650,ENSG00000023330,ENSG00000083168,ENSG00000122390,ENSG00000084676,ENSG00000005339,ENSG00000147162,ENSG00000128708,ENSG00000124151,ENSG00000100393…
GO:0051304	chromosome separation	biological_process	0.0024015	0.062551	12	2408	35	22156	ENSG00000076242,ENSG00000187790,ENSG00000121152,ENSG00000131747,ENSG00000177302,ENSG00000163104,ENSG00000178966,ENSG00000135476,ENSG00000197299,ENSG00000010292,ENSG00000159374,ENSG00000151503
GO:0019216	regulation of lipid metabolic process	biological_process	0.002413	0.062767	69	2408	399	22156	ENSG00000274211,ENSG00000109320,ENSG00000012174,ENSG00000186350,ENSG00000204628,ENSG00000104549,ENSG00000185591,ENSG00000103479,ENSG00000123983,ENSG00000110090,ENSG00000186480,ENSG00000198911,ENSG00000142453,ENSG00000011198,ENSG00000012660,ENSG00000001630,ENSG00000170485,ENSG00000173757,ENSG00000005339,ENSG00000135052,ENSG00000171132,ENSG00000113648,ENSG00000153395,ENSG00000140577,ENSG00000162409…
GO:0051716	cellular response to stimulus	biological_process	0.0024225	0.06293	997	2408	8304	22156	ENSG00000196083,ENSG00000004399,ENSG00000144231,ENSG00000123104,ENSG00000070495,ENSG00000100479,ENSG00000198742,ENSG00000132356,ENSG00000091039,ENSG00000166037,ENSG00000152409,ENSG00000166025,ENSG00000102471,ENSG00000110851,ENSG00000078140,ENSG00000197275,ENSG00000141527,ENSG00000075391,ENSG00000196498,ENSG00000165304,ENSG00000118412,ENSG00000197548,ENSG00000135250,ENSG00000068885,ENSG00000283321…
GO:0007076	mitotic chromosome condensation	biological_process	0.0024547	0.063681	7	2408	16	22156	ENSG00000113810,ENSG00000164190,ENSG00000116273,ENSG00000151503,ENSG00000137804,ENSG00000121152,ENSG00000010292
GO:0045892	negative regulation of transcription, DNA-dependent	biological_process	0.0024583	0.063689	177	2408	1285	22156	ENSG00000175029,ENSG00000134046,ENSG00000143842,ENSG00000151718,ENSG00000114126,ENSG00000109118,ENSG00000141027,ENSG00000074266,ENSG00000086102,ENSG00000196498,ENSG00000048649,ENSG00000117724,ENSG00000113648,ENSG00000105993,ENSG00000163872,ENSG00000150593,ENSG00000172262,ENSG00000113391,ENSG00000109685,ENSG00000278272,ENSG00000147649,ENSG00000122779,ENSG00000134371,ENSG00000078699,ENSG00000153147…
GO:0051321	meiotic cell cycle	biological_process	0.0024871	0.06435	50	2408	263	22156	ENSG00000024048,ENSG00000136492,ENSG00000113318,ENSG00000087586,ENSG00000121152,ENSG00000137822,ENSG00000115091,ENSG00000185697,ENSG00000187741,ENSG00000196074,ENSG00000108384,ENSG00000138071,ENSG00000156970,ENSG00000113575,ENSG00000085224,ENSG00000197275,ENSG00000169679,ENSG00000123374,ENSG00000182185,ENSG00000151503,ENSG00000173715,ENSG00000187790,ENSG00000149311,ENSG00000119684,ENSG00000178966…
GO:0007020	microtubule nucleation	biological_process	0.0025001	0.0646	12	2408	39	22156	ENSG00000275835,ENSG00000163539,ENSG00000151849,ENSG00000072864,ENSG00000074054,ENSG00000140025,ENSG00000127914,ENSG00000101639,ENSG00000126216,ENSG00000137822,ENSG00000010017,ENSG00000166579
GO:0018393	internal peptidyl-lysine acetylation	biological_process	0.002509	0.064746	36	2408	177	22156	ENSG00000120071,ENSG00000135341,ENSG00000080603,ENSG00000025293,ENSG00000128708,ENSG00000096717,ENSG00000124422,ENSG00000100393,ENSG00000188976,ENSG00000083168,ENSG00000198604,ENSG00000204463,ENSG00000168137,ENSG00000175792,ENSG00000100425,ENSG00000163872,ENSG00000156650,ENSG00000111653,ENSG00000124151,ENSG00000122390,ENSG00000084676,ENSG00000005339,ENSG00000147162,ENSG00000121579,ENSG00000149554…
GO:2000780	negative regulation of double-strand break repair	biological_process	0.0025171	0.064868	12	2408	32	22156	ENSG00000174010,ENSG00000175643,ENSG00000153827,ENSG00000104517,ENSG00000051341,ENSG00000166439,ENSG00000114026,ENSG00000197299,ENSG00000122376,ENSG00000067369,ENSG00000181544,ENSG00000185480
GO:0003730	mRNA 3'-UTR binding	molecular_function	0.0025393	0.065354	20	2408	87	22156	ENSG00000163874,ENSG00000101104,ENSG00000125944,ENSG00000155506,ENSG00000135870,ENSG00000136231,ENSG00000122566,ENSG00000173933,ENSG00000138593,ENSG00000140694,ENSG00000055917,ENSG00000159217,ENSG00000187742,ENSG00000171490,ENSG00000092199,ENSG00000102317,ENSG00000107864,ENSG00000114416,ENSG00000134644,ENSG00000113742
GO:0061077	chaperone-mediated protein folding	biological_process	0.0025503	0.065551	12	2408	65	22156	ENSG00000110958,ENSG00000168259,ENSG00000148719,ENSG00000126602,ENSG00000044574,ENSG00000120694,ENSG00000162616,ENSG00000171497,ENSG00000096060,ENSG00000178950,ENSG00000155660,ENSG00000166226
GO:0071479	cellular response to ionizing radiation	biological_process	0.002556	0.065608	19	2408	74	22156	ENSG00000096717,ENSG00000197299,ENSG00000128908,ENSG00000110108,ENSG00000164808,ENSG00000079246,ENSG00000067369,ENSG00000135679,ENSG00000044574,ENSG00000124762,ENSG00000175054,ENSG00000183765,ENSG00000137693,ENSG00000151876,ENSG00000149311,ENSG00000112062,ENSG00000143493,ENSG00000114346,ENSG00000164190
GO:0045132	meiotic chromosome segregation	biological_process	0.0025648	0.065748	15	2408	50	22156	ENSG00000159374,ENSG00000062650,ENSG00000169679,ENSG00000113810,ENSG00000135476,ENSG00000197299,ENSG00000156970,ENSG00000131747,ENSG00000138071,ENSG00000108384,ENSG00000178966,ENSG00000115091,ENSG00000076242,ENSG00000187790,ENSG00000121152
GO:0000792	heterochromatin	cellular_component	0.0025716	0.065836	19	2408	78	22156	ENSG00000085224,ENSG00000009954,ENSG00000151503,ENSG00000130816,ENSG00000074266,ENSG00000119969,ENSG00000161036,ENSG00000110367,ENSG00000116478,ENSG00000163104,ENSG00000134046,ENSG00000077721,ENSG00000096717,ENSG00000107077,ENSG00000196199,ENSG00000127663,ENSG00000119772,ENSG00000113648,ENSG00000276043
GO:0009226	nucleotide-sugar biosynthetic process	biological_process	0.0025912	0.066251	8	2408	24	22156	ENSG00000131459,ENSG00000117143,ENSG00000112699,ENSG00000169764,ENSG00000198380,ENSG00000109814,ENSG00000157353,ENSG00000115652
GO:0031966	mitochondrial membrane	cellular_component	0.0025951	0.066263	97	2408	771	22156	ENSG00000105819,ENSG00000087470,ENSG00000132305,ENSG00000129003,ENSG00000106785,ENSG00000113845,ENSG00000115520,ENSG00000130159,ENSG00000105364,ENSG00000105197,ENSG00000130414,ENSG00000119421,ENSG00000105953,ENSG00000126602,ENSG00000254087,ENSG00000171109,ENSG00000160785,ENSG00000115657,ENSG00000099968,ENSG00000107745,ENSG00000118689,ENSG00000061794,ENSG00000011295,ENSG00000177646,ENSG00000168610…
GO:0005083	small GTPase regulator activity	molecular_function	0.0026091	0.066534	69	2408	308	22156	ENSG00000196914,ENSG00000165219,ENSG00000197694,ENSG00000214944,ENSG00000150760,ENSG00000103657,ENSG00000114346,ENSG00000075711,ENSG00000150672,ENSG00000104880,ENSG00000124126,ENSG00000136002,ENSG00000188419,ENSG00000132670,ENSG00000108953,ENSG00000182400,ENSG00000186716,ENSG00000141736,ENSG00000138670,ENSG00000066777,ENSG00000180198,ENSG00000170776,ENSG00000160218,ENSG00000133812,ENSG00000119522…
GO:0030097	hemopoiesis	biological_process	0.0026194	0.066709	132	2408	904	22156	ENSG00000114861,ENSG00000028277,ENSG00000078747,ENSG00000142192,ENSG00000254087,ENSG00000104375,ENSG00000073921,ENSG00000137693,ENSG00000111203,ENSG00000075856,ENSG00000112062,ENSG00000168610,ENSG00000105393,ENSG00000118689,ENSG00000101096,ENSG00000108840,ENSG00000253729,ENSG00000118260,ENSG00000172175,ENSG00000079246,ENSG00000166224,ENSG00000119314,ENSG00000169375,ENSG00000117335,ENSG00000100225…
GO:0005925	focal adhesion	cellular_component	0.002663	0.067712	83	2408	449	22156	ENSG00000151694,ENSG00000137807,ENSG00000083857,ENSG00000087274,ENSG00000185624,ENSG00000136205,ENSG00000144824,ENSG00000126883,ENSG00000102606,ENSG00000145012,ENSG00000138071,ENSG00000105855,ENSG00000106683,ENSG00000089159,ENSG00000127947,ENSG00000142798,ENSG00000143398,ENSG00000035403,ENSG00000154380,ENSG00000129116,ENSG00000151914,ENSG00000108953,ENSG00000124222,ENSG00000082781,ENSG00000054654…
GO:0005721	centromeric heterochromatin	cellular_component	0.0026657	0.067712	9	2408	21	22156	ENSG00000113648,ENSG00000119969,ENSG00000161036,ENSG00000127663,ENSG00000151503,ENSG00000130816,ENSG00000009954,ENSG00000085224,ENSG00000107077
GO:0008270	zinc ion binding	molecular_function	0.0026957	0.068383	144	2408	920	22156	ENSG00000095015,ENSG00000117139,ENSG00000142599,ENSG00000130816,ENSG00000063978,ENSG00000121060,ENSG00000100393,ENSG00000043514,ENSG00000107959,ENSG00000083168,ENSG00000136169,ENSG00000140455,ENSG00000116984,ENSG00000130779,ENSG00000006459,ENSG00000150779,ENSG00000173889,ENSG00000176407,ENSG00000135269,ENSG00000173273,ENSG00000086102,ENSG00000015479,ENSG00000086666,ENSG00000148120,ENSG00000154710…
GO:0010216	maintenance of DNA methylation	biological_process	0.0027178	0.068854	5	2408	6	22156	ENSG00000119969,ENSG00000102974,ENSG00000187555,ENSG00000130816,ENSG00000276043
GO:0000796	condensin complex	cellular_component	0.0027223	0.068878	5	2408	8	22156	ENSG00000113810,ENSG00000151503,ENSG00000146918,ENSG00000010292,ENSG00000121152
GO:0006515	misfolded or incompletely synthesized protein catabolic process	biological_process	0.0027687	0.06992	11	2408	40	22156	ENSG00000102595,ENSG00000102910,ENSG00000145743,ENSG00000136731,ENSG00000036257,ENSG00000162600,ENSG00000204463,ENSG00000136758,ENSG00000174010,ENSG00000136986,ENSG00000066427
GO:0072523	purine-containing compound catabolic process	biological_process	0.0027706	0.06992	107	2408	585	22156	ENSG00000107036,ENSG00000159842,ENSG00000169398,ENSG00000160293,ENSG00000073921,ENSG00000057608,ENSG00000069849,ENSG00000114026,ENSG00000119125,ENSG00000060237,ENSG00000158987,ENSG00000113231,ENSG00000272325,ENSG00000031823,ENSG00000160360,ENSG00000139132,ENSG00000157985,ENSG00000008086,ENSG00000213047,ENSG00000087470,ENSG00000140575,ENSG00000168259,ENSG00000031003,ENSG00000168803,ENSG00000153201…
GO:0061024	membrane organization	biological_process	0.0027951	0.070447	163	2408	1053	22156	ENSG00000162600,ENSG00000143153,ENSG00000109062,ENSG00000079332,ENSG00000114126,ENSG00000197548,ENSG00000029725,ENSG00000138071,ENSG00000173744,ENSG00000130635,ENSG00000006715,ENSG00000115839,ENSG00000198742,ENSG00000196535,ENSG00000092108,ENSG00000138279,ENSG00000068650,ENSG00000149182,ENSG00000024422,ENSG00000206560,ENSG00000007923,ENSG00000150760,ENSG00000138674,ENSG00000143398,ENSG00000165629…
GO:0000123	histone acetyltransferase complex	cellular_component	0.0028181	0.070933	21	2408	87	22156	ENSG00000135341,ENSG00000156650,ENSG00000036549,ENSG00000120071,ENSG00000163872,ENSG00000111653,ENSG00000025293,ENSG00000100393,ENSG00000124422,ENSG00000005339,ENSG00000143569,ENSG00000147162,ENSG00000064313,ENSG00000083168,ENSG00000196363,ENSG00000175792,ENSG00000130699,ENSG00000144445,ENSG00000048649,ENSG00000100425,ENSG00000183495
GO:0010212	response to ionizing radiation	biological_process	0.0028231	0.070968	33	2408	154	22156	ENSG00000128908,ENSG00000105393,ENSG00000132356,ENSG00000253729,ENSG00000067369,ENSG00000135679,ENSG00000044574,ENSG00000175054,ENSG00000183765,ENSG00000164808,ENSG00000079246,ENSG00000087206,ENSG00000088305,ENSG00000143207,ENSG00000149311,ENSG00000096717,ENSG00000197299,ENSG00000163781,ENSG00000110108,ENSG00000168411,ENSG00000119772,ENSG00000124762,ENSG00000167325,ENSG00000151876,ENSG00000137693…
GO:0042147	retrograde transport, endosome to Golgi	biological_process	0.0028535	0.071556	23	2408	95	22156	ENSG00000075785,ENSG00000008294,ENSG00000036054,ENSG00000124222,ENSG00000151532,ENSG00000164292,ENSG00000184014,ENSG00000122490,ENSG00000107036,ENSG00000067208,ENSG00000004766,ENSG00000089006,ENSG00000107862,ENSG00000143952,ENSG00000129493,ENSG00000160218,ENSG00000132405,ENSG00000185722,ENSG00000082805,ENSG00000106266,ENSG00000141252,ENSG00000070371,ENSG00000162236
GO:0008135	translation factor activity, nucleic acid binding	molecular_function	0.0028566	0.071556	22	2408	117	22156	ENSG00000104408,ENSG00000123908,ENSG00000084623,ENSG00000086232,ENSG00000075151,ENSG00000107864,ENSG00000120705,ENSG00000147677,ENSG00000113742,ENSG00000149100,ENSG00000175376,ENSG00000067248,ENSG00000120662,ENSG00000168827,ENSG00000103342,ENSG00000126070,ENSG00000089154,ENSG00000106263,ENSG00000100664,ENSG00000185024,ENSG00000144895,ENSG00000156976
GO:0032933	SREBP signaling pathway	biological_process	0.0028575	0.071556	5	2408	9	22156	ENSG00000109670,ENSG00000125629,ENSG00000144895,ENSG00000114650,ENSG00000186480
GO:0031334	positive regulation of protein complex assembly	biological_process	0.0028621	0.071579	50	2408	261	22156	ENSG00000171132,ENSG00000138071,ENSG00000196405,ENSG00000152409,ENSG00000164151,ENSG00000115091,ENSG00000153094,ENSG00000097033,ENSG00000130429,ENSG00000241553,ENSG00000198722,ENSG00000139842,ENSG00000127914,ENSG00000153317,ENSG00000137947,ENSG00000134899,ENSG00000175866,ENSG00000185104,ENSG00000101367,ENSG00000136936,ENSG00000082701,ENSG00000164808,ENSG00000119906,ENSG00000140105,ENSG00000141682…
GO:0019637	organophosphate metabolic process	biological_process	0.0028989	0.072406	247	2408	1579	22156	ENSG00000188419,ENSG00000075239,ENSG00000167325,ENSG00000136731,ENSG00000123983,ENSG00000124126,ENSG00000143179,ENSG00000155903,ENSG00000150672,ENSG00000075711,ENSG00000112210,ENSG00000011198,ENSG00000196914,ENSG00000165219,ENSG00000103197,ENSG00000011454,ENSG00000147799,ENSG00000157353,ENSG00000033170,ENSG00000147408,ENSG00000274211,ENSG00000148908,ENSG00000214078,ENSG00000114554,ENSG00000155189…
GO:0032386	regulation of intracellular transport	biological_process	0.0029104	0.072601	77	2408	448	22156	ENSG00000138750,ENSG00000101310,ENSG00000082898,ENSG00000196924,ENSG00000100292,ENSG00000105221,ENSG00000131504,ENSG00000141376,ENSG00000141682,ENSG00000100401,ENSG00000138757,ENSG00000082701,ENSG00000170759,ENSG00000097033,ENSG00000119185,ENSG00000092820,ENSG00000100614,ENSG00000162852,ENSG00000166949,ENSG00000124789,ENSG00000197102,ENSG00000132953,ENSG00000112062,ENSG00000124571,ENSG00000151422…
GO:0045738	negative regulation of DNA repair	biological_process	0.0029174	0.072681	12	2408	33	22156	ENSG00000122376,ENSG00000197299,ENSG00000114026,ENSG00000166439,ENSG00000185480,ENSG00000181544,ENSG00000067369,ENSG00000175643,ENSG00000174010,ENSG00000051341,ENSG00000104517,ENSG00000153827
GO:0043565	sequence-specific DNA binding	molecular_function	0.0029504	0.07341	158	2408	1166	22156	ENSG00000112200,ENSG00000244405,ENSG00000162521,ENSG00000119508,ENSG00000106948,ENSG00000131196,ENSG00000180628,ENSG00000198815,ENSG00000276043,ENSG00000156273,ENSG00000153767,ENSG00000101190,ENSG00000105866,ENSG00000122566,ENSG00000005339,ENSG00000171988,ENSG00000140451,ENSG00000169926,ENSG00000113580,ENSG00000143190,ENSG00000198911,ENSG00000085840,ENSG00000167491,ENSG00000170485,ENSG00000150907…
GO:0030522	intracellular receptor signaling pathway	biological_process	0.0029736	0.073891	60	2408	323	22156	ENSG00000134058,ENSG00000106462,ENSG00000067113,ENSG00000197256,ENSG00000127616,ENSG00000182446,ENSG00000137693,ENSG00000180530,ENSG00000042429,ENSG00000132466,ENSG00000134644,ENSG00000104517,ENSG00000142453,ENSG00000137509,ENSG00000113580,ENSG00000063978,ENSG00000096717,ENSG00000103671,ENSG00000100393,ENSG00000055917,ENSG00000112584,ENSG00000131023,ENSG00000114861,ENSG00000136146,ENSG00000135341…
GO:0008168	methyltransferase activity	molecular_function	0.0030003	0.07446	41	2408	229	22156	ENSG00000005483,ENSG00000108799,ENSG00000074266,ENSG00000196363,ENSG00000088305,ENSG00000104885,ENSG00000181090,ENSG00000165671,ENSG00000055609,ENSG00000134077,ENSG00000150456,ENSG00000109685,ENSG00000173120,ENSG00000066651,ENSG00000181555,ENSG00000110851,ENSG00000162639,ENSG00000168300,ENSG00000162851,ENSG00000106462,ENSG00000130816,ENSG00000170325,ENSG00000185238,ENSG00000142453,ENSG00000168228…
GO:0042325	regulation of phosphorylation	biological_process	0.0030263	0.07501	195	2408	1330	22156	ENSG00000163874,ENSG00000157110,ENSG00000204628,ENSG00000156052,ENSG00000089154,ENSG00000138835,ENSG00000154127,ENSG00000132155,ENSG00000164244,ENSG00000137936,ENSG00000101391,ENSG00000067606,ENSG00000170776,ENSG00000176915,ENSG00000086232,ENSG00000114346,ENSG00000135932,ENSG00000118816,ENSG00000135842,ENSG00000102580,ENSG00000094804,ENSG00000137601,ENSG00000106462,ENSG00000167193,ENSG00000095015…
GO:1901701	cellular response to oxygen-containing compound	biological_process	0.0030518	0.075545	164	2408	1098	22156	ENSG00000105221,ENSG00000173402,ENSG00000065559,ENSG00000004799,ENSG00000175866,ENSG00000173473,ENSG00000109756,ENSG00000044574,ENSG00000090020,ENSG00000073060,ENSG00000168615,ENSG00000134324,ENSG00000137145,ENSG00000164808,ENSG00000100401,ENSG00000132906,ENSG00000116954,ENSG00000008130,ENSG00000130766,ENSG00000170759,ENSG00000171862,ENSG00000162104,ENSG00000198722,ENSG00000092820,ENSG00000165240…
GO:0007264	small GTPase mediated signal transduction	biological_process	0.003057	0.075578	114	2408	595	22156	ENSG00000100292,ENSG00000049130,ENSG00000134909,ENSG00000188559,ENSG00000158321,ENSG00000109756,ENSG00000089639,ENSG00000066933,ENSG00000144118,ENSG00000084733,ENSG00000123374,ENSG00000196935,ENSG00000138757,ENSG00000186635,ENSG00000206418,ENSG00000103769,ENSG00000107554,ENSG00000121957,ENSG00000116954,ENSG00000205726,ENSG00000071205,ENSG00000275832,ENSG00000165322,ENSG00000107263,ENSG00000161011…
GO:0005759	mitochondrial matrix	cellular_component	0.0030674	0.075738	69	2408	492	22156	ENSG00000140374,ENSG00000084754,ENSG00000165629,ENSG00000113580,ENSG00000151413,ENSG00000162851,ENSG00000138095,ENSG00000132153,ENSG00000104980,ENSG00000075239,ENSG00000103356,ENSG00000204568,ENSG00000078070,ENSG00000063854,ENSG00000214113,ENSG00000107959,ENSG00000115419,ENSG00000110435,ENSG00000043514,ENSG00000170312,ENSG00000134905,ENSG00000011376,ENSG00000066427,ENSG00000106105,ENSG00000256591…
GO:0032502	developmental process	biological_process	0.0031212	0.076828	876	2408	6749	22156	ENSG00000196189,ENSG00000113360,ENSG00000145743,ENSG00000198799,ENSG00000102606,ENSG00000101190,ENSG00000196712,ENSG00000178105,ENSG00000072274,ENSG00000152767,ENSG00000119508,ENSG00000206530,ENSG00000163785,ENSG00000177425,ENSG00000130702,ENSG00000158169,ENSG00000154122,ENSG00000012174,ENSG00000162733,ENSG00000088930,ENSG00000033170,ENSG00000168014,ENSG00000186350,ENSG00000148516,ENSG00000131747…
GO:0071425	hematopoietic stem cell proliferation	biological_process	0.003122	0.076828	8	2408	23	22156	ENSG00000101882,ENSG00000075856,ENSG00000178971,ENSG00000049130,ENSG00000177479,ENSG00000105393,ENSG00000244754,ENSG00000055332
GO:0030055	cell-substrate junction	cellular_component	0.0031233	0.076828	84	2408	456	22156	ENSG00000136205,ENSG00000185624,ENSG00000083857,ENSG00000087274,ENSG00000151694,ENSG00000137807,ENSG00000126883,ENSG00000144824,ENSG00000105855,ENSG00000138071,ENSG00000145012,ENSG00000102606,ENSG00000089159,ENSG00000106683,ENSG00000143398,ENSG00000035403,ENSG00000142798,ENSG00000127947,ENSG00000108953,ENSG00000124222,ENSG00000151914,ENSG00000154380,ENSG00000129116,ENSG00000114302,ENSG00000135269…
GO:0016572	histone phosphorylation	biological_process	0.0032033	0.078696	11	2408	37	22156	ENSG00000009954,ENSG00000170312,ENSG00000087586,ENSG00000123374,ENSG00000154229,ENSG00000113648,ENSG00000162409,ENSG00000149554,ENSG00000132356,ENSG00000123143,ENSG00000149311
GO:0031010	ISWI-type complex	cellular_component	0.0032086	0.078727	6	2408	12	22156	ENSG00000048649,ENSG00000162521,ENSG00000102038,ENSG00000198604,ENSG00000153147,ENSG00000171634
GO:0051084	'de novo' posttranslational protein folding	biological_process	0.0032165	0.078821	10	2408	46	22156	ENSG00000166226,ENSG00000178950,ENSG00000097033,ENSG00000044574,ENSG00000120694,ENSG00000162616,ENSG00000110958,ENSG00000136731,ENSG00000148719,ENSG00000168259
GO:0006620	posttranslational protein targeting to membrane	biological_process	0.0032382	0.079252	5	2408	11	22156	ENSG00000025796,ENSG00000058262,ENSG00000254505,ENSG00000104969,ENSG00000008952
GO:0033567	DNA replication, Okazaki fragment processing	biological_process	0.0032512	0.079472	3	2408	5	22156	ENSG00000138346,ENSG00000124535,ENSG00000104889
GO:0045540	regulation of cholesterol biosynthetic process	biological_process	0.0032634	0.079668	12	2408	47	22156	ENSG00000079459,ENSG00000012174,ENSG00000114650,ENSG00000112972,ENSG00000278540,ENSG00000108424,ENSG00000132356,ENSG00000001630,ENSG00000104549,ENSG00000185591,ENSG00000198911,ENSG00000120837
GO:0051011	microtubule minus-end binding	molecular_function	0.0032904	0.080227	6	2408	10	22156	ENSG00000130559,ENSG00000275835,ENSG00000118200,ENSG00000127603,ENSG00000126216,ENSG00000137822
GO:0060590	ATPase regulator activity	molecular_function	0.003308	0.080345	12	2408	49	22156	ENSG00000136770,ENSG00000121152,ENSG00000112208,ENSG00000143153,ENSG00000217128,ENSG00000168118,ENSG00000105993,ENSG00000120725,ENSG00000168259,ENSG00000162616,ENSG00000069849,ENSG00000120694
GO:0001085	RNA polymerase II transcription factor binding	molecular_function	0.003309	0.080345	31	2408	140	22156	ENSG00000116478,ENSG00000175792,ENSG00000105556,ENSG00000111642,ENSG00000131196,ENSG00000169375,ENSG00000187079,ENSG00000067369,ENSG00000141027,ENSG00000103479,ENSG00000142599,ENSG00000060069,ENSG00000082701,ENSG00000197265,ENSG00000185591,ENSG00000153767,ENSG00000106546,ENSG00000101773,ENSG00000108840,ENSG00000118260,ENSG00000080839,ENSG00000065526,ENSG00000068024,ENSG00000168610,ENSG00000100393…
GO:0035967	cellular response to topologically incorrect protein	biological_process	0.0033114	0.080345	23	2408	123	22156	ENSG00000051108,ENSG00000123240,ENSG00000116761,ENSG00000204463,ENSG00000118217,ENSG00000066427,ENSG00000174010,ENSG00000159461,ENSG00000044574,ENSG00000164463,ENSG00000136731,ENSG00000036257,ENSG00000124164,ENSG00000182158,ENSG00000204628,ENSG00000144468,ENSG00000136986,ENSG00000055332,ENSG00000102595,ENSG00000213676,ENSG00000148719,ENSG00000100393,ENSG00000012174
GO:0005791	rough endoplasmic reticulum	cellular_component	0.0033117	0.080345	18	2408	88	22156	ENSG00000094975,ENSG00000124214,ENSG00000157837,ENSG00000008952,ENSG00000260342,ENSG00000080815,ENSG00000025796,ENSG00000142192,ENSG00000170540,ENSG00000067167,ENSG00000169174,ENSG00000136986,ENSG00000163874,ENSG00000172765,ENSG00000058262,ENSG00000163902,ENSG00000127022,ENSG00000118705
GO:0005924	cell-substrate adherens junction	cellular_component	0.0033323	0.080742	83	2408	452	22156	ENSG00000123146,ENSG00000130429,ENSG00000137845,ENSG00000115109,ENSG00000167004,ENSG00000196526,ENSG00000092820,ENSG00000083845,ENSG00000130402,ENSG00000115091,ENSG00000188352,ENSG00000196405,ENSG00000117335,ENSG00000084733,ENSG00000142627,ENSG00000044574,ENSG00000090020,ENSG00000197081,ENSG00000168615,ENSG00000163539,ENSG00000110651,ENSG00000173517,ENSG00000173402,ENSG00000196924,ENSG00000101367…
GO:0048024	regulation of mRNA splicing, via spliceosome	biological_process	0.0033372	0.08076	21	2408	102	22156	ENSG00000100201,ENSG00000121774,ENSG00000136527,ENSG00000136937,ENSG00000159140,ENSG00000131773,ENSG00000135250,ENSG00000003756,ENSG00000102317,ENSG00000075856,ENSG00000096063,ENSG00000110713,ENSG00000136450,ENSG00000070495,ENSG00000152601,ENSG00000122566,ENSG00000113391,ENSG00000164548,ENSG00000173933,ENSG00000149187,ENSG00000157540
GO:2000114	regulation of establishment of cell polarity	biological_process	0.0033548	0.081086	9	2408	18	22156	ENSG00000164327,ENSG00000141376,ENSG00000138182,ENSG00000067900,ENSG00000204628,ENSG00000107104,ENSG00000134318,ENSG00000066777,ENSG00000143951
GO:0018209	peptidyl-serine modification	biological_process	0.0033607	0.081128	64	2408	319	22156	ENSG00000141564,ENSG00000131023,ENSG00000050748,ENSG00000112079,ENSG00000116141,ENSG00000092853,ENSG00000120539,ENSG00000185420,ENSG00000128881,ENSG00000225830,ENSG00000112062,ENSG00000123143,ENSG00000153721,ENSG00000072518,ENSG00000116641,ENSG00000142192,ENSG00000060237,ENSG00000177189,ENSG00000157540,ENSG00000113712,ENSG00000253729,ENSG00000110422,ENSG00000165671,ENSG00000105221,ENSG00000157106…
GO:1901135	carbohydrate derivative metabolic process	biological_process	0.0033812	0.081522	250	2408	1646	22156	ENSG00000117143,ENSG00000140479,ENSG00000162368,ENSG00000147162,ENSG00000146376,ENSG00000145293,ENSG00000035687,ENSG00000156510,ENSG00000137962,ENSG00000142892,ENSG00000276043,ENSG00000196712,ENSG00000182240,ENSG00000166579,ENSG00000115652,ENSG00000116459,ENSG00000180263,ENSG00000102606,ENSG00000182606,ENSG00000259784,ENSG00000102158,ENSG00000159063,ENSG00000109586,ENSG00000169439,ENSG00000073417…
GO:0016126	sterol biosynthetic process	biological_process	0.0034139	0.082207	16	2408	80	22156	ENSG00000104549,ENSG00000185591,ENSG00000132356,ENSG00000278540,ENSG00000162409,ENSG00000125629,ENSG00000120837,ENSG00000012174,ENSG00000112972,ENSG00000108424,ENSG00000001630,ENSG00000198911,ENSG00000079459,ENSG00000186480,ENSG00000143815,ENSG00000114650
GO:0031057	negative regulation of histone modification	biological_process	0.0034214	0.082279	14	2408	43	22156	ENSG00000130816,ENSG00000188976,ENSG00000169375,ENSG00000107077,ENSG00000159692,ENSG00000096717,ENSG00000088305,ENSG00000057663,ENSG00000153827,ENSG00000104517,ENSG00000112200,ENSG00000113648,ENSG00000109111,ENSG00000127663
GO:0030867	rough endoplasmic reticulum membrane	cellular_component	0.0034288	0.082279	7	2408	24	22156	ENSG00000260342,ENSG00000025796,ENSG00000058262,ENSG00000170540,ENSG00000094975,ENSG00000136986,ENSG00000163874
GO:0044390	small protein conjugating enzyme binding	molecular_function	0.0034295	0.082279	14	2408	43	22156	ENSG00000145495,ENSG00000118420,ENSG00000078902,ENSG00000136536,ENSG00000137692,ENSG00000126261,ENSG00000034677,ENSG00000001629,ENSG00000109184,ENSG00000121741,ENSG00000177238,ENSG00000166233,ENSG00000177479,ENSG00000150401
GO:0016241	regulation of macroautophagy	biological_process	0.0034386	0.082396	30	2408	138	22156	ENSG00000055483,ENSG00000144118,ENSG00000168092,ENSG00000206418,ENSG00000100292,ENSG00000089006,ENSG00000023287,ENSG00000103197,ENSG00000159720,ENSG00000100644,ENSG00000132405,ENSG00000095787,ENSG00000047249,ENSG00000038532,ENSG00000096717,ENSG00000144566,ENSG00000048707,ENSG00000114573,ENSG00000115839,ENSG00000116954,ENSG00000162409,ENSG00000160360,ENSG00000112425,ENSG00000033627,ENSG00000141564…
GO:0008234	cysteine-type peptidase activity	molecular_function	0.0034547	0.08268	37	2408	196	22156	ENSG00000077254,ENSG00000132952,ENSG00000124422,ENSG00000154124,ENSG00000079387,ENSG00000140455,ENSG00000163874,ENSG00000170832,ENSG00000103404,ENSG00000090686,ENSG00000115464,ENSG00000135476,ENSG00000106346,ENSG00000155313,ENSG00000162607,ENSG00000114316,ENSG00000101557,ENSG00000058056,ENSG00000170242,ENSG00000118939,ENSG00000167004,ENSG00000103194,ENSG00000019995,ENSG00000169914,ENSG00000142892…
GO:0001832	blastocyst growth	biological_process	0.0034713	0.082974	7	2408	17	22156	ENSG00000101003,ENSG00000083093,ENSG00000104320,ENSG00000126524,ENSG00000166579,ENSG00000149554,ENSG00000146918
GO:0014070	response to organic cyclic compound	biological_process	0.0034989	0.083443	133	2408	899	22156	ENSG00000096717,ENSG00000197299,ENSG00000185420,ENSG00000114062,ENSG00000114026,ENSG00000124762,ENSG00000221914,ENSG00000102054,ENSG00000177463,ENSG00000102174,ENSG00000102910,ENSG00000092820,ENSG00000166949,ENSG00000171862,ENSG00000132906,ENSG00000164808,ENSG00000168615,ENSG00000109756,ENSG00000044574,ENSG00000090020,ENSG00000144118,ENSG00000165732,ENSG00000173402,ENSG00000132780,ENSG00000141376…
GO:0090160	Golgi to lysosome transport	biological_process	0.003501	0.083443	5	2408	8	22156	ENSG00000123106,ENSG00000166747,ENSG00000185896,ENSG00000178950,ENSG00000185722
GO:0003684	damaged DNA binding	molecular_function	0.0035038	0.083443	18	2408	72	22156	ENSG00000113318,ENSG00000119318,ENSG00000005339,ENSG00000076248,ENSG00000100393,ENSG00000051341,ENSG00000160957,ENSG00000101773,ENSG00000062822,ENSG00000136936,ENSG00000067369,ENSG00000167986,ENSG00000070950,ENSG00000114026,ENSG00000079246,ENSG00000135945,ENSG00000104320,ENSG00000122008
GO:0034508	centromere complex assembly	biological_process	0.0035126	0.083552	13	2408	55	22156	ENSG00000142856,ENSG00000117724,ENSG00000048649,ENSG00000175792,ENSG00000063978,ENSG00000132780,ENSG00000153147,ENSG00000171853,ENSG00000119969,ENSG00000143442,ENSG00000112701,ENSG00000162521,ENSG00000102054
GO:0007041	lysosomal transport	biological_process	0.0035299	0.083859	22	2408	84	22156	ENSG00000143952,ENSG00000038532,ENSG00000134243,ENSG00000169174,ENSG00000166747,ENSG00000182606,ENSG00000185722,ENSG00000006715,ENSG00000102858,ENSG00000141252,ENSG00000185896,ENSG00000075785,ENSG00000074319,ENSG00000206418,ENSG00000197081,ENSG00000136021,ENSG00000039319,ENSG00000135966,ENSG00000123106,ENSG00000178950,ENSG00000143376,ENSG00000165102
GO:0031624	ubiquitin conjugating enzyme binding	molecular_function	0.0035754	0.084837	12	2408	31	22156	ENSG00000145495,ENSG00000034677,ENSG00000137692,ENSG00000136536,ENSG00000078902,ENSG00000001629,ENSG00000150401,ENSG00000177479,ENSG00000166233,ENSG00000177238,ENSG00000109184,ENSG00000121741
GO:0044615	nuclear pore nuclear basket	cellular_component	0.003628	0.08598	5	2408	7	22156	ENSG00000124789,ENSG00000002822,ENSG00000110713,ENSG00000153201,ENSG00000163002
GO:0005802	trans-Golgi network	cellular_component	0.0036586	0.086601	55	2408	287	22156	ENSG00000066777,ENSG00000141252,ENSG00000167632,ENSG00000166377,ENSG00000136152,ENSG00000152291,ENSG00000182400,ENSG00000166747,ENSG00000115760,ENSG00000136933,ENSG00000076321,ENSG00000124222,ENSG00000101974,ENSG00000142192,ENSG00000168434,ENSG00000165240,ENSG00000123240,ENSG00000136935,ENSG00000107036,ENSG00000142197,ENSG00000122490,ENSG00000151532,ENSG00000249967,ENSG00000137845,ENSG00000081014…
GO:0016741	transferase activity, transferring one-carbon groups	molecular_function	0.0036728	0.086744	43	2408	243	22156	ENSG00000188917,ENSG00000116984,ENSG00000119772,ENSG00000136169,ENSG00000059588,ENSG00000186532,ENSG00000156017,ENSG00000129691,ENSG00000147548,ENSG00000258539,ENSG00000206562,ENSG00000116539,ENSG00000183576,ENSG00000185420,ENSG00000116731,ENSG00000138738,ENSG00000185238,ENSG00000142453,ENSG00000168228,ENSG00000170325,ENSG00000130816,ENSG00000106462,ENSG00000168300,ENSG00000162851,ENSG00000173120…
GO:0016192	vesicle-mediated transport	biological_process	0.0036736	0.086744	309	2408	2258	22156	ENSG00000143621,ENSG00000124209,ENSG00000108424,ENSG00000169398,ENSG00000177238,ENSG00000161057,ENSG00000107036,ENSG00000162337,ENSG00000138160,ENSG00000179869,ENSG00000196352,ENSG00000254087,ENSG00000114354,ENSG00000057608,ENSG00000157823,ENSG00000166377,ENSG00000158710,ENSG00000023697,ENSG00000148356,ENSG00000167632,ENSG00000074054,ENSG00000090565,ENSG00000275066,ENSG00000213047,ENSG00000021355…
GO:0000729	DNA double-strand break processing	biological_process	0.0037526	0.088452	10	2408	24	22156	ENSG00000138376,ENSG00000104320,ENSG00000163104,ENSG00000081177,ENSG00000101773,ENSG00000149311,ENSG00000134758,ENSG00000138346,ENSG00000136492,ENSG00000197299
GO:0000777	condensed chromosome kinetochore	cellular_component	0.003755	0.088452	24	2408	109	22156	ENSG00000144635,ENSG00000072501,ENSG00000166579,ENSG00000120071,ENSG00000113712,ENSG00000142856,ENSG00000002822,ENSG00000069248,ENSG00000174442,ENSG00000074054,ENSG00000072864,ENSG00000153774,ENSG00000010244,ENSG00000075188,ENSG00000161036,ENSG00000158805,ENSG00000169679,ENSG00000067369,ENSG00000156970,ENSG00000100401,ENSG00000175216,ENSG00000165480,ENSG00000117724,ENSG00000163539
GO:1901292	nucleoside phosphate catabolic process	biological_process	0.0037677	0.088567	108	2408	606	22156	ENSG00000197594,ENSG00000107036,ENSG00000159842,ENSG00000169398,ENSG00000160293,ENSG00000073921,ENSG00000057608,ENSG00000069849,ENSG00000114026,ENSG00000119125,ENSG00000060237,ENSG00000113231,ENSG00000158987,ENSG00000272325,ENSG00000160360,ENSG00000031823,ENSG00000139132,ENSG00000157985,ENSG00000023697,ENSG00000008086,ENSG00000213047,ENSG00000087470,ENSG00000140575,ENSG00000168259,ENSG00000031003…
GO:1901136	carbohydrate derivative catabolic process	biological_process	0.003769	0.088567	115	2408	648	22156	ENSG00000149182,ENSG00000166579,ENSG00000102606,ENSG00000180263,ENSG00000198408,ENSG00000115839,ENSG00000173744,ENSG00000196712,ENSG00000146376,ENSG00000004399,ENSG00000137962,ENSG00000119522,ENSG00000141556,ENSG00000162139,ENSG00000133812,ENSG00000079332,ENSG00000153317,ENSG00000169439,ENSG00000159788,ENSG00000073417,ENSG00000165704,ENSG00000169919,ENSG00000105738,ENSG00000075391,ENSG00000259784…
GO:1900024	regulation of substrate adhesion-dependent cell spreading	biological_process	0.0037898	0.088949	15	2408	52	22156	ENSG00000150760,ENSG00000196924,ENSG00000119185,ENSG00000130402,ENSG00000102606,ENSG00000169398,ENSG00000163975,ENSG00000110880,ENSG00000147459,ENSG00000157764,ENSG00000124782,ENSG00000167193,ENSG00000107104,ENSG00000124126,ENSG00000079691
GO:0006310	DNA recombination	biological_process	0.0037985	0.089045	53	2408	291	22156	ENSG00000178966,ENSG00000163104,ENSG00000104320,ENSG00000081177,ENSG00000119684,ENSG00000124535,ENSG00000149554,ENSG00000109111,ENSG00000149311,ENSG00000187790,ENSG00000173715,ENSG00000067369,ENSG00000182185,ENSG00000198690,ENSG00000181544,ENSG00000072274,ENSG00000164808,ENSG00000079246,ENSG00000197275,ENSG00000198646,ENSG00000125885,ENSG00000181555,ENSG00000108384,ENSG00000133789,ENSG00000175643…
GO:0000910	cytokinesis	biological_process	0.0038793	0.09083	30	2408	138	22156	ENSG00000171132,ENSG00000036257,ENSG00000198382,ENSG00000072121,ENSG00000278259,ENSG00000181555,ENSG00000138071,ENSG00000044090,ENSG00000065243,ENSG00000115091,ENSG00000097033,ENSG00000087586,ENSG00000011295,ENSG00000090565,ENSG00000137804,ENSG00000104218,ENSG00000123159,ENSG00000198901,ENSG00000138182,ENSG00000114346,ENSG00000137807,ENSG00000162413,ENSG00000118193,ENSG00000090889,ENSG00000134278…
GO:0009166	nucleotide catabolic process	biological_process	0.0038899	0.090968	107	2408	600	22156	ENSG00000152061,ENSG00000147799,ENSG00000011454,ENSG00000196914,ENSG00000103197,ENSG00000165219,ENSG00000150760,ENSG00000067208,ENSG00000114346,ENSG00000167193,ENSG00000106462,ENSG00000155903,ENSG00000124126,ENSG00000247077,ENSG00000188419,ENSG00000204628,ENSG00000141736,ENSG00000186716,ENSG00000182400,ENSG00000138835,ENSG00000168118,ENSG00000035499,ENSG00000156052,ENSG00000138670,ENSG00000164327…
GO:0032436	positive regulation of proteasomal ubiquitin-dependent protein catabolic process	biological_process	0.0039121	0.091378	19	2408	85	22156	ENSG00000135679,ENSG00000034677,ENSG00000082701,ENSG00000080815,ENSG00000166233,ENSG00000140543,ENSG00000143207,ENSG00000050748,ENSG00000001084,ENSG00000107404,ENSG00000087586,ENSG00000105723,ENSG00000013374,ENSG00000174989,ENSG00000213923,ENSG00000177479,ENSG00000204628,ENSG00000113712,ENSG00000001629
GO:0008286	insulin receptor signaling pathway	biological_process	0.0039265	0.091567	33	2408	148	22156	ENSG00000147162,ENSG00000140443,ENSG00000118689,ENSG00000033627,ENSG00000091039,ENSG00000132356,ENSG00000166579,ENSG00000115290,ENSG00000119912,ENSG00000107104,ENSG00000173473,ENSG00000166263,ENSG00000159720,ENSG00000004799,ENSG00000175866,ENSG00000105221,ENSG00000096717,ENSG00000278139,ENSG00000105723,ENSG00000274211,ENSG00000047249,ENSG00000011405,ENSG00000067606,ENSG00000117461,ENSG00000114573…
GO:0032092	positive regulation of protein binding	biological_process	0.0039368	0.091567	22	2408	90	22156	ENSG00000127191,ENSG00000136986,ENSG00000102606,ENSG00000169251,ENSG00000077254,ENSG00000115109,ENSG00000004399,ENSG00000148737,ENSG00000100393,ENSG00000075413,ENSG00000087274,ENSG00000051108,ENSG00000143748,ENSG00000159023,ENSG00000159461,ENSG00000157837,ENSG00000082701,ENSG00000144118,ENSG00000109756,ENSG00000142192,ENSG00000104375,ENSG00000080815
GO:0008276	protein methyltransferase activity	molecular_function	0.003938	0.091567	22	2408	95	22156	ENSG00000181555,ENSG00000150456,ENSG00000109685,ENSG00000136169,ENSG00000116539,ENSG00000129691,ENSG00000147548,ENSG00000116731,ENSG00000185420,ENSG00000183576,ENSG00000185238,ENSG00000104885,ENSG00000181090,ENSG00000142453,ENSG00000055609,ENSG00000165671,ENSG00000196363,ENSG00000074266,ENSG00000108799,ENSG00000168300,ENSG00000106462,ENSG00000005483
GO:0051298	centrosome duplication	biological_process	0.003939	0.091567	19	2408	68	22156	ENSG00000151849,ENSG00000175216,ENSG00000134318,ENSG00000123374,ENSG00000108395,ENSG00000182923,ENSG00000104728,ENSG00000082898,ENSG00000123473,ENSG00000103995,ENSG00000162063,ENSG00000083937,ENSG00000176225,ENSG00000072864,ENSG00000116127,ENSG00000077254,ENSG00000112877,ENSG00000168014,ENSG00000101639
GO:0009792	embryo development ending in birth or egg hatching	biological_process	0.0039517	0.091688	103	2408	645	22156	ENSG00000139842,ENSG00000131759,ENSG00000132780,ENSG00000113163,ENSG00000077721,ENSG00000249915,ENSG00000158321,ENSG00000142627,ENSG00000256525,ENSG00000121989,ENSG00000111596,ENSG00000169908,ENSG00000169375,ENSG00000172273,ENSG00000126524,ENSG00000106078,ENSG00000253729,ENSG00000153094,ENSG00000133316,ENSG00000169071,ENSG00000115109,ENSG00000137845,ENSG00000069248,ENSG00000084676,ENSG00000166949…
GO:0034314	Arp2/3 complex-mediated actin nucleation	biological_process	0.0039537	0.091688	11	2408	37	22156	ENSG00000138443,ENSG00000061676,ENSG00000241553,ENSG00000130429,ENSG00000273749,ENSG00000115091,ENSG00000250151,ENSG00000133627,ENSG00000152409,ENSG00000138071,ENSG00000284292
GO:0033674	positive regulation of kinase activity	biological_process	0.004042	0.093626	101	2408	580	22156	ENSG00000109756,ENSG00000102572,ENSG00000144118,ENSG00000197442,ENSG00000110651,ENSG00000079246,ENSG00000088325,ENSG00000168615,ENSG00000049130,ENSG00000173402,ENSG00000108100,ENSG00000157193,ENSG00000065559,ENSG00000169071,ENSG00000107263,ENSG00000110514,ENSG00000197461,ENSG00000121716,ENSG00000051382,ENSG00000119185,ENSG00000156427,ENSG00000172175,ENSG00000205726,ENSG00000097033,ENSG00000124762…
GO:0090161	Golgi ribbon formation	biological_process	0.0040683	0.094123	6	2408	12	22156	ENSG00000151532,ENSG00000196535,ENSG00000113384,ENSG00000123240,ENSG00000124222,ENSG00000117500
GO:0032870	cellular response to hormone stimulus	biological_process	0.0040803	0.094288	95	2408	573	22156	ENSG00000175445,ENSG00000122779,ENSG00000140443,ENSG00000089159,ENSG00000173757,ENSG00000147162,ENSG00000166579,ENSG00000091039,ENSG00000278540,ENSG00000132356,ENSG00000033627,ENSG00000171132,ENSG00000162409,ENSG00000107104,ENSG00000134318,ENSG00000220205,ENSG00000135679,ENSG00000070961,ENSG00000166263,ENSG00000119508,ENSG00000143819,ENSG00000006831,ENSG00000159720,ENSG00000130707,ENSG00000023839…
GO:0016779	nucleotidyltransferase activity	molecular_function	0.0040881	0.094357	28	2408	143	22156	ENSG00000138801,ENSG00000134744,ENSG00000009413,ENSG00000101868,ENSG00000013503,ENSG00000164329,ENSG00000122008,ENSG00000101557,ENSG00000111880,ENSG00000256525,ENSG00000214960,ENSG00000110958,ENSG00000135945,ENSG00000115421,ENSG00000051341,ENSG00000072756,ENSG00000068654,ENSG00000186141,ENSG00000132604,ENSG00000062822,ENSG00000100479,ENSG00000161217,ENSG00000117143,ENSG00000090060,ENSG00000144231…
GO:0010741	negative regulation of intracellular protein kinase cascade	biological_process	0.0040945	0.094392	46	2408	285	22156	ENSG00000096717,ENSG00000116539,ENSG00000112079,ENSG00000163162,ENSG00000204628,ENSG00000163874,ENSG00000106692,ENSG00000138835,ENSG00000078747,ENSG00000254087,ENSG00000075711,ENSG00000150907,ENSG00000103197,ENSG00000153721,ENSG00000173406,ENSG00000123240,ENSG00000100614,ENSG00000092820,ENSG00000103194,ENSG00000140443,ENSG00000110422,ENSG00000171862,ENSG00000167604,ENSG00000107263,ENSG00000150593…
GO:0046112	nucleobase biosynthetic process	biological_process	0.0041026	0.094466	8	2408	20	22156	ENSG00000114491,ENSG00000171793,ENSG00000162368,ENSG00000120254,ENSG00000100714,ENSG00000176974,ENSG00000165704,ENSG00000163655
GO:0043984	histone H4-K16 acetylation	biological_process	0.0041193	0.094691	8	2408	20	22156	ENSG00000196363,ENSG00000120071,ENSG00000025293,ENSG00000144445,ENSG00000057663,ENSG00000096717,ENSG00000147162,ENSG00000158321
GO:0048511	rhythmic process	biological_process	0.0041221	0.094691	55	2408	306	22156	ENSG00000156052,ENSG00000173933,ENSG00000131747,ENSG00000044115,ENSG00000114062,ENSG00000073614,ENSG00000204628,ENSG00000125944,ENSG00000185591,ENSG00000013583,ENSG00000104856,ENSG00000050748,ENSG00000049246,ENSG00000096717,ENSG00000107290,ENSG00000100393,ENSG00000111602,ENSG00000130699,ENSG00000213639,ENSG00000170485,ENSG00000180530,ENSG00000117139,ENSG00000110090,ENSG00000106462,ENSG00000118260…
GO:0007044	cell-substrate junction assembly	biological_process	0.0041519	0.095263	27	2408	99	22156	ENSG00000143951,ENSG00000163539,ENSG00000144824,ENSG00000134318,ENSG00000151914,ENSG00000152894,ENSG00000127603,ENSG00000090020,ENSG00000173156,ENSG00000169398,ENSG00000130702,ENSG00000065613,ENSG00000167657,ENSG00000067900,ENSG00000173517,ENSG00000141376,ENSG00000143398,ENSG00000166949,ENSG00000074054,ENSG00000072110,ENSG00000110880,ENSG00000171862,ENSG00000140575,ENSG00000115109,ENSG00000102606…
GO:0005832	chaperonin-containing T-complex	cellular_component	0.0041589	0.095312	4	2408	10	22156	ENSG00000166226,ENSG00000115484,ENSG00000135624,ENSG00000156261
GO:0097413	Lewy body	cellular_component	0.0041704	0.095462	4	2408	8	22156	ENSG00000166233,ENSG00000051108,ENSG00000161011,ENSG00000100225
GO:1990037	Lewy body core	cellular_component	0.0042048	0.096138	2	2408	3	22156	ENSG00000051108,ENSG00000100225
GO:0031145	anaphase-promoting complex-dependent proteasomal ubiquitin-dependent protein catabolic process	biological_process	0.0042297	0.096593	9	2408	37	22156	ENSG00000156970,ENSG00000123374,ENSG00000130177,ENSG00000087586,ENSG00000170312,ENSG00000004897,ENSG00000094880,ENSG00000196510,ENSG00000036257
GO:0090224	regulation of spindle organization	biological_process	0.0042383	0.096676	12	2408	46	22156	ENSG00000101146,ENSG00000197102,ENSG00000182504,ENSG00000013810,ENSG00000083937,ENSG00000088325,ENSG00000072501,ENSG00000101972,ENSG00000063978,ENSG00000121957,ENSG00000118007,ENSG00000112701
GO:0005085	guanyl-nucleotide exchange factor activity	molecular_function	0.0042598	0.097052	75	2408	353	22156	ENSG00000133812,ENSG00000119522,ENSG00000152767,ENSG00000164253,ENSG00000180263,ENSG00000102606,ENSG00000100099,ENSG00000138193,ENSG00000124198,ENSG00000115839,ENSG00000077782,ENSG00000116191,ENSG00000268861,ENSG00000154710,ENSG00000165219,ENSG00000196914,ENSG00000197694,ENSG00000214944,ENSG00000150760,ENSG00000114346,ENSG00000103657,ENSG00000075711,ENSG00000104880,ENSG00000150672,ENSG00000124126…
GO:0070062	extracellular vesicular exosome	cellular_component	0.0042958	0.097759	298	2408	2377	22156	ENSG00000130702,ENSG00000156802,ENSG00000164292,ENSG00000185624,ENSG00000083857,ENSG00000073417,ENSG00000140391,ENSG00000109586,ENSG00000070961,ENSG00000117298,ENSG00000072274,ENSG00000122566,ENSG00000084234,ENSG00000254986,ENSG00000115652,ENSG00000106853,ENSG00000033627,ENSG00000181045,ENSG00000035687,ENSG00000145730,ENSG00000154229,ENSG00000064651,ENSG00000162368,ENSG00000134744,ENSG00000123124…
GO:0012505	endomembrane system	cellular_component	0.0043027	0.097801	366	2408	2591	22156	ENSG00000136770,ENSG00000113368,ENSG00000220205,ENSG00000102158,ENSG00000143819,ENSG00000072274,ENSG00000126883,ENSG00000114650,ENSG00000109586,ENSG00000127481,ENSG00000108559,ENSG00000079459,ENSG00000142892,ENSG00000025800,ENSG00000163904,ENSG00000112425,ENSG00000084234,ENSG00000138018,ENSG00000124198,ENSG00000115652,ENSG00000033627,ENSG00000157800,ENSG00000002822,ENSG00000167972,ENSG00000151779…
GO:0004407	histone deacetylase activity	molecular_function	0.0043079	0.097805	13	2408	44	22156	ENSG00000096717,ENSG00000111642,ENSG00000105556,ENSG00000169375,ENSG00000054267,ENSG00000147099,ENSG00000068024,ENSG00000187531,ENSG00000162521,ENSG00000032219,ENSG00000102054,ENSG00000108840,ENSG00000116478
GO:0005740	mitochondrial envelope	cellular_component	0.0043292	0.097968	100	2408	817	22156	ENSG00000137824,ENSG00000110497,ENSG00000117009,ENSG00000059573,ENSG00000154174,ENSG00000180488,ENSG00000162600,ENSG00000068366,ENSG00000057663,ENSG00000156398,ENSG00000130707,ENSG00000066427,ENSG00000166575,ENSG00000147162,ENSG00000075240,ENSG00000105701,ENSG00000144741,ENSG00000154229,ENSG00000127022,ENSG00000007923,ENSG00000278259,ENSG00000213619,ENSG00000116711,ENSG00000116459,ENSG00000162769…
[truncated: 10,278 more rows]
