# Supplementary material for: RNA-Seq Technology Reveals the Mechanism of SDT Combined With Novel Nanobubbles Against HCC
Source: Front Mol Biosci. 2022 Feb 7;8:791331. doi: 10.3389/fmolb.2021.791331 (PMC8859324; doi:10.3389/fmolb.2021.791331)
Supplement: Supplementary file 13 [file Table7.XLS]

GO_accession	Description	Term_type	Over_represented_pValue	Corrected_pValue	CAD_item	CAD_list	Bg_item	Bg_list	Gene_names
GO:0044424	intracellular part	cellular_component	1.7422e-63	3.3898e-59	2084	2312	15965	22156	ENSG00000213995,ENSG00000101751,ENSG00000197969,ENSG00000120539,ENSG00000021355,ENSG00000147649,ENSG00000173517,ENSG00000120802,ENSG00000125753,ENSG00000065485,ENSG00000103091,ENSG00000113971,ENSG00000128731,ENSG00000161048,ENSG00000197417,ENSG00000130558,ENSG00000157954,ENSG00000196712,ENSG00000197275,ENSG00000152520,ENSG00000162923,ENSG00000169919,ENSG00000062725,ENSG00000254087,ENSG00000198887…
GO:0005622	intracellular	cellular_component	2.0467e-62	1.9911e-58	2084	2312	15993	22156	ENSG00000104626,ENSG00000166889,ENSG00000125703,ENSG00000084754,ENSG00000005100,ENSG00000136937,ENSG00000175029,ENSG00000141030,ENSG00000167987,ENSG00000088298,ENSG00000134014,ENSG00000204178,ENSG00000176871,ENSG00000060339,ENSG00000152127,ENSG00000172530,ENSG00000165476,ENSG00000024048,ENSG00000015676,ENSG00000115233,ENSG00000137693,ENSG00000216490,ENSG00000187954,ENSG00000164548,ENSG00000100804…
GO:0044428	nuclear part	cellular_component	2.7161e-60	1.7616e-56	911	2312	5011	22156	ENSG00000115233,ENSG00000108094,ENSG00000136527,ENSG00000137693,ENSG00000070501,ENSG00000103351,ENSG00000155561,ENSG00000096060,ENSG00000012504,ENSG00000003756,ENSG00000110713,ENSG00000156650,ENSG00000153561,ENSG00000060339,ENSG00000172530,ENSG00000144909,ENSG00000119318,ENSG00000204178,ENSG00000076650,ENSG00000183765,ENSG00000273899,ENSG00000135457,ENSG00000180530,ENSG00000145734,ENSG00000088325…
GO:0031981	nuclear lumen	cellular_component	1.1534e-59	5.6105e-56	852	2312	4613	22156	ENSG00000117143,ENSG00000154229,ENSG00000159692,ENSG00000085224,ENSG00000108506,ENSG00000105576,ENSG00000113649,ENSG00000116497,ENSG00000141425,ENSG00000168610,ENSG00000185658,ENSG00000076201,ENSG00000162408,ENSG00000176783,ENSG00000140563,ENSG00000148925,ENSG00000051341,ENSG00000167393,ENSG00000005339,ENSG00000127481,ENSG00000107290,ENSG00000101882,ENSG00000143952,ENSG00000111206,ENSG00000101096…
GO:0005654	nucleoplasm	cellular_component	4.7345e-58	1.8424e-54	769	2312	3957	22156	ENSG00000160208,ENSG00000134684,ENSG00000138785,ENSG00000049541,ENSG00000119185,ENSG00000164190,ENSG00000182621,ENSG00000124207,ENSG00000173473,ENSG00000145332,ENSG00000119408,ENSG00000197381,ENSG00000177200,ENSG00000080345,ENSG00000189079,ENSG00000039123,ENSG00000138346,ENSG00000082996,ENSG00000206560,ENSG00000005700,ENSG00000128585,ENSG00000178568,ENSG00000130159,ENSG00000102572,ENSG00000100722…
GO:0005829	cytosol	cellular_component	3.0134e-55	9.772e-52	992	2312	5496	22156	ENSG00000157107,ENSG00000198700,ENSG00000069248,ENSG00000173166,ENSG00000115827,ENSG00000108599,ENSG00000132849,ENSG00000169967,ENSG00000078674,ENSG00000073417,ENSG00000112877,ENSG00000122591,ENSG00000063438,ENSG00000136371,ENSG00000119899,ENSG00000164327,ENSG00000141367,ENSG00000152413,ENSG00000156958,ENSG00000136068,ENSG00000125826,ENSG00000153406,ENSG00000020577,ENSG00000004897,ENSG00000157106…
GO:0070013	intracellular organelle lumen	cellular_component	4.3685e-54	1.2143e-50	951	2312	5604	22156	ENSG00000104626,ENSG00000023318,ENSG00000136936,ENSG00000109320,ENSG00000164134,ENSG00000163541,ENSG00000005100,ENSG00000084754,ENSG00000166889,ENSG00000135913,ENSG00000101413,ENSG00000067955,ENSG00000175029,ENSG00000120370,ENSG00000166439,ENSG00000065243,ENSG00000163975,ENSG00000081803,ENSG00000149262,ENSG00000136937,ENSG00000141030,ENSG00000104889,ENSG00000145734,ENSG00000180530,ENSG00000088325…
GO:0005634	nucleus	cellular_component	5.5455e-53	1.3487e-49	1221	2312	8006	22156	ENSG00000089234,ENSG00000082898,ENSG00000130816,ENSG00000116350,ENSG00000122550,ENSG00000105483,ENSG00000008086,ENSG00000004534,ENSG00000083828,ENSG00000163635,ENSG00000187079,ENSG00000138166,ENSG00000143493,ENSG00000018510,ENSG00000080815,ENSG00000167685,ENSG00000196498,ENSG00000012048,ENSG00000163872,ENSG00000204628,ENSG00000117054,ENSG00000101773,ENSG00000136169,ENSG00000109606,ENSG00000185043…
GO:0044260	cellular macromolecule metabolic process	biological_process	2.6636e-52	5.7585e-49	1338	2312	9064	22156	ENSG00000188647,ENSG00000114439,ENSG00000132964,ENSG00000126261,ENSG00000055130,ENSG00000160352,ENSG00000090376,ENSG00000145723,ENSG00000152382,ENSG00000139154,ENSG00000141279,ENSG00000284770,ENSG00000102858,ENSG00000113312,ENSG00000165671,ENSG00000136381,ENSG00000132952,ENSG00000140650,ENSG00000171311,ENSG00000100644,ENSG00000169926,ENSG00000137948,ENSG00000135829,ENSG00000275700,ENSG00000162599…
GO:0043233	organelle lumen	cellular_component	6.4076e-52	1.2467e-48	961	2312	5764	22156	ENSG00000132780,ENSG00000144218,ENSG00000116016,ENSG00000136709,ENSG00000103479,ENSG00000050426,ENSG00000156110,ENSG00000048649,ENSG00000013364,ENSG00000147162,ENSG00000177189,ENSG00000155975,ENSG00000112234,ENSG00000170266,ENSG00000100401,ENSG00000171862,ENSG00000078902,ENSG00000170242,ENSG00000122882,ENSG00000143376,ENSG00000138095,ENSG00000163931,ENSG00000152104,ENSG00000142599,ENSG00000197712…
GO:0031974	membrane-enclosed lumen	cellular_component	9.5039e-52	1.6811e-48	966	2312	5823	22156	ENSG00000023318,ENSG00000136936,ENSG00000109320,ENSG00000164134,ENSG00000104626,ENSG00000166889,ENSG00000163541,ENSG00000084754,ENSG00000005100,ENSG00000067955,ENSG00000101413,ENSG00000135913,ENSG00000081803,ENSG00000149262,ENSG00000136937,ENSG00000175029,ENSG00000166439,ENSG00000120370,ENSG00000065243,ENSG00000163975,ENSG00000180530,ENSG00000145734,ENSG00000088325,ENSG00000141030,ENSG00000104889…
GO:0044237	cellular metabolic process	biological_process	7.3077e-51	1.1849e-47	1622	2312	11613	22156	ENSG00000165244,ENSG00000142192,ENSG00000163491,ENSG00000197299,ENSG00000136040,ENSG00000164815,ENSG00000187741,ENSG00000109756,ENSG00000162063,ENSG00000163938,ENSG00000138050,ENSG00000157540,ENSG00000119537,ENSG00000022277,ENSG00000196914,ENSG00000162104,ENSG00000109118,ENSG00000152894,ENSG00000138468,ENSG00000170448,ENSG00000038382,ENSG00000153560,ENSG00000185624,ENSG00000039068,ENSG00000164045…
GO:0044446	intracellular organelle part	cellular_component	5.5122e-50	8.2501e-47	1515	2312	10382	22156	ENSG00000135535,ENSG00000130695,ENSG00000173933,ENSG00000103356,ENSG00000158545,ENSG00000075785,ENSG00000123983,ENSG00000148843,ENSG00000166478,ENSG00000197912,ENSG00000136603,ENSG00000066777,ENSG00000132326,ENSG00000116580,ENSG00000054654,ENSG00000106462,ENSG00000150995,ENSG00000143379,ENSG00000165480,ENSG00000213619,ENSG00000153157,ENSG00000166949,ENSG00000171681,ENSG00000102384,ENSG00000173402…
GO:0043229	intracellular organelle	cellular_component	1.8047e-49	2.5082e-46	1880	2312	14154	22156	ENSG00000068650,ENSG00000133997,ENSG00000111364,ENSG00000074181,ENSG00000064933,ENSG00000285976,ENSG00000174989,ENSG00000135269,ENSG00000198964,ENSG00000119314,ENSG00000009307,ENSG00000153339,ENSG00000136643,ENSG00000109861,ENSG00000198947,ENSG00000133812,ENSG00000113163,ENSG00000159256,ENSG00000171105,ENSG00000125485,ENSG00000071073,ENSG00000168434,ENSG00000013619,ENSG00000134371,ENSG00000178307…
GO:0044422	organelle part	cellular_component	7.604e-47	9.8634e-44	1522	2312	10509	22156	ENSG00000170776,ENSG00000066135,ENSG00000079246,ENSG00000182670,ENSG00000165392,ENSG00000174799,ENSG00000158402,ENSG00000142856,ENSG00000196975,ENSG00000010244,ENSG00000101577,ENSG00000124177,ENSG00000105176,ENSG00000166471,ENSG00000101003,ENSG00000072364,ENSG00000198604,ENSG00000149532,ENSG00000169967,ENSG00000141367,ENSG00000140836,ENSG00000119899,ENSG00000063438,ENSG00000157107,ENSG00000134058…
GO:0043231	intracellular membrane-bounded organelle	cellular_component	5.7433e-46	6.7608e-43	1753	2312	13052	22156	ENSG00000112210,ENSG00000145375,ENSG00000115484,ENSG00000197959,ENSG00000109920,ENSG00000079999,ENSG00000153147,ENSG00000116833,ENSG00000100416,ENSG00000198478,ENSG00000163738,ENSG00000216490,ENSG00000187555,ENSG00000122390,ENSG00000137513,ENSG00000100804,ENSG00000187954,ENSG00000164548,ENSG00000170100,ENSG00000116017,ENSG00000075945,ENSG00000139990,ENSG00000188976,ENSG00000173163,ENSG00000117713…
GO:0043226	organelle	cellular_component	5.907e-46	6.7608e-43	1930	2312	14813	22156	ENSG00000163539,ENSG00000090487,ENSG00000243156,ENSG00000113558,ENSG00000135775,ENSG00000182957,ENSG00000135837,ENSG00000133422,ENSG00000181789,ENSG00000198901,ENSG00000244462,ENSG00000159086,ENSG00000143207,ENSG00000173120,ENSG00000163110,ENSG00000095139,ENSG00000182973,ENSG00000094880,ENSG00000125257,ENSG00000166669,ENSG00000172071,ENSG00000066279,ENSG00000181555,ENSG00000120662,ENSG00000138768…
GO:0043227	membrane-bounded organelle	cellular_component	7.5116e-42	8.1196e-39	1816	2312	13847	22156	ENSG00000198408,ENSG00000151292,ENSG00000114450,ENSG00000197822,ENSG00000118007,ENSG00000058056,ENSG00000110090,ENSG00000114026,ENSG00000147257,ENSG00000117155,ENSG00000143514,ENSG00000103404,ENSG00000196363,ENSG00000141543,ENSG00000175387,ENSG00000086696,ENSG00000146463,ENSG00000131747,ENSG00000120690,ENSG00000172766,ENSG00000167491,ENSG00000114423,ENSG00000156697,ENSG00000155660,ENSG00000167578…
GO:0005515	protein binding	molecular_function	2.9669e-40	3.0382e-37	1721	2312	12893	22156	ENSG00000164808,ENSG00000014824,ENSG00000121057,ENSG00000183283,ENSG00000140153,ENSG00000163785,ENSG00000058668,ENSG00000130396,ENSG00000173575,ENSG00000121060,ENSG00000197265,ENSG00000138814,ENSG00000150527,ENSG00000136758,ENSG00000101639,ENSG00000152601,ENSG00000138119,ENSG00000205339,ENSG00000160633,ENSG00000083093,ENSG00000127328,ENSG00000140455,ENSG00000134910,ENSG00000157764,ENSG00000120253…
GO:0043170	macromolecule metabolic process	biological_process	3.2015e-40	3.1002e-37	1394	2312	10219	22156	ENSG00000029153,ENSG00000172292,ENSG00000112851,ENSG00000170802,ENSG00000072736,ENSG00000100345,ENSG00000166004,ENSG00000136715,ENSG00000104856,ENSG00000175792,ENSG00000114686,ENSG00000111670,ENSG00000160908,ENSG00000130856,ENSG00000136813,ENSG00000008083,ENSG00000175582,ENSG00000145604,ENSG00000116132,ENSG00000077312,ENSG00000105647,ENSG00000159063,ENSG00000119912,ENSG00000124942,ENSG00000160087…
GO:0044238	primary metabolic process	biological_process	3.3461e-40	3.1002e-37	1582	2312	11735	22156	ENSG00000197121,ENSG00000152217,ENSG00000055483,ENSG00000213079,ENSG00000040199,ENSG00000110958,ENSG00000105186,ENSG00000175893,ENSG00000091009,ENSG00000147548,ENSG00000165219,ENSG00000158201,ENSG00000162378,ENSG00000113658,ENSG00000169398,ENSG00000185291,ENSG00000067208,ENSG00000101310,ENSG00000100442,ENSG00000148399,ENSG00000165501,ENSG00000181192,ENSG00000015171,ENSG00000163159,ENSG00000113580…
GO:0008152	metabolic process	biological_process	5.9511e-40	5.2632e-37	1694	2312	13000	22156	ENSG00000009413,ENSG00000077254,ENSG00000023228,ENSG00000198162,ENSG00000154914,ENSG00000143970,ENSG00000100991,ENSG00000033170,ENSG00000106443,ENSG00000145780,ENSG00000172939,ENSG00000066739,ENSG00000137815,ENSG00000123219,ENSG00000198265,ENSG00000139218,ENSG00000083642,ENSG00000080603,ENSG00000095380,ENSG00000106948,ENSG00000090013,ENSG00000135049,ENSG00000138772,ENSG00000100425,ENSG00000114268…
GO:0071704	organic substance metabolic process	biological_process	7.5975e-39	6.4272e-36	1618	2312	12236	22156	ENSG00000065613,ENSG00000196083,ENSG00000197386,ENSG00000145833,ENSG00000102974,ENSG00000072501,ENSG00000171497,ENSG00000163950,ENSG00000164347,ENSG00000197548,ENSG00000117000,ENSG00000128602,ENSG00000122882,ENSG00000169410,ENSG00000142599,ENSG00000143797,ENSG00000106305,ENSG00000112234,ENSG00000154822,ENSG00000100401,ENSG00000125970,ENSG00000162139,ENSG00000078902,ENSG00000156273,ENSG00000156110…
GO:0006996	organelle organization	biological_process	1.3734e-37	1.1134e-34	699	2312	3815	22156	ENSG00000185722,ENSG00000080345,ENSG00000189079,ENSG00000138346,ENSG00000206560,ENSG00000145819,ENSG00000138160,ENSG00000173744,ENSG00000103148,ENSG00000128585,ENSG00000178568,ENSG00000130159,ENSG00000114796,ENSG00000131236,ENSG00000131697,ENSG00000049541,ENSG00000119185,ENSG00000285053,ENSG00000099250,ENSG00000164190,ENSG00000105364,ENSG00000138674,ENSG00000006695,ENSG00000173473,ENSG00000177200…
GO:0044267	cellular protein metabolic process	biological_process	1.9559e-34	1.5222e-31	833	2312	5134	22156	ENSG00000143674,ENSG00000125826,ENSG00000004897,ENSG00000020577,ENSG00000157106,ENSG00000006016,ENSG00000041357,ENSG00000102921,ENSG00000156469,ENSG00000161011,ENSG00000149269,ENSG00000078369,ENSG00000113448,ENSG00000257103,ENSG00000145860,ENSG00000159217,ENSG00000066027,ENSG00000110422,ENSG00000112200,ENSG00000198586,ENSG00000185420,ENSG00000145730,ENSG00000188846,ENSG00000198919,ENSG00000160584…
GO:0044444	cytoplasmic part	cellular_component	9.3576e-34	7.0027e-31	1474	2312	10518	22156	ENSG00000144455,ENSG00000164535,ENSG00000100650,ENSG00000141627,ENSG00000134882,ENSG00000104695,ENSG00000112972,ENSG00000169180,ENSG00000103194,ENSG00000082701,ENSG00000107957,ENSG00000185104,ENSG00000148411,ENSG00000011295,ENSG00000127947,ENSG00000122779,ENSG00000065615,ENSG00000046889,ENSG00000159461,ENSG00000116237,ENSG00000187955,ENSG00000117500,ENSG00000165732,ENSG00000103126,ENSG00000281028…
GO:0032991	macromolecular complex	cellular_component	7.6093e-32	5.4835e-29	952	2312	6295	22156	ENSG00000009413,ENSG00000102908,ENSG00000077254,ENSG00000023228,ENSG00000130414,ENSG00000100991,ENSG00000143970,ENSG00000198265,ENSG00000130164,ENSG00000196911,ENSG00000080603,ENSG00000123219,ENSG00000137815,ENSG00000102158,ENSG00000100425,ENSG00000136986,ENSG00000125676,ENSG00000174437,ENSG00000101096,ENSG00000109184,ENSG00000135870,ENSG00000186480,ENSG00000163374,ENSG00000103051,ENSG00000118762…
GO:0005737	cytoplasm	cellular_component	8.5148e-32	5.9169e-29	1689	2312	12557	22156	ENSG00000085449,ENSG00000142197,ENSG00000278540,ENSG00000008869,ENSG00000169896,ENSG00000066629,ENSG00000172795,ENSG00000131725,ENSG00000133302,ENSG00000036054,ENSG00000086200,ENSG00000128881,ENSG00000177425,ENSG00000164615,ENSG00000114126,ENSG00000148908,ENSG00000072210,ENSG00000134313,ENSG00000168807,ENSG00000074356,ENSG00000119638,ENSG00000117360,ENSG00000123643,ENSG00000108515,ENSG00000074964…
GO:0006139	nucleobase-containing compound metabolic process	biological_process	1.3246e-31	8.8868e-29	968	2312	6547	22156	ENSG00000170471,ENSG00000180263,ENSG00000141027,ENSG00000081386,ENSG00000119969,ENSG00000001084,ENSG00000013441,ENSG00000107902,ENSG00000103150,ENSG00000183049,ENSG00000163558,ENSG00000198218,ENSG00000164463,ENSG00000066422,ENSG00000160710,ENSG00000023697,ENSG00000132466,ENSG00000143842,ENSG00000148516,ENSG00000176896,ENSG00000254093,ENSG00000140830,ENSG00000114491,ENSG00000169621,ENSG00000100354…
GO:0005488	binding	molecular_function	5.0735e-31	3.2905e-28	2022	2312	16527	22156	ENSG00000154124,ENSG00000110693,ENSG00000132388,ENSG00000167670,ENSG00000064607,ENSG00000135164,ENSG00000132478,ENSG00000121621,ENSG00000112079,ENSG00000196411,ENSG00000112159,ENSG00000163468,ENSG00000120800,ENSG00000167889,ENSG00000205531,ENSG00000033800,ENSG00000169174,ENSG00000138709,ENSG00000131018,ENSG00000138032,ENSG00000205111,ENSG00000162222,ENSG00000185019,ENSG00000136770,ENSG00000100154…
GO:0046483	heterocycle metabolic process	biological_process	4.5659e-30	2.8658e-27	984	2312	6743	22156	ENSG00000152409,ENSG00000123600,ENSG00000108055,ENSG00000011052,ENSG00000178966,ENSG00000138380,ENSG00000162714,ENSG00000172071,ENSG00000104320,ENSG00000065328,ENSG00000127483,ENSG00000181555,ENSG00000125375,ENSG00000129691,ENSG00000159086,ENSG00000173120,ENSG00000133316,ENSG00000182973,ENSG00000168118,ENSG00000118482,ENSG00000204219,ENSG00000141655,ENSG00000198815,ENSG00000105556,ENSG00000173230…
GO:0003723	RNA binding	molecular_function	1.0231e-29	6.2206e-27	342	2312	1842	22156	ENSG00000065526,ENSG00000169251,ENSG00000171311,ENSG00000101161,ENSG00000138303,ENSG00000135829,ENSG00000275700,ENSG00000116918,ENSG00000134283,ENSG00000165732,ENSG00000123200,ENSG00000187955,ENSG00000031698,ENSG00000143748,ENSG00000155506,ENSG00000078269,ENSG00000178691,ENSG00000155846,ENSG00000124571,ENSG00000068784,ENSG00000164934,ENSG00000087269,ENSG00000132478,ENSG00000064607,ENSG00000205531…
GO:0006725	cellular aromatic compound metabolic process	biological_process	2.6935e-29	1.5881e-26	983	2312	6757	22156	ENSG00000113648,ENSG00000133687,ENSG00000165732,ENSG00000104687,ENSG00000143748,ENSG00000141568,ENSG00000139842,ENSG00000171988,ENSG00000138801,ENSG00000136492,ENSG00000011258,ENSG00000103126,ENSG00000119906,ENSG00000135655,ENSG00000178691,ENSG00000114650,ENSG00000046889,ENSG00000146426,ENSG00000139372,ENSG00000188917,ENSG00000198382,ENSG00000087269,ENSG00000108510,ENSG00000100644,ENSG00000139083…
GO:0034641	cellular nitrogen compound metabolic process	biological_process	3.6751e-28	2.1031e-25	1006	2312	6980	22156	ENSG00000101654,ENSG00000171824,ENSG00000102595,ENSG00000167193,ENSG00000107249,ENSG00000078403,ENSG00000066827,ENSG00000011376,ENSG00000126524,ENSG00000095564,ENSG00000170836,ENSG00000103342,ENSG00000107099,ENSG00000156831,ENSG00000144895,ENSG00000183735,ENSG00000124942,ENSG00000277149,ENSG00000157212,ENSG00000137845,ENSG00000112365,ENSG00000162521,ENSG00000145907,ENSG00000100461,ENSG00000135679…
GO:0043412	macromolecule modification	biological_process	4.7075e-28	2.6169e-25	720	2312	4257	22156	ENSG00000119638,ENSG00000116539,ENSG00000009954,ENSG00000085382,ENSG00000134313,ENSG00000152944,ENSG00000282278,ENSG00000106346,ENSG00000128881,ENSG00000146833,ENSG00000150630,ENSG00000116675,ENSG00000213639,ENSG00000197563,ENSG00000114857,ENSG00000135018,ENSG00000169439,ENSG00000173193,ENSG00000268643,ENSG00000167258,ENSG00000066651,ENSG00000164715,ENSG00000144357,ENSG00000275052,ENSG00000171735…
GO:1901360	organic cyclic compound metabolic process	biological_process	7.6599e-28	4.14e-25	1006	2312	7027	22156	ENSG00000115904,ENSG00000072364,ENSG00000063978,ENSG00000151414,ENSG00000101003,ENSG00000107164,ENSG00000168036,ENSG00000168259,ENSG00000105176,ENSG00000132792,ENSG00000149532,ENSG00000198604,ENSG00000168374,ENSG00000010244,ENSG00000124177,ENSG00000101577,ENSG00000136891,ENSG00000204947,ENSG00000101384,ENSG00000131051,ENSG00000165392,ENSG00000180628,ENSG00000079246,ENSG00000123124,ENSG00000142856…
GO:0090304	nucleic acid metabolic process	biological_process	1.5872e-27	8.3468e-25	821	2312	5639	22156	ENSG00000256525,ENSG00000163872,ENSG00000012048,ENSG00000196498,ENSG00000123268,ENSG00000167685,ENSG00000101928,ENSG00000080815,ENSG00000062650,ENSG00000082805,ENSG00000143493,ENSG00000115170,ENSG00000110801,ENSG00000243943,ENSG00000187079,ENSG00000124784,ENSG00000083828,ENSG00000091542,ENSG00000004534,ENSG00000113643,ENSG00000105483,ENSG00000091127,ENSG00000116350,ENSG00000080561,ENSG00000130816…
GO:0007049	cell cycle	biological_process	4.1917e-27	2.1463e-24	378	2312	1894	22156	ENSG00000141367,ENSG00000088325,ENSG00000140836,ENSG00000114999,ENSG00000112877,ENSG00000101057,ENSG00000186522,ENSG00000078674,ENSG00000097033,ENSG00000183765,ENSG00000134058,ENSG00000103769,ENSG00000134644,ENSG00000198586,ENSG00000110321,ENSG00000101413,ENSG00000079134,ENSG00000135913,ENSG00000108424,ENSG00000123240,ENSG00000004897,ENSG00000065243,ENSG00000137807,ENSG00000197157,ENSG00000158402…
GO:0006464	cellular protein modification process	biological_process	8.0881e-27	3.9342e-24	692	2312	4056	22156	ENSG00000119638,ENSG00000116539,ENSG00000085382,ENSG00000009954,ENSG00000134313,ENSG00000152944,ENSG00000282278,ENSG00000106346,ENSG00000146833,ENSG00000128881,ENSG00000150630,ENSG00000116675,ENSG00000213639,ENSG00000197563,ENSG00000135018,ENSG00000114857,ENSG00000169439,ENSG00000268643,ENSG00000173193,ENSG00000167258,ENSG00000164715,ENSG00000144357,ENSG00000092439,ENSG00000171735,ENSG00000275052…
GO:0036211	protein modification process	biological_process	8.0881e-27	3.9342e-24	692	2312	4056	22156	ENSG00000106462,ENSG00000162378,ENSG00000113658,ENSG00000143379,ENSG00000175893,ENSG00000147548,ENSG00000132326,ENSG00000040199,ENSG00000106799,ENSG00000173402,ENSG00000166949,ENSG00000055483,ENSG00000197121,ENSG00000165501,ENSG00000130695,ENSG00000148399,ENSG00000066777,ENSG00000100442,ENSG00000131323,ENSG00000165304,ENSG00000169398,ENSG00000185291,ENSG00000167693,ENSG00000087206,ENSG00000109323…
GO:1901363	heterocyclic compound binding	molecular_function	7.9055e-26	3.7517e-23	957	2312	6520	22156	ENSG00000179151,ENSG00000051341,ENSG00000005339,ENSG00000107290,ENSG00000101882,ENSG00000162408,ENSG00000124214,ENSG00000126226,ENSG00000100852,ENSG00000161813,ENSG00000196418,ENSG00000113649,ENSG00000134318,ENSG00000168610,ENSG00000112651,ENSG00000140367,ENSG00000154229,ENSG00000137073,ENSG00000077044,ENSG00000102763,ENSG00000127603,ENSG00000085224,ENSG00000159692,ENSG00000119787,ENSG00000102908…
GO:0071840	cellular component organization or biogenesis	biological_process	2.1912e-25	1.0151e-22	1051	2312	6938	22156	ENSG00000066739,ENSG00000137815,ENSG00000123219,ENSG00000139218,ENSG00000160410,ENSG00000080603,ENSG00000083642,ENSG00000023228,ENSG00000077254,ENSG00000186480,ENSG00000101096,ENSG00000174437,ENSG00000143952,ENSG00000157916,ENSG00000118762,ENSG00000135049,ENSG00000100425,ENSG00000169862,ENSG00000183020,ENSG00000132359,ENSG00000135862,ENSG00000136152,ENSG00000180376,ENSG00000136448,ENSG00000005339…
GO:0097159	organic cyclic compound binding	molecular_function	2.5599e-25	1.1583e-22	965	2312	6618	22156	ENSG00000117713,ENSG00000109606,ENSG00000188976,ENSG00000120727,ENSG00000136169,ENSG00000144535,ENSG00000166377,ENSG00000114573,ENSG00000162769,ENSG00000101773,ENSG00000117054,ENSG00000204628,ENSG00000170100,ENSG00000164548,ENSG00000116017,ENSG00000102098,ENSG00000137513,ENSG00000159140,ENSG00000197594,ENSG00000100416,ENSG00000116833,ENSG00000163811,ENSG00000141664,ENSG00000259332,ENSG00000117523…
GO:0019538	protein metabolic process	biological_process	6.5012e-25	2.8749e-22	885	2312	6055	22156	ENSG00000136937,ENSG00000163975,ENSG00000113600,ENSG00000065243,ENSG00000166439,ENSG00000115977,ENSG00000101413,ENSG00000067955,ENSG00000135913,ENSG00000283900,ENSG00000034677,ENSG00000197140,ENSG00000125703,ENSG00000005100,ENSG00000110321,ENSG00000164134,ENSG00000109320,ENSG00000023318,ENSG00000073803,ENSG00000176871,ENSG00000097033,ENSG00000069329,ENSG00000132670,ENSG00000183765,ENSG00000173064…
GO:0003676	nucleic acid binding	molecular_function	1.0316e-24	4.4604e-22	660	2312	4491	22156	ENSG00000213079,ENSG00000166949,ENSG00000055483,ENSG00000153113,ENSG00000152217,ENSG00000116580,ENSG00000091009,ENSG00000132326,ENSG00000106462,ENSG00000113658,ENSG00000143379,ENSG00000166478,ENSG00000143458,ENSG00000136603,ENSG00000100442,ENSG00000173933,ENSG00000135387,ENSG00000143569,ENSG00000148843,ENSG00000015171,ENSG00000067248,ENSG00000103356,ENSG00000158545,ENSG00000196588,ENSG00000163159…
GO:0000278	mitotic cell cycle	biological_process	3.2434e-24	1.3719e-21	227	2312	987	22156	ENSG00000135913,ENSG00000108424,ENSG00000134371,ENSG00000159593,ENSG00000131351,ENSG00000071539,ENSG00000169679,ENSG00000171105,ENSG00000119638,ENSG00000004897,ENSG00000065243,ENSG00000123240,ENSG00000103769,ENSG00000013810,ENSG00000119397,ENSG00000114126,ENSG00000169372,ENSG00000133302,ENSG00000183765,ENSG00000076382,ENSG00000114999,ENSG00000066629,ENSG00000141367,ENSG00000088325,ENSG00000078674…
GO:0043228	non-membrane-bounded organelle	cellular_component	4.3276e-24	1.7542e-21	754	2312	4697	22156	ENSG00000116044,ENSG00000170037,ENSG00000153317,ENSG00000165097,ENSG00000113810,ENSG00000135315,ENSG00000007168,ENSG00000185842,ENSG00000148498,ENSG00000198648,ENSG00000134982,ENSG00000164934,ENSG00000067606,ENSG00000133789,ENSG00000134283,ENSG00000162413,ENSG00000168411,ENSG00000175216,ENSG00000185920,ENSG00000155506,ENSG00000163468,ENSG00000120800,ENSG00000118007,ENSG00000117155,ENSG00000167670…
GO:0043232	intracellular non-membrane-bounded organelle	cellular_component	4.3276e-24	1.7542e-21	754	2312	4697	22156	ENSG00000131697,ENSG00000072803,ENSG00000054523,ENSG00000160208,ENSG00000131236,ENSG00000119684,ENSG00000197381,ENSG00000119408,ENSG00000087470,ENSG00000173473,ENSG00000006695,ENSG00000182621,ENSG00000105364,ENSG00000164190,ENSG00000114904,ENSG00000285053,ENSG00000099250,ENSG00000119185,ENSG00000066933,ENSG00000049541,ENSG00000166250,ENSG00000113742,ENSG00000138346,ENSG00000039123,ENSG00000080345…
GO:0022402	cell cycle process	biological_process	6.926e-24	2.7502e-21	293	2312	1406	22156	ENSG00000055130,ENSG00000147526,ENSG00000118007,ENSG00000033800,ENSG00000117155,ENSG00000148411,ENSG00000011295,ENSG00000121621,ENSG00000131747,ENSG00000163697,ENSG00000119414,ENSG00000101350,ENSG00000106399,ENSG00000118816,ENSG00000284770,ENSG00000121957,ENSG00000170037,ENSG00000113810,ENSG00000007168,ENSG00000126001,ENSG00000137948,ENSG00000112701,ENSG00000196510,ENSG00000123473,ENSG00000134982…
GO:0044451	nucleoplasm part	cellular_component	1.406e-23	5.4712e-21	311	2312	1501	22156	ENSG00000141425,ENSG00000123066,ENSG00000076201,ENSG00000108506,ENSG00000116497,ENSG00000145833,ENSG00000100393,ENSG00000107077,ENSG00000159692,ENSG00000085224,ENSG00000142599,ENSG00000163931,ENSG00000005339,ENSG00000171862,ENSG00000107290,ENSG00000078902,ENSG00000112234,ENSG00000048649,ENSG00000147162,ENSG00000144218,ENSG00000176783,ENSG00000103479,ENSG00000136709,ENSG00000116016,ENSG00000196586…
GO:0043234	protein complex	cellular_component	2.0698e-23	7.8965e-21	792	2312	5100	22156	ENSG00000169432,ENSG00000169679,ENSG00000171105,ENSG00000149182,ENSG00000165934,ENSG00000168434,ENSG00000108840,ENSG00000134371,ENSG00000131351,ENSG00000198947,ENSG00000013810,ENSG00000048052,ENSG00000174989,ENSG00000285976,ENSG00000064933,ENSG00000076382,ENSG00000168502,ENSG00000009307,ENSG00000153339,ENSG00000273398,ENSG00000133997,ENSG00000044115,ENSG00000275066,ENSG00000025800,ENSG00000074181…
GO:0006807	nitrogen compound metabolic process	biological_process	2.5643e-23	9.595e-21	1043	2312	7472	22156	ENSG00000103150,ENSG00000163558,ENSG00000119969,ENSG00000141027,ENSG00000001084,ENSG00000160710,ENSG00000132466,ENSG00000066422,ENSG00000169621,ENSG00000114491,ENSG00000134255,ENSG00000076248,ENSG00000140830,ENSG00000076003,ENSG00000073614,ENSG00000104881,ENSG00000164944,ENSG00000112992,ENSG00000285708,ENSG00000048052,ENSG00000149182,ENSG00000113273,ENSG00000113924,ENSG00000008130,ENSG00000165934…
GO:0005623	cell	cellular_component	7.1195e-23	2.6137e-20	2167	2312	18846	22156	ENSG00000171793,ENSG00000171105,ENSG00000074603,ENSG00000159593,ENSG00000113163,ENSG00000133812,ENSG00000109861,ENSG00000160293,ENSG00000115970,ENSG00000198964,ENSG00000135269,ENSG00000285976,ENSG00000064933,ENSG00000136643,ENSG00000153339,ENSG00000137962,ENSG00000119314,ENSG00000168615,ENSG00000169087,ENSG00000143842,ENSG00000123684,ENSG00000125834,ENSG00000023697,ENSG00000143401,ENSG00000198218…
GO:0051726	regulation of cell cycle	biological_process	1.4431e-22	5.1999e-20	253	2312	1233	22156	ENSG00000005483,ENSG00000178691,ENSG00000166004,ENSG00000087586,ENSG00000134982,ENSG00000126883,ENSG00000141564,ENSG00000118193,ENSG00000198382,ENSG00000113648,ENSG00000162413,ENSG00000100490,ENSG00000139842,ENSG00000175216,ENSG00000104885,ENSG00000185920,ENSG00000184445,ENSG00000136492,ENSG00000119906,ENSG00000168411,ENSG00000145604,ENSG00000121957,ENSG00000094804,ENSG00000007168,ENSG00000101391…
GO:0005694	chromosome	cellular_component	1.7466e-22	6.1789e-20	238	2312	1118	22156	ENSG00000196498,ENSG00000163466,ENSG00000012048,ENSG00000084676,ENSG00000256525,ENSG00000143493,ENSG00000083642,ENSG00000062650,ENSG00000080603,ENSG00000015171,ENSG00000123219,ENSG00000080815,ENSG00000105011,ENSG00000143970,ENSG00000102384,ENSG00000110958,ENSG00000137804,ENSG00000125676,ENSG00000110367,ENSG00000153157,ENSG00000166949,ENSG00000100479,ENSG00000132912,ENSG00000165480,ENSG00000082898…
GO:0016043	cellular component organization	biological_process	5.748e-22	1.9971e-19	1015	2312	6744	22156	ENSG00000126226,ENSG00000085788,ENSG00000183020,ENSG00000176783,ENSG00000132359,ENSG00000135862,ENSG00000180376,ENSG00000143669,ENSG00000136152,ENSG00000136448,ENSG00000107290,ENSG00000204138,ENSG00000166037,ENSG00000005339,ENSG00000051341,ENSG00000179151,ENSG00000119787,ENSG00000159692,ENSG00000085224,ENSG00000126870,ENSG00000127603,ENSG00000151876,ENSG00000077044,ENSG00000154229,ENSG00000144724…
GO:0031323	regulation of cellular metabolic process	biological_process	7.1568e-22	2.443e-19	932	2312	6442	22156	ENSG00000123268,ENSG00000196498,ENSG00000012048,ENSG00000138735,ENSG00000163872,ENSG00000082805,ENSG00000062650,ENSG00000118454,ENSG00000100330,ENSG00000080815,ENSG00000116514,ENSG00000101928,ENSG00000167685,ENSG00000105483,ENSG00000008086,ENSG00000124784,ENSG00000083828,ENSG00000187079,ENSG00000243943,ENSG00000115170,ENSG00000138166,ENSG00000071205,ENSG00000110801,ENSG00000082898,ENSG00000169359…
GO:0044464	cell part	cellular_component	8.0687e-22	2.7068e-19	2158	2312	18770	22156	ENSG00000197594,ENSG00000163811,ENSG00000172273,ENSG00000064313,ENSG00000160075,ENSG00000137177,ENSG00000185043,ENSG00000109606,ENSG00000120727,ENSG00000117054,ENSG00000204628,ENSG00000114978,ENSG00000079332,ENSG00000115295,ENSG00000116514,ENSG00000165124,ENSG00000100330,ENSG00000132305,ENSG00000082805,ENSG00000143493,ENSG00000163872,ENSG00000138735,ENSG00000102189,ENSG00000196498,ENSG00000118200…
GO:0019899	enzyme binding	molecular_function	1.5951e-21	5.2604e-19	407	2312	2101	22156	ENSG00000114346,ENSG00000185043,ENSG00000204628,ENSG00000118412,ENSG00000075945,ENSG00000151849,ENSG00000113580,ENSG00000066455,ENSG00000132170,ENSG00000187555,ENSG00000073921,ENSG00000123975,ENSG00000182150,ENSG00000121741,ENSG00000186153,ENSG00000110075,ENSG00000110497,ENSG00000197959,ENSG00000132604,ENSG00000119487,ENSG00000172273,ENSG00000117602,ENSG00000105186,ENSG00000091127,ENSG00000113658…
GO:0010467	gene expression	biological_process	2.5768e-21	8.3562e-19	831	2312	6219	22156	ENSG00000120690,ENSG00000173210,ENSG00000172766,ENSG00000101596,ENSG00000196363,ENSG00000175387,ENSG00000141543,ENSG00000146463,ENSG00000131747,ENSG00000136770,ENSG00000167491,ENSG00000156697,ENSG00000169519,ENSG00000169174,ENSG00000033800,ENSG00000118007,ENSG00000163468,ENSG00000120800,ENSG00000112159,ENSG00000135164,ENSG00000064607,ENSG00000132478,ENSG00000110693,ENSG00000058056,ENSG00000114026…
GO:0019222	regulation of metabolic process	biological_process	3.1836e-20	1.0155e-17	1032	2312	7588	22156	ENSG00000159140,ENSG00000073921,ENSG00000198879,ENSG00000102098,ENSG00000117054,ENSG00000204628,ENSG00000101773,ENSG00000114573,ENSG00000136169,ENSG00000120727,ENSG00000185043,ENSG00000171466,ENSG00000197461,ENSG00000117602,ENSG00000160075,ENSG00000064313,ENSG00000172273,ENSG00000163811,ENSG00000197594,ENSG00000105483,ENSG00000008086,ENSG00000083828,ENSG00000187079,ENSG00000138166,ENSG00000115170…
GO:0034645	cellular macromolecule biosynthetic process	biological_process	4.5602e-20	1.4311e-17	748	2312	5302	22156	ENSG00000058056,ENSG00000114026,ENSG00000147257,ENSG00000154124,ENSG00000167670,ENSG00000132478,ENSG00000135164,ENSG00000110693,ENSG00000198408,ENSG00000167889,ENSG00000163468,ENSG00000033800,ENSG00000118007,ENSG00000167491,ENSG00000138032,ENSG00000136770,ENSG00000101596,ENSG00000196363,ENSG00000175387,ENSG00000141543,ENSG00000131747,ENSG00000146463,ENSG00000120690,ENSG00000173210,ENSG00000172766…
GO:0009987	cellular process	biological_process	7.2659e-20	2.244e-17	2105	2312	18249	22156	ENSG00000163939,ENSG00000162607,ENSG00000021776,ENSG00000196588,ENSG00000126070,ENSG00000175376,ENSG00000164933,ENSG00000213923,ENSG00000167693,ENSG00000187109,ENSG00000120725,ENSG00000110497,ENSG00000127022,ENSG00000119487,ENSG00000176771,ENSG00000110075,ENSG00000115109,ENSG00000060982,ENSG00000106804,ENSG00000123975,ENSG00000140262,ENSG00000182150,ENSG00000213619,ENSG00000171681,ENSG00000054654…
GO:0016070	RNA metabolic process	biological_process	8.3335e-20	2.5335e-17	701	2312	4968	22156	ENSG00000149311,ENSG00000152520,ENSG00000168813,ENSG00000085276,ENSG00000128908,ENSG00000138071,ENSG00000103671,ENSG00000127191,ENSG00000123143,ENSG00000135766,ENSG00000072756,ENSG00000113391,ENSG00000162924,ENSG00000176105,ENSG00000109685,ENSG00000135250,ENSG00000067182,ENSG00000067369,ENSG00000106052,ENSG00000124541,ENSG00000118260,ENSG00000134744,ENSG00000167978,ENSG00000138399,ENSG00000079387…
GO:0003674	molecular_function	molecular_function	9.1468e-20	2.738e-17	2205	2312	19445	22156	ENSG00000155111,ENSG00000160087,ENSG00000157212,ENSG00000145907,ENSG00000162521,ENSG00000102595,ENSG00000126524,ENSG00000095564,ENSG00000198561,ENSG00000170802,ENSG00000172292,ENSG00000114686,ENSG00000111670,ENSG00000136237,ENSG00000164597,ENSG00000009844,ENSG00000175582,ENSG00000077312,ENSG00000105647,ENSG00000159063,ENSG00000151413,ENSG00000119912,ENSG00000130856,ENSG00000136813,ENSG00000115183…
GO:0033554	cellular response to stress	biological_process	2.9481e-19	8.6912e-17	387	2312	2203	22156	ENSG00000083642,ENSG00000172939,ENSG00000066739,ENSG00000033170,ENSG00000143624,ENSG00000154914,ENSG00000198369,ENSG00000101109,ENSG00000169071,ENSG00000077254,ENSG00000012174,ENSG00000217128,ENSG00000009413,ENSG00000118762,ENSG00000100479,ENSG00000057663,ENSG00000111206,ENSG00000204120,ENSG00000087074,ENSG00000008405,ENSG00000174437,ENSG00000101412,ENSG00000112096,ENSG00000101096,ENSG00000186480…
GO:0009059	macromolecule biosynthetic process	biological_process	4.3681e-19	1.2685e-16	758	2312	5435	22156	ENSG00000171735,ENSG00000101493,ENSG00000196305,ENSG00000151748,ENSG00000177463,ENSG00000167258,ENSG00000169439,ENSG00000113318,ENSG00000125885,ENSG00000196792,ENSG00000173193,ENSG00000106105,ENSG00000197563,ENSG00000204394,ENSG00000197961,ENSG00000213639,ENSG00000102786,ENSG00000164151,ENSG00000172795,ENSG00000177425,ENSG00000141905,ENSG00000114126,ENSG00000152944,ENSG00000101191,ENSG00000116539…
GO:0080090	regulation of primary metabolic process	biological_process	5.3315e-19	1.5255e-16	899	2312	6400	22156	ENSG00000118193,ENSG00000005483,ENSG00000166004,ENSG00000072736,ENSG00000198556,ENSG00000136715,ENSG00000104885,ENSG00000172292,ENSG00000029153,ENSG00000112851,ENSG00000141076,ENSG00000170802,ENSG00000176953,ENSG00000101190,ENSG00000160908,ENSG00000130856,ENSG00000077312,ENSG00000116132,ENSG00000143164,ENSG00000008083,ENSG00000119912,ENSG00000130766,ENSG00000145431,ENSG00000117625,ENSG00000105647…
GO:0070647	protein modification by small protein conjugation or removal	biological_process	1.8233e-18	5.1414e-16	240	2312	1173	22156	ENSG00000100225,ENSG00000182533,ENSG00000090686,ENSG00000163162,ENSG00000274211,ENSG00000053900,ENSG00000086758,ENSG00000147854,ENSG00000009335,ENSG00000134758,ENSG00000128908,ENSG00000109466,ENSG00000102471,ENSG00000110330,ENSG00000092853,ENSG00000068024,ENSG00000078747,ENSG00000152503,ENSG00000116288,ENSG00000127191,ENSG00000147099,ENSG00000253729,ENSG00000138646,ENSG00000105723,ENSG00000050748…
GO:0044427	chromosomal part	cellular_component	1.8935e-18	5.263e-16	202	2312	980	22156	ENSG00000153157,ENSG00000166949,ENSG00000110367,ENSG00000110958,ENSG00000102384,ENSG00000125676,ENSG00000163374,ENSG00000147548,ENSG00000131759,ENSG00000101412,ENSG00000101096,ENSG00000082898,ENSG00000165480,ENSG00000130816,ENSG00000106462,ENSG00000104738,ENSG00000100479,ENSG00000132912,ENSG00000084676,ENSG00000012048,ENSG00000163466,ENSG00000196498,ENSG00000143970,ENSG00000080815,ENSG00000105011…
GO:0010564	regulation of cell cycle process	biological_process	7.7236e-18	2.1166e-15	181	2312	851	22156	ENSG00000138346,ENSG00000136861,ENSG00000104320,ENSG00000108395,ENSG00000181555,ENSG00000116127,ENSG00000138160,ENSG00000086712,ENSG00000156970,ENSG00000036257,ENSG00000094880,ENSG00000182973,ENSG00000198901,ENSG00000108055,ENSG00000198707,ENSG00000127914,ENSG00000182923,ENSG00000182621,ENSG00000139618,ENSG00000114107,ENSG00000101639,ENSG00000119408,ENSG00000113558,ENSG00000051180,ENSG00000253729…
GO:0060255	regulation of macromolecule metabolic process	biological_process	1.3845e-17	3.7413e-15	856	2312	6311	22156	ENSG00000072609,ENSG00000124942,ENSG00000157212,ENSG00000183735,ENSG00000144895,ENSG00000075151,ENSG00000135679,ENSG00000102317,ENSG00000112365,ENSG00000162521,ENSG00000100461,ENSG00000107929,ENSG00000066827,ENSG00000167193,ENSG00000171824,ENSG00000107249,ENSG00000078403,ENSG00000198363,ENSG00000198799,ENSG00000008294,ENSG00000170836,ENSG00000095564,ENSG00000101557,ENSG00000105221,ENSG00000141076…
GO:0044265	cellular macromolecule catabolic process	biological_process	2.6476e-17	7.0568e-15	217	2312	1141	22156	ENSG00000075785,ENSG00000111596,ENSG00000080815,ENSG00000116514,ENSG00000100991,ENSG00000077254,ENSG00000154914,ENSG00000115760,ENSG00000012048,ENSG00000169398,ENSG00000153071,ENSG00000135870,ENSG00000124486,ENSG00000136986,ENSG00000166855,ENSG00000049759,ENSG00000166266,ENSG00000204463,ENSG00000055483,ENSG00000110801,ENSG00000110367,ENSG00000126226,ENSG00000155975,ENSG00000147162,ENSG00000183020…
GO:0044770	cell cycle phase transition	biological_process	3.8253e-17	1.0058e-14	149	2312	631	22156	ENSG00000010244,ENSG00000125885,ENSG00000182247,ENSG00000197102,ENSG00000132466,ENSG00000254093,ENSG00000174799,ENSG00000076003,ENSG00000077097,ENSG00000158402,ENSG00000108094,ENSG00000080839,ENSG00000119397,ENSG00000114126,ENSG00000013810,ENSG00000103769,ENSG00000169679,ENSG00000004897,ENSG00000123240,ENSG00000079134,ENSG00000135913,ENSG00000159593,ENSG00000134371,ENSG00000131351,ENSG00000071539…
GO:0051276	chromosome organization	biological_process	5.1323e-17	1.3315e-14	229	2312	1171	22156	ENSG00000083544,ENSG00000105556,ENSG00000175054,ENSG00000117139,ENSG00000198900,ENSG00000153187,ENSG00000137812,ENSG00000085276,ENSG00000128908,ENSG00000198887,ENSG00000149311,ENSG00000159374,ENSG00000086758,ENSG00000111642,ENSG00000109685,ENSG00000132356,ENSG00000147099,ENSG00000253729,ENSG00000051180,ENSG00000120334,ENSG00000181090,ENSG00000127616,ENSG00000085511,ENSG00000123143,ENSG00000068024…
GO:0044772	mitotic cell cycle phase transition	biological_process	9.1955e-17	2.3542e-14	135	2312	557	22156	ENSG00000078674,ENSG00000112877,ENSG00000088325,ENSG00000183765,ENSG00000169372,ENSG00000119397,ENSG00000114126,ENSG00000103769,ENSG00000013810,ENSG00000169679,ENSG00000004897,ENSG00000123240,ENSG00000135913,ENSG00000159593,ENSG00000071539,ENSG00000134371,ENSG00000131351,ENSG00000254093,ENSG00000076003,ENSG00000174799,ENSG00000077097,ENSG00000080839,ENSG00000108094,ENSG00000158402,ENSG00000125885…
GO:0046907	intracellular transport	biological_process	3.0814e-16	7.7864e-14	371	2312	2129	22156	ENSG00000091317,ENSG00000196911,ENSG00000130164,ENSG00000004766,ENSG00000182606,ENSG00000102218,ENSG00000155393,ENSG00000134308,ENSG00000153071,ENSG00000127980,ENSG00000118762,ENSG00000157916,ENSG00000132912,ENSG00000057663,ENSG00000143952,ENSG00000174437,ENSG00000101412,ENSG00000160299,ENSG00000186480,ENSG00000103051,ENSG00000124486,ENSG00000136986,ENSG00000011454,ENSG00000125676,ENSG00000205323…
GO:0009057	macromolecule catabolic process	biological_process	4.978e-16	1.2417e-13	250	2312	1388	22156	ENSG00000114026,ENSG00000162063,ENSG00000058056,ENSG00000102595,ENSG00000171824,ENSG00000147257,ENSG00000132388,ENSG00000122779,ENSG00000101557,ENSG00000090376,ENSG00000148719,ENSG00000198408,ENSG00000197299,ENSG00000033800,ENSG00000185104,ENSG00000182446,ENSG00000103194,ENSG00000103342,ENSG00000198799,ENSG00000055130,ENSG00000082701,ENSG00000104695,ENSG00000169174,ENSG00000160087,ENSG00000072609…
GO:0016604	nuclear body	cellular_component	6.3506e-16	1.5641e-13	188	2312	879	22156	ENSG00000033800,ENSG00000197299,ENSG00000118007,ENSG00000114026,ENSG00000148411,ENSG00000064607,ENSG00000163938,ENSG00000141543,ENSG00000132952,ENSG00000157540,ENSG00000100650,ENSG00000135679,ENSG00000163156,ENSG00000156831,ENSG00000167491,ENSG00000214113,ENSG00000151090,ENSG00000185019,ENSG00000072609,ENSG00000101161,ENSG00000138303,ENSG00000135829,ENSG00000113810,ENSG00000068878,ENSG00000100644…
GO:0003824	catalytic activity	molecular_function	1.0463e-15	2.5448e-13	948	2312	6533	22156	ENSG00000033800,ENSG00000151292,ENSG00000198408,ENSG00000167889,ENSG00000196411,ENSG00000112159,ENSG00000132388,ENSG00000121621,ENSG00000112079,ENSG00000114026,ENSG00000110090,ENSG00000058056,ENSG00000154124,ENSG00000172766,ENSG00000196363,ENSG00000103404,ENSG00000101596,ENSG00000119414,ENSG00000131747,ENSG00000141543,ENSG00000086696,ENSG00000185019,ENSG00000158161,ENSG00000205111,ENSG00000138032…
GO:0015630	microtubule cytoskeleton	cellular_component	1.0773e-15	2.5879e-13	270	2312	1261	22156	ENSG00000163872,ENSG00000012048,ENSG00000169398,ENSG00000067208,ENSG00000130695,ENSG00000080815,ENSG00000170759,ENSG00000163635,ENSG00000181826,ENSG00000008086,ENSG00000162946,ENSG00000054654,ENSG00000118200,ENSG00000080561,ENSG00000119509,ENSG00000165480,ENSG00000197959,ENSG00000079999,ENSG00000176771,ENSG00000112210,ENSG00000137177,ENSG00000115484,ENSG00000182150,ENSG00000113580,ENSG00000100804…
GO:0032446	protein modification by small protein conjugation	biological_process	1.3009e-15	3.0869e-13	190	2312	890	22156	ENSG00000197548,ENSG00000140367,ENSG00000138942,ENSG00000059145,ENSG00000056586,ENSG00000151876,ENSG00000180233,ENSG00000173163,ENSG00000139990,ENSG00000204628,ENSG00000167693,ENSG00000127481,ENSG00000079999,ENSG00000171862,ENSG00000078902,ENSG00000112234,ENSG00000106305,ENSG00000124226,ENSG00000147162,ENSG00000270898,ENSG00000101966,ENSG00000198961,ENSG00000166266,ENSG00000137075,ENSG00000049759…
GO:0043933	macromolecular complex subunit organization	biological_process	1.3347e-15	3.1288e-13	419	2312	2623	22156	ENSG00000105186,ENSG00000146376,ENSG00000118200,ENSG00000171681,ENSG00000104450,ENSG00000102384,ENSG00000110958,ENSG00000106799,ENSG00000006453,ENSG00000213619,ENSG00000187079,ENSG00000110801,ENSG00000166949,ENSG00000123983,ENSG00000170759,ENSG00000111596,ENSG00000065154,ENSG00000079332,ENSG00000123268,ENSG00000101310,ENSG00000066777,ENSG00000169398,ENSG00000204628,ENSG00000028839,ENSG00000187109…
GO:0000226	microtubule cytoskeleton organization	biological_process	2.0401e-15	4.7256e-13	146	2312	569	22156	ENSG00000116641,ENSG00000171368,ENSG00000144451,ENSG00000116141,ENSG00000152503,ENSG00000148935,ENSG00000010017,ENSG00000132356,ENSG00000143924,ENSG00000170248,ENSG00000182533,ENSG00000054282,ENSG00000075711,ENSG00000128908,ENSG00000137812,ENSG00000153187,ENSG00000110330,ENSG00000285258,ENSG00000116127,ENSG00000138160,ENSG00000141376,ENSG00000168172,ENSG00000136861,ENSG00000066279,ENSG00000044459…
GO:0044249	cellular biosynthetic process	biological_process	2.0676e-15	4.7328e-13	867	2312	6495	22156	ENSG00000174738,ENSG00000136381,ENSG00000165671,ENSG00000163697,ENSG00000132952,ENSG00000164535,ENSG00000152382,ENSG00000139154,ENSG00000112972,ENSG00000284770,ENSG00000146592,ENSG00000082701,ENSG00000103194,ENSG00000185104,ENSG00000090376,ENSG00000160352,ENSG00000178904,ENSG00000122779,ENSG00000148411,ENSG00000132964,ENSG00000114439,ENSG00000171456,ENSG00000108510,ENSG00000139372,ENSG00000114650…
GO:1901576	organic substance biosynthetic process	biological_process	2.9522e-15	6.6792e-13	879	2312	6610	22156	ENSG00000141367,ENSG00000067113,ENSG00000140836,ENSG00000185219,ENSG00000136371,ENSG00000063438,ENSG00000073417,ENSG00000169967,ENSG00000054267,ENSG00000120837,ENSG00000134058,ENSG00000133056,ENSG00000082515,ENSG00000134644,ENSG00000188846,ENSG00000145730,ENSG00000185420,ENSG00000112200,ENSG00000159217,ENSG00000110422,ENSG00000257103,ENSG00000161011,ENSG00000156469,ENSG00000147421,ENSG00000079134…
GO:0033036	macromolecule localization	biological_process	4.9261e-15	1.1017e-12	493	2312	2984	22156	ENSG00000164715,ENSG00000102910,ENSG00000029725,ENSG00000254093,ENSG00000179364,ENSG00000144824,ENSG00000157538,ENSG00000148356,ENSG00000119522,ENSG00000171444,ENSG00000260342,ENSG00000125686,ENSG00000124789,ENSG00000104969,ENSG00000083535,ENSG00000047849,ENSG00000120860,ENSG00000033627,ENSG00000054793,ENSG00000125885,ENSG00000103150,ENSG00000163558,ENSG00000180957,ENSG00000141027,ENSG00000104904…
GO:0006259	DNA metabolic process	biological_process	6.4867e-15	1.4342e-12	225	2312	1214	22156	ENSG00000100479,ENSG00000111206,ENSG00000106462,ENSG00000130816,ENSG00000104738,ENSG00000124486,ENSG00000171681,ENSG00000110958,ENSG00000102384,ENSG00000137804,ENSG00000138772,ENSG00000091542,ENSG00000062650,ENSG00000083642,ENSG00000123219,ENSG00000105011,ENSG00000143624,ENSG00000154914,ENSG00000123268,ENSG00000012048,ENSG00000009413,ENSG00000256525,ENSG00000101773,ENSG00000187109,ENSG00000087206…
GO:0006974	response to DNA damage stimulus	biological_process	6.8647e-15	1.5007e-12	186	2312	927	22156	ENSG00000138376,ENSG00000175792,ENSG00000158169,ENSG00000020426,ENSG00000068878,ENSG00000004487,ENSG00000275700,ENSG00000138303,ENSG00000135829,ENSG00000130766,ENSG00000168411,ENSG00000119906,ENSG00000136492,ENSG00000104885,ENSG00000139842,ENSG00000181544,ENSG00000198646,ENSG00000198382,ENSG00000139372,ENSG00000070950,ENSG00000087586,ENSG00000062822,ENSG00000134982,ENSG00000167670,ENSG00000187741…
GO:0010604	positive regulation of macromolecule metabolic process	biological_process	8.3978e-15	1.8155e-12	478	2312	3051	22156	ENSG00000132356,ENSG00000147099,ENSG00000133703,ENSG00000253729,ENSG00000118689,ENSG00000100614,ENSG00000105723,ENSG00000169139,ENSG00000135362,ENSG00000116641,ENSG00000118217,ENSG00000068024,ENSG00000065559,ENSG00000115839,ENSG00000273734,ENSG00000180370,ENSG00000221823,ENSG00000127616,ENSG00000015153,ENSG00000085511,ENSG00000116288,ENSG00000026508,ENSG00000055163,ENSG00000075711,ENSG00000162337…
GO:0008104	protein localization	biological_process	1.0314e-14	2.2052e-12	431	2312	2543	22156	ENSG00000100401,ENSG00000204536,ENSG00000138190,ENSG00000166037,ENSG00000151779,ENSG00000144674,ENSG00000078902,ENSG00000143669,ENSG00000136152,ENSG00000136448,ENSG00000132780,ENSG00000176783,ENSG00000183020,ENSG00000013364,ENSG00000155975,ENSG00000103227,ENSG00000039319,ENSG00000105576,ENSG00000171497,ENSG00000197386,ENSG00000083937,ENSG00000102974,ENSG00000196083,ENSG00000134318,ENSG00000136240…
GO:0031325	positive regulation of cellular metabolic process	biological_process	1.618e-14	3.4219e-12	468	2312	2973	22156	ENSG00000106948,ENSG00000130164,ENSG00000172939,ENSG00000137815,ENSG00000100784,ENSG00000143970,ENSG00000101109,ENSG00000168826,ENSG00000169071,ENSG00000102908,ENSG00000060237,ENSG00000060069,ENSG00000107758,ENSG00000217128,ENSG00000153071,ENSG00000084676,ENSG00000118762,ENSG00000111206,ENSG00000087074,ENSG00000101412,ENSG00000131759,ENSG00000109184,ENSG00000101096,ENSG00000135870,ENSG00000186480…
GO:0007346	regulation of mitotic cell cycle	biological_process	1.9818e-14	4.1463e-12	137	2312	636	22156	ENSG00000092853,ENSG00000136104,ENSG00000197256,ENSG00000176208,ENSG00000253729,ENSG00000140534,ENSG00000108953,ENSG00000100225,ENSG00000109062,ENSG00000053900,ENSG00000054282,ENSG00000149311,ENSG00000138182,ENSG00000125107,ENSG00000047188,ENSG00000198887,ENSG00000162337,ENSG00000075711,ENSG00000128908,ENSG00000153187,ENSG00000156970,ENSG00000138160,ENSG00000116127,ENSG00000094880,ENSG00000182973…
GO:0009058	biosynthetic process	biological_process	2.2904e-14	4.7294e-12	884	2312	6709	22156	ENSG00000073417,ENSG00000169967,ENSG00000185219,ENSG00000136371,ENSG00000063438,ENSG00000141367,ENSG00000140836,ENSG00000067113,ENSG00000134058,ENSG00000054267,ENSG00000120837,ENSG00000110422,ENSG00000159217,ENSG00000257103,ENSG00000185420,ENSG00000112200,ENSG00000145730,ENSG00000188846,ENSG00000133056,ENSG00000082515,ENSG00000134644,ENSG00000020577,ENSG00000197933,ENSG00000125826,ENSG00000162688…
GO:0016567	protein ubiquitination	biological_process	2.3092e-14	4.7294e-12	177	2312	834	22156	ENSG00000180233,ENSG00000151876,ENSG00000173163,ENSG00000204628,ENSG00000139990,ENSG00000167693,ENSG00000197548,ENSG00000138942,ENSG00000140367,ENSG00000059145,ENSG00000056586,ENSG00000101966,ENSG00000270898,ENSG00000124226,ENSG00000147162,ENSG00000079999,ENSG00000171862,ENSG00000127481,ENSG00000112234,ENSG00000106305,ENSG00000080561,ENSG00000132326,ENSG00000109184,ENSG00000109046,ENSG00000135870…
GO:0019219	regulation of nucleobase-containing compound metabolic process	biological_process	2.781e-14	5.6364e-12	671	2312	4671	22156	ENSG00000196792,ENSG00000160360,ENSG00000113318,ENSG00000197961,ENSG00000029725,ENSG00000171735,ENSG00000101493,ENSG00000151748,ENSG00000167258,ENSG00000177463,ENSG00000119522,ENSG00000152944,ENSG00000148908,ENSG00000114126,ENSG00000074964,ENSG00000009954,ENSG00000116539,ENSG00000074657,ENSG00000164151,ENSG00000177425,ENSG00000141905,ENSG00000133302,ENSG00000172795,ENSG00000134909,ENSG00000138772…
GO:0044085	cellular component biogenesis	biological_process	3.755e-14	7.5321e-12	501	2312	3221	22156	ENSG00000105186,ENSG00000146376,ENSG00000054654,ENSG00000118200,ENSG00000082898,ENSG00000213619,ENSG00000124784,ENSG00000187079,ENSG00000166949,ENSG00000055483,ENSG00000110801,ENSG00000171681,ENSG00000006453,ENSG00000102384,ENSG00000106799,ENSG00000104450,ENSG00000110958,ENSG00000008086,ENSG00000080815,ENSG00000065154,ENSG00000111596,ENSG00000079332,ENSG00000123983,ENSG00000075785,ENSG00000100330…
GO:0044248	cellular catabolic process	biological_process	4.1081e-14	8.1562e-12	438	2312	2693	22156	ENSG00000115419,ENSG00000023697,ENSG00000145495,ENSG00000213639,ENSG00000135018,ENSG00000168092,ENSG00000155313,ENSG00000160360,ENSG00000113318,ENSG00000143819,ENSG00000144224,ENSG00000033627,ENSG00000103150,ENSG00000001084,ENSG00000170471,ENSG00000180263,ENSG00000141027,ENSG00000119522,ENSG00000104969,ENSG00000001629,ENSG00000170525,ENSG00000170832,ENSG00000100354,ENSG00000076248,ENSG00000144357…
GO:0009893	positive regulation of metabolic process	biological_process	6.7258e-14	1.3219e-11	503	2312	3274	22156	ENSG00000254087,ENSG00000128908,ENSG00000176915,ENSG00000051382,ENSG00000085276,ENSG00000126775,ENSG00000101349,ENSG00000141655,ENSG00000175054,ENSG00000198815,ENSG00000115091,ENSG00000196712,ENSG00000170485,ENSG00000149311,ENSG00000051180,ENSG00000164741,ENSG00000047579,ENSG00000067369,ENSG00000067182,ENSG00000176208,ENSG00000050748,ENSG00000176105,ENSG00000135250,ENSG00000109685,ENSG00000162924…
GO:0048193	Golgi vesicle transport	biological_process	7.5153e-14	1.4622e-11	107	2312	400	22156	ENSG00000136152,ENSG00000180398,ENSG00000110075,ENSG00000151779,ENSG00000144674,ENSG00000138190,ENSG00000132405,ENSG00000137177,ENSG00000117500,ENSG00000103227,ENSG00000085788,ENSG00000198382,ENSG00000113615,ENSG00000066455,ENSG00000076321,ENSG00000151150,ENSG00000164597,ENSG00000136240,ENSG00000197386,ENSG00000124164,ENSG00000184304,ENSG00000169223,ENSG00000173163,ENSG00000135968,ENSG00000127603…
GO:0051171	regulation of nitrogen compound metabolic process	biological_process	8.052e-14	1.5512e-11	679	2312	4758	22156	ENSG00000137770,ENSG00000135362,ENSG00000068024,ENSG00000197256,ENSG00000085511,ENSG00000116288,ENSG00000078699,ENSG00000132356,ENSG00000031003,ENSG00000100614,ENSG00000253729,ENSG00000105723,ENSG00000257923,ENSG00000169139,ENSG00000100201,ENSG00000168916,ENSG00000122484,ENSG00000174197,ENSG00000162337,ENSG00000167604,ENSG00000105738,ENSG00000119778,ENSG00000133612,ENSG00000153187,ENSG00000258724…
GO:0048523	negative regulation of cellular process	biological_process	1.6249e-13	3.0995e-11	673	2312	4783	22156	ENSG00000171681,ENSG00000106799,ENSG00000173402,ENSG00000153113,ENSG00000213619,ENSG00000055483,ENSG00000166949,ENSG00000007341,ENSG00000113658,ENSG00000143379,ENSG00000106462,ENSG00000150995,ENSG00000105186,ENSG00000132326,ENSG00000113389,ENSG00000116580,ENSG00000136603,ENSG00000066777,ENSG00000169398,ENSG00000075785,ENSG00000106144,ENSG00000015171,ENSG00000076513,ENSG00000135387,ENSG00000130695…
GO:0010468	regulation of gene expression	biological_process	2.7206e-13	5.1392e-11	675	2312	5117	22156	ENSG00000182973,ENSG00000129691,ENSG00000159086,ENSG00000173120,ENSG00000127483,ENSG00000181555,ENSG00000120662,ENSG00000172071,ENSG00000138380,ENSG00000162714,ENSG00000152409,ENSG00000163904,ENSG00000181090,ENSG00000147255,ENSG00000196597,ENSG00000068305,ENSG00000078747,ENSG00000047579,ENSG00000165819,ENSG00000147854,ENSG00000090060,ENSG00000170485,ENSG00000100225,ENSG00000163162,ENSG00000115091…
GO:1901987	regulation of cell cycle phase transition	biological_process	3.0144e-13	5.6395e-11	114	2312	505	22156	ENSG00000103769,ENSG00000198707,ENSG00000182923,ENSG00000127914,ENSG00000119397,ENSG00000114126,ENSG00000079134,ENSG00000182621,ENSG00000131351,ENSG00000159593,ENSG00000114107,ENSG00000071539,ENSG00000134371,ENSG00000169679,ENSG00000004897,ENSG00000113558,ENSG00000101639,ENSG00000119408,ENSG00000104320,ENSG00000088325,ENSG00000136861,ENSG00000138346,ENSG00000078674,ENSG00000112877,ENSG00000156970…
GO:0051301	cell division	biological_process	3.3287e-13	6.1682e-11	140	2312	615	22156	ENSG00000100154,ENSG00000131747,ENSG00000101350,ENSG00000142945,ENSG00000163938,ENSG00000091732,ENSG00000144635,ENSG00000156831,ENSG00000072609,ENSG00000147526,ENSG00000118007,ENSG00000197299,ENSG00000011295,ENSG00000090565,ENSG00000162063,ENSG00000087586,ENSG00000100345,ENSG00000134982,ENSG00000118193,ENSG00000198382,ENSG00000162413,ENSG00000175216,ENSG00000136492,ENSG00000184445,ENSG00000185920…
GO:0010608	posttranscriptional regulation of gene expression	biological_process	5.5325e-13	1.0155e-10	159	2312	1027	22156	ENSG00000141543,ENSG00000175387,ENSG00000136381,ENSG00000153048,ENSG00000135679,ENSG00000102317,ENSG00000172766,ENSG00000167658,ENSG00000100461,ENSG00000107929,ENSG00000144895,ENSG00000075151,ENSG00000072609,ENSG00000136770,ENSG00000163468,ENSG00000142192,ENSG00000105221,ENSG00000058056,ENSG00000198363,ENSG00000122779,ENSG00000132478,ENSG00000185896,ENSG00000124571,ENSG00000126883,ENSG00000087586…
GO:0045935	positive regulation of nucleobase-containing compound metabolic process	biological_process	6.4938e-13	1.1808e-10	306	2312	1841	22156	ENSG00000141564,ENSG00000198646,ENSG00000148200,ENSG00000072736,ENSG00000005483,ENSG00000029153,ENSG00000104885,ENSG00000161057,ENSG00000124782,ENSG00000176953,ENSG00000163848,ENSG00000039068,ENSG00000116132,ENSG00000143164,ENSG00000105647,ENSG00000130766,ENSG00000104856,ENSG00000020426,ENSG00000004487,ENSG00000089154,ENSG00000157540,ENSG00000112365,ENSG00000102317,ENSG00000049618,ENSG00000105939…
GO:2000112	regulation of cellular macromolecule biosynthetic process	biological_process	6.6584e-13	1.1996e-10	586	2312	4231	22156	ENSG00000141564,ENSG00000198646,ENSG00000102580,ENSG00000148200,ENSG00000124782,ENSG00000161057,ENSG00000163848,ENSG00000132394,ENSG00000094804,ENSG00000141002,ENSG00000039068,ENSG00000153560,ENSG00000170448,ENSG00000215421,ENSG00000004487,ENSG00000089154,ENSG00000167658,ENSG00000049618,ENSG00000167632,ENSG00000153048,ENSG00000152894,ENSG00000109118,ENSG00000151090,ENSG00000197299,ENSG00000142192…
GO:0006396	RNA processing	biological_process	8.2083e-13	1.4652e-10	173	2312	1029	22156	ENSG00000077312,ENSG00000101161,ENSG00000135829,ENSG00000101391,ENSG00000171103,ENSG00000004487,ENSG00000020426,ENSG00000137948,ENSG00000171311,ENSG00000138376,ENSG00000135297,ENSG00000144048,ENSG00000100101,ENSG00000188917,ENSG00000171490,ENSG00000164934,ENSG00000087269,ENSG00000133687,ENSG00000123200,ENSG00000165732,ENSG00000164329,ENSG00000031698,ENSG00000143748,ENSG00000090861,ENSG00000141076…
GO:0022613	ribonucleoprotein complex biogenesis	biological_process	9.5668e-13	1.6922e-10	96	2312	492	22156	ENSG00000104408,ENSG00000141076,ENSG00000171862,ENSG00000107290,ENSG00000179151,ENSG00000165732,ENSG00000143748,ENSG00000100101,ENSG00000171490,ENSG00000164934,ENSG00000087269,ENSG00000163811,ENSG00000162408,ENSG00000171311,ENSG00000169251,ENSG00000175792,ENSG00000126070,ENSG00000007392,ENSG00000135829,ENSG00000113300,ENSG00000188976,ENSG00000171103,ENSG00000055917,ENSG00000275700,ENSG00000144535…
GO:1901990	regulation of mitotic cell cycle phase transition	biological_process	1.5657e-12	2.7407e-10	100	2312	433	22156	ENSG00000156970,ENSG00000169372,ENSG00000116127,ENSG00000183765,ENSG00000036257,ENSG00000182973,ENSG00000094880,ENSG00000104320,ENSG00000088325,ENSG00000136861,ENSG00000078674,ENSG00000112877,ENSG00000182621,ENSG00000071539,ENSG00000159593,ENSG00000134371,ENSG00000131351,ENSG00000114107,ENSG00000004897,ENSG00000169679,ENSG00000113558,ENSG00000119408,ENSG00000101639,ENSG00000103769,ENSG00000198707…
GO:0009056	catabolic process	biological_process	1.5776e-12	2.7407e-10	477	2312	3077	22156	ENSG00000070501,ENSG00000182670,ENSG00000123124,ENSG00000136536,ENSG00000108094,ENSG00000051108,ENSG00000011275,ENSG00000115233,ENSG00000127804,ENSG00000152061,ENSG00000197157,ENSG00000066135,ENSG00000145242,ENSG00000115904,ENSG00000063978,ENSG00000144283,ENSG00000024048,ENSG00000168259,ENSG00000166471,ENSG00000172530,ENSG00000119318,ENSG00000153561,ENSG00000101577,ENSG00000078618,ENSG00000089006…
GO:0010605	negative regulation of macromolecule metabolic process	biological_process	1.6448e-12	2.8321e-10	359	2312	2488	22156	ENSG00000080345,ENSG00000138814,ENSG00000134815,ENSG00000113742,ENSG00000108395,ENSG00000121774,ENSG00000005700,ENSG00000058668,ENSG00000110395,ENSG00000061936,ENSG00000100722,ENSG00000171634,ENSG00000065802,ENSG00000140455,ENSG00000072803,ENSG00000205339,ENSG00000119185,ENSG00000164190,ENSG00000076108,ENSG00000182621,ENSG00000173473,ENSG00000197381,ENSG00000147099,ENSG00000132356,ENSG00000253729…
GO:0051173	positive regulation of nitrogen compound metabolic process	biological_process	2.5005e-12	4.2677e-10	311	2312	1896	22156	ENSG00000116016,ENSG00000048649,ENSG00000177189,ENSG00000147162,ENSG00000126226,ENSG00000133816,ENSG00000113645,ENSG00000005339,ENSG00000107290,ENSG00000156273,ENSG00000128602,ENSG00000122882,ENSG00000117000,ENSG00000151876,ENSG00000085224,ENSG00000134318,ENSG00000102974,ENSG00000100393,ENSG00000168610,ENSG00000106948,ENSG00000137815,ENSG00000100784,ENSG00000143970,ENSG00000169071,ENSG00000168826…
GO:0034654	nucleobase-containing compound biosynthetic process	biological_process	2.7083e-12	4.5822e-10	598	2312	4342	22156	ENSG00000285708,ENSG00000198947,ENSG00000048052,ENSG00000171105,ENSG00000171793,ENSG00000165934,ENSG00000108840,ENSG00000008130,ENSG00000134371,ENSG00000133997,ENSG00000025800,ENSG00000074181,ENSG00000143190,ENSG00000149054,ENSG00000174485,ENSG00000139697,ENSG00000177311,ENSG00000009307,ENSG00000107902,ENSG00000183049,ENSG00000163558,ENSG00000141027,ENSG00000119969,ENSG00000081386,ENSG00000001084…
GO:0010556	regulation of macromolecule biosynthetic process	biological_process	2.9525e-12	4.9522e-10	592	2312	4328	22156	ENSG00000067606,ENSG00000155846,ENSG00000185920,ENSG00000155506,ENSG00000078043,ENSG00000134283,ENSG00000031698,ENSG00000119725,ENSG00000138303,ENSG00000101391,ENSG00000101161,ENSG00000116044,ENSG00000065526,ENSG00000159592,ENSG00000184304,ENSG00000185404,ENSG00000175592,ENSG00000120690,ENSG00000173210,ENSG00000172766,ENSG00000101596,ENSG00000196363,ENSG00000175387,ENSG00000141543,ENSG00000146463…
GO:0016740	transferase activity	molecular_function	3.0206e-12	5.0232e-10	429	2312	2472	22156	ENSG00000127804,ENSG00000170776,ENSG00000170390,ENSG00000198223,ENSG00000163513,ENSG00000070501,ENSG00000182670,ENSG00000259316,ENSG00000136536,ENSG00000123124,ENSG00000214435,ENSG00000011275,ENSG00000004799,ENSG00000198380,ENSG00000118420,ENSG00000153561,ENSG00000152127,ENSG00000182247,ENSG00000130939,ENSG00000063978,ENSG00000145242,ENSG00000024048,ENSG00000156650,ENSG00000151414,ENSG00000134014…
GO:0018130	heterocycle biosynthetic process	biological_process	3.2792e-12	5.407e-10	605	2312	4410	22156	ENSG00000141564,ENSG00000198646,ENSG00000148200,ENSG00000004864,ENSG00000161057,ENSG00000145216,ENSG00000124782,ENSG00000163848,ENSG00000094804,ENSG00000141002,ENSG00000039068,ENSG00000170448,ENSG00000153560,ENSG00000183814,ENSG00000215421,ENSG00000148606,ENSG00000004487,ENSG00000089154,ENSG00000167632,ENSG00000049618,ENSG00000153048,ENSG00000120254,ENSG00000109118,ENSG00000152894,ENSG00000162104…
GO:0051254	positive regulation of RNA metabolic process	biological_process	3.3644e-12	5.501e-10	276	2312	1661	22156	ENSG00000115091,ENSG00000149311,ENSG00000170485,ENSG00000085276,ENSG00000128908,ENSG00000198815,ENSG00000135766,ENSG00000068305,ENSG00000103671,ENSG00000138071,ENSG00000067182,ENSG00000067369,ENSG00000162924,ENSG00000176105,ENSG00000079387,ENSG00000139618,ENSG00000138380,ENSG00000118260,ENSG00000162714,ENSG00000062194,ENSG00000198707,ENSG00000131196,ENSG00000123908,ENSG00000162851,ENSG00000129691…
GO:0005524	ATP binding	molecular_function	3.7841e-12	6.1356e-10	328	2312	1652	22156	ENSG00000125779,ENSG00000067596,ENSG00000108055,ENSG00000124535,ENSG00000164292,ENSG00000154265,ENSG00000213995,ENSG00000011052,ENSG00000170035,ENSG00000120539,ENSG00000155657,ENSG00000265817,ENSG00000172071,ENSG00000138756,ENSG00000156970,ENSG00000125257,ENSG00000197417,ENSG00000051382,ENSG00000128908,ENSG00000254087,ENSG00000170606,ENSG00000198887,ENSG00000047188,ENSG00000101349,ENSG00000175054…
GO:0019438	aromatic compound biosynthetic process	biological_process	4.6635e-12	7.499e-10	606	2312	4415	22156	ENSG00000153767,ENSG00000175792,ENSG00000150347,ENSG00000104856,ENSG00000163935,ENSG00000020426,ENSG00000130856,ENSG00000101190,ENSG00000160908,ENSG00000130766,ENSG00000117625,ENSG00000105647,ENSG00000008083,ENSG00000143164,ENSG00000116132,ENSG00000112851,ENSG00000141076,ENSG00000172292,ENSG00000104885,ENSG00000029153,ENSG00000176953,ENSG00000170802,ENSG00000198556,ENSG00000136715,ENSG00000005483…
GO:0044271	cellular nitrogen compound biosynthetic process	biological_process	5.05e-12	8.0539e-10	613	2312	4490	22156	ENSG00000173120,ENSG00000129691,ENSG00000159086,ENSG00000125375,ENSG00000127483,ENSG00000181555,ENSG00000172071,ENSG00000138380,ENSG00000162714,ENSG00000011052,ENSG00000152409,ENSG00000196597,ENSG00000147255,ENSG00000181090,ENSG00000078747,ENSG00000068305,ENSG00000170734,ENSG00000169418,ENSG00000090060,ENSG00000170485,ENSG00000085871,ENSG00000115091,ENSG00000111642,ENSG00000173230,ENSG00000141655…
GO:0009892	negative regulation of metabolic process	biological_process	5.5209e-12	8.7333e-10	377	2312	2649	22156	ENSG00000196730,ENSG00000100201,ENSG00000182533,ENSG00000125107,ENSG00000168916,ENSG00000162337,ENSG00000150457,ENSG00000075711,ENSG00000258724,ENSG00000071282,ENSG00000102471,ENSG00000151014,ENSG00000153187,ENSG00000117139,ENSG00000119778,ENSG00000068024,ENSG00000135362,ENSG00000116288,ENSG00000078699,ENSG00000127616,ENSG00000015153,ENSG00000136104,ENSG00000180370,ENSG00000197256,ENSG00000100614…
GO:0008150	biological_process	biological_process	5.842e-12	9.1668e-10	2180	2312	19762	22156	ENSG00000066629,ENSG00000169896,ENSG00000070961,ENSG00000278540,ENSG00000008869,ENSG00000142197,ENSG00000164615,ENSG00000177425,ENSG00000128881,ENSG00000133302,ENSG00000072210,ENSG00000074964,ENSG00000108515,ENSG00000009954,ENSG00000123643,ENSG00000074356,ENSG00000146433,ENSG00000156170,ENSG00000147459,ENSG00000171208,ENSG00000102910,ENSG00000101493,ENSG00000151748,ENSG00000023909,ENSG00000106105…
GO:0005815	microtubule organizing center	cellular_component	6.0192e-12	9.3693e-10	175	2312	786	22156	ENSG00000132912,ENSG00000154240,ENSG00000118762,ENSG00000101412,ENSG00000160299,ENSG00000118200,ENSG00000141556,ENSG00000054654,ENSG00000162946,ENSG00000008086,ENSG00000011454,ENSG00000106948,ENSG00000170759,ENSG00000101367,ENSG00000080815,ENSG00000130695,ENSG00000102218,ENSG00000067208,ENSG00000077254,ENSG00000103995,ENSG00000169398,ENSG00000012048,ENSG00000060069,ENSG00000115760,ENSG00000164066…
GO:1901575	organic substance catabolic process	biological_process	6.2994e-12	9.7276e-10	417	2312	2665	22156	ENSG00000103148,ENSG00000058668,ENSG00000145819,ENSG00000173744,ENSG00000110395,ENSG00000130396,ENSG00000082996,ENSG00000039123,ENSG00000138346,ENSG00000134815,ENSG00000121060,ENSG00000166579,ENSG00000145332,ENSG00000173473,ENSG00000136758,ENSG00000087470,ENSG00000066933,ENSG00000099250,ENSG00000119185,ENSG00000112541,ENSG00000182621,ENSG00000100226,ENSG00000140455,ENSG00000072803,ENSG00000120705…
GO:0030163	protein catabolic process	biological_process	7.1882e-12	1.1013e-09	178	2312	952	22156	ENSG00000090376,ENSG00000148719,ENSG00000198408,ENSG00000101557,ENSG00000103194,ENSG00000198799,ENSG00000082701,ENSG00000055130,ENSG00000185104,ENSG00000182446,ENSG00000033800,ENSG00000147257,ENSG00000102595,ENSG00000058056,ENSG00000162063,ENSG00000132388,ENSG00000122779,ENSG00000177239,ENSG00000103404,ENSG00000135679,ENSG00000169174,ENSG00000104695,ENSG00000072609,ENSG00000160087,ENSG00000119912…
GO:0070727	cellular macromolecule localization	biological_process	7.6002e-12	1.1553e-09	299	2312	1690	22156	ENSG00000198707,ENSG00000111581,ENSG00000135837,ENSG00000116688,ENSG00000181789,ENSG00000113558,ENSG00000136111,ENSG00000163539,ENSG00000139618,ENSG00000197969,ENSG00000138768,ENSG00000044459,ENSG00000168172,ENSG00000172071,ENSG00000095139,ENSG00000141376,ENSG00000070367,ENSG00000168118,ENSG00000136738,ENSG00000128731,ENSG00000156970,ENSG00000175054,ENSG00000115306,ENSG00000131558,ENSG00000170606…
GO:0006281	DNA repair	biological_process	8.6058e-12	1.298e-09	127	2312	583	22156	ENSG00000101596,ENSG00000083642,ENSG00000143624,ENSG00000106399,ENSG00000156831,ENSG00000154914,ENSG00000256525,ENSG00000009413,ENSG00000157212,ENSG00000158161,ENSG00000012048,ENSG00000111206,ENSG00000100479,ENSG00000197299,ENSG00000182446,ENSG00000103194,ENSG00000146414,ENSG00000114026,ENSG00000187741,ENSG00000091542,ENSG00000167670,ENSG00000136709,ENSG00000062822,ENSG00000070950,ENSG00000182150…
GO:0034613	cellular protein localization	biological_process	1.0655e-11	1.5948e-09	297	2312	1680	22156	ENSG00000221838,ENSG00000135823,ENSG00000078142,ENSG00000067182,ENSG00000065882,ENSG00000100225,ENSG00000104388,ENSG00000196712,ENSG00000109062,ENSG00000157954,ENSG00000144566,ENSG00000152520,ENSG00000155744,ENSG00000166747,ENSG00000131558,ENSG00000170606,ENSG00000062725,ENSG00000175054,ENSG00000115306,ENSG00000128731,ENSG00000136738,ENSG00000156970,ENSG00000095139,ENSG00000141376,ENSG00000070367…
GO:0048519	negative regulation of biological process	biological_process	1.2845e-11	1.9079e-09	717	2312	5326	22156	ENSG00000087206,ENSG00000114861,ENSG00000167693,ENSG00000055917,ENSG00000136754,ENSG00000132170,ENSG00000007392,ENSG00000074266,ENSG00000151150,ENSG00000126070,ENSG00000196588,ENSG00000163159,ENSG00000163939,ENSG00000113580,ENSG00000186153,ENSG00000130584,ENSG00000106804,ENSG00000013588,ENSG00000101966,ENSG00000115109,ENSG00000119487,ENSG00000104408,ENSG00000132604,ENSG00000110497,ENSG00000007341…
GO:1901362	organic cyclic compound biosynthetic process	biological_process	1.4177e-11	2.0897e-09	620	2312	4585	22156	ENSG00000130856,ENSG00000101190,ENSG00000160908,ENSG00000130766,ENSG00000117625,ENSG00000105647,ENSG00000143164,ENSG00000116132,ENSG00000008083,ENSG00000175792,ENSG00000153767,ENSG00000150347,ENSG00000104856,ENSG00000163935,ENSG00000020426,ENSG00000136715,ENSG00000198556,ENSG00000005483,ENSG00000072736,ENSG00000062822,ENSG00000141076,ENSG00000112851,ENSG00000104885,ENSG00000172292,ENSG00000010270…
GO:0032559	adenyl ribonucleotide binding	molecular_function	1.4853e-11	2.1729e-09	331	2312	1688	22156	ENSG00000051180,ENSG00000176208,ENSG00000135250,ENSG00000176105,ENSG00000139163,ENSG00000050748,ENSG00000072756,ENSG00000141385,ENSG00000123143,ENSG00000112249,ENSG00000078142,ENSG00000116141,ENSG00000011405,ENSG00000138071,ENSG00000170606,ENSG00000254087,ENSG00000198887,ENSG00000051382,ENSG00000128908,ENSG00000047188,ENSG00000101349,ENSG00000175054,ENSG00000111642,ENSG00000115091,ENSG00000165029…
GO:0044257	cellular protein catabolic process	biological_process	1.5032e-11	2.1827e-09	152	2312	780	22156	ENSG00000105723,ENSG00000050748,ENSG00000169139,ENSG00000078747,ENSG00000116288,ENSG00000116005,ENSG00000133612,ENSG00000110330,ENSG00000100225,ENSG00000182533,ENSG00000163162,ENSG00000090686,ENSG00000086758,ENSG00000053900,ENSG00000172775,ENSG00000009335,ENSG00000185453,ENSG00000124422,ENSG00000146021,ENSG00000121060,ENSG00000082996,ENSG00000156970,ENSG00000128731,ENSG00000143207,ENSG00000177238…
GO:0030554	adenyl nucleotide binding	molecular_function	1.5194e-11	2.1899e-09	332	2312	1701	22156	ENSG00000119778,ENSG00000168016,ENSG00000178950,ENSG00000147044,ENSG00000198900,ENSG00000153187,ENSG00000150457,ENSG00000138182,ENSG00000196730,ENSG00000185418,ENSG00000100201,ENSG00000130707,ENSG00000105723,ENSG00000153933,ENSG00000170871,ENSG00000132356,ENSG00000253729,ENSG00000180370,ENSG00000085511,ENSG00000127616,ENSG00000152620,ENSG00000167306,ENSG00000103222,ENSG00000065559,ENSG00000134684…
GO:0006260	DNA replication	biological_process	1.5412e-11	2.2049e-09	84	2312	335	22156	ENSG00000167670,ENSG00000110958,ENSG00000171824,ENSG00000197299,ENSG00000185104,ENSG00000164815,ENSG00000104738,ENSG00000100479,ENSG00000163468,ENSG00000009413,ENSG00000256525,ENSG00000012048,ENSG00000123268,ENSG00000162521,ENSG00000022277,ENSG00000106399,ENSG00000062650,ENSG00000138376,ENSG00000197548,ENSG00000072501,ENSG00000163950,ENSG00000094804,ENSG00000135829,ENSG00000085224,ENSG00000162599…
GO:0005813	centrosome	cellular_component	1.5945e-11	2.2645e-09	139	2312	590	22156	ENSG00000122507,ENSG00000133302,ENSG00000076382,ENSG00000128881,ENSG00000078674,ENSG00000068796,ENSG00000132849,ENSG00000112877,ENSG00000119638,ENSG00000065243,ENSG00000004897,ENSG00000113448,ENSG00000013619,ENSG00000101413,ENSG00000131351,ENSG00000066027,ENSG00000109861,ENSG00000119397,ENSG00000034677,ENSG00000103769,ENSG00000135720,ENSG00000174799,ENSG00000103351,ENSG00000113812,ENSG00000180628…
GO:0045184	establishment of protein localization	biological_process	2.065e-11	2.9115e-09	314	2312	1923	22156	ENSG00000160294,ENSG00000076201,ENSG00000197548,ENSG00000168610,ENSG00000136240,ENSG00000196083,ENSG00000083937,ENSG00000105576,ENSG00000171497,ENSG00000142599,ENSG00000152104,ENSG00000127603,ENSG00000061987,ENSG00000108239,ENSG00000077044,ENSG00000128602,ENSG00000143376,ENSG00000143669,ENSG00000136152,ENSG00000136448,ENSG00000144674,ENSG00000166037,ENSG00000151779,ENSG00000138190,ENSG00000204536…
GO:0009889	regulation of biosynthetic process	biological_process	2.2985e-11	3.2175e-09	616	2312	4582	22156	ENSG00000125107,ENSG00000171848,ENSG00000130707,ENSG00000160199,ENSG00000117139,ENSG00000151014,ENSG00000147044,ENSG00000075711,ENSG00000221823,ENSG00000127616,ENSG00000015153,ENSG00000118217,ENSG00000065559,ENSG00000147099,ENSG00000118689,ENSG00000133703,ENSG00000160633,ENSG00000076108,ENSG00000268870,ENSG00000065802,ENSG00000140455,ENSG00000175787,ENSG00000171634,ENSG00000188994,ENSG00000105866…
GO:0031324	negative regulation of cellular metabolic process	biological_process	2.3726e-11	3.2974e-09	339	2312	2281	22156	ENSG00000171634,ENSG00000140455,ENSG00000072803,ENSG00000065802,ENSG00000076108,ENSG00000164190,ENSG00000182621,ENSG00000119185,ENSG00000205339,ENSG00000197381,ENSG00000173473,ENSG00000134815,ENSG00000080345,ENSG00000108395,ENSG00000113742,ENSG00000110395,ENSG00000121774,ENSG00000005700,ENSG00000058668,ENSG00000106070,ENSG00000100722,ENSG00000061936,ENSG00000162337,ENSG00000150457,ENSG00000075711…
GO:0033365	protein localization to organelle	biological_process	2.652e-11	3.6596e-09	158	2312	841	22156	ENSG00000168434,ENSG00000108424,ENSG00000204152,ENSG00000123240,ENSG00000159256,ENSG00000188846,ENSG00000103769,ENSG00000136936,ENSG00000175115,ENSG00000114126,ENSG00000069248,ENSG00000086200,ENSG00000113569,ENSG00000153339,ENSG00000122507,ENSG00000133302,ENSG00000076382,ENSG00000198700,ENSG00000140740,ENSG00000069329,ENSG00000097033,ENSG00000187240,ENSG00000167987,ENSG00000105819,ENSG00000078674…
GO:0006325	chromatin organization	biological_process	2.7328e-11	3.7444e-09	155	2312	823	22156	ENSG00000167670,ENSG00000148411,ENSG00000171456,ENSG00000146414,ENSG00000205531,ENSG00000152382,ENSG00000139154,ENSG00000158161,ENSG00000157212,ENSG00000049618,ENSG00000162521,ENSG00000165671,ENSG00000101596,ENSG00000196363,ENSG00000150347,ENSG00000175792,ENSG00000184304,ENSG00000137948,ENSG00000068878,ENSG00000004487,ENSG00000163935,ENSG00000127663,ENSG00000008083,ENSG00000165097,ENSG00000025293…
GO:0045296	cadherin binding	molecular_function	2.9116e-11	3.9616e-09	88	2312	325	22156	ENSG00000197157,ENSG00000144824,ENSG00000108953,ENSG00000197694,ENSG00000139734,ENSG00000157827,ENSG00000104881,ENSG00000116288,ENSG00000180370,ENSG00000075711,ENSG00000089006,ENSG00000115306,ENSG00000090615,ENSG00000134884,ENSG00000168036,ENSG00000144283,ENSG00000090273,ENSG00000121060,ENSG00000074181,ENSG00000133030,ENSG00000130396,ENSG00000138768,ENSG00000044115,ENSG00000110395,ENSG00000097033…
GO:0051252	regulation of RNA metabolic process	biological_process	3.3124e-11	4.4756e-09	542	2312	3934	22156	ENSG00000138772,ENSG00000008405,ENSG00000111206,ENSG00000118762,ENSG00000186480,ENSG00000135870,ENSG00000101096,ENSG00000112096,ENSG00000102908,ENSG00000101040,ENSG00000012174,ENSG00000137815,ENSG00000106948,ENSG00000080603,ENSG00000143970,ENSG00000149187,ENSG00000106443,ENSG00000113649,ENSG00000196418,ENSG00000059145,ENSG00000185658,ENSG00000168610,ENSG00000141425,ENSG00000159692,ENSG00000085224…
GO:0000166	nucleotide binding	molecular_function	4.3467e-11	5.8326e-09	409	2312	2343	22156	ENSG00000115484,ENSG00000137177,ENSG00000112210,ENSG00000145375,ENSG00000153147,ENSG00000058091,ENSG00000197959,ENSG00000167103,ENSG00000182150,ENSG00000259332,ENSG00000014641,ENSG00000100416,ENSG00000197594,ENSG00000137513,ENSG00000021776,ENSG00000120725,ENSG00000117054,ENSG00000114573,ENSG00000100714,ENSG00000134287,ENSG00000166377,ENSG00000213923,ENSG00000101911,ENSG00000109606,ENSG00000272822…
GO:1901265	nucleoside phosphate binding	molecular_function	4.6057e-11	6.1379e-09	409	2312	2344	22156	ENSG00000112210,ENSG00000145375,ENSG00000137177,ENSG00000115484,ENSG00000167103,ENSG00000197959,ENSG00000058091,ENSG00000153147,ENSG00000014641,ENSG00000259332,ENSG00000182150,ENSG00000197594,ENSG00000100416,ENSG00000021776,ENSG00000137513,ENSG00000114573,ENSG00000117054,ENSG00000120725,ENSG00000272822,ENSG00000101911,ENSG00000213923,ENSG00000109606,ENSG00000166377,ENSG00000134287,ENSG00000100714…
GO:0031326	regulation of cellular biosynthetic process	biological_process	4.6859e-11	6.2023e-09	606	2312	4514	22156	ENSG00000118762,ENSG00000008405,ENSG00000111206,ENSG00000204120,ENSG00000101096,ENSG00000112096,ENSG00000186480,ENSG00000138772,ENSG00000080603,ENSG00000106948,ENSG00000130164,ENSG00000137815,ENSG00000106443,ENSG00000149187,ENSG00000143970,ENSG00000102908,ENSG00000012174,ENSG00000101040,ENSG00000151876,ENSG00000159692,ENSG00000085224,ENSG00000161813,ENSG00000059145,ENSG00000196418,ENSG00000113649…
GO:0065003	macromolecular complex assembly	biological_process	4.84e-11	6.363e-09	331	2312	2143	22156	ENSG00000110075,ENSG00000153147,ENSG00000104408,ENSG00000180398,ENSG00000137177,ENSG00000101966,ENSG00000151849,ENSG00000126070,ENSG00000122390,ENSG00000007392,ENSG00000073921,ENSG00000138594,ENSG00000055917,ENSG00000114346,ENSG00000028839,ENSG00000187109,ENSG00000204628,ENSG00000075945,ENSG00000169398,ENSG00000101310,ENSG00000123268,ENSG00000066777,ENSG00000079332,ENSG00000065154,ENSG00000111596…
GO:0008134	transcription factor binding	molecular_function	4.9242e-11	6.426e-09	126	2312	609	22156	ENSG00000119408,ENSG00000118260,ENSG00000175029,ENSG00000108840,ENSG00000131196,ENSG00000114126,ENSG00000034677,ENSG00000005100,ENSG00000104221,ENSG00000109320,ENSG00000146918,ENSG00000048052,ENSG00000171634,ENSG00000147649,ENSG00000130699,ENSG00000141376,ENSG00000135457,ENSG00000120837,ENSG00000159086,ENSG00000133997,ENSG00000180530,ENSG00000145734,ENSG00000124151,ENSG00000197265,ENSG00000104320…
GO:0005819	spindle	cellular_component	4.954e-11	6.426e-09	90	2312	356	22156	ENSG00000184445,ENSG00000175216,ENSG00000100401,ENSG00000162413,ENSG00000118193,ENSG00000258890,ENSG00000100345,ENSG00000087586,ENSG00000166004,ENSG00000113580,ENSG00000139323,ENSG00000072501,ENSG00000126870,ENSG00000114346,ENSG00000002822,ENSG00000135315,ENSG00000007168,ENSG00000094804,ENSG00000121957,ENSG00000075945,ENSG00000060069,ENSG00000037474,ENSG00000115760,ENSG00000163872,ENSG00000144635…
GO:0005730	nucleolus	cellular_component	5.3126e-11	6.8456e-09	177	2312	1035	22156	ENSG00000148925,ENSG00000153147,ENSG00000107290,ENSG00000162408,ENSG00000163811,ENSG00000136709,ENSG00000103479,ENSG00000013588,ENSG00000171497,ENSG00000163950,ENSG00000114978,ENSG00000145833,ENSG00000102974,ENSG00000148120,ENSG00000164548,ENSG00000185658,ENSG00000109606,ENSG00000188976,ENSG00000062716,ENSG00000066777,ENSG00000153071,ENSG00000037474,ENSG00000009413,ENSG00000106948,ENSG00000139218…
GO:0043632	modification-dependent macromolecule catabolic process	biological_process	6.2871e-11	8.0479e-09	138	2312	690	22156	ENSG00000153561,ENSG00000119318,ENSG00000144224,ENSG00000107829,ENSG00000001084,ENSG00000130939,ENSG00000024048,ENSG00000063978,ENSG00000145495,ENSG00000135018,ENSG00000155313,ENSG00000144357,ENSG00000182670,ENSG00000011275,ENSG00000001629,ENSG00000115233,ENSG00000104969,ENSG00000051108,ENSG00000108094,ENSG00000170832,ENSG00000123124,ENSG00000034677,ENSG00000004897,ENSG00000125826,ENSG00000161011…
GO:0016879	ligase activity, forming carbon-nitrogen bonds	molecular_function	6.4001e-11	8.139e-09	106	2312	409	22156	ENSG00000009335,ENSG00000024048,ENSG00000160445,ENSG00000147854,ENSG00000063978,ENSG00000145495,ENSG00000130707,ENSG00000086758,ENSG00000053900,ENSG00000100225,ENSG00000182247,ENSG00000110330,ENSG00000153561,ENSG00000001084,ENSG00000092148,ENSG00000107829,ENSG00000130939,ENSG00000023909,ENSG00000127191,ENSG00000182670,ENSG00000152503,ENSG00000068024,ENSG00000001629,ENSG00000078747,ENSG00000123124…
GO:0007017	microtubule-based process	biological_process	6.5419e-11	8.2654e-09	174	2312	786	22156	ENSG00000077254,ENSG00000012048,ENSG00000169398,ENSG00000103995,ENSG00000127980,ENSG00000197912,ENSG00000075413,ENSG00000130695,ENSG00000170759,ENSG00000182606,ENSG00000101367,ENSG00000162946,ENSG00000173402,ENSG00000137804,ENSG00000163635,ENSG00000118762,ENSG00000082898,ENSG00000165480,ENSG00000160299,ENSG00000054654,ENSG00000141556,ENSG00000118200,ENSG00000137177,ENSG00000176771,ENSG00000166037…
GO:0006351	transcription, DNA-dependent	biological_process	6.9078e-11	8.6713e-09	541	2312	3960	22156	ENSG00000108395,ENSG00000173575,ENSG00000259399,ENSG00000121060,ENSG00000197265,ENSG00000138814,ENSG00000105866,ENSG00000014824,ENSG00000188994,ENSG00000058668,ENSG00000121774,ENSG00000140455,ENSG00000125755,ENSG00000146918,ENSG00000175787,ENSG00000171634,ENSG00000268870,ENSG00000076108,ENSG00000160633,ENSG00000088930,ENSG00000133703,ENSG00000118689,ENSG00000147099,ENSG00000127616,ENSG00000015153…
GO:0016482	cytoplasmic transport	biological_process	6.9916e-11	8.7202e-09	216	2312	1247	22156	ENSG00000105186,ENSG00000116350,ENSG00000186480,ENSG00000091009,ENSG00000124486,ENSG00000103051,ENSG00000118762,ENSG00000132912,ENSG00000057663,ENSG00000082898,ENSG00000150995,ENSG00000143952,ENSG00000197121,ENSG00000091542,ENSG00000166949,ENSG00000106799,ENSG00000205323,ENSG00000125676,ENSG00000080815,ENSG00000182606,ENSG00000079332,ENSG00000075785,ENSG00000123983,ENSG00000196911,ENSG00000018510…
GO:0051603	proteolysis involved in cellular protein catabolic process	biological_process	7.8834e-11	9.7699e-09	145	2312	752	22156	ENSG00000041357,ENSG00000135913,ENSG00000085382,ENSG00000161011,ENSG00000102921,ENSG00000004897,ENSG00000125826,ENSG00000109861,ENSG00000034677,ENSG00000174989,ENSG00000106346,ENSG00000141030,ENSG00000196814,ENSG00000167987,ENSG00000155313,ENSG00000135018,ENSG00000063978,ENSG00000145495,ENSG00000024048,ENSG00000130939,ENSG00000107829,ENSG00000001084,ENSG00000144224,ENSG00000119318,ENSG00000153561…
GO:0035639	purine ribonucleoside triphosphate binding	molecular_function	7.9627e-11	9.8057e-09	366	2312	2024	22156	ENSG00000175582,ENSG00000198752,ENSG00000038382,ENSG00000151413,ENSG00000119912,ENSG00000132394,ENSG00000094804,ENSG00000133627,ENSG00000148672,ENSG00000117528,ENSG00000175792,ENSG00000167601,ENSG00000186638,ENSG00000100345,ENSG00000087586,ENSG00000143322,ENSG00000118193,ENSG00000100490,ENSG00000164329,ENSG00000090861,ENSG00000161057,ENSG00000163491,ENSG00000105221,ENSG00000152256,ENSG00000115020…
GO:0007051	spindle organization	biological_process	8.1142e-11	9.9295e-09	56	2312	188	22156	ENSG00000100345,ENSG00000138160,ENSG00000087586,ENSG00000183765,ENSG00000198382,ENSG00000101966,ENSG00000076382,ENSG00000141367,ENSG00000088325,ENSG00000066629,ENSG00000066279,ENSG00000068796,ENSG00000112877,ENSG00000101057,ENSG00000175216,ENSG00000285053,ENSG00000108424,ENSG00000121957,ENSG00000163539,ENSG00000131351,ENSG00000080986,ENSG00000101639,ENSG00000085224,ENSG00000119408,ENSG00000083937…
GO:0032550	purine ribonucleoside binding	molecular_function	9.1432e-11	1.1119e-08	367	2312	2034	22156	ENSG00000142945,ENSG00000163938,ENSG00000110047,ENSG00000167658,ENSG00000157540,ENSG00000145907,ENSG00000144635,ENSG00000162104,ENSG00000155111,ENSG00000183735,ENSG00000120254,ENSG00000133657,ENSG00000160087,ENSG00000163491,ENSG00000105221,ENSG00000115020,ENSG00000152256,ENSG00000095564,ENSG00000164815,ENSG00000145348,ENSG00000197299,ENSG00000103342,ENSG00000159131,ENSG00000011376,ENSG00000186638…
GO:0032774	RNA biosynthetic process	biological_process	9.9556e-11	1.2031e-08	542	2312	3981	22156	ENSG00000134058,ENSG00000120837,ENSG00000054267,ENSG00000169967,ENSG00000073417,ENSG00000140836,ENSG00000063438,ENSG00000185219,ENSG00000125826,ENSG00000197933,ENSG00000156469,ENSG00000147421,ENSG00000161011,ENSG00000079134,ENSG00000112200,ENSG00000185420,ENSG00000110422,ENSG00000145730,ENSG00000180628,ENSG00000079246,ENSG00000104613,ENSG00000138386,ENSG00000123124,ENSG00000196975,ENSG00000185697…
GO:0036094	small molecule binding	molecular_function	1.0262e-10	1.2325e-08	434	2312	2554	22156	ENSG00000116984,ENSG00000114573,ENSG00000117054,ENSG00000120725,ENSG00000272822,ENSG00000213923,ENSG00000101911,ENSG00000109606,ENSG00000166377,ENSG00000134287,ENSG00000100714,ENSG00000021776,ENSG00000137513,ENSG00000014641,ENSG00000259332,ENSG00000182150,ENSG00000197594,ENSG00000100416,ENSG00000112210,ENSG00000145375,ENSG00000137177,ENSG00000115484,ENSG00000105953,ENSG00000197959,ENSG00000167103…
GO:0016874	ligase activity	molecular_function	1.1018e-10	1.3153e-08	125	2312	524	22156	ENSG00000127191,ENSG00000182670,ENSG00000023909,ENSG00000152503,ENSG00000068024,ENSG00000196305,ENSG00000001629,ENSG00000078747,ENSG00000123124,ENSG00000144357,ENSG00000148634,ENSG00000138646,ENSG00000148356,ENSG00000024048,ENSG00000204394,ENSG00000009335,ENSG00000145495,ENSG00000063978,ENSG00000160445,ENSG00000147854,ENSG00000053900,ENSG00000086758,ENSG00000185418,ENSG00000130707,ENSG00000100225…
GO:0019941	modification-dependent protein catabolic process	biological_process	1.1348e-10	1.3464e-08	135	2312	679	22156	ENSG00000004897,ENSG00000125826,ENSG00000161011,ENSG00000102921,ENSG00000041357,ENSG00000135913,ENSG00000085382,ENSG00000034677,ENSG00000106346,ENSG00000174989,ENSG00000196814,ENSG00000167987,ENSG00000141030,ENSG00000024048,ENSG00000145495,ENSG00000063978,ENSG00000135018,ENSG00000155313,ENSG00000153561,ENSG00000144224,ENSG00000119318,ENSG00000107829,ENSG00000001084,ENSG00000130939,ENSG00000182670…
GO:0032549	ribonucleoside binding	molecular_function	1.163e-10	1.3667e-08	367	2312	2037	22156	ENSG00000165029,ENSG00000104388,ENSG00000115091,ENSG00000111642,ENSG00000144566,ENSG00000197275,ENSG00000149311,ENSG00000169418,ENSG00000090060,ENSG00000152520,ENSG00000047188,ENSG00000128908,ENSG00000051382,ENSG00000198887,ENSG00000254087,ENSG00000170606,ENSG00000175054,ENSG00000101349,ENSG00000123143,ENSG00000141385,ENSG00000011405,ENSG00000138071,ENSG00000116141,ENSG00000112249,ENSG00000078142…
GO:0001883	purine nucleoside binding	molecular_function	1.1661e-10	1.3667e-08	367	2312	2037	22156	ENSG00000083642,ENSG00000080603,ENSG00000198265,ENSG00000172939,ENSG00000100784,ENSG00000102218,ENSG00000169071,ENSG00000101109,ENSG00000164543,ENSG00000060237,ENSG00000127980,ENSG00000104738,ENSG00000078070,ENSG00000174437,ENSG00000114268,ENSG00000166855,ENSG00000196586,ENSG00000145982,ENSG00000110367,ENSG00000162408,ENSG00000156110,ENSG00000138138,ENSG00000177189,ENSG00000160551,ENSG00000051341…
GO:0045893	positive regulation of transcription, DNA-dependent	biological_process	1.2593e-10	1.4671e-08	258	2312	1572	22156	ENSG00000148516,ENSG00000143842,ENSG00000164463,ENSG00000171735,ENSG00000101493,ENSG00000073614,ENSG00000140396,ENSG00000080839,ENSG00000177463,ENSG00000167258,ENSG00000125686,ENSG00000114126,ENSG00000152944,ENSG00000116539,ENSG00000171105,ENSG00000074964,ENSG00000134371,ENSG00000108840,ENSG00000025800,ENSG00000074181,ENSG00000133997,ENSG00000164151,ENSG00000143190,ENSG00000141905,ENSG00000177311…
GO:0022607	cellular component assembly	biological_process	1.4552e-10	1.6854e-08	454	2312	2969	22156	ENSG00000137693,ENSG00000136527,ENSG00000142856,ENSG00000003756,ENSG00000138757,ENSG00000170776,ENSG00000155561,ENSG00000137807,ENSG00000106263,ENSG00000012504,ENSG00000168036,ENSG00000166471,ENSG00000151414,ENSG00000156650,ENSG00000144283,ENSG00000063978,ENSG00000110713,ENSG00000149532,ENSG00000119318,ENSG00000010244,ENSG00000182963,ENSG00000197102,ENSG00000097033,ENSG00000069329,ENSG00000157107…
GO:0010557	positive regulation of macromolecule biosynthetic process	biological_process	1.5083e-10	1.7366e-08	291	2312	1853	22156	ENSG00000104064,ENSG00000055609,ENSG00000132170,ENSG00000073921,ENSG00000116017,ENSG00000196588,ENSG00000113580,ENSG00000028839,ENSG00000117713,ENSG00000100068,ENSG00000115484,ENSG00000153147,ENSG00000064313,ENSG00000104408,ENSG00000172273,ENSG00000186153,ENSG00000163811,ENSG00000140262,ENSG00000116833,ENSG00000171681,ENSG00000106799,ENSG00000166949,ENSG00000110801,ENSG00000115170,ENSG00000187079…
GO:0006511	ubiquitin-dependent protein catabolic process	biological_process	1.591e-10	1.821e-08	134	2312	673	22156	ENSG00000185104,ENSG00000182446,ENSG00000033800,ENSG00000055130,ENSG00000082701,ENSG00000103194,ENSG00000101557,ENSG00000148719,ENSG00000132388,ENSG00000162063,ENSG00000058056,ENSG00000102595,ENSG00000135679,ENSG00000177239,ENSG00000103404,ENSG00000072609,ENSG00000160087,ENSG00000104695,ENSG00000163527,ENSG00000136813,ENSG00000115464,ENSG00000145604,ENSG00000116044,ENSG00000076321,ENSG00000196510…
GO:0017076	purine nucleotide binding	molecular_function	1.6953e-10	1.929e-08	373	2312	2084	22156	ENSG00000151292,ENSG00000163468,ENSG00000090376,ENSG00000082701,ENSG00000146414,ENSG00000126261,ENSG00000132964,ENSG00000112079,ENSG00000121621,ENSG00000132388,ENSG00000196411,ENSG00000112159,ENSG00000141543,ENSG00000131747,ENSG00000101596,ENSG00000101350,ENSG00000167578,ENSG00000205111,ENSG00000068745,ENSG00000197442,ENSG00000163655,ENSG00000113810,ENSG00000135829,ENSG00000184304,ENSG00000196182…
GO:0001882	nucleoside binding	molecular_function	1.9811e-10	2.2411e-08	367	2312	2045	22156	ENSG00000139372,ENSG00000067606,ENSG00000165732,ENSG00000140443,ENSG00000133789,ENSG00000031698,ENSG00000143748,ENSG00000138801,ENSG00000100422,ENSG00000136492,ENSG00000163655,ENSG00000197442,ENSG00000135829,ENSG00000113810,ENSG00000196182,ENSG00000184304,ENSG00000198648,ENSG00000116199,ENSG00000185842,ENSG00000101350,ENSG00000101596,ENSG00000131747,ENSG00000141543,ENSG00000167578,ENSG00000068745…
GO:0032555	purine ribonucleotide binding	molecular_function	2.0913e-10	2.3521e-08	371	2312	2069	22156	ENSG00000140451,ENSG00000137807,ENSG00000170390,ENSG00000004799,ENSG00000282034,ENSG00000079246,ENSG00000165392,ENSG00000163513,ENSG00000197102,ENSG00000113407,ENSG00000130939,ENSG00000124177,ENSG00000182247,ENSG00000168374,ENSG00000151414,ENSG00000145242,ENSG00000088325,ENSG00000114999,ENSG00000136371,ENSG00000186522,ENSG00000103319,ENSG00000169967,ENSG00000143776,ENSG00000183765,ENSG00000134058…
GO:0032553	ribonucleotide binding	molecular_function	2.3454e-10	2.6227e-08	373	2312	2084	22156	ENSG00000167258,ENSG00000170525,ENSG00000142347,ENSG00000196305,ENSG00000113812,ENSG00000076003,ENSG00000077097,ENSG00000169118,ENSG00000164715,ENSG00000102910,ENSG00000100077,ENSG00000092439,ENSG00000125834,ENSG00000204394,ENSG00000268643,ENSG00000139116,ENSG00000164776,ENSG00000119969,ENSG00000106105,ENSG00000013441,ENSG00000001084,ENSG00000054793,ENSG00000125885,ENSG00000183049,ENSG00000113318…
GO:0044764	multi-organism cellular process	biological_process	3.2401e-10	3.6024e-08	149	2312	802	22156	ENSG00000069248,ENSG00000164615,ENSG00000113569,ENSG00000069329,ENSG00000164327,ENSG00000105701,ENSG00000167987,ENSG00000196814,ENSG00000079134,ENSG00000041357,ENSG00000108424,ENSG00000175029,ENSG00000065243,ENSG00000171105,ENSG00000169679,ENSG00000125826,ENSG00000159256,ENSG00000175115,ENSG00000123124,ENSG00000158402,ENSG00000124789,ENSG00000104969,ENSG00000011275,ENSG00000080839,ENSG00000108094…
GO:0033043	regulation of organelle organization	biological_process	3.6828e-10	4.0713e-08	221	2312	1192	22156	ENSG00000127663,ENSG00000121957,ENSG00000130559,ENSG00000138802,ENSG00000008083,ENSG00000170037,ENSG00000153317,ENSG00000133627,ENSG00000002822,ENSG00000007168,ENSG00000094804,ENSG00000101391,ENSG00000184304,ENSG00000126001,ENSG00000004487,ENSG00000112701,ENSG00000128298,ENSG00000123473,ENSG00000166004,ENSG00000134982,ENSG00000087586,ENSG00000198382,ENSG00000143322,ENSG00000133789,ENSG00000100490…
GO:0032268	regulation of cellular protein metabolic process	biological_process	4.2707e-10	4.6947e-08	321	2312	2077	22156	ENSG00000047579,ENSG00000067182,ENSG00000164741,ENSG00000110880,ENSG00000050748,ENSG00000176105,ENSG00000092853,ENSG00000123143,ENSG00000078747,ENSG00000184708,ENSG00000127191,ENSG00000126775,ENSG00000254087,ENSG00000176915,ENSG00000051382,ENSG00000141655,ENSG00000101349,ENSG00000153721,ENSG00000100225,ENSG00000109062,ENSG00000196712,ENSG00000172775,ENSG00000149311,ENSG00000172071,ENSG00000104320…
GO:0016032	viral process	biological_process	4.5375e-10	4.9599e-08	148	2312	798	22156	ENSG00000015171,ENSG00000196911,ENSG00000080603,ENSG00000130164,ENSG00000062650,ENSG00000075785,ENSG00000060069,ENSG00000080561,ENSG00000082898,ENSG00000166949,ENSG00000166266,ENSG00000049759,ENSG00000110367,ENSG00000125676,ENSG00000136986,ENSG00000173402,ENSG00000171681,ENSG00000147162,ENSG00000155975,ENSG00000048649,ENSG00000116833,ENSG00000124214,ENSG00000005339,ENSG00000127481,ENSG00000079999…
GO:0015031	protein transport	biological_process	4.892e-10	5.3176e-08	292	2312	1838	22156	ENSG00000080815,ENSG00000170759,ENSG00000079332,ENSG00000075785,ENSG00000123983,ENSG00000082805,ENSG00000018510,ENSG00000184178,ENSG00000067208,ENSG00000101310,ENSG00000066777,ENSG00000105186,ENSG00000175893,ENSG00000165219,ENSG00000082898,ENSG00000197121,ENSG00000166949,ENSG00000105483,ENSG00000106799,ENSG00000106804,ENSG00000079999,ENSG00000180398,ENSG00000127022,ENSG00000112210,ENSG00000137177…
GO:1901988	negative regulation of cell cycle phase transition	biological_process	5.017e-10	5.4231e-08	71	2312	308	22156	ENSG00000072609,ENSG00000012048,ENSG00000037474,ENSG00000144635,ENSG00000135679,ENSG00000143624,ENSG00000111596,ENSG00000106144,ENSG00000131747,ENSG00000143493,ENSG00000148411,ENSG00000101412,ENSG00000055130,ENSG00000197299,ENSG00000118762,ENSG00000106462,ENSG00000008405,ENSG00000204120,ENSG00000171862,ENSG00000168411,ENSG00000104885,ENSG00000172273,ENSG00000170242,ENSG00000136492,ENSG00000184445…
GO:0010628	positive regulation of gene expression	biological_process	5.5945e-10	6.0139e-08	292	2312	1861	22156	ENSG00000170485,ENSG00000149311,ENSG00000115091,ENSG00000198815,ENSG00000085276,ENSG00000128908,ENSG00000051382,ENSG00000138071,ENSG00000103671,ENSG00000068305,ENSG00000135766,ENSG00000162924,ENSG00000176105,ENSG00000135250,ENSG00000050748,ENSG00000067369,ENSG00000047579,ENSG00000067182,ENSG00000155657,ENSG00000118260,ENSG00000162714,ENSG00000138380,ENSG00000079387,ENSG00000139618,ENSG00000198707…
GO:0010948	negative regulation of cell cycle process	biological_process	7.1368e-10	7.6297e-08	87	2312	417	22156	ENSG00000184445,ENSG00000136492,ENSG00000132604,ENSG00000172273,ENSG00000170242,ENSG00000104885,ENSG00000171862,ENSG00000168411,ENSG00000139842,ENSG00000160551,ENSG00000126226,ENSG00000134982,ENSG00000087586,ENSG00000103479,ENSG00000178691,ENSG00000116017,ENSG00000074266,ENSG00000100393,ENSG00000072501,ENSG00000113300,ENSG00000094804,ENSG00000080986,ENSG00000002822,ENSG00000151876,ENSG00000143155…
GO:0044403	symbiosis, encompassing mutualism through parasitism	biological_process	7.4678e-10	7.8968e-08	154	2312	862	22156	ENSG00000124177,ENSG00000160710,ENSG00000132466,ENSG00000168036,ENSG00000110713,ENSG00000076248,ENSG00000106263,ENSG00000179364,ENSG00000066135,ENSG00000197157,ENSG00000148356,ENSG00000155561,ENSG00000079246,ENSG00000077097,ENSG00000123124,ENSG00000080839,ENSG00000108094,ENSG00000124789,ENSG00000158402,ENSG00000011275,ENSG00000104969,ENSG00000175115,ENSG00000159256,ENSG00000125826,ENSG00000175029…
GO:0044419	interspecies interaction between organisms	biological_process	7.4678e-10	7.8968e-08	154	2312	862	22156	ENSG00000078747,ENSG00000127616,ENSG00000180370,ENSG00000067182,ENSG00000135250,ENSG00000108953,ENSG00000170248,ENSG00000061676,ENSG00000254087,ENSG00000095319,ENSG00000112685,ENSG00000075711,ENSG00000107581,ENSG00000198900,ENSG00000110395,ENSG00000083312,ENSG00000124795,ENSG00000130699,ENSG00000121060,ENSG00000082781,ENSG00000081026,ENSG00000100353,ENSG00000205339,ENSG00000047249,ENSG00000197381…
GO:0007059	chromosome segregation	biological_process	8.3001e-10	8.7294e-08	67	2312	253	22156	ENSG00000012048,ENSG00000156831,ENSG00000130695,ENSG00000131747,ENSG00000083642,ENSG00000062650,ENSG00000142945,ENSG00000121621,ENSG00000137804,ENSG00000118007,ENSG00000197299,ENSG00000124486,ENSG00000165480,ENSG00000119906,ENSG00000113648,ENSG00000118193,ENSG00000198382,ENSG00000070950,ENSG00000134982,ENSG00000122390,ENSG00000113580,ENSG00000102974,ENSG00000083937,ENSG00000072501,ENSG00000002822…
GO:0000280	nuclear division	biological_process	8.4928e-10	8.8366e-08	69	2312	292	22156	ENSG00000076382,ENSG00000133302,ENSG00000183765,ENSG00000036257,ENSG00000151503,ENSG00000094880,ENSG00000138160,ENSG00000156970,ENSG00000101057,ENSG00000068796,ENSG00000088325,ENSG00000136861,ENSG00000101639,ENSG00000119408,ENSG00000171105,ENSG00000004897,ENSG00000169679,ENSG00000166579,ENSG00000155657,ENSG00000163539,ENSG00000071539,ENSG00000164190,ENSG00000108424,ENSG00000108055,ENSG00000103769…
GO:0007067	mitosis	biological_process	8.4928e-10	8.8366e-08	69	2312	292	22156	ENSG00000156831,ENSG00000144635,ENSG00000060069,ENSG00000142945,ENSG00000101350,ENSG00000083642,ENSG00000118816,ENSG00000130695,ENSG00000137804,ENSG00000162063,ENSG00000121621,ENSG00000118007,ENSG00000113648,ENSG00000184445,ENSG00000119906,ENSG00000087586,ENSG00000134982,ENSG00000101966,ENSG00000126226,ENSG00000118193,ENSG00000072501,ENSG00000083937,ENSG00000151491,ENSG00000094804,ENSG00000080986…
GO:0051641	cellular localization	biological_process	1.0829e-09	1.1208e-07	571	2312	3967	22156	ENSG00000175115,ENSG00000114126,ENSG00000036054,ENSG00000133302,ENSG00000150630,ENSG00000086200,ENSG00000278540,ENSG00000008869,ENSG00000196814,ENSG00000068796,ENSG00000122958,ENSG00000142197,ENSG00000116675,ENSG00000114354,ENSG00000169896,ENSG00000164151,ENSG00000115419,ENSG00000180957,ENSG00000125885,ENSG00000033627,ENSG00000119522,ENSG00000120860,ENSG00000164715,ENSG00000102910,ENSG00000029725…
GO:0019787	small conjugating protein ligase activity	molecular_function	1.2143e-09	1.25e-07	91	2312	353	22156	ENSG00000159461,ENSG00000124226,ENSG00000101966,ENSG00000101752,ENSG00000127481,ENSG00000168411,ENSG00000078043,ENSG00000162413,ENSG00000112234,ENSG00000151876,ENSG00000180233,ENSG00000145604,ENSG00000103657,ENSG00000140367,ENSG00000076321,ENSG00000138376,ENSG00000056586,ENSG00000059145,ENSG00000118496,ENSG00000116514,ENSG00000135679,ENSG00000115760,ENSG00000131323,ENSG00000185019,ENSG00000072609…
GO:0006886	intracellular protein transport	biological_process	1.4381e-09	1.4727e-07	186	2312	1072	22156	ENSG00000082701,ENSG00000145348,ENSG00000182446,ENSG00000185104,ENSG00000100934,ENSG00000169180,ENSG00000105221,ENSG00000154710,ENSG00000135679,ENSG00000196313,ENSG00000204634,ENSG00000110047,ENSG00000129003,ENSG00000167578,ENSG00000114423,ENSG00000135968,ENSG00000006125,ENSG00000119912,ENSG00000105647,ENSG00000138802,ENSG00000175582,ENSG00000039068,ENSG00000148498,ENSG00000138376,ENSG00000140650…
GO:0000228	nuclear chromosome	cellular_component	1.4674e-09	1.4949e-07	119	2312	640	22156	ENSG00000159788,ENSG00000080986,ENSG00000135829,ENSG00000117713,ENSG00000107077,ENSG00000085224,ENSG00000127663,ENSG00000138095,ENSG00000075945,ENSG00000126070,ENSG00000175792,ENSG00000168610,ENSG00000163939,ENSG00000074266,ENSG00000072501,ENSG00000004487,ENSG00000048649,ENSG00000132780,ENSG00000136715,ENSG00000062822,ENSG00000140262,ENSG00000087586,ENSG00000178691,ENSG00000107290,ENSG00000153147…
GO:0004842	ubiquitin-protein ligase activity	molecular_function	1.555e-09	1.5758e-07	86	2312	328	22156	ENSG00000198919,ENSG00000165406,ENSG00000072803,ENSG00000034677,ENSG00000085382,ENSG00000170035,ENSG00000113558,ENSG00000125826,ENSG00000121060,ENSG00000092140,ENSG00000082996,ENSG00000108395,ENSG00000143207,ENSG00000022840,ENSG00000110395,ENSG00000173064,ENSG00000128731,ENSG00000174989,ENSG00000094880,ENSG00000036257,ENSG00000092148,ENSG00000107829,ENSG00000130939,ENSG00000182247,ENSG00000110330…
GO:0016881	acid-amino acid ligase activity	molecular_function	1.6204e-09	1.6336e-07	95	2312	376	22156	ENSG00000127481,ENSG00000168411,ENSG00000078043,ENSG00000101752,ENSG00000112234,ENSG00000162413,ENSG00000124226,ENSG00000159461,ENSG00000101966,ENSG00000138376,ENSG00000103657,ENSG00000140367,ENSG00000076321,ENSG00000059145,ENSG00000118496,ENSG00000056586,ENSG00000151876,ENSG00000180233,ENSG00000145604,ENSG00000012048,ENSG00000072609,ENSG00000115760,ENSG00000185019,ENSG00000131323,ENSG00000102858…
GO:0006796	phosphate-containing compound metabolic process	biological_process	1.6959e-09	1.7009e-07	546	2312	3551	22156	ENSG00000141564,ENSG00000149177,ENSG00000100596,ENSG00000147408,ENSG00000102580,ENSG00000087586,ENSG00000115252,ENSG00000214530,ENSG00000004864,ENSG00000100490,ENSG00000015133,ENSG00000164045,ENSG00000159082,ENSG00000094804,ENSG00000088179,ENSG00000038382,ENSG00000132323,ENSG00000138376,ENSG00000116711,ENSG00000089154,ENSG00000196914,ENSG00000157540,ENSG00000057608,ENSG00000162104,ENSG00000152894…
GO:0022403	cell cycle phase	biological_process	1.8724e-09	1.8682e-07	68	2312	297	22156	ENSG00000100393,ENSG00000020426,ENSG00000116017,ENSG00000101773,ENSG00000122882,ENSG00000145604,ENSG00000164045,ENSG00000094804,ENSG00000085224,ENSG00000113300,ENSG00000139842,ENSG00000171862,ENSG00000168411,ENSG00000156273,ENSG00000172273,ENSG00000132604,ENSG00000132780,ENSG00000005483,ENSG00000103479,ENSG00000087586,ENSG00000060982,ENSG00000118193,ENSG00000141564,ENSG00000148411,ENSG00000166266…
GO:0016568	chromatin modification	biological_process	2.5312e-09	2.5127e-07	126	2312	610	22156	ENSG00000048052,ENSG00000120071,ENSG00000123600,ENSG00000171634,ENSG00000185420,ENSG00000112200,ENSG00000140455,ENSG00000164190,ENSG00000168137,ENSG00000139618,ENSG00000134371,ENSG00000076108,ENSG00000009954,ENSG00000108840,ENSG00000116539,ENSG00000173473,ENSG00000113558,ENSG00000124151,ENSG00000124422,ENSG00000080345,ENSG00000108395,ENSG00000173575,ENSG00000134014,ENSG00000181555,ENSG00000285258…
GO:0000082	G1/S transition of mitotic cell cycle	biological_process	2.9061e-09	2.8558e-07	64	2312	279	22156	ENSG00000100225,ENSG00000171848,ENSG00000132466,ENSG00000149311,ENSG00000125107,ENSG00000150457,ENSG00000128908,ENSG00000125885,ENSG00000182247,ENSG00000080839,ENSG00000108094,ENSG00000158402,ENSG00000076003,ENSG00000197256,ENSG00000253729,ENSG00000135913,ENSG00000134371,ENSG00000182621,ENSG00000114126,ENSG00000169372,ENSG00000182973,ENSG00000183765,ENSG00000036257,ENSG00000138814,ENSG00000065328…
GO:0051329	interphase of mitotic cell cycle	biological_process	2.9061e-09	2.8558e-07	64	2312	279	22156	ENSG00000113300,ENSG00000094804,ENSG00000164045,ENSG00000145604,ENSG00000101773,ENSG00000122882,ENSG00000116017,ENSG00000100393,ENSG00000020426,ENSG00000141564,ENSG00000118193,ENSG00000060982,ENSG00000005483,ENSG00000087586,ENSG00000103479,ENSG00000132780,ENSG00000172273,ENSG00000168411,ENSG00000171862,ENSG00000156273,ENSG00000139842,ENSG00000164815,ENSG00000033800,ENSG00000101412,ENSG00000103342…
GO:0048522	positive regulation of cellular process	biological_process	2.9423e-09	2.8768e-07	739	2312	5534	22156	ENSG00000163785,ENSG00000163349,ENSG00000110395,ENSG00000121774,ENSG00000058668,ENSG00000014824,ENSG00000164808,ENSG00000183283,ENSG00000188994,ENSG00000121060,ENSG00000138814,ENSG00000130396,ENSG00000100353,ENSG00000174839,ENSG00000160633,ENSG00000166579,ENSG00000157764,ENSG00000146918,ENSG00000171634,ENSG00000125755,ENSG00000065559,ENSG00000118217,ENSG00000015153,ENSG00000127616,ENSG00000221823…
GO:0006366	transcription from RNA polymerase II promoter	biological_process	3.0399e-09	2.9573e-07	409	2312	2953	22156	ENSG00000163848,ENSG00000176953,ENSG00000170802,ENSG00000124782,ENSG00000145216,ENSG00000161057,ENSG00000104885,ENSG00000172292,ENSG00000029153,ENSG00000136715,ENSG00000198556,ENSG00000072736,ENSG00000148200,ENSG00000198646,ENSG00000089154,ENSG00000004487,ENSG00000020426,ENSG00000153767,ENSG00000215421,ENSG00000175792,ENSG00000150347,ENSG00000104856,ENSG00000130766,ENSG00000153560,ENSG00000117625…
GO:0000151	ubiquitin ligase complex	cellular_component	3.1415e-09	3.041e-07	71	2312	289	22156	ENSG00000114796,ENSG00000152944,ENSG00000072803,ENSG00000034677,ENSG00000065802,ENSG00000145332,ENSG00000004897,ENSG00000150401,ENSG00000113558,ENSG00000125826,ENSG00000146021,ENSG00000133997,ENSG00000143207,ENSG00000122741,ENSG00000115827,ENSG00000156970,ENSG00000036257,ENSG00000128585,ENSG00000174989,ENSG00000094880,ENSG00000107829,ENSG00000130939,ENSG00000130449,ENSG00000153561,ENSG00000109466…
GO:0048471	perinuclear region of cytoplasm	cellular_component	3.3157e-09	3.1937e-07	148	2312	732	22156	ENSG00000131725,ENSG00000174989,ENSG00000134058,ENSG00000069329,ENSG00000197081,ENSG00000132849,ENSG00000162695,ENSG00000066629,ENSG00000065243,ENSG00000153406,ENSG00000123240,ENSG00000159217,ENSG00000198947,ENSG00000113163,ENSG00000145730,ENSG00000103769,ENSG00000196975,ENSG00000158402,ENSG00000164715,ENSG00000170776,ENSG00000145242,ENSG00000168036,ENSG00000144283,ENSG00000135018,ENSG00000054793…
GO:0051325	interphase	biological_process	3.6047e-09	3.455e-07	67	2312	294	22156	ENSG00000125885,ENSG00000182247,ENSG00000150457,ENSG00000128908,ENSG00000149311,ENSG00000132466,ENSG00000125107,ENSG00000100225,ENSG00000171848,ENSG00000253729,ENSG00000076003,ENSG00000197256,ENSG00000108094,ENSG00000080839,ENSG00000158402,ENSG00000114126,ENSG00000135913,ENSG00000134371,ENSG00000182621,ENSG00000065328,ENSG00000138814,ENSG00000182973,ENSG00000036257,ENSG00000183765,ENSG00000169372…
GO:0031328	positive regulation of cellular biosynthetic process	biological_process	4.0325e-09	3.8461e-07	298	2312	1966	22156	ENSG00000110693,ENSG00000135164,ENSG00000122779,ENSG00000171456,ENSG00000132964,ENSG00000118007,ENSG00000033800,ENSG00000185104,ENSG00000163468,ENSG00000146592,ENSG00000172766,ENSG00000174738,ENSG00000173210,ENSG00000120690,ENSG00000131747,ENSG00000141543,ENSG00000175387,ENSG00000165671,ENSG00000196363,ENSG00000159592,ENSG00000106459,ENSG00000125629,ENSG00000139083,ENSG00000175592,ENSG00000137948…
GO:0006915	apoptotic process	biological_process	4.4761e-09	4.2484e-07	305	2312	2114	22156	ENSG00000123143,ENSG00000068305,ENSG00000078747,ENSG00000127191,ENSG00000132676,ENSG00000067182,ENSG00000148935,ENSG00000176208,ENSG00000106052,ENSG00000164741,ENSG00000050748,ENSG00000135250,ENSG00000170248,ENSG00000150760,ENSG00000109062,ENSG00000196712,ENSG00000120159,ENSG00000149311,ENSG00000254087,ENSG00000176915,ENSG00000051382,ENSG00000085276,ENSG00000081913,ENSG00000101349,ENSG00000156970…
GO:0006355	regulation of transcription, DNA-dependent	biological_process	4.7551e-09	4.4913e-07	506	2312	3767	22156	ENSG00000149054,ENSG00000164151,ENSG00000143190,ENSG00000074181,ENSG00000025800,ENSG00000133997,ENSG00000177425,ENSG00000141905,ENSG00000009307,ENSG00000177311,ENSG00000139697,ENSG00000174485,ENSG00000048052,ENSG00000152944,ENSG00000198947,ENSG00000114126,ENSG00000285708,ENSG00000074964,ENSG00000134371,ENSG00000009954,ENSG00000108840,ENSG00000116539,ENSG00000074657,ENSG00000171105,ENSG00000171735…
GO:2001141	regulation of RNA biosynthetic process	biological_process	5.7273e-09	5.3834e-07	506	2312	3779	22156	ENSG00000127483,ENSG00000158636,ENSG00000181555,ENSG00000136861,ENSG00000172071,ENSG00000124422,ENSG00000124151,ENSG00000124795,ENSG00000141376,ENSG00000109381,ENSG00000130699,ENSG00000198554,ENSG00000036257,ENSG00000173120,ENSG00000162851,ENSG00000129691,ENSG00000159086,ENSG00000131196,ENSG00000123908,ENSG00000086102,ENSG00000198707,ENSG00000104221,ENSG00000062194,ENSG00000120802,ENSG00000152409…
GO:0051649	establishment of localization in cell	biological_process	5.784e-09	5.4105e-07	495	2312	3491	22156	ENSG00000008130,ENSG00000168434,ENSG00000165934,ENSG00000113273,ENSG00000149182,ENSG00000109861,ENSG00000113163,ENSG00000198947,ENSG00000114126,ENSG00000168502,ENSG00000086200,ENSG00000150630,ENSG00000153339,ENSG00000036054,ENSG00000076382,ENSG00000137766,ENSG00000168615,ENSG00000164151,ENSG00000187240,ENSG00000116675,ENSG00000169896,ENSG00000114354,ENSG00000068650,ENSG00000196814,ENSG00000122958…
GO:0071103	DNA conformation change	biological_process	5.9432e-09	5.51e-07	60	2312	294	22156	ENSG00000120334,ENSG00000105011,ENSG00000076003,ENSG00000145907,ENSG00000177302,ENSG00000162521,ENSG00000077097,ENSG00000079246,ENSG00000165392,ENSG00000112249,ENSG00000142856,ENSG00000131747,ENSG00000062650,ENSG00000101596,ENSG00000123219,ENSG00000140451,ENSG00000051180,ENSG00000146414,ENSG00000197275,ENSG00000159374,ENSG00000197299,ENSG00000101003,ENSG00000156650,ENSG00000205531,ENSG00000111642…
GO:0000922	spindle pole	cellular_component	5.947e-09	5.51e-07	48	2312	164	22156	ENSG00000068796,ENSG00000066279,ENSG00000175216,ENSG00000184445,ENSG00000136861,ENSG00000066629,ENSG00000162413,ENSG00000088325,ENSG00000036257,ENSG00000076382,ENSG00000258890,ENSG00000168502,ENSG00000116127,ENSG00000138160,ENSG00000087586,ENSG00000182923,ENSG00000108055,ENSG00000198901,ENSG00000139323,ENSG00000103769,ENSG00000072501,ENSG00000013810,ENSG00000126870,ENSG00000002822,ENSG00000119408…
GO:1901991	negative regulation of mitotic cell cycle phase transition	biological_process	6.4035e-09	5.9049e-07	54	2312	231	22156	ENSG00000143624,ENSG00000111596,ENSG00000077097,ENSG00000135679,ENSG00000197256,ENSG00000158402,ENSG00000080839,ENSG00000092853,ENSG00000131747,ENSG00000106144,ENSG00000072609,ENSG00000140534,ENSG00000253729,ENSG00000254093,ENSG00000144635,ENSG00000125107,ENSG00000197299,ENSG00000149311,ENSG00000055130,ENSG00000101412,ENSG00000204120,ENSG00000106462,ENSG00000118762,ENSG00000100225,ENSG00000010244…
GO:0044763	single-organism cellular process	biological_process	6.8831e-09	6.3172e-07	1710	2312	14700	22156	ENSG00000154124,ENSG00000196411,ENSG00000112159,ENSG00000273217,ENSG00000110693,ENSG00000135164,ENSG00000167670,ENSG00000132478,ENSG00000112079,ENSG00000121621,ENSG00000163468,ENSG00000205531,ENSG00000033800,ENSG00000138032,ENSG00000169174,ENSG00000131018,ENSG00000136770,ENSG00000205111,ENSG00000101596,ENSG00000119414,ENSG00000100154,ENSG00000173210,ENSG00000106399,ENSG00000131374,ENSG00000065526…
GO:0019901	protein kinase binding	molecular_function	7.6353e-09	6.9604e-07	126	2312	600	22156	ENSG00000213639,ENSG00000169418,ENSG00000168036,ENSG00000100225,ENSG00000134758,ENSG00000112685,ENSG00000075711,ENSG00000103671,ENSG00000180370,ENSG00000163513,ENSG00000127191,ENSG00000077097,ENSG00000167258,ENSG00000068305,ENSG00000123143,ENSG00000065559,ENSG00000158402,ENSG00000068024,ENSG00000105723,ENSG00000152270,ENSG00000118689,ENSG00000155657,ENSG00000064651,ENSG00000175029,ENSG00000119638…
GO:0009894	regulation of catabolic process	biological_process	7.6555e-09	6.9604e-07	224	2312	1234	22156	ENSG00000073921,ENSG00000100393,ENSG00000187555,ENSG00000100852,ENSG00000197548,ENSG00000168610,ENSG00000116991,ENSG00000114573,ENSG00000138095,ENSG00000204628,ENSG00000122882,ENSG00000173163,ENSG00000213923,ENSG00000188559,ENSG00000114346,ENSG00000100401,ENSG00000110497,ENSG00000156052,ENSG00000151779,ENSG00000171862,ENSG00000079999,ENSG00000132359,ENSG00000147162,ENSG00000008086,ENSG00000011454…
GO:0000988	protein binding transcription factor activity	molecular_function	7.7112e-09	6.9785e-07	125	2312	628	22156	ENSG00000108510,ENSG00000198646,ENSG00000139372,ENSG00000155846,ENSG00000186153,ENSG00000166446,ENSG00000078043,ENSG00000113645,ENSG00000005339,ENSG00000125970,ENSG00000172273,ENSG00000100815,ENSG00000152104,ENSG00000188976,ENSG00000142599,ENSG00000159692,ENSG00000135829,ENSG00000117713,ENSG00000117625,ENSG00000122882,ENSG00000101161,ENSG00000028839,ENSG00000153560,ENSG00000101773,ENSG00000116132…
GO:0009891	positive regulation of biosynthetic process	biological_process	7.7826e-09	7.0104e-07	300	2312	1997	22156	ENSG00000049618,ENSG00000102317,ENSG00000107929,ENSG00000112365,ENSG00000167658,ENSG00000157212,ENSG00000183735,ENSG00000151090,ENSG00000144895,ENSG00000197299,ENSG00000105221,ENSG00000142192,ENSG00000070018,ENSG00000066827,ENSG00000107249,ENSG00000078403,ENSG00000198646,ENSG00000141564,ENSG00000005483,ENSG00000148200,ENSG00000072736,ENSG00000124782,ENSG00000161057,ENSG00000104885,ENSG00000029153…
GO:0000989	transcription factor binding transcription factor activity	molecular_function	7.9877e-09	7.1621e-07	123	2312	617	22156	ENSG00000165671,ENSG00000080603,ENSG00000015171,ENSG00000174738,ENSG00000049618,ENSG00000111596,ENSG00000151090,ENSG00000196498,ENSG00000109118,ENSG00000152382,ENSG00000012048,ENSG00000139154,ENSG00000101040,ENSG00000084676,ENSG00000132326,ENSG00000131759,ENSG00000147548,ENSG00000116580,ENSG00000033800,ENSG00000148411,ENSG00000171681,ENSG00000171456,ENSG00000122779,ENSG00000187079,ENSG00000110801…
GO:0003712	transcription cofactor activity	molecular_function	8.9091e-09	7.9516e-07	122	2312	611	22156	ENSG00000125970,ENSG00000172273,ENSG00000113645,ENSG00000005339,ENSG00000078043,ENSG00000139372,ENSG00000198646,ENSG00000108510,ENSG00000166446,ENSG00000186153,ENSG00000155846,ENSG00000196588,ENSG00000065526,ENSG00000104856,ENSG00000151849,ENSG00000175792,ENSG00000198879,ENSG00000150347,ENSG00000123066,ENSG00000163935,ENSG00000004487,ENSG00000113649,ENSG00000100393,ENSG00000102974,ENSG00000137948…
GO:0031329	regulation of cellular catabolic process	biological_process	1.0131e-08	8.9612e-07	206	2312	1114	22156	ENSG00000141564,ENSG00000143322,ENSG00000146426,ENSG00000046889,ENSG00000087586,ENSG00000161057,ENSG00000102606,ENSG00000132405,ENSG00000103126,ENSG00000155506,ENSG00000164329,ENSG00000159788,ENSG00000141452,ENSG00000007168,ENSG00000135829,ENSG00000105647,ENSG00000130766,ENSG00000153317,ENSG00000103657,ENSG00000147799,ENSG00000138835,ENSG00000184304,ENSG00000100644,ENSG00000075391,ENSG00000135679…
GO:0006793	phosphorus metabolic process	biological_process	1.0132e-08	8.9612e-07	551	2312	3630	22156	ENSG00000076201,ENSG00000117620,ENSG00000116991,ENSG00000168610,ENSG00000141425,ENSG00000134318,ENSG00000100852,ENSG00000188559,ENSG00000159692,ENSG00000102174,ENSG00000077044,ENSG00000143155,ENSG00000154229,ENSG00000144724,ENSG00000117143,ENSG00000167393,ENSG00000204138,ENSG00000148925,ENSG00000112419,ENSG00000132359,ENSG00000176783,ENSG00000162408,ENSG00000134909,ENSG00000114268,ENSG00000112245…
GO:0007010	cytoskeleton organization	biological_process	1.0421e-08	9.1744e-07	255	2312	1377	22156	ENSG00000284292,ENSG00000061676,ENSG00000054282,ENSG00000196712,ENSG00000115091,ENSG00000109062,ENSG00000182533,ENSG00000141298,ENSG00000153187,ENSG00000110330,ENSG00000115306,ENSG00000137812,ENSG00000101349,ENSG00000105738,ENSG00000170381,ENSG00000258555,ENSG00000075711,ENSG00000128908,ENSG00000138071,ENSG00000152503,ENSG00000116141,ENSG00000006607,ENSG00000144451,ENSG00000068305,ENSG00000116641…
GO:0000075	cell cycle checkpoint	biological_process	1.1603e-08	1.017e-06	59	2312	239	22156	ENSG00000072609,ENSG00000012048,ENSG00000037474,ENSG00000067369,ENSG00000144635,ENSG00000140534,ENSG00000253729,ENSG00000136104,ENSG00000135679,ENSG00000077097,ENSG00000143624,ENSG00000111596,ENSG00000131747,ENSG00000106144,ENSG00000143493,ENSG00000092853,ENSG00000158402,ENSG00000175054,ENSG00000010244,ENSG00000075711,ENSG00000101412,ENSG00000149311,ENSG00000125107,ENSG00000197299,ENSG00000008405…
GO:0019900	kinase binding	molecular_function	1.1997e-08	1.0467e-06	139	2312	684	22156	ENSG00000044459,ENSG00000066279,ENSG00000136861,ENSG00000163110,ENSG00000183283,ENSG00000110395,ENSG00000138160,ENSG00000058668,ENSG00000005700,ENSG00000131196,ENSG00000054523,ENSG00000139725,ENSG00000198901,ENSG00000077157,ENSG00000157764,ENSG00000119408,ENSG00000155657,ENSG00000164292,ENSG00000119185,ENSG00000099250,ENSG00000105723,ENSG00000106052,ENSG00000118689,ENSG00000127191,ENSG00000116288…
GO:0034660	ncRNA metabolic process	biological_process	1.3063e-08	1.1347e-06	91	2312	522	22156	ENSG00000169519,ENSG00000156697,ENSG00000277149,ENSG00000037474,ENSG00000103356,ENSG00000143493,ENSG00000175387,ENSG00000141543,ENSG00000138050,ENSG00000148843,ENSG00000143624,ENSG00000171824,ENSG00000113643,ENSG00000124784,ENSG00000145982,ENSG00000126524,ENSG00000011376,ENSG00000112159,ENSG00000166949,ENSG00000055483,ENSG00000120800,ENSG00000135870,ENSG00000091127,ENSG00000164329,ENSG00000143748…
GO:0048285	organelle fission	biological_process	1.3598e-08	1.1759e-06	74	2312	340	22156	ENSG00000254093,ENSG00000137807,ENSG00000083535,ENSG00000158402,ENSG00000175470,ENSG00000162337,ENSG00000198887,ENSG00000128908,ENSG00000010244,ENSG00000110330,ENSG00000153187,ENSG00000053900,ENSG00000104728,ENSG00000149311,ENSG00000138182,ENSG00000136861,ENSG00000088325,ENSG00000068796,ENSG00000101057,ENSG00000156970,ENSG00000138160,ENSG00000094880,ENSG00000151503,ENSG00000183765,ENSG00000133302…
GO:0016071	mRNA metabolic process	biological_process	1.6448e-08	1.416e-06	125	2312	809	22156	ENSG00000112531,ENSG00000148843,ENSG00000141543,ENSG00000139218,ENSG00000100461,ENSG00000173933,ENSG00000157540,ENSG00000111596,ENSG00000102317,ENSG00000100650,ENSG00000163156,ENSG00000105939,ENSG00000149187,ENSG00000125676,ENSG00000205323,ENSG00000101654,ENSG00000171824,ENSG00000105705,ENSG00000213079,ENSG00000110367,ENSG00000064607,ENSG00000091542,ENSG00000142192,ENSG00000135870,ENSG00000091009…
GO:0030529	ribonucleoprotein complex	cellular_component	1.7518e-08	1.5016e-06	123	2312	845	22156	ENSG00000037474,ENSG00000204842,ENSG00000284770,ENSG00000131018,ENSG00000144895,ENSG00000156697,ENSG00000135040,ENSG00000066777,ENSG00000102317,ENSG00000107929,ENSG00000167658,ENSG00000173933,ENSG00000100461,ENSG00000145907,ENSG00000111596,ENSG00000067248,ENSG00000141543,ENSG00000198265,ENSG00000153048,ENSG00000135387,ENSG00000148843,ENSG00000124784,ENSG00000132478,ENSG00000110367,ENSG00000105705…
GO:0050789	regulation of biological process	biological_process	1.8595e-08	1.5869e-06	1498	2312	12860	22156	ENSG00000164253,ENSG00000146674,ENSG00000160299,ENSG00000019186,ENSG00000023330,ENSG00000131626,ENSG00000166855,ENSG00000011454,ENSG00000198961,ENSG00000110367,ENSG00000204463,ENSG00000206538,ENSG00000170293,ENSG00000101367,ENSG00000182606,ENSG00000100784,ENSG00000143624,ENSG00000204842,ENSG00000168826,ENSG00000169071,ENSG00000101109,ENSG00000198369,ENSG00000163466,ENSG00000107758,ENSG00000084676…
GO:0050794	regulation of cellular process	biological_process	1.9758e-08	1.6787e-06	1425	2312	12042	22156	ENSG00000188994,ENSG00000099308,ENSG00000173482,ENSG00000105866,ENSG00000086712,ENSG00000121774,ENSG00000110395,ENSG00000163349,ENSG00000100353,ENSG00000108395,ENSG00000081026,ENSG00000082781,ENSG00000129158,ENSG00000166579,ENSG00000085491,ENSG00000076108,ENSG00000065802,ENSG00000125755,ENSG00000175787,ENSG00000146918,ENSG00000115839,ENSG00000127616,ENSG00000065559,ENSG00000175866,ENSG00000153933…
GO:0000785	chromatin	cellular_component	2.0254e-08	1.7087e-06	103	2312	579	22156	ENSG00000162521,ENSG00000143970,ENSG00000105011,ENSG00000175387,ENSG00000165671,ENSG00000080603,ENSG00000083642,ENSG00000062650,ENSG00000084676,ENSG00000109118,ENSG00000196498,ENSG00000151090,ENSG00000163374,ENSG00000147548,ENSG00000146414,ENSG00000118007,ENSG00000131759,ENSG00000101412,ENSG00000101096,ENSG00000130816,ENSG00000106462,ENSG00000166949,ENSG00000110367,ENSG00000167670,ENSG00000122779…
GO:2000113	negative regulation of cellular macromolecule biosynthetic process	biological_process	2.0286e-08	1.7087e-06	227	2312	1542	22156	ENSG00000163848,ENSG00000141568,ENSG00000031698,ENSG00000113648,ENSG00000134283,ENSG00000124782,ENSG00000104885,ENSG00000155506,ENSG00000185920,ENSG00000136715,ENSG00000155846,ENSG00000178691,ENSG00000148200,ENSG00000139372,ENSG00000139083,ENSG00000004487,ENSG00000163935,ENSG00000150347,ENSG00000065526,ENSG00000104856,ENSG00000153560,ENSG00000127663,ENSG00000130766,ENSG00000170448,ENSG00000116132…
GO:0050839	cell adhesion molecule binding	molecular_function	2.1519e-08	1.8047e-06	92	2312	386	22156	ENSG00000146376,ENSG00000113282,ENSG00000198561,ENSG00000117868,ENSG00000064666,ENSG00000165219,ENSG00000204120,ENSG00000110367,ENSG00000153113,ENSG00000112079,ENSG00000169862,ENSG00000113643,ENSG00000080815,ENSG00000170759,ENSG00000101367,ENSG00000105939,ENSG00000167658,ENSG00000082805,ENSG00000096696,ENSG00000067248,ENSG00000110047,ENSG00000119326,ENSG00000124942,ENSG00000136261,ENSG00000144895…
GO:0042393	histone binding	molecular_function	2.3283e-08	1.9443e-06	56	2312	203	22156	ENSG00000127616,ENSG00000162521,ENSG00000105011,ENSG00000073614,ENSG00000196363,ENSG00000282034,ENSG00000015171,ENSG00000080603,ENSG00000123143,ENSG00000163872,ENSG00000101040,ENSG00000066135,ENSG00000067369,ENSG00000156650,ENSG00000147854,ENSG00000143401,ENSG00000117139,ENSG00000119778,ENSG00000122779,ENSG00000083544,ENSG00000128908,ENSG00000100425,ENSG00000078403,ENSG00000198700,ENSG00000124795…
GO:0051246	regulation of protein metabolic process	biological_process	2.7163e-08	2.2537e-06	350	2312	2459	22156	ENSG00000198947,ENSG00000134313,ENSG00000145191,ENSG00000171105,ENSG00000168615,ENSG00000174989,ENSG00000152348,ENSG00000006432,ENSG00000177425,ENSG00000150630,ENSG00000173193,ENSG00000001084,ENSG00000160710,ENSG00000104904,ENSG00000135018,ENSG00000171735,ENSG00000100354,ENSG00000254093,ENSG00000073614,ENSG00000112992,ENSG00000167258,ENSG00000189091,ENSG00000104969,ENSG00000083535,ENSG00000001629…
GO:0034470	ncRNA processing	biological_process	2.722e-08	2.2537e-06	72	2312	411	22156	ENSG00000171103,ENSG00000101391,ENSG00000144535,ENSG00000108506,ENSG00000171311,ENSG00000126070,ENSG00000163811,ENSG00000162408,ENSG00000135297,ENSG00000100101,ENSG00000188917,ENSG00000171490,ENSG00000164934,ENSG00000100416,ENSG00000087269,ENSG00000165732,ENSG00000143748,ENSG00000031698,ENSG00000090861,ENSG00000141076,ENSG00000120800,ENSG00000091127,ENSG00000171824,ENSG00000166949,ENSG00000112159…
GO:0051128	regulation of cellular component organization	biological_process	3.6377e-08	2.9991e-06	393	2312	2464	22156	ENSG00000167193,ENSG00000171824,ENSG00000109756,ENSG00000198363,ENSG00000174574,ENSG00000162063,ENSG00000130429,ENSG00000115020,ENSG00000100934,ENSG00000105221,ENSG00000125266,ENSG00000198799,ENSG00000136040,ENSG00000144635,ENSG00000156831,ENSG00000157212,ENSG00000088808,ENSG00000148700,ENSG00000137845,ENSG00000163938,ENSG00000110047,ENSG00000143363,ENSG00000135679,ENSG00000157540,ENSG00000004487…
GO:0012501	programmed cell death	biological_process	3.7231e-08	3.0565e-06	311	2312	2262	22156	ENSG00000130939,ENSG00000060339,ENSG00000168374,ENSG00000086666,ENSG00000151694,ENSG00000115904,ENSG00000168036,ENSG00000132792,ENSG00000105176,ENSG00000144283,ENSG00000012504,ENSG00000082512,ENSG00000140479,ENSG00000003756,ENSG00000170776,ENSG00000196975,ENSG00000142856,ENSG00000136536,ENSG00000011275,ENSG00000004799,ENSG00000051108,ENSG00000108094,ENSG00000137693,ENSG00000163513,ENSG00000070501…
GO:0000775	chromosome, centromeric region	cellular_component	3.8272e-08	3.1288e-06	56	2312	207	22156	ENSG00000087586,ENSG00000134982,ENSG00000069248,ENSG00000156970,ENSG00000076382,ENSG00000198382,ENSG00000151503,ENSG00000113648,ENSG00000100401,ENSG00000184445,ENSG00000175216,ENSG00000163539,ENSG00000009954,ENSG00000127663,ENSG00000085224,ENSG00000107077,ENSG00000007168,ENSG00000169679,ENSG00000002822,ENSG00000080986,ENSG00000166579,ENSG00000102974,ENSG00000072501,ENSG00000120071,ENSG00000168385…
GO:0008219	cell death	biological_process	4.589e-08	3.7203e-06	330	2312	2407	22156	ENSG00000181744,ENSG00000160293,ENSG00000109861,ENSG00000132906,ENSG00000114126,ENSG00000134371,ENSG00000159593,ENSG00000169679,ENSG00000145191,ENSG00000101191,ENSG00000169896,ENSG00000044115,ENSG00000169372,ENSG00000006432,ENSG00000177425,ENSG00000106346,ENSG00000198964,ENSG00000119969,ENSG00000001084,ENSG00000183049,ENSG00000163558,ENSG00000135018,ENSG00000198218,ENSG00000160710,ENSG00000179364…
GO:0016265	death	biological_process	4.589e-08	3.7203e-06	330	2312	2407	22156	ENSG00000114126,ENSG00000132906,ENSG00000109861,ENSG00000160293,ENSG00000181744,ENSG00000101191,ENSG00000169679,ENSG00000145191,ENSG00000134371,ENSG00000159593,ENSG00000044115,ENSG00000169896,ENSG00000198964,ENSG00000106346,ENSG00000177425,ENSG00000006432,ENSG00000169372,ENSG00000163558,ENSG00000183049,ENSG00000001084,ENSG00000119969,ENSG00000160710,ENSG00000135018,ENSG00000198218,ENSG00000092439…
GO:0016772	transferase activity, transferring phosphorus-containing groups	molecular_function	5.0337e-08	4.0639e-06	216	2312	1122	22156	ENSG00000177189,ENSG00000160551,ENSG00000156110,ENSG00000121741,ENSG00000162408,ENSG00000186141,ENSG00000058091,ENSG00000119487,ENSG00000132604,ENSG00000167103,ENSG00000051341,ENSG00000197461,ENSG00000213923,ENSG00000101911,ENSG00000077044,ENSG00000117143,ENSG00000154229,ENSG00000134318,ENSG00000065613,ENSG00000169764,ENSG00000120137,ENSG00000100784,ENSG00000075413,ENSG00000172939,ENSG00000095380…
GO:0003682	chromatin binding	molecular_function	5.4834e-08	4.4087e-06	108	2312	544	22156	ENSG00000108055,ENSG00000131196,ENSG00000109320,ENSG00000119684,ENSG00000116539,ENSG00000175029,ENSG00000173473,ENSG00000103460,ENSG00000166439,ENSG00000164190,ENSG00000160633,ENSG00000108840,ENSG00000108395,ENSG00000127483,ENSG00000111877,ENSG00000014824,ENSG00000198554,ENSG00000151503,ENSG00000141376,ENSG00000153187,ENSG00000198900,ENSG00000117139,ENSG00000083544,ENSG00000119778,ENSG00000125885…
GO:0070925	organelle assembly	biological_process	5.5785e-08	4.4667e-06	105	2312	531	22156	ENSG00000131351,ENSG00000108424,ENSG00000119408,ENSG00000101639,ENSG00000155657,ENSG00000082515,ENSG00000103769,ENSG00000166889,ENSG00000125703,ENSG00000108055,ENSG00000257103,ENSG00000182923,ENSG00000173744,ENSG00000153339,ENSG00000138160,ENSG00000136738,ENSG00000097033,ENSG00000183765,ENSG00000103148,ENSG00000088325,ENSG00000101057,ENSG00000066279,ENSG00000068796,ENSG00000167987,ENSG00000144566…
GO:0043687	post-translational protein modification	biological_process	5.6448e-08	4.5012e-06	77	2312	389	22156	ENSG00000146674,ENSG00000109046,ENSG00000055130,ENSG00000142192,ENSG00000057663,ENSG00000110801,ENSG00000166266,ENSG00000135049,ENSG00000162063,ENSG00000147257,ENSG00000261609,ENSG00000165501,ENSG00000196363,ENSG00000144455,ENSG00000145780,ENSG00000137845,ENSG00000169174,ENSG00000173163,ENSG00000163527,ENSG00000151876,ENSG00000185624,ENSG00000145604,ENSG00000115239,ENSG00000143164,ENSG00000139990…
GO:0034622	cellular macromolecular complex assembly	biological_process	6.0798e-08	4.8284e-06	189	2312	1228	22156	ENSG00000123908,ENSG00000104221,ENSG00000127914,ENSG00000125753,ENSG00000111581,ENSG00000100664,ENSG00000152409,ENSG00000150527,ENSG00000118260,ENSG00000087470,ENSG00000155657,ENSG00000006695,ENSG00000113558,ENSG00000138674,ENSG00000076108,ENSG00000100353,ENSG00000156232,ENSG00000127483,ENSG00000136861,ENSG00000130159,ENSG00000061936,ENSG00000084623,ENSG00000151014,ENSG00000137812,ENSG00000132680…
GO:0007052	mitotic spindle organization	biological_process	7.7167e-08	6.1034e-06	37	2312	122	22156	ENSG00000138160,ENSG00000087586,ENSG00000101966,ENSG00000183765,ENSG00000066629,ENSG00000141367,ENSG00000088325,ENSG00000101057,ENSG00000068796,ENSG00000163539,ENSG00000108424,ENSG00000121957,ENSG00000285053,ENSG00000101639,ENSG00000080986,ENSG00000198901,ENSG00000083937,ENSG00000013810,ENSG00000072501,ENSG00000103769,ENSG00000108055,ENSG00000123473,ENSG00000101350,ENSG00000083535,ENSG00000047849…
GO:0044454	nuclear chromosome part	cellular_component	7.8646e-08	6.1952e-06	106	2312	600	22156	ENSG00000079134,ENSG00000009954,ENSG00000182621,ENSG00000164190,ENSG00000147421,ENSG00000134371,ENSG00000139618,ENSG00000169679,ENSG00000173473,ENSG00000119684,ENSG00000118260,ENSG00000171634,ENSG00000136936,ENSG00000124535,ENSG00000131196,ENSG00000140455,ENSG00000108055,ENSG00000156970,ENSG00000129691,ENSG00000177425,ENSG00000198554,ENSG00000151503,ENSG00000130699,ENSG00000104320,ENSG00000124151…
GO:0045944	positive regulation of transcription from RNA polymerase II promoter	biological_process	9.0405e-08	7.0928e-06	197	2312	1237	22156	ENSG00000183735,ENSG00000144895,ENSG00000151090,ENSG00000174738,ENSG00000112365,ENSG00000120690,ENSG00000173210,ENSG00000175387,ENSG00000131747,ENSG00000196363,ENSG00000135164,ENSG00000110693,ENSG00000070018,ENSG00000066827,ENSG00000078403,ENSG00000107249,ENSG00000132964,ENSG00000171456,ENSG00000118007,ENSG00000142192,ENSG00000161057,ENSG00000124782,ENSG00000029153,ENSG00000104885,ENSG00000176953…
GO:0031647	regulation of protein stability	biological_process	9.539e-08	7.4538e-06	63	2312	293	22156	ENSG00000151748,ENSG00000136536,ENSG00000091317,ENSG00000116288,ENSG00000135679,ENSG00000172766,ENSG00000077254,ENSG00000253729,ENSG00000133703,ENSG00000254093,ENSG00000147099,ENSG00000101109,ENSG00000072609,ENSG00000163162,ENSG00000155313,ENSG00000163468,ENSG00000100225,ENSG00000124486,ENSG00000136986,ENSG00000058056,ENSG00000110958,ENSG00000214941,ENSG00000198363,ENSG00000148396,ENSG00000049759…
GO:0010558	negative regulation of macromolecule biosynthetic process	biological_process	9.6679e-08	7.5243e-06	230	2312	1605	22156	ENSG00000152894,ENSG00000109118,ENSG00000167491,ENSG00000151090,ENSG00000139154,ENSG00000101596,ENSG00000175387,ENSG00000165671,ENSG00000141543,ENSG00000136381,ENSG00000112365,ENSG00000174738,ENSG00000102317,ENSG00000135679,ENSG00000107249,ENSG00000148411,ENSG00000171824,ENSG00000110693,ENSG00000122779,ENSG00000132478,ENSG00000095564,ENSG00000197299,ENSG00000033800,ENSG00000170836,ENSG00000082701…
GO:0048518	positive regulation of biological process	biological_process	1.0237e-07	7.9353e-06	807	2312	6345	22156	ENSG00000073803,ENSG00000136936,ENSG00000164134,ENSG00000170540,ENSG00000109320,ENSG00000034677,ENSG00000110321,ENSG00000005100,ENSG00000067955,ENSG00000115977,ENSG00000101413,ENSG00000081803,ENSG00000136937,ENSG00000120370,ENSG00000175029,ENSG00000065243,ENSG00000163975,ENSG00000113600,ENSG00000180530,ENSG00000088325,ENSG00000105701,ENSG00000114999,ENSG00000101057,ENSG00000103319,ENSG00000134014…
GO:0006888	ER to Golgi vesicle-mediated transport	biological_process	1.0702e-07	8.2608e-06	55	2312	223	22156	ENSG00000151150,ENSG00000109861,ENSG00000136240,ENSG00000164597,ENSG00000181789,ENSG00000135720,ENSG00000124164,ENSG00000169223,ENSG00000150527,ENSG00000135775,ENSG00000149182,ENSG00000138674,ENSG00000168434,ENSG00000138802,ENSG00000206560,ENSG00000136152,ENSG00000180398,ENSG00000110075,ENSG00000156232,ENSG00000138768,ENSG00000143771,ENSG00000117500,ENSG00000114354,ENSG00000085788,ENSG00000103227…
GO:0044430	cytoskeletal part	cellular_component	1.0742e-07	8.2608e-06	323	2312	1980	22156	ENSG00000259316,ENSG00000165392,ENSG00000180628,ENSG00000070501,ENSG00000103351,ENSG00000131051,ENSG00000174799,ENSG00000137807,ENSG00000082512,ENSG00000170390,ENSG00000170776,ENSG00000015676,ENSG00000156011,ENSG00000151414,ENSG00000144283,ENSG00000168036,ENSG00000115904,ENSG00000197102,ENSG00000104218,ENSG00000165209,ENSG00000010244,ENSG00000165476,ENSG00000143776,ENSG00000069329,ENSG00000122507…
GO:0031327	negative regulation of cellular biosynthetic process	biological_process	1.1343e-07	8.6893e-06	238	2312	1681	22156	ENSG00000082701,ENSG00000170836,ENSG00000197299,ENSG00000033800,ENSG00000095564,ENSG00000122779,ENSG00000132478,ENSG00000110693,ENSG00000171824,ENSG00000109756,ENSG00000107249,ENSG00000148411,ENSG00000174738,ENSG00000135679,ENSG00000102317,ENSG00000112365,ENSG00000175387,ENSG00000165671,ENSG00000141543,ENSG00000136381,ENSG00000101596,ENSG00000139154,ENSG00000151090,ENSG00000167491,ENSG00000152894…
GO:0009890	negative regulation of biosynthetic process	biological_process	1.2702e-07	9.6921e-06	240	2312	1699	22156	ENSG00000186153,ENSG00000103479,ENSG00000048649,ENSG00000197594,ENSG00000197461,ENSG00000113645,ENSG00000153147,ENSG00000005339,ENSG00000156273,ENSG00000172273,ENSG00000104408,ENSG00000170242,ENSG00000132604,ENSG00000101882,ENSG00000128602,ENSG00000087206,ENSG00000204628,ENSG00000114861,ENSG00000136169,ENSG00000159692,ENSG00000107077,ENSG00000117713,ENSG00000085224,ENSG00000188976,ENSG00000120727…
GO:0003677	DNA binding	molecular_function	1.3617e-07	1.0349e-05	360	2312	2718	22156	ENSG00000168610,ENSG00000004700,ENSG00000056586,ENSG00000102974,ENSG00000100393,ENSG00000196418,ENSG00000142599,ENSG00000085224,ENSG00000138095,ENSG00000117000,ENSG00000107290,ENSG00000156273,ENSG00000005339,ENSG00000101882,ENSG00000144026,ENSG00000051341,ENSG00000126226,ENSG00000144218,ENSG00000103479,ENSG00000116016,ENSG00000137804,ENSG00000205323,ENSG00000101096,ENSG00000131759,ENSG00000101412…
GO:0016570	histone modification	biological_process	1.4093e-07	1.067e-05	101	2312	473	22156	ENSG00000285258,ENSG00000173120,ENSG00000129691,ENSG00000054267,ENSG00000159086,ENSG00000108395,ENSG00000181555,ENSG00000134014,ENSG00000080345,ENSG00000124422,ENSG00000124151,ENSG00000116539,ENSG00000113558,ENSG00000164190,ENSG00000168137,ENSG00000076108,ENSG00000139618,ENSG00000134371,ENSG00000108840,ENSG00000009954,ENSG00000140455,ENSG00000112200,ENSG00000185420,ENSG00000120071,ENSG00000048052…
GO:0016607	nuclear speck	cellular_component	1.6584e-07	1.2506e-05	92	2312	470	22156	ENSG00000117054,ENSG00000101161,ENSG00000163931,ENSG00000138303,ENSG00000109606,ENSG00000113810,ENSG00000100815,ENSG00000068878,ENSG00000145833,ENSG00000116497,ENSG00000100644,ENSG00000159140,ENSG00000113580,ENSG00000163159,ENSG00000198879,ENSG00000138376,ENSG00000116016,ENSG00000140262,ENSG00000005483,ENSG00000176783,ENSG00000136715,ENSG00000144048,ENSG00000123200,ENSG00000112234,ENSG00000078043…
GO:0045786	negative regulation of cell cycle	biological_process	1.7361e-07	1.3042e-05	83	2312	448	22156	ENSG00000113558,ENSG00000169679,ENSG00000079134,ENSG00000205339,ENSG00000071539,ENSG00000110321,ENSG00000173889,ENSG00000114126,ENSG00000152409,ENSG00000182973,ENSG00000134058,ENSG00000183765,ENSG00000036257,ENSG00000121774,ENSG00000169372,ENSG00000156970,ENSG00000156232,ENSG00000104320,ENSG00000140836,ENSG00000136861,ENSG00000147854,ENSG00000149311,ENSG00000138182,ENSG00000168036,ENSG00000125107…
GO:0006890	retrograde vesicle-mediated transport, Golgi to ER	biological_process	1.7528e-07	1.3117e-05	31	2312	95	22156	ENSG00000175582,ENSG00000075945,ENSG00000126214,ENSG00000168374,ENSG00000157916,ENSG00000168434,ENSG00000149182,ENSG00000122218,ENSG00000103051,ENSG00000166377,ENSG00000134287,ENSG00000197386,ENSG00000181789,ENSG00000107862,ENSG00000169223,ENSG00000113719,ENSG00000180957,ENSG00000121621,ENSG00000136240,ENSG00000054793,ENSG00000138160,ENSG00000101350,ENSG00000142945,ENSG00000095139,ENSG00000092108…
GO:0016569	covalent chromatin modification	biological_process	1.8973e-07	1.4144e-05	102	2312	487	22156	ENSG00000109685,ENSG00000066135,ENSG00000147099,ENSG00000132356,ENSG00000012504,ENSG00000180628,ENSG00000181090,ENSG00000073614,ENSG00000068024,ENSG00000123143,ENSG00000117139,ENSG00000105556,ENSG00000085276,ENSG00000119969,ENSG00000024048,ENSG00000168036,ENSG00000156650,ENSG00000149311,ENSG00000111642,ENSG00000086758,ENSG00000198604,ENSG00000108395,ENSG00000134014,ENSG00000181555,ENSG00000124422…
GO:0071824	protein-DNA complex subunit organization	biological_process	1.9186e-07	1.4248e-05	55	2312	307	22156	ENSG00000123219,ENSG00000282034,ENSG00000142856,ENSG00000080603,ENSG00000162521,ENSG00000127616,ENSG00000120334,ENSG00000106399,ENSG00000105011,ENSG00000051180,ENSG00000143401,ENSG00000205531,ENSG00000033800,ENSG00000156650,ENSG00000063978,ENSG00000146414,ENSG00000128908,ENSG00000102384,ENSG00000119969,ENSG00000171681,ENSG00000137812,ENSG00000167670,ENSG00000119318,ENSG00000132780,ENSG00000134058…
GO:0042254	ribosome biogenesis	biological_process	1.995e-07	1.4759e-05	52	2312	309	22156	ENSG00000136891,ENSG00000171824,ENSG00000055483,ENSG00000112159,ENSG00000124784,ENSG00000126524,ENSG00000082898,ENSG00000100201,ENSG00000120800,ENSG00000124541,ENSG00000156697,ENSG00000169519,ENSG00000144895,ENSG00000055044,ENSG00000088930,ENSG00000155393,ENSG00000127804,ENSG00000148843,ENSG00000141543,ENSG00000160208,ENSG00000082515,ENSG00000188846,ENSG00000104626,ENSG00000169251,ENSG00000171311…
GO:0007093	mitotic cell cycle checkpoint	biological_process	2.3852e-07	1.7579e-05	42	2312	164	22156	ENSG00000100393,ENSG00000114126,ENSG00000116017,ENSG00000159593,ENSG00000071539,ENSG00000113300,ENSG00000094804,ENSG00000169679,ENSG00000080986,ENSG00000002822,ENSG00000136861,ENSG00000104320,ENSG00000184445,ENSG00000168411,ENSG00000103479,ENSG00000134982,ENSG00000087586,ENSG00000156970,ENSG00000169372,ENSG00000126226,ENSG00000160551,ENSG00000183765,ENSG00000182973,ENSG00000075711,ENSG00000010244…
GO:0031461	cullin-RING ubiquitin ligase complex	cellular_component	2.6967e-07	1.98e-05	44	2312	160	22156	ENSG00000145604,ENSG00000143164,ENSG00000139990,ENSG00000173163,ENSG00000145332,ENSG00000004897,ENSG00000113558,ENSG00000151876,ENSG00000114796,ENSG00000072803,ENSG00000076321,ENSG00000196510,ENSG00000143207,ENSG00000122741,ENSG00000115827,ENSG00000156970,ENSG00000036257,ENSG00000164934,ENSG00000174989,ENSG00000094880,ENSG00000123975,ENSG00000162413,ENSG00000146021,ENSG00000139842,ENSG00000112234…
GO:0010941	regulation of cell death	biological_process	2.7209e-07	1.9902e-05	253	2312	1801	22156	ENSG00000100949,ENSG00000162600,ENSG00000110395,ENSG00000113742,ENSG00000172071,ENSG00000136758,ENSG00000087470,ENSG00000118260,ENSG00000103460,ENSG00000124523,ENSG00000085491,ENSG00000079387,ENSG00000177119,ENSG00000104375,ENSG00000099250,ENSG00000083093,ENSG00000157764,ENSG00000160208,ENSG00000152409,ENSG00000147649,ENSG00000116288,ENSG00000127191,ENSG00000180370,ENSG00000197256,ENSG00000065559…
GO:0043161	proteasomal ubiquitin-dependent protein catabolic process	biological_process	2.7675e-07	2.0111e-05	85	2312	437	22156	ENSG00000072609,ENSG00000160087,ENSG00000153071,ENSG00000104695,ENSG00000135679,ENSG00000080815,ENSG00000116514,ENSG00000177239,ENSG00000132388,ENSG00000049759,ENSG00000204463,ENSG00000166266,ENSG00000102595,ENSG00000162063,ENSG00000136986,ENSG00000082701,ENSG00000055130,ENSG00000182446,ENSG00000185104,ENSG00000033800,ENSG00000148719,ENSG00000079999,ENSG00000139842,ENSG00000112234,ENSG00000108588…
GO:0016197	endosomal transport	biological_process	2.7701e-07	2.0111e-05	72	2312	305	22156	ENSG00000141367,ENSG00000168172,ENSG00000185722,ENSG00000008869,ENSG00000142197,ENSG00000196814,ENSG00000167987,ENSG00000122958,ENSG00000116127,ENSG00000106266,ENSG00000136738,ENSG00000069329,ENSG00000036054,ENSG00000103769,ENSG00000175220,ENSG00000164292,ENSG00000161011,ENSG00000136051,ENSG00000197969,ENSG00000038532,ENSG00000141252,ENSG00000164715,ENSG00000135823,ENSG00000167306,ENSG00000139719…
GO:0031023	microtubule organizing center organization	biological_process	2.7873e-07	2.0161e-05	42	2312	140	22156	ENSG00000101350,ENSG00000130695,ENSG00000174799,ENSG00000077254,ENSG00000170248,ENSG00000012048,ENSG00000103995,ENSG00000082898,ENSG00000118762,ENSG00000168036,ENSG00000054654,ENSG00000104728,ENSG00000054282,ENSG00000162063,ENSG00000075702,ENSG00000117155,ENSG00000116127,ENSG00000087586,ENSG00000138160,ENSG00000166004,ENSG00000141376,ENSG00000198382,ENSG00000136861,ENSG00000112877,ENSG00000108395…
GO:0006397	mRNA processing	biological_process	3.0351e-07	2.1872e-05	102	2312	612	22156	ENSG00000112531,ENSG00000173933,ENSG00000100461,ENSG00000157540,ENSG00000111596,ENSG00000102317,ENSG00000100650,ENSG00000163156,ENSG00000149187,ENSG00000148843,ENSG00000141543,ENSG00000139218,ENSG00000105705,ENSG00000213079,ENSG00000064607,ENSG00000091542,ENSG00000205323,ENSG00000125676,ENSG00000101654,ENSG00000116350,ENSG00000091009,ENSG00000142192,ENSG00000125970,ENSG00000107290,ENSG00000160075…
GO:0042981	regulation of apoptotic process	biological_process	3.2104e-07	2.305e-05	234	2312	1661	22156	ENSG00000275700,ENSG00000205726,ENSG00000185624,ENSG00000145604,ENSG00000137713,ENSG00000116044,ENSG00000197442,ENSG00000038382,ENSG00000123473,ENSG00000076321,ENSG00000138376,ENSG00000167601,ENSG00000103429,ENSG00000020426,ENSG00000004487,ENSG00000100644,ENSG00000175592,ENSG00000196182,ENSG00000100101,ENSG00000146426,ENSG00000067606,ENSG00000171490,ENSG00000118193,ENSG00000087586,ENSG00000134982…
GO:0010498	proteasomal protein catabolic process	biological_process	3.3857e-07	2.4219e-05	90	2312	483	22156	ENSG00000132388,ENSG00000049759,ENSG00000204463,ENSG00000166266,ENSG00000102595,ENSG00000136986,ENSG00000162063,ENSG00000055130,ENSG00000082701,ENSG00000185104,ENSG00000033800,ENSG00000182446,ENSG00000148719,ENSG00000101557,ENSG00000160087,ENSG00000072609,ENSG00000153071,ENSG00000104695,ENSG00000135679,ENSG00000080815,ENSG00000116514,ENSG00000177239,ENSG00000196510,ENSG00000100804,ENSG00000136731…
GO:0010629	negative regulation of gene expression	biological_process	3.44e-07	2.4517e-05	229	2312	1737	22156	ENSG00000048649,ENSG00000186153,ENSG00000103479,ENSG00000153147,ENSG00000005339,ENSG00000113645,ENSG00000156273,ENSG00000172273,ENSG00000170242,ENSG00000101882,ENSG00000132604,ENSG00000136169,ENSG00000055917,ENSG00000159692,ENSG00000117713,ENSG00000113300,ENSG00000107077,ENSG00000085224,ENSG00000188976,ENSG00000128602,ENSG00000087206,ENSG00000204628,ENSG00000114861,ENSG00000100403,ENSG00000168610…
GO:0080135	regulation of cellular response to stress	biological_process	3.5739e-07	2.5378e-05	140	2312	811	22156	ENSG00000168259,ENSG00000135018,ENSG00000168092,ENSG00000160360,ENSG00000107672,ENSG00000033627,ENSG00000089006,ENSG00000141027,ENSG00000051108,ENSG00000080839,ENSG00000136536,ENSG00000148356,ENSG00000157106,ENSG00000143674,ENSG00000166439,ENSG00000149269,ENSG00000079134,ENSG00000132906,ENSG00000110422,ENSG00000073803,ENSG00000069329,ENSG00000097033,ENSG00000133302,ENSG00000183765,ENSG00000006432…
GO:0016773	phosphotransferase activity, alcohol group as acceptor	molecular_function	3.6002e-07	2.5472e-05	174	2312	855	22156	ENSG00000177189,ENSG00000160551,ENSG00000156110,ENSG00000121741,ENSG00000162408,ENSG00000058091,ENSG00000167103,ENSG00000197461,ENSG00000213923,ENSG00000077044,ENSG00000154229,ENSG00000065613,ENSG00000134318,ENSG00000120137,ENSG00000100784,ENSG00000075413,ENSG00000172939,ENSG00000165304,ENSG00000169398,ENSG00000185291,ENSG00000164543,ENSG00000060237,ENSG00000169071,ENSG00000101109,ENSG00000114268…
GO:0071496	cellular response to external stimulus	biological_process	4.0779e-07	2.8748e-05	97	2312	512	22156	ENSG00000170836,ENSG00000019186,ENSG00000100934,ENSG00000115020,ENSG00000064666,ENSG00000057663,ENSG00000196821,ENSG00000122779,ENSG00000055483,ENSG00000173402,ENSG00000135679,ENSG00000080815,ENSG00000106144,ENSG00000075785,ENSG00000100330,ENSG00000066739,ENSG00000217128,ENSG00000183735,ENSG00000084676,ENSG00000169174,ENSG00000101310,ENSG00000062716,ENSG00000004142,ENSG00000077254,ENSG00000102174…
GO:0006914	autophagy	biological_process	4.1279e-07	2.8995e-05	93	2312	454	22156	ENSG00000160360,ENSG00000033627,ENSG00000051382,ENSG00000131558,ENSG00000089006,ENSG00000126775,ENSG00000166471,ENSG00000151532,ENSG00000149311,ENSG00000196730,ENSG00000135018,ENSG00000157954,ENSG00000144566,ENSG00000168092,ENSG00000100225,ENSG00000066135,ENSG00000148356,ENSG00000179364,ENSG00000132356,ENSG00000116288,ENSG00000078142,ENSG00000115839,ENSG00000139719,ENSG00000125703,ENSG00000169084…
GO:0030330	DNA damage response, signal transduction by p53 class mediator	biological_process	4.4136e-07	3.089e-05	33	2312	116	22156	ENSG00000157212,ENSG00000012048,ENSG00000118689,ENSG00000198369,ENSG00000157540,ENSG00000111596,ENSG00000135679,ENSG00000158402,ENSG00000106144,ENSG00000136536,ENSG00000196586,ENSG00000175054,ENSG00000026508,ENSG00000125107,ENSG00000170836,ENSG00000103194,ENSG00000101412,ENSG00000149311,ENSG00000111206,ENSG00000104320,ENSG00000182973,ENSG00000183765,ENSG00000103479,ENSG00000087586,ENSG00000169372…
GO:0000793	condensed chromosome	cellular_component	4.5213e-07	3.1531e-05	55	2312	228	22156	ENSG00000120253,ENSG00000111581,ENSG00000120071,ENSG00000168385,ENSG00000146918,ENSG00000102974,ENSG00000072501,ENSG00000126070,ENSG00000108055,ENSG00000138095,ENSG00000009954,ENSG00000139618,ENSG00000075945,ENSG00000163539,ENSG00000166579,ENSG00000155657,ENSG00000002822,ENSG00000169679,ENSG00000159788,ENSG00000080986,ENSG00000113810,ENSG00000085224,ENSG00000119684,ENSG00000100401,ENSG00000080345…
GO:0070646	protein modification by small protein removal	biological_process	5.193e-07	3.6085e-05	66	2312	329	22156	ENSG00000124422,ENSG00000141030,ENSG00000106346,ENSG00000140153,ENSG00000285258,ENSG00000136738,ENSG00000140455,ENSG00000163904,ENSG00000041357,ENSG00000135913,ENSG00000079387,ENSG00000127191,ENSG00000113812,ENSG00000070501,ENSG00000095261,ENSG00000078747,ENSG00000115233,ENSG00000170832,ENSG00000092853,ENSG00000110330,ENSG00000119318,ENSG00000128908,ENSG00000090686,ENSG00000155313,ENSG00000170242…
GO:0034655	nucleobase-containing compound catabolic process	biological_process	5.4157e-07	3.7499e-05	167	2312	988	22156	ENSG00000104889,ENSG00000164327,ENSG00000073417,ENSG00000137962,ENSG00000009307,ENSG00000172795,ENSG00000104626,ENSG00000148908,ENSG00000188846,ENSG00000115970,ENSG00000160293,ENSG00000157036,ENSG00000166889,ENSG00000133812,ENSG00000108424,ENSG00000113448,ENSG00000074964,ENSG00000020577,ENSG00000157106,ENSG00000136937,ENSG00000149182,ENSG00000029725,ENSG00000152061,ENSG00000197157,ENSG00000127804…
GO:0071822	protein complex subunit organization	biological_process	5.4937e-07	3.7904e-05	303	2312	2030	22156	ENSG00000079332,ENSG00000065154,ENSG00000169398,ENSG00000101310,ENSG00000066777,ENSG00000105186,ENSG00000146376,ENSG00000118200,ENSG00000213619,ENSG00000166949,ENSG00000110801,ENSG00000171681,ENSG00000006453,ENSG00000104450,ENSG00000110958,ENSG00000106799,ENSG00000101966,ENSG00000110075,ENSG00000176771,ENSG00000180398,ENSG00000137177,ENSG00000138594,ENSG00000114346,ENSG00000080986,ENSG00000185043…
GO:0000209	protein polyubiquitination	biological_process	6.0972e-07	4.192e-05	67	2312	267	22156	ENSG00000116514,ENSG00000102858,ENSG00000141279,ENSG00000160087,ENSG00000072609,ENSG00000012048,ENSG00000185019,ENSG00000146414,ENSG00000055130,ENSG00000109046,ENSG00000135870,ENSG00000162063,ENSG00000132388,ENSG00000049759,ENSG00000134900,ENSG00000124226,ENSG00000159461,ENSG00000112234,ENSG00000145604,ENSG00000180233,ENSG00000151876,ENSG00000118496,ENSG00000059145,ENSG00000056586,ENSG00000196510…
GO:0043067	regulation of programmed cell death	biological_process	6.6323e-07	4.5438e-05	236	2312	1677	22156	ENSG00000136603,ENSG00000135040,ENSG00000164543,ENSG00000101109,ENSG00000165304,ENSG00000131323,ENSG00000115760,ENSG00000084676,ENSG00000134308,ENSG00000012048,ENSG00000153071,ENSG00000217128,ENSG00000169398,ENSG00000118454,ENSG00000015171,ENSG00000082805,ENSG00000106144,ENSG00000080815,ENSG00000105928,ENSG00000106799,ENSG00000105483,ENSG00000204463,ENSG00000071205,ENSG00000166949,ENSG00000115170…
GO:0000086	G2/M transition of mitotic cell cycle	biological_process	6.775e-07	4.6253e-05	49	2312	181	22156	ENSG00000136104,ENSG00000101367,ENSG00000174799,ENSG00000158402,ENSG00000103995,ENSG00000108953,ENSG00000165304,ENSG00000254093,ENSG00000170836,ENSG00000160299,ENSG00000054282,ENSG00000055130,ENSG00000142192,ENSG00000111206,ENSG00000197102,ENSG00000118193,ENSG00000183765,ENSG00000121774,ENSG00000116127,ENSG00000087586,ENSG00000064313,ENSG00000166037,ENSG00000156273,ENSG00000078674,ENSG00000058091…
GO:0008565	protein transporter activity	molecular_function	7.0031e-07	4.7643e-05	32	2312	114	22156	ENSG00000105576,ENSG00000204764,ENSG00000114030,ENSG00000119185,ENSG00000204152,ENSG00000205339,ENSG00000108424,ENSG00000132953,ENSG00000124207,ENSG00000116918,ENSG00000135775,ENSG00000150527,ENSG00000122958,ENSG00000138768,ENSG00000025800,ENSG00000136152,ENSG00000083312,ENSG00000086200,ENSG00000124571,ENSG00000126883,ENSG00000176783,ENSG00000064419,ENSG00000069329,ENSG00000198700,ENSG00000039319…
GO:0051983	regulation of chromosome segregation	biological_process	7.0568e-07	4.7841e-05	22	2312	53	22156	ENSG00000198887,ENSG00000134644,ENSG00000102974,ENSG00000197102,ENSG00000010244,ENSG00000094804,ENSG00000168036,ENSG00000169679,ENSG00000002822,ENSG00000055917,ENSG00000114346,ENSG00000113648,ENSG00000156831,ENSG00000114999,ENSG00000147099,ENSG00000119906,ENSG00000142945,ENSG00000134982,ENSG00000062650,ENSG00000070950,ENSG00000076382,ENSG00000133302
GO:0044699	single-organism process	biological_process	7.0929e-07	4.7919e-05	1785	2312	15622	22156	ENSG00000119684,ENSG00000177380,ENSG00000197381,ENSG00000087470,ENSG00000177200,ENSG00000103460,ENSG00000006695,ENSG00000182621,ENSG00000164190,ENSG00000099250,ENSG00000066933,ENSG00000131697,ENSG00000100226,ENSG00000160208,ENSG00000131236,ENSG00000130159,ENSG00000106070,ENSG00000128585,ENSG00000103148,ENSG00000138160,ENSG00000173744,ENSG00000145819,ENSG00000106266,ENSG00000166250,ENSG00000138346…
GO:0016310	phosphorylation	biological_process	7.3352e-07	4.9385e-05	326	2312	2103	22156	ENSG00000119638,ENSG00000171105,ENSG00000169679,ENSG00000009954,ENSG00000008130,ENSG00000198947,ENSG00000113163,ENSG00000160293,ENSG00000119397,ENSG00000134313,ENSG00000159256,ENSG00000282278,ENSG00000155629,ENSG00000198964,ENSG00000006432,ENSG00000150630,ENSG00000136643,ENSG00000128881,ENSG00000038210,ENSG00000168615,ENSG00000160710,ENSG00000125834,ENSG00000163558,ENSG00000183049,ENSG00000013441…
GO:0004386	helicase activity	molecular_function	7.3999e-07	4.9648e-05	48	2312	171	22156	ENSG00000182150,ENSG00000134815,ENSG00000138346,ENSG00000165732,ENSG00000039123,ENSG00000104320,ENSG00000111877,ENSG00000173575,ENSG00000111364,ENSG00000136492,ENSG00000153147,ENSG00000107290,ENSG00000125485,ENSG00000109606,ENSG00000177200,ENSG00000085224,ENSG00000135829,ENSG00000145833,ENSG00000021776,ENSG00000004700,ENSG00000067596,ENSG00000005100,ENSG00000175792,ENSG00000067248,ENSG00000080603…
GO:0031668	cellular response to extracellular stimulus	biological_process	8.9966e-07	5.9962e-05	87	2312	443	22156	ENSG00000166471,ENSG00000168092,ENSG00000157954,ENSG00000135018,ENSG00000144566,ENSG00000033627,ENSG00000160360,ENSG00000126775,ENSG00000089006,ENSG00000131558,ENSG00000254087,ENSG00000115839,ENSG00000197256,ENSG00000078142,ENSG00000165392,ENSG00000125686,ENSG00000004799,ENSG00000012504,ENSG00000179364,ENSG00000132356,ENSG00000148356,ENSG00000038532,ENSG00000047249,ENSG00000081803,ENSG00000156469…
GO:0034728	nucleosome organization	biological_process	8.9988e-07	5.9962e-05	35	2312	198	22156	ENSG00000102974,ENSG00000068878,ENSG00000137948,ENSG00000163159,ENSG00000163939,ENSG00000185420,ENSG00000175792,ENSG00000122390,ENSG00000187109,ENSG00000117713,ENSG00000085224,ENSG00000173473,ENSG00000113648,ENSG00000189079,ENSG00000127483,ENSG00000153147,ENSG00000181555,ENSG00000132780,ENSG00000048649,ENSG00000128908,ENSG00000102384,ENSG00000137812,ENSG00000167670,ENSG00000143401,ENSG00000205531…
GO:0032182	small conjugating protein binding	molecular_function	1.0223e-06	6.7886e-05	39	2312	142	22156	ENSG00000126261,ENSG00000185104,ENSG00000182446,ENSG00000109184,ENSG00000063978,ENSG00000163960,ENSG00000086666,ENSG00000135018,ENSG00000155313,ENSG00000100225,ENSG00000196821,ENSG00000166949,ENSG00000204463,ENSG00000133612,ENSG00000110330,ENSG00000119318,ENSG00000058056,ENSG00000116514,ENSG00000135679,ENSG00000131747,ENSG00000132952,ENSG00000136536,ENSG00000197312,ENSG00000123240,ENSG00000162688…
GO:0071826	ribonucleoprotein complex subunit organization	biological_process	1.0592e-06	7.01e-05	52	2312	267	22156	ENSG00000003756,ENSG00000138757,ENSG00000135250,ENSG00000140534,ENSG00000144895,ENSG00000149100,ENSG00000106263,ENSG00000204842,ENSG00000111596,ENSG00000145907,ENSG00000100650,ENSG00000149187,ENSG00000170759,ENSG00000139218,ENSG00000151014,ENSG00000132680,ENSG00000112159,ENSG00000110367,ENSG00000126524,ENSG00000197102,ENSG00000107581,ENSG00000125107,ENSG00000135870,ENSG00000152520,ENSG00000160710…
GO:0051172	negative regulation of nitrogen compound metabolic process	biological_process	1.1086e-06	7.312e-05	221	2312	1512	22156	ENSG00000181090,ENSG00000197256,ENSG00000078699,ENSG00000015153,ENSG00000127616,ENSG00000068305,ENSG00000068024,ENSG00000105723,ENSG00000162924,ENSG00000113391,ENSG00000109685,ENSG00000257923,ENSG00000067369,ENSG00000147099,ENSG00000132356,ENSG00000118689,ENSG00000100614,ENSG00000168916,ENSG00000125107,ENSG00000119778,ENSG00000175054,ENSG00000105556,ENSG00000071282,ENSG00000258724,ENSG00000153187…
GO:0031669	cellular response to nutrient levels	biological_process	1.1575e-06	7.6085e-05	83	2312	413	22156	ENSG00000083937,ENSG00000100644,ENSG00000184304,ENSG00000089154,ENSG00000132170,ENSG00000131374,ENSG00000197548,ENSG00000009844,ENSG00000114573,ENSG00000197442,ENSG00000116044,ENSG00000130766,ENSG00000102174,ENSG00000112210,ENSG00000110497,ENSG00000155506,ENSG00000136492,ENSG00000132405,ENSG00000141564,ENSG00000155975,ENSG00000055483,ENSG00000122779,ENSG00000196821,ENSG00000057663,ENSG00000115020…
GO:0018193	peptidyl-amino acid modification	biological_process	1.1857e-06	7.7678e-05	202	2312	1174	22156	ENSG00000149311,ENSG00000141756,ENSG00000011478,ENSG00000175054,ENSG00000104723,ENSG00000198900,ENSG00000153721,ENSG00000026508,ENSG00000254087,ENSG00000150457,ENSG00000116141,ENSG00000180370,ENSG00000181090,ENSG00000116288,ENSG00000135766,ENSG00000116641,ENSG00000123143,ENSG00000092853,ENSG00000065559,ENSG00000068024,ENSG00000113593,ENSG00000105723,ENSG00000050748,ENSG00000176105,ENSG00000257923…
GO:0006357	regulation of transcription from RNA polymerase II promoter	biological_process	1.1941e-06	7.7966e-05	375	2312	2795	22156	ENSG00000125686,ENSG00000177463,ENSG00000167258,ENSG00000104881,ENSG00000080839,ENSG00000140396,ENSG00000073614,ENSG00000101493,ENSG00000171735,ENSG00000198218,ENSG00000164463,ENSG00000066422,ENSG00000148516,ENSG00000143842,ENSG00000197961,ENSG00000081386,ENSG00000141027,ENSG00000177311,ENSG00000141905,ENSG00000177425,ENSG00000143190,ENSG00000149054,ENSG00000133997,ENSG00000074181,ENSG00000025800…
GO:0005856	cytoskeleton	cellular_component	1.2324e-06	8.0065e-05	401	2312	2547	22156	ENSG00000173210,ENSG00000261609,ENSG00000100154,ENSG00000131747,ENSG00000135525,ENSG00000101350,ENSG00000119326,ENSG00000158161,ENSG00000284770,ENSG00000131018,ENSG00000104695,ENSG00000147526,ENSG00000118007,ENSG00000082701,ENSG00000107957,ENSG00000163468,ENSG00000107890,ENSG00000127947,ENSG00000121621,ENSG00000112159,ENSG00000273217,ENSG00000117155,ENSG00000206530,ENSG00000011295,ENSG00000198382…
GO:0003713	transcription coactivator activity	molecular_function	1.2345e-06	8.0065e-05	77	2312	357	22156	ENSG00000078043,ENSG00000005339,ENSG00000113645,ENSG00000172273,ENSG00000155846,ENSG00000186153,ENSG00000108510,ENSG00000198646,ENSG00000132170,ENSG00000055609,ENSG00000137948,ENSG00000100393,ENSG00000004487,ENSG00000113649,ENSG00000150347,ENSG00000175792,ENSG00000196588,ENSG00000101161,ENSG00000122882,ENSG00000028839,ENSG00000143164,ENSG00000116132,ENSG00000100815,ENSG00000142599,ENSG00000117713…
GO:0051297	centrosome organization	biological_process	1.2967e-06	8.3818e-05	38	2312	129	22156	ENSG00000126001,ENSG00000134318,ENSG00000083937,ENSG00000182923,ENSG00000151849,ENSG00000123473,ENSG00000139618,ENSG00000131351,ENSG00000170037,ENSG00000166579,ENSG00000101639,ENSG00000136861,ENSG00000078674,ENSG00000175216,ENSG00000044459,ENSG00000108395,ENSG00000112877,ENSG00000166004,ENSG00000087586,ENSG00000116127,ENSG00000138160,ENSG00000198382,ENSG00000117155,ENSG00000075702,ENSG00000162063…
GO:0006913	nucleocytoplasmic transport	biological_process	1.3339e-06	8.5936e-05	86	2312	435	22156	ENSG00000113569,ENSG00000173744,ENSG00000069248,ENSG00000121774,ENSG00000086200,ENSG00000083312,ENSG00000198700,ENSG00000064419,ENSG00000138814,ENSG00000025800,ENSG00000181555,ENSG00000132953,ENSG00000108424,ENSG00000165934,ENSG00000079134,ENSG00000205339,ENSG00000157106,ENSG00000136937,ENSG00000124207,ENSG00000120253,ENSG00000111581,ENSG00000204764,ENSG00000125755,ENSG00000124789,ENSG00000125686…
GO:0006487	protein N-linked glycosylation	biological_process	1.3686e-06	8.7886e-05	24	2312	70	22156	ENSG00000111670,ENSG00000102595,ENSG00000140650,ENSG00000089597,ENSG00000134910,ENSG00000102158,ENSG00000152127,ENSG00000131459,ENSG00000136731,ENSG00000104723,ENSG00000161944,ENSG00000159063,ENSG00000167889,ENSG00000111885,ENSG00000071073,ENSG00000163527,ENSG00000198162,ENSG00000134851,ENSG00000177239,ENSG00000198380,ENSG00000112893,ENSG00000163902,ENSG00000161013,ENSG00000033170
GO:0042770	signal transduction in response to DNA damage	biological_process	1.4564e-06	9.3214e-05	38	2312	141	22156	ENSG00000111206,ENSG00000125107,ENSG00000149311,ENSG00000103194,ENSG00000170836,ENSG00000101412,ENSG00000026508,ENSG00000196586,ENSG00000175054,ENSG00000158402,ENSG00000136536,ENSG00000106144,ENSG00000157540,ENSG00000111596,ENSG00000135679,ENSG00000253729,ENSG00000118689,ENSG00000176208,ENSG00000198369,ENSG00000012048,ENSG00000157212,ENSG00000139618,ENSG00000087206,ENSG00000130766,ENSG00000113300…
GO:0070507	regulation of microtubule cytoskeleton organization	biological_process	1.5482e-06	9.8763e-05	54	2312	211	22156	ENSG00000126001,ENSG00000134318,ENSG00000083937,ENSG00000112701,ENSG00000013810,ENSG00000072501,ENSG00000127914,ENSG00000151849,ENSG00000108055,ENSG00000123473,ENSG00000121957,ENSG00000130559,ENSG00000114107,ENSG00000149269,ENSG00000163539,ENSG00000114346,ENSG00000185043,ENSG00000007168,ENSG00000166503,ENSG00000136861,ENSG00000141367,ENSG00000088325,ENSG00000108395,ENSG00000128881,ENSG00000166004…
GO:0051169	nuclear transport	biological_process	1.5749e-06	0.00010014	86	2312	438	22156	ENSG00000126883,ENSG00000136709,ENSG00000124571,ENSG00000126226,ENSG00000204536,ENSG00000112210,ENSG00000100401,ENSG00000166037,ENSG00000079999,ENSG00000145216,ENSG00000039068,ENSG00000128602,ENSG00000105647,ENSG00000135829,ENSG00000142599,ENSG00000152104,ENSG00000114346,ENSG00000163002,ENSG00000163950,ENSG00000184304,ENSG00000105576,ENSG00000169251,ENSG00000114030,ENSG00000168610,ENSG00000138376…
GO:0006261	DNA-dependent DNA replication	biological_process	1.5857e-06	0.0001005	38	2312	141	22156	ENSG00000163950,ENSG00000072501,ENSG00000124535,ENSG00000197548,ENSG00000108055,ENSG00000049541,ENSG00000079134,ENSG00000139618,ENSG00000085224,ENSG00000094804,ENSG00000104889,ENSG00000111877,ENSG00000104320,ENSG00000138346,ENSG00000051341,ENSG00000065328,ENSG00000168411,ENSG00000132604,ENSG00000062822,ENSG00000198554,ENSG00000128908,ENSG00000113318,ENSG00000100479,ENSG00000104738,ENSG00000198604…
GO:0007098	centrosome cycle	biological_process	1.6369e-06	0.00010341	36	2312	122	22156	ENSG00000082898,ENSG00000118762,ENSG00000168036,ENSG00000054282,ENSG00000104728,ENSG00000162063,ENSG00000075702,ENSG00000117155,ENSG00000101350,ENSG00000174799,ENSG00000130695,ENSG00000077254,ENSG00000170248,ENSG00000012048,ENSG00000103995,ENSG00000170037,ENSG00000131351,ENSG00000139618,ENSG00000101639,ENSG00000166579,ENSG00000083937,ENSG00000134318,ENSG00000126001,ENSG00000123473,ENSG00000151849…
GO:0097190	apoptotic signaling pathway	biological_process	1.741e-06	0.00010963	104	2312	633	22156	ENSG00000001084,ENSG00000130939,ENSG00000026508,ENSG00000119969,ENSG00000101349,ENSG00000109062,ENSG00000196730,ENSG00000135018,ENSG00000196712,ENSG00000168036,ENSG00000105176,ENSG00000149311,ENSG00000120159,ENSG00000253729,ENSG00000118689,ENSG00000067182,ENSG00000132676,ENSG00000176208,ENSG00000050748,ENSG00000108953,ENSG00000105723,ENSG00000108094,ENSG00000051108,ENSG00000136536,ENSG00000116288…
GO:0006364	rRNA processing	biological_process	1.7853e-06	0.00011206	40	2312	224	22156	ENSG00000162408,ENSG00000162851,ENSG00000117419,ENSG00000133316,ENSG00000163811,ENSG00000120158,ENSG00000273899,ENSG00000171490,ENSG00000142207,ENSG00000087269,ENSG00000164934,ENSG00000100101,ENSG00000039123,ENSG00000143748,ENSG00000071462,ENSG00000011260,ENSG00000165732,ENSG00000141076,ENSG00000144535,ENSG00000171103,ENSG00000188846,ENSG00000104626,ENSG00000160208,ENSG00000171311,ENSG00000141543…
GO:0051225	spindle assembly	biological_process	1.8549e-06	0.00011605	32	2312	119	22156	ENSG00000137807,ENSG00000083535,ENSG00000101350,ENSG00000101367,ENSG00000128908,ENSG00000141027,ENSG00000153187,ENSG00000110330,ENSG00000010244,ENSG00000137822,ENSG00000151414,ENSG00000063978,ENSG00000118007,ENSG00000104728,ENSG00000088325,ENSG00000101057,ENSG00000066279,ENSG00000068796,ENSG00000087586,ENSG00000138160,ENSG00000101966,ENSG00000183765,ENSG00000083937,ENSG00000103769,ENSG00000072501…
GO:0045934	negative regulation of nucleobase-containing compound metabolic process	biological_process	2.1086e-06	0.00013149	217	2312	1484	22156	ENSG00000111596,ENSG00000100784,ENSG00000080815,ENSG00000106443,ENSG00000101928,ENSG00000137815,ENSG00000062650,ENSG00000163872,ENSG00000134308,ENSG00000012048,ENSG00000153071,ENSG00000217128,ENSG00000136603,ENSG00000196498,ENSG00000116580,ENSG00000116350,ENSG00000113389,ENSG00000124486,ENSG00000131759,ENSG00000132326,ENSG00000101412,ENSG00000080561,ENSG00000101096,ENSG00000143379,ENSG00000113658…
GO:0031570	DNA integrity checkpoint	biological_process	2.1154e-06	0.0001315	44	2312	180	22156	ENSG00000100393,ENSG00000114126,ENSG00000116017,ENSG00000182923,ENSG00000143155,ENSG00000159593,ENSG00000079134,ENSG00000087206,ENSG00000094804,ENSG00000113300,ENSG00000151876,ENSG00000138346,ENSG00000139842,ENSG00000104320,ENSG00000136492,ENSG00000172273,ENSG00000104885,ENSG00000168411,ENSG00000103479,ENSG00000087586,ENSG00000169372,ENSG00000160551,ENSG00000183765,ENSG00000182973,ENSG00000175054…
GO:0008094	DNA-dependent ATPase activity	molecular_function	2.1505e-06	0.00013326	34	2312	104	22156	ENSG00000128908,ENSG00000124177,ENSG00000113318,ENSG00000111642,ENSG00000104738,ENSG00000197299,ENSG00000197275,ENSG00000140451,ENSG00000051180,ENSG00000131747,ENSG00000145907,ENSG00000162521,ENSG00000127616,ENSG00000077097,ENSG00000079246,ENSG00000112249,ENSG00000165392,ENSG00000076003,ENSG00000020426,ENSG00000171634,ENSG00000004700,ENSG00000163939,ENSG00000175792,ENSG00000124535,ENSG00000049541…
GO:0032502	developmental process	biological_process	2.3234e-06	0.00014352	883	2312	6749	22156	ENSG00000158161,ENSG00000131018,ENSG00000004142,ENSG00000169174,ENSG00000173210,ENSG00000120690,ENSG00000101596,ENSG00000196363,ENSG00000135540,ENSG00000086696,ENSG00000175387,ENSG00000141543,ENSG00000131747,ENSG00000146463,ENSG00000196411,ENSG00000132478,ENSG00000121621,ENSG00000110693,ENSG00000058056,ENSG00000110090,ENSG00000114026,ENSG00000147257,ENSG00000117155,ENSG00000154124,ENSG00000160712…
GO:0032269	negative regulation of cellular protein metabolic process	biological_process	2.5429e-06	0.00015657	123	2312	769	22156	ENSG00000082701,ENSG00000198799,ENSG00000146674,ENSG00000131759,ENSG00000132326,ENSG00000091127,ENSG00000090376,ENSG00000057663,ENSG00000087074,ENSG00000204120,ENSG00000130816,ENSG00000008405,ENSG00000132478,ENSG00000112079,ENSG00000070018,ENSG00000204463,ENSG00000138166,ENSG00000102317,ENSG00000130695,ENSG00000080815,ENSG00000149187,ENSG00000173933,ENSG00000111596,ENSG00000141543,ENSG00000136381…
GO:0051168	nuclear export	biological_process	2.6622e-06	0.0001634	51	2312	214	22156	ENSG00000100614,ENSG00000155561,ENSG00000170776,ENSG00000108953,ENSG00000141543,ENSG00000137770,ENSG00000124789,ENSG00000135679,ENSG00000100650,ENSG00000116288,ENSG00000196313,ENSG00000125676,ENSG00000205323,ENSG00000095319,ENSG00000091542,ENSG00000275740,ENSG00000169180,ENSG00000111605,ENSG00000110713,ENSG00000082898,ENSG00000082701,ENSG00000091009,ENSG00000116350,ENSG00000100401,ENSG00000204536…
GO:0044767	single-organism developmental process	biological_process	3.2739e-06	0.00020032	728	2312	5257	22156	ENSG00000103319,ENSG00000186522,ENSG00000180530,ENSG00000105701,ENSG00000141030,ENSG00000114999,ENSG00000122507,ENSG00000183765,ENSG00000132670,ENSG00000204178,ENSG00000110321,ENSG00000073803,ENSG00000164134,ENSG00000120370,ENSG00000163975,ENSG00000067955,ENSG00000015676,ENSG00000081051,ENSG00000121210,ENSG00000137693,ENSG00000070501,ENSG00000103351,ENSG00000136527,ENSG00000119318,ENSG00000182963…
GO:0043168	anion binding	molecular_function	3.7653e-06	0.00022966	477	2312	3001	22156	ENSG00000001084,ENSG00000013441,ENSG00000139116,ENSG00000268643,ENSG00000164776,ENSG00000106105,ENSG00000119969,ENSG00000180957,ENSG00000163558,ENSG00000113318,ENSG00000054793,ENSG00000125885,ENSG00000183049,ENSG00000204394,ENSG00000125834,ENSG00000001631,ENSG00000169118,ENSG00000092439,ENSG00000100077,ENSG00000102910,ENSG00000164715,ENSG00000142347,ENSG00000196305,ENSG00000167258,ENSG00000170525…
GO:0009991	response to extracellular stimulus	biological_process	3.8893e-06	0.00023648	115	2312	668	22156	ENSG00000069329,ENSG00000097033,ENSG00000102572,ENSG00000152348,ENSG00000141376,ENSG00000103148,ENSG00000110395,ENSG00000153339,ENSG00000101670,ENSG00000136738,ENSG00000048707,ENSG00000113742,ENSG00000167987,ENSG00000122958,ENSG00000121060,ENSG00000070961,ENSG00000172071,ENSG00000162688,ENSG00000081803,ENSG00000038532,ENSG00000047249,ENSG00000161011,ENSG00000124523,ENSG00000156469,ENSG00000068366…
GO:0022618	ribonucleoprotein complex assembly	biological_process	3.9373e-06	0.00023865	48	2312	253	22156	ENSG00000082515,ENSG00000007392,ENSG00000100664,ENSG00000166889,ENSG00000123908,ENSG00000257103,ENSG00000126070,ENSG00000175792,ENSG00000134371,ENSG00000101161,ENSG00000113300,ENSG00000136937,ENSG00000135829,ENSG00000117360,ENSG00000055917,ENSG00000179151,ENSG00000104408,ENSG00000107290,ENSG00000100353,ENSG00000084623,ENSG00000061936,ENSG00000197102,ENSG00000107581,ENSG00000151014,ENSG00000112159…
GO:0016301	kinase activity	molecular_function	4.2968e-06	0.00025964	186	2312	960	22156	ENSG00000196411,ENSG00000104213,ENSG00000112079,ENSG00000122779,ENSG00000132964,ENSG00000162063,ENSG00000145348,ENSG00000170836,ENSG00000082701,ENSG00000163491,ENSG00000105221,ENSG00000125266,ENSG00000090376,ENSG00000115020,ENSG00000152256,ENSG00000151292,ENSG00000183735,ENSG00000068745,ENSG00000205111,ENSG00000155111,ENSG00000118816,ENSG00000157540,ENSG00000102893,ENSG00000198648,ENSG00000116199…
GO:0035770	ribonucleoprotein granule	cellular_component	4.7708e-06	0.00028684	45	2312	189	22156	ENSG00000198900,ENSG00000151014,ENSG00000110367,ENSG00000047188,ENSG00000152520,ENSG00000125107,ENSG00000135870,ENSG00000204120,ENSG00000100354,ENSG00000037474,ENSG00000204842,ENSG00000131018,ENSG00000107929,ENSG00000145907,ENSG00000173933,ENSG00000100461,ENSG00000111596,ENSG00000184708,ENSG00000135387,ENSG00000153048,ENSG00000198265,ENSG00000123908,ENSG00000166889,ENSG00000126070,ENSG00000257103…
GO:0007030	Golgi organization	biological_process	4.7794e-06	0.00028684	40	2312	142	22156	ENSG00000163539,ENSG00000168434,ENSG00000085382,ENSG00000119787,ENSG00000135775,ENSG00000123240,ENSG00000135968,ENSG00000100815,ENSG00000197386,ENSG00000169223,ENSG00000184304,ENSG00000066455,ENSG00000115806,ENSG00000153339,ENSG00000174989,ENSG00000141376,ENSG00000187240,ENSG00000117500,ENSG00000281028,ENSG00000136152,ENSG00000038210,ENSG00000102606,ENSG00000138768,ENSG00000166685,ENSG00000100934…
GO:0000819	sister chromatid segregation	biological_process	4.7912e-06	0.00028684	30	2312	113	22156	ENSG00000113648,ENSG00000156831,ENSG00000254093,ENSG00000119906,ENSG00000142945,ENSG00000083535,ENSG00000083642,ENSG00000131747,ENSG00000076382,ENSG00000077097,ENSG00000151503,ENSG00000094880,ENSG00000118193,ENSG00000036257,ENSG00000133302,ENSG00000137804,ENSG00000198887,ENSG00000128908,ENSG00000103769,ENSG00000072501,ENSG00000083937,ENSG00000010244,ENSG00000121621,ENSG00000164190,ENSG00000108424…
GO:0005874	microtubule	cellular_component	5.0999e-06	0.00030439	93	2312	436	22156	ENSG00000054523,ENSG00000103769,ENSG00000198901,ENSG00000135720,ENSG00000168807,ENSG00000087470,ENSG00000119408,ENSG00000004897,ENSG00000166579,ENSG00000163539,ENSG00000131351,ENSG00000285053,ENSG00000166250,ENSG00000139354,ENSG00000066279,ENSG00000102699,ENSG00000068796,ENSG00000156232,ENSG00000187240,ENSG00000066629,ENSG00000088325,ENSG00000136861,ENSG00000168172,ENSG00000076382,ENSG00000036257…
GO:0017016	Ras GTPase binding	molecular_function	5.4439e-06	0.00032392	81	2312	344	22156	ENSG00000066455,ENSG00000151491,ENSG00000131374,ENSG00000134318,ENSG00000073921,ENSG00000054611,ENSG00000105576,ENSG00000185043,ENSG00000114346,ENSG00000108239,ENSG00000198752,ENSG00000119487,ENSG00000104093,ENSG00000132405,ENSG00000100401,ENSG00000124571,ENSG00000154710,ENSG00000008086,ENSG00000090565,ENSG00000011454,ENSG00000145348,ENSG00000158987,ENSG00000105186,ENSG00000169180,ENSG00000082898…
GO:0065007	biological regulation	biological_process	5.4862e-06	0.00032544	1548	2312	13446	22156	ENSG00000058056,ENSG00000114026,ENSG00000110090,ENSG00000117155,ENSG00000147257,ENSG00000160712,ENSG00000143514,ENSG00000114450,ENSG00000151292,ENSG00000197822,ENSG00000118007,ENSG00000167491,ENSG00000114423,ENSG00000155660,ENSG00000167578,ENSG00000091732,ENSG00000004142,ENSG00000177556,ENSG00000158161,ENSG00000119326,ENSG00000196363,ENSG00000141543,ENSG00000175387,ENSG00000086696,ENSG00000131747…
GO:0090068	positive regulation of cell cycle process	biological_process	5.5125e-06	0.00032601	56	2312	281	22156	ENSG00000132466,ENSG00000149311,ENSG00000101412,ENSG00000147854,ENSG00000125107,ENSG00000144283,ENSG00000138182,ENSG00000118762,ENSG00000053900,ENSG00000142192,ENSG00000104218,ENSG00000182247,ENSG00000128908,ENSG00000162337,ENSG00000198887,ENSG00000137804,ENSG00000135679,ENSG00000111596,ENSG00000125686,ENSG00000106144,ENSG00000158402,ENSG00000101350,ENSG00000012048,ENSG00000144635,ENSG00000156831…
GO:0006403	RNA localization	biological_process	5.6153e-06	0.00033108	49	2312	209	22156	ENSG00000100650,ENSG00000196313,ENSG00000141543,ENSG00000124789,ENSG00000138757,ENSG00000055044,ENSG00000204842,ENSG00000155561,ENSG00000112531,ENSG00000116350,ENSG00000091009,ENSG00000275740,ENSG00000111605,ENSG00000110713,ENSG00000082898,ENSG00000091542,ENSG00000171824,ENSG00000205323,ENSG00000125676,ENSG00000095319,ENSG00000126226,ENSG00000013364,ENSG00000124571,ENSG00000121774,ENSG00000069248…
GO:0016236	macroautophagy	biological_process	5.8693e-06	0.00034501	57	2312	256	22156	ENSG00000132405,ENSG00000122958,ENSG00000167987,ENSG00000110497,ENSG00000155506,ENSG00000048707,ENSG00000112210,ENSG00000152348,ENSG00000103148,ENSG00000069329,ENSG00000141564,ENSG00000097033,ENSG00000155975,ENSG00000136738,ENSG00000153339,ENSG00000197548,ENSG00000009844,ENSG00000131374,ENSG00000125703,ENSG00000083937,ENSG00000133056,ENSG00000116688,ENSG00000100644,ENSG00000047249,ENSG00000038532…
GO:0003678	DNA helicase activity	molecular_function	5.893e-06	0.00034536	21	2312	51	22156	ENSG00000076003,ENSG00000112249,ENSG00000165392,ENSG00000079246,ENSG00000145907,ENSG00000107290,ENSG00000173575,ENSG00000136492,ENSG00000104320,ENSG00000111877,ENSG00000138346,ENSG00000140451,ENSG00000197275,ENSG00000135829,ENSG00000101003,ENSG00000197299,ENSG00000104738,ENSG00000111642,ENSG00000175792,ENSG00000004700,ENSG00000128908
GO:0034708	methyltransferase complex	cellular_component	5.9958e-06	0.00035033	34	2312	131	22156	ENSG00000164944,ENSG00000196363,ENSG00000073614,ENSG00000162521,ENSG00000165819,ENSG00000066135,ENSG00000157212,ENSG00000139154,ENSG00000106462,ENSG00000174197,ENSG00000101654,ENSG00000136891,ENSG00000124784,ENSG00000168813,ENSG00000117139,ENSG00000129691,ENSG00000178691,ENSG00000130699,ENSG00000198646,ENSG00000123200,ENSG00000108395,ENSG00000127663,ENSG00000008083,ENSG00000025293,ENSG00000171103…
GO:0006275	regulation of DNA replication	biological_process	6.5039e-06	0.00037888	39	2312	156	22156	ENSG00000135829,ENSG00000094804,ENSG00000085224,ENSG00000151876,ENSG00000147421,ENSG00000139618,ENSG00000135913,ENSG00000108055,ENSG00000124535,ENSG00000197548,ENSG00000072501,ENSG00000172795,ENSG00000177311,ENSG00000132604,ENSG00000138346,ENSG00000104320,ENSG00000115484,ENSG00000151414,ENSG00000168036,ENSG00000197299,ENSG00000185104,ENSG00000132466,ENSG00000149311,ENSG00000163468,ENSG00000113318…
GO:0006412	translation	biological_process	6.8016e-06	0.00039504	102	2312	776	22156	ENSG00000102580,ENSG00000177189,ENSG00000068784,ENSG00000106305,ENSG00000114942,ENSG00000031698,ENSG00000104408,ENSG00000155506,ENSG00000090861,ENSG00000138095,ENSG00000130766,ENSG00000204628,ENSG00000132394,ENSG00000135829,ENSG00000113300,ENSG00000101391,ENSG00000120727,ENSG00000055917,ENSG00000175376,ENSG00000114686,ENSG00000161813,ENSG00000089154,ENSG00000164347,ENSG00000126070,ENSG00000168610…
GO:0019439	aromatic compound catabolic process	biological_process	6.9586e-06	0.00040187	172	2312	1049	22156	ENSG00000143819,ENSG00000160360,ENSG00000113318,ENSG00000103150,ENSG00000180263,ENSG00000170471,ENSG00000144283,ENSG00000168259,ENSG00000115904,ENSG00000145242,ENSG00000023697,ENSG00000100354,ENSG00000076248,ENSG00000127804,ENSG00000197157,ENSG00000029725,ENSG00000152061,ENSG00000119522,ENSG00000070501,ENSG00000157036,ENSG00000166889,ENSG00000133812,ENSG00000160293,ENSG00000115970,ENSG00000104626…
GO:0071702	organic substance transport	biological_process	6.9604e-06	0.00040187	411	2312	2919	22156	ENSG00000057663,ENSG00000118762,ENSG00000143952,ENSG00000008405,ENSG00000160299,ENSG00000257046,ENSG00000124486,ENSG00000103051,ENSG00000186480,ENSG00000205323,ENSG00000125676,ENSG00000136986,ENSG00000011454,ENSG00000196586,ENSG00000130164,ENSG00000196911,ENSG00000091317,ENSG00000004766,ENSG00000182606,ENSG00000102218,ENSG00000204842,ENSG00000112531,ENSG00000153071,ENSG00000107758,ENSG00000155393…
GO:0006333	chromatin assembly or disassembly	biological_process	7.1161e-06	0.00040964	34	2312	204	22156	ENSG00000142856,ENSG00000123219,ENSG00000101596,ENSG00000105011,ENSG00000120334,ENSG00000162521,ENSG00000127616,ENSG00000147099,ENSG00000205531,ENSG00000159374,ENSG00000146414,ENSG00000156650,ENSG00000119969,ENSG00000102384,ENSG00000167670,ENSG00000137812,ENSG00000132780,ENSG00000048649,ENSG00000189079,ENSG00000113648,ENSG00000127483,ENSG00000153147,ENSG00000187109,ENSG00000009954,ENSG00000173473…
GO:2000045	regulation of G1/S transition of mitotic cell cycle	biological_process	7.2741e-06	0.0004175	37	2312	183	22156	ENSG00000158402,ENSG00000080839,ENSG00000106144,ENSG00000111596,ENSG00000135679,ENSG00000197256,ENSG00000253729,ENSG00000204120,ENSG00000106462,ENSG00000118762,ENSG00000100225,ENSG00000125107,ENSG00000132466,ENSG00000149311,ENSG00000101412,ENSG00000128908,ENSG00000148411,ENSG00000182247,ENSG00000087586,ENSG00000103479,ENSG00000005483,ENSG00000169372,ENSG00000141564,ENSG00000183765,ENSG00000118193…
GO:0006470	protein dephosphorylation	biological_process	7.3109e-06	0.00041838	63	2312	272	22156	ENSG00000169410,ENSG00000088179,ENSG00000152104,ENSG00000164045,ENSG00000137713,ENSG00000101413,ENSG00000144724,ENSG00000132323,ENSG00000086717,ENSG00000076201,ENSG00000072803,ENSG00000120910,ENSG00000141425,ENSG00000125755,ENSG00000066027,ENSG00000184661,ENSG00000149177,ENSG00000285976,ENSG00000132670,ENSG00000173482,ENSG00000144048,ENSG00000167393,ENSG00000107789,ENSG00000160075,ENSG00000171862…
GO:0044774	mitotic DNA integrity checkpoint	biological_process	7.4847e-06	0.00042706	28	2312	105	22156	ENSG00000160551,ENSG00000111596,ENSG00000077097,ENSG00000135679,ENSG00000183765,ENSG00000182973,ENSG00000158402,ENSG00000087586,ENSG00000103479,ENSG00000092853,ENSG00000131747,ENSG00000169372,ENSG00000106144,ENSG00000168411,ENSG00000140534,ENSG00000253729,ENSG00000104320,ENSG00000125107,ENSG00000197299,ENSG00000113300,ENSG00000094804,ENSG00000149311,ENSG00000101412,ENSG00000204120,ENSG00000159593…
GO:0050657	nucleic acid transport	biological_process	7.7812e-06	0.00044011	46	2312	192	22156	ENSG00000196313,ENSG00000100650,ENSG00000124789,ENSG00000141543,ENSG00000138757,ENSG00000155561,ENSG00000112531,ENSG00000204842,ENSG00000091009,ENSG00000116350,ENSG00000111605,ENSG00000110713,ENSG00000082898,ENSG00000275740,ENSG00000091542,ENSG00000205323,ENSG00000125676,ENSG00000095319,ENSG00000126226,ENSG00000013364,ENSG00000113569,ENSG00000136709,ENSG00000173744,ENSG00000126883,ENSG00000124571…
GO:0050658	RNA transport	biological_process	7.7812e-06	0.00044011	46	2312	192	22156	ENSG00000100650,ENSG00000196313,ENSG00000141543,ENSG00000124789,ENSG00000138757,ENSG00000204842,ENSG00000112531,ENSG00000155561,ENSG00000116350,ENSG00000091009,ENSG00000275740,ENSG00000110713,ENSG00000111605,ENSG00000082898,ENSG00000091542,ENSG00000205323,ENSG00000125676,ENSG00000095319,ENSG00000013364,ENSG00000126226,ENSG00000121774,ENSG00000069248,ENSG00000124571,ENSG00000113569,ENSG00000126883…
GO:0051236	establishment of RNA localization	biological_process	7.7812e-06	0.00044011	46	2312	192	22156	ENSG00000159217,ENSG00000125755,ENSG00000204764,ENSG00000160294,ENSG00000163904,ENSG00000163950,ENSG00000111581,ENSG00000120253,ENSG00000163002,ENSG00000074356,ENSG00000157106,ENSG00000136937,ENSG00000135829,ENSG00000079134,ENSG00000138095,ENSG00000165934,ENSG00000145216,ENSG00000181555,ENSG00000175216,ENSG00000013364,ENSG00000126226,ENSG00000124571,ENSG00000069248,ENSG00000121774,ENSG00000136709…
GO:0016072	rRNA metabolic process	biological_process	7.9027e-06	0.00044569	40	2312	236	22156	ENSG00000100201,ENSG00000120800,ENSG00000112159,ENSG00000055483,ENSG00000126524,ENSG00000124784,ENSG00000136891,ENSG00000171824,ENSG00000148843,ENSG00000141543,ENSG00000088930,ENSG00000055044,ENSG00000127804,ENSG00000156697,ENSG00000124541,ENSG00000169519,ENSG00000171103,ENSG00000144535,ENSG00000171311,ENSG00000160208,ENSG00000104626,ENSG00000188846,ENSG00000100101,ENSG00000142207,ENSG00000171490…
GO:0033157	regulation of intracellular protein transport	biological_process	8.1401e-06	0.00045775	52	2312	221	22156	ENSG00000151150,ENSG00000198707,ENSG00000138376,ENSG00000184304,ENSG00000152104,ENSG00000166579,ENSG00000114346,ENSG00000185043,ENSG00000135968,ENSG00000128602,ENSG00000204628,ENSG00000105647,ENSG00000119185,ENSG00000132953,ENSG00000149269,ENSG00000039068,ENSG00000078674,ENSG00000079999,ENSG00000100401,ENSG00000164151,ENSG00000169896,ENSG00000112210,ENSG00000141376,ENSG00000168502,ENSG00000124571…
GO:0097193	intrinsic apoptotic signaling pathway	biological_process	8.4024e-06	0.00047114	55	2312	300	22156	ENSG00000186153,ENSG00000163349,ENSG00000198964,ENSG00000102572,ENSG00000183765,ENSG00000036257,ENSG00000172071,ENSG00000139842,ENSG00000104320,ENSG00000170242,ENSG00000139618,ENSG00000185624,ENSG00000197442,ENSG00000204628,ENSG00000116044,ENSG00000087470,ENSG00000188976,ENSG00000004487,ENSG00000136936,ENSG00000100393,ENSG00000152409,ENSG00000132906,ENSG00000051108,ENSG00000108094,ENSG00000106144…
GO:0031667	response to nutrient levels	biological_process	8.5017e-06	0.00047534	110	2312	636	22156	ENSG00000135679,ENSG00000080815,ENSG00000167658,ENSG00000075785,ENSG00000123983,ENSG00000066739,ENSG00000100330,ENSG00000217128,ENSG00000112972,ENSG00000183735,ENSG00000084676,ENSG00000062716,ENSG00000169174,ENSG00000101310,ENSG00000004142,ENSG00000077254,ENSG00000170836,ENSG00000131759,ENSG00000019186,ENSG00000057663,ENSG00000115020,ENSG00000100934,ENSG00000196821,ENSG00000143379,ENSG00000122779…
GO:0046700	heterocycle catabolic process	biological_process	9.1132e-06	0.00050807	170	2312	1040	22156	ENSG00000119125,ENSG00000188641,ENSG00000159788,ENSG00000135829,ENSG00000007168,ENSG00000116044,ENSG00000105647,ENSG00000153317,ENSG00000138376,ENSG00000147799,ENSG00000171311,ENSG00000138835,ENSG00000114030,ENSG00000146426,ENSG00000139372,ENSG00000046889,ENSG00000115252,ENSG00000102606,ENSG00000136492,ENSG00000164329,ENSG00000103342,ENSG00000082701,ENSG00000136040,ENSG00000197299,ENSG00000158987…
GO:0018105	peptidyl-serine phosphorylation	biological_process	9.2794e-06	0.00051585	69	2312	296	22156	ENSG00000154822,ENSG00000119487,ENSG00000103126,ENSG00000087586,ENSG00000141564,ENSG00000177189,ENSG00000067606,ENSG00000134318,ENSG00000184304,ENSG00000198648,ENSG00000154229,ENSG00000204628,ENSG00000213923,ENSG00000060237,ENSG00000101109,ENSG00000183735,ENSG00000217128,ENSG00000075413,ENSG00000165671,ENSG00000157540,ENSG00000100784,ENSG00000106799,ENSG00000112079,ENSG00000142192,ENSG00000105221…
GO:0019904	protein domain specific binding	molecular_function	9.4224e-06	0.00052231	139	2312	746	22156	ENSG00000150760,ENSG00000108953,ENSG00000164741,ENSG00000253729,ENSG00000133703,ENSG00000181090,ENSG00000221823,ENSG00000221838,ENSG00000198900,ENSG00000102471,ENSG00000075711,ENSG00000254087,ENSG00000131558,ENSG00000125107,ENSG00000169919,ENSG00000138182,ENSG00000274211,ENSG00000131375,ENSG00000109062,ENSG00000044459,ENSG00000093167,ENSG00000036257,ENSG00000183283,ENSG00000110395,ENSG00000058668…
GO:0003729	mRNA binding	molecular_function	9.5763e-06	0.00052934	55	2312	263	22156	ENSG00000165819,ENSG00000075151,ENSG00000138757,ENSG00000003756,ENSG00000136381,ENSG00000141543,ENSG00000136527,ENSG00000153048,ENSG00000163938,ENSG00000184708,ENSG00000149187,ENSG00000102317,ENSG00000116288,ENSG00000173933,ENSG00000145907,ENSG00000100461,ENSG00000107581,ENSG00000125676,ENSG00000213079,ENSG00000153187,ENSG00000151014,ENSG00000275740,ENSG00000111605,ENSG00000110713,ENSG00000131759…
GO:2001020	regulation of response to DNA damage stimulus	biological_process	9.8896e-06	0.0005451	49	2312	213	22156	ENSG00000175054,ENSG00000107672,ENSG00000026508,ENSG00000148411,ENSG00000114026,ENSG00000149311,ENSG00000170485,ENSG00000197299,ENSG00000111206,ENSG00000008405,ENSG00000012048,ENSG00000158161,ENSG00000157212,ENSG00000169139,ENSG00000170734,ENSG00000109685,ENSG00000176208,ENSG00000198369,ENSG00000067369,ENSG00000136603,ENSG00000051180,ENSG00000135679,ENSG00000136104,ENSG00000157540,ENSG00000136536…
GO:0051020	GTPase binding	molecular_function	9.9735e-06	0.00054818	90	2312	398	22156	ENSG00000105186,ENSG00000158987,ENSG00000145348,ENSG00000082898,ENSG00000169180,ENSG00000090565,ENSG00000011454,ENSG00000154710,ENSG00000008086,ENSG00000204634,ENSG00000082805,ENSG00000110047,ENSG00000101350,ENSG00000057608,ENSG00000067208,ENSG00000077254,ENSG00000114346,ENSG00000185043,ENSG00000198752,ENSG00000108239,ENSG00000131374,ENSG00000151491,ENSG00000066455,ENSG00000105576,ENSG00000054611…
GO:0004672	protein kinase activity	molecular_function	1.0986e-05	0.00060211	144	2312	711	22156	ENSG00000170776,ENSG00000092439,ENSG00000100077,ENSG00000164715,ENSG00000169118,ENSG00000170390,ENSG00000198223,ENSG00000163513,ENSG00000004799,ENSG00000259316,ENSG00000167258,ENSG00000163558,ENSG00000183049,ENSG00000013441,ENSG00000164776,ENSG00000268643,ENSG00000151414,ENSG00000125834,ENSG00000145242,ENSG00000103319,ENSG00000169967,ENSG00000282278,ENSG00000197081,ENSG00000143776,ENSG00000183765…
GO:0051248	negative regulation of protein metabolic process	biological_process	1.1099e-05	0.00060534	133	2312	879	22156	ENSG00000159217,ENSG00000110422,ENSG00000198947,ENSG00000185420,ENSG00000112200,ENSG00000109320,ENSG00000020577,ENSG00000113448,ENSG00000102921,ENSG00000005810,ENSG00000105701,ENSG00000172530,ENSG00000173193,ENSG00000001084,ENSG00000160710,ENSG00000168036,ENSG00000100354,ENSG00000254093,ENSG00000066135,ENSG00000136536,ENSG00000112992,ENSG00000083535,ENSG00000104969,ENSG00000189091,ENSG00000168610…
GO:0016579	protein deubiquitination	biological_process	1.1107e-05	0.00060534	60	2312	312	22156	ENSG00000136738,ENSG00000135655,ENSG00000285258,ENSG00000140153,ENSG00000134982,ENSG00000147162,ENSG00000106346,ENSG00000124422,ENSG00000141568,ENSG00000161057,ENSG00000171862,ENSG00000079999,ENSG00000170242,ENSG00000087206,ENSG00000135913,ENSG00000041357,ENSG00000165097,ENSG00000115464,ENSG00000145604,ENSG00000164045,ENSG00000187555,ENSG00000100644,ENSG00000068878,ENSG00000175792,ENSG00000100804…
GO:0043414	macromolecule methylation	biological_process	1.1235e-05	0.00061063	66	2312	319	22156	ENSG00000171681,ENSG00000170836,ENSG00000103342,ENSG00000147548,ENSG00000106462,ENSG00000130816,ENSG00000143379,ENSG00000157212,ENSG00000012048,ENSG00000037474,ENSG00000169519,ENSG00000167491,ENSG00000165671,ENSG00000196363,ENSG00000138050,ENSG00000137815,ENSG00000187555,ENSG00000055609,ENSG00000004487,ENSG00000102974,ENSG00000074266,ENSG00000136169,ENSG00000107077,ENSG00000085224,ENSG00000171103…
GO:0000070	mitotic sister chromatid segregation	biological_process	1.2249e-05	0.00066387	28	2312	109	22156	ENSG00000164190,ENSG00000108424,ENSG00000155657,ENSG00000113810,ENSG00000144535,ENSG00000080986,ENSG00000002822,ENSG00000198887,ENSG00000137804,ENSG00000072501,ENSG00000128908,ENSG00000083937,ENSG00000103769,ENSG00000121621,ENSG00000010244,ENSG00000142945,ENSG00000083535,ENSG00000083642,ENSG00000076382,ENSG00000118193,ENSG00000151503,ENSG00000094880,ENSG00000133302,ENSG00000036257,ENSG00000113648…
GO:0010389	regulation of G2/M transition of mitotic cell cycle	biological_process	1.2604e-05	0.00068122	36	2312	133	22156	ENSG00000158402,ENSG00000136104,ENSG00000101367,ENSG00000174799,ENSG00000254093,ENSG00000103995,ENSG00000108953,ENSG00000142192,ENSG00000160299,ENSG00000054282,ENSG00000055130,ENSG00000197102,ENSG00000087586,ENSG00000116127,ENSG00000118193,ENSG00000136861,ENSG00000088325,ENSG00000166037,ENSG00000078674,ENSG00000175216,ENSG00000170242,ENSG00000112877,ENSG00000131351,ENSG00000114107,ENSG00000113558…
GO:0031399	regulation of protein modification process	biological_process	1.2802e-05	0.00068999	237	2312	1573	22156	ENSG00000127914,ENSG00000125755,ENSG00000163904,ENSG00000157764,ENSG00000146918,ENSG00000107263,ENSG00000184661,ENSG00000155657,ENSG00000150401,ENSG00000197381,ENSG00000205339,ENSG00000099250,ENSG00000104375,ENSG00000114904,ENSG00000119185,ENSG00000164190,ENSG00000168137,ENSG00000080345,ENSG00000172071,ENSG00000104320,ENSG00000183283,ENSG00000036257,ENSG00000178568,ENSG00000102572,ENSG00000005700…
GO:0031267	small GTPase binding	molecular_function	1.2855e-05	0.00069091	84	2312	365	22156	ENSG00000108424,ENSG00000085382,ENSG00000205339,ENSG00000164292,ENSG00000149269,ENSG00000243156,ENSG00000124207,ENSG00000196935,ENSG00000065243,ENSG00000087470,ENSG00000038532,ENSG00000123240,ENSG00000136111,ENSG00000175220,ENSG00000204764,ENSG00000083312,ENSG00000086200,ENSG00000147251,ENSG00000131725,ENSG00000100949,ENSG00000198700,ENSG00000070367,ENSG00000185722,ENSG00000005810,ENSG00000156232…
GO:0006323	DNA packaging	biological_process	1.3221e-05	0.00070863	36	2312	221	22156	ENSG00000162521,ENSG00000105011,ENSG00000120334,ENSG00000123219,ENSG00000101596,ENSG00000131747,ENSG00000062650,ENSG00000142856,ENSG00000156650,ENSG00000159374,ENSG00000146414,ENSG00000205531,ENSG00000137812,ENSG00000167670,ENSG00000137804,ENSG00000102384,ENSG00000119969,ENSG00000048649,ENSG00000151503,ENSG00000132780,ENSG00000127483,ENSG00000153147,ENSG00000113648,ENSG00000085224,ENSG00000116539…
GO:0051298	centrosome duplication	biological_process	1.3313e-05	0.00071161	24	2312	68	22156	ENSG00000123473,ENSG00000151849,ENSG00000182923,ENSG00000075702,ENSG00000162063,ENSG00000083937,ENSG00000134318,ENSG00000101639,ENSG00000104728,ENSG00000082898,ENSG00000170037,ENSG00000139618,ENSG00000118762,ENSG00000108395,ENSG00000112877,ENSG00000175216,ENSG00000170248,ENSG00000012048,ENSG00000103995,ENSG00000077254,ENSG00000136861,ENSG00000174799,ENSG00000116127,ENSG00000166004
GO:0008135	translation factor activity, nucleic acid binding	molecular_function	1.3484e-05	0.00071798	27	2312	117	22156	ENSG00000084623,ENSG00000067248,ENSG00000167658,ENSG00000184708,ENSG00000075151,ENSG00000149100,ENSG00000114942,ENSG00000144895,ENSG00000106263,ENSG00000103319,ENSG00000104408,ENSG00000120662,ENSG00000113742,ENSG00000100353,ENSG00000132394,ENSG00000145191,ENSG00000103342,ENSG00000175376,ENSG00000100664,ENSG00000089154,ENSG00000107581,ENSG00000120705,ENSG00000164347,ENSG00000123908,ENSG00000110321…
GO:0040029	regulation of gene expression, epigenetic	biological_process	1.3506e-05	0.00071798	71	2312	578	22156	ENSG00000180628,ENSG00000181090,ENSG00000068024,ENSG00000100354,ENSG00000122299,ENSG00000113391,ENSG00000165819,ENSG00000168036,ENSG00000024048,ENSG00000125107,ENSG00000147854,ENSG00000160710,ENSG00000153187,ENSG00000119778,ENSG00000119969,ENSG00000124795,ENSG00000054267,ENSG00000080345,ENSG00000136937,ENSG00000134744,ENSG00000076108,ENSG00000124523,ENSG00000114416,ENSG00000108840,ENSG00000009954…
GO:0015631	tubulin binding	molecular_function	1.4081e-05	0.00074654	78	2312	336	22156	ENSG00000015133,ENSG00000137177,ENSG00000166037,ENSG00000197959,ENSG00000107771,ENSG00000180376,ENSG00000175216,ENSG00000134982,ENSG00000186638,ENSG00000166004,ENSG00000118193,ENSG00000160551,ENSG00000124164,ENSG00000197386,ENSG00000151849,ENSG00000130559,ENSG00000138095,ENSG00000127603,ENSG00000007168,ENSG00000012048,ENSG00000142945,ENSG00000101350,ENSG00000170759,ENSG00000101367,ENSG00000143363…
GO:0004674	protein serine/threonine kinase activity	molecular_function	1.4589e-05	0.00077135	109	2312	496	22156	ENSG00000198648,ENSG00000065613,ENSG00000134318,ENSG00000020426,ENSG00000196182,ENSG00000049323,ENSG00000184304,ENSG00000213923,ENSG00000198752,ENSG00000038382,ENSG00000154229,ENSG00000197442,ENSG00000058091,ENSG00000100490,ENSG00000177189,ENSG00000160551,ENSG00000067606,ENSG00000087586,ENSG00000115170,ENSG00000124784,ENSG00000112079,ENSG00000008086,ENSG00000106799,ENSG00000132964,ENSG00000170836…
GO:0044270	cellular nitrogen compound catabolic process	biological_process	1.4676e-05	0.00077383	169	2312	1040	22156	ENSG00000146426,ENSG00000139372,ENSG00000046889,ENSG00000102606,ENSG00000115252,ENSG00000136492,ENSG00000164329,ENSG00000188641,ENSG00000159788,ENSG00000119125,ENSG00000007168,ENSG00000135829,ENSG00000105647,ENSG00000153317,ENSG00000138376,ENSG00000114030,ENSG00000147799,ENSG00000171311,ENSG00000138835,ENSG00000075391,ENSG00000105939,ENSG00000196914,ENSG00000141543,ENSG00000057608,ENSG00000136770…
GO:0051052	regulation of DNA metabolic process	biological_process	1.526e-05	0.00080249	77	2312	386	22156	ENSG00000181555,ENSG00000138346,ENSG00000080345,ENSG00000104320,ENSG00000124795,ENSG00000164808,ENSG00000172795,ENSG00000133302,ENSG00000177311,ENSG00000108055,ENSG00000124535,ENSG00000157106,ENSG00000166439,ENSG00000147421,ENSG00000139618,ENSG00000135913,ENSG00000079134,ENSG00000109685,ENSG00000170734,ENSG00000169139,ENSG00000076248,ENSG00000169621,ENSG00000140534,ENSG00000051180,ENSG00000140451…
GO:0006308	DNA catabolic process	biological_process	1.6092e-05	0.00084396	21	2312	66	22156	ENSG00000117419,ENSG00000139372,ENSG00000070501,ENSG00000138346,ENSG00000104320,ENSG00000088930,ENSG00000136492,ENSG00000169139,ENSG00000076248,ENSG00000012048,ENSG00000101773,ENSG00000108424,ENSG00000197299,ENSG00000149311,ENSG00000114026,ENSG00000104626,ENSG00000134758,ENSG00000157036,ENSG00000114030,ENSG00000113318,ENSG00000138376
GO:0032386	regulation of intracellular transport	biological_process	1.7588e-05	0.00091993	85	2312	448	22156	ENSG00000088808,ENSG00000134308,ENSG00000153071,ENSG00000135249,ENSG00000101310,ENSG00000173933,ENSG00000079332,ENSG00000092108,ENSG00000135679,ENSG00000080815,ENSG00000170759,ENSG00000110047,ENSG00000123983,ENSG00000166949,ENSG00000143514,ENSG00000106799,ENSG00000185104,ENSG00000186480,ENSG00000091009,ENSG00000082701,ENSG00000101412,ENSG00000160299,ENSG00000082898,ENSG00000105221,ENSG00000118762…
GO:0042594	response to starvation	biological_process	1.7638e-05	0.00092004	77	2312	399	22156	ENSG00000169174,ENSG00000101310,ENSG00000062716,ENSG00000004142,ENSG00000077254,ENSG00000217128,ENSG00000183735,ENSG00000075785,ENSG00000100330,ENSG00000066739,ENSG00000080815,ENSG00000055483,ENSG00000196821,ENSG00000115020,ENSG00000100934,ENSG00000057663,ENSG00000170836,ENSG00000112210,ENSG00000132405,ENSG00000155506,ENSG00000110497,ENSG00000083720,ENSG00000141564,ENSG00000155975,ENSG00000184304…
GO:0032259	methylation	biological_process	1.8528e-05	0.00096391	74	2312	386	22156	ENSG00000100416,ENSG00000147162,ENSG00000188917,ENSG00000135297,ENSG00000178691,ENSG00000005483,ENSG00000258539,ENSG00000104885,ENSG00000116237,ENSG00000123200,ENSG00000113648,ENSG00000136169,ENSG00000085224,ENSG00000107077,ENSG00000171103,ENSG00000127663,ENSG00000175582,ENSG00000165097,ENSG00000117000,ENSG00000008083,ENSG00000116984,ENSG00000187555,ENSG00000186532,ENSG00000055609,ENSG00000004487…
GO:0006950	response to stress	biological_process	1.9546e-05	0.0010141	553	2312	4647	22156	ENSG00000113812,ENSG00000125686,ENSG00000080839,ENSG00000169621,ENSG00000076248,ENSG00000148356,ENSG00000164463,ENSG00000132466,ENSG00000160710,ENSG00000168092,ENSG00000103150,ENSG00000183049,ENSG00000144224,ENSG00000141027,ENSG00000001084,ENSG00000152348,ENSG00000064933,ENSG00000198964,ENSG00000177311,ENSG00000153339,ENSG00000006432,ENSG00000044115,ENSG00000048707,ENSG00000168615,ENSG00000169432…
GO:0051253	negative regulation of RNA metabolic process	biological_process	2.0127e-05	0.0010415	194	2312	1360	22156	ENSG00000171634,ENSG00000147649,ENSG00000140455,ENSG00000072803,ENSG00000086102,ENSG00000076108,ENSG00000164190,ENSG00000182621,ENSG00000124523,ENSG00000118260,ENSG00000134815,ENSG00000080345,ENSG00000108395,ENSG00000121774,ENSG00000159086,ENSG00000100722,ENSG00000036257,ENSG00000061936,ENSG00000085276,ENSG00000075711,ENSG00000258724,ENSG00000071282,ENSG00000153187,ENSG00000117139,ENSG00000119778…
GO:0090307	spindle assembly involved in mitosis	biological_process	2.0591e-05	0.0010627	20	2312	69	22156	ENSG00000101057,ENSG00000068796,ENSG00000137807,ENSG00000088325,ENSG00000101966,ENSG00000183765,ENSG00000101350,ENSG00000138160,ENSG00000083535,ENSG00000108055,ENSG00000153187,ENSG00000110330,ENSG00000010244,ENSG00000072501,ENSG00000083937,ENSG00000103769,ENSG00000101639,ENSG00000118007,ENSG00000104728,ENSG00000108424
GO:0051640	organelle localization	biological_process	2.231e-05	0.0011484	103	2312	494	22156	ENSG00000119414,ENSG00000101350,ENSG00000142945,ENSG00000167632,ENSG00000080815,ENSG00000092108,ENSG00000170759,ENSG00000182606,ENSG00000079332,ENSG00000101310,ENSG00000102189,ENSG00000169398,ENSG00000127980,ENSG00000132912,ENSG00000100934,ENSG00000082898,ENSG00000082701,ENSG00000054654,ENSG00000107862,ENSG00000137804,ENSG00000121621,ENSG00000113615,ENSG00000087586,ENSG00000100345,ENSG00000067606…
GO:0000776	kinetochore	cellular_component	2.2381e-05	0.001149	36	2312	139	22156	ENSG00000135720,ENSG00000120071,ENSG00000168385,ENSG00000072501,ENSG00000111581,ENSG00000120253,ENSG00000163539,ENSG00000007168,ENSG00000166579,ENSG00000169679,ENSG00000002822,ENSG00000080986,ENSG00000100401,ENSG00000175216,ENSG00000184445,ENSG00000134982,ENSG00000156970,ENSG00000069248,ENSG00000076382,ENSG00000102384,ENSG00000137812,ENSG00000153187,ENSG00000010244,ENSG00000121621,ENSG00000130779…
GO:0051028	mRNA transport	biological_process	2.2971e-05	0.0011762	39	2312	159	22156	ENSG00000116350,ENSG00000110713,ENSG00000082898,ENSG00000091542,ENSG00000125676,ENSG00000205323,ENSG00000095319,ENSG00000196313,ENSG00000100650,ENSG00000124789,ENSG00000141543,ENSG00000138757,ENSG00000112531,ENSG00000155561,ENSG00000136937,ENSG00000135829,ENSG00000157106,ENSG00000074356,ENSG00000165934,ENSG00000138095,ENSG00000079134,ENSG00000160294,ENSG00000204764,ENSG00000159217,ENSG00000125755…
GO:0005876	spindle microtubule	cellular_component	2.3505e-05	0.0012004	18	2312	51	22156	ENSG00000162413,ENSG00000184445,ENSG00000102699,ENSG00000068796,ENSG00000138160,ENSG00000087586,ENSG00000101350,ENSG00000036257,ENSG00000070501,ENSG00000103769,ENSG00000198901,ENSG00000137804,ENSG00000121621,ENSG00000163539,ENSG00000075945,ENSG00000165480,ENSG00000007168,ENSG00000004897
GO:0032886	regulation of microtubule-based process	biological_process	2.4164e-05	0.0012308	55	2312	233	22156	ENSG00000012048,ENSG00000170248,ENSG00000132356,ENSG00000144824,ENSG00000101367,ENSG00000143363,ENSG00000130695,ENSG00000152503,ENSG00000157540,ENSG00000121621,ENSG00000153187,ENSG00000197102,ENSG00000162063,ENSG00000118007,ENSG00000082701,ENSG00000063978,ENSG00000118200,ENSG00000168036,ENSG00000141556,ENSG00000182533,ENSG00000130779,ENSG00000082898,ENSG00000165480,ENSG00000108395,ENSG00000136861…
GO:0009267	cellular response to starvation	biological_process	2.587e-05	0.0013142	72	2312	369	22156	ENSG00000055483,ENSG00000170836,ENSG00000196821,ENSG00000115020,ENSG00000100934,ENSG00000057663,ENSG00000217128,ENSG00000183735,ENSG00000101310,ENSG00000169174,ENSG00000062716,ENSG00000004142,ENSG00000077254,ENSG00000080815,ENSG00000075785,ENSG00000066739,ENSG00000100330,ENSG00000197548,ENSG00000009844,ENSG00000131374,ENSG00000089154,ENSG00000184304,ENSG00000083937,ENSG00000100644,ENSG00000116044…
GO:0006468	protein phosphorylation	biological_process	2.7648e-05	0.0014009	266	2312	1705	22156	ENSG00000100490,ENSG00000015133,ENSG00000143322,ENSG00000149177,ENSG00000141564,ENSG00000118193,ENSG00000102580,ENSG00000087586,ENSG00000167601,ENSG00000020426,ENSG00000089154,ENSG00000094804,ENSG00000164045,ENSG00000198752,ENSG00000038382,ENSG00000130766,ENSG00000145431,ENSG00000183735,ENSG00000155111,ENSG00000144895,ENSG00000157540,ENSG00000137845,ENSG00000102893,ENSG00000070018,ENSG00000162063…
GO:0016458	gene silencing	biological_process	2.9302e-05	0.0014808	49	2312	447	22156	ENSG00000123908,ENSG00000168610,ENSG00000126070,ENSG00000134644,ENSG00000074266,ENSG00000104626,ENSG00000132170,ENSG00000159692,ENSG00000117713,ENSG00000136937,ENSG00000113300,ENSG00000135829,ENSG00000134744,ENSG00000055917,ENSG00000100403,ENSG00000076108,ENSG00000124523,ENSG00000114416,ENSG00000108840,ENSG00000104885,ENSG00000153147,ENSG00000080345,ENSG00000182973,ENSG00000124571,ENSG00000166949…
GO:0043167	ion binding	molecular_function	2.9914e-05	0.0015079	931	2312	6763	22156	ENSG00000147162,ENSG00000177189,ENSG00000039319,ENSG00000144504,ENSG00000160551,ENSG00000048649,ENSG00000156110,ENSG00000138138,ENSG00000133816,ENSG00000156052,ENSG00000140386,ENSG00000143324,ENSG00000154822,ENSG00000144026,ENSG00000113300,ENSG00000107077,ENSG00000142599,ENSG00000171570,ENSG00000168906,ENSG00000100403,ENSG00000117000,ENSG00000163931,ENSG00000143376,ENSG00000164347,ENSG00000004700…
GO:0043130	ubiquitin binding	molecular_function	3.012e-05	0.0015143	31	2312	121	22156	ENSG00000135018,ENSG00000161011,ENSG00000155313,ENSG00000100225,ENSG00000087206,ENSG00000196821,ENSG00000123240,ENSG00000185104,ENSG00000182446,ENSG00000162688,ENSG00000125826,ENSG00000163960,ENSG00000166439,ENSG00000086666,ENSG00000198919,ENSG00000058056,ENSG00000166949,ENSG00000204463,ENSG00000138942,ENSG00000110330,ENSG00000133612,ENSG00000119318,ENSG00000131747,ENSG00000070950,ENSG00000136536…
GO:0035861	site of double-strand break	cellular_component	3.094e-05	0.0015516	20	2312	56	22156	ENSG00000134758,ENSG00000198887,ENSG00000166439,ENSG00000101773,ENSG00000115091,ENSG00000119906,ENSG00000169621,ENSG00000168411,ENSG00000170734,ENSG00000080345,ENSG00000067369,ENSG00000104320,ENSG00000051180,ENSG00000163466,ENSG00000106399,ENSG00000133302,ENSG00000138071,ENSG00000165392,ENSG00000070950,ENSG00000101596
GO:0007005	mitochondrion organization	biological_process	3.1705e-05	0.0015858	89	2312	630	22156	ENSG00000256525,ENSG00000197912,ENSG00000129003,ENSG00000088808,ENSG00000217128,ENSG00000134308,ENSG00000023228,ENSG00000104695,ENSG00000004142,ENSG00000159685,ENSG00000182606,ENSG00000130414,ENSG00000103356,ENSG00000132305,ENSG00000143514,ENSG00000213619,ENSG00000011376,ENSG00000135049,ENSG00000011295,ENSG00000023330,ENSG00000090266,ENSG00000101412,ENSG00000112096,ENSG00000082701,ENSG00000106603…
GO:0072331	signal transduction by p53 class mediator	biological_process	3.3933e-05	0.0016929	48	2312	247	22156	ENSG00000088808,ENSG00000157212,ENSG00000012048,ENSG00000118689,ENSG00000176208,ENSG00000198369,ENSG00000157540,ENSG00000111596,ENSG00000135679,ENSG00000158402,ENSG00000106144,ENSG00000136536,ENSG00000104881,ENSG00000204463,ENSG00000143514,ENSG00000175054,ENSG00000196586,ENSG00000122779,ENSG00000172530,ENSG00000026508,ENSG00000125107,ENSG00000103194,ENSG00000170836,ENSG00000101412,ENSG00000149311…
GO:0006405	RNA export from nucleus	biological_process	3.4201e-05	0.0016976	34	2312	135	22156	ENSG00000155561,ENSG00000124789,ENSG00000141543,ENSG00000196313,ENSG00000100650,ENSG00000095319,ENSG00000125676,ENSG00000205323,ENSG00000091542,ENSG00000111605,ENSG00000110713,ENSG00000275740,ENSG00000116350,ENSG00000091009,ENSG00000145216,ENSG00000181555,ENSG00000136709,ENSG00000126883,ENSG00000173744,ENSG00000113569,ENSG00000121774,ENSG00000124571,ENSG00000069248,ENSG00000126226,ENSG00000163002…
GO:1901361	organic cyclic compound catabolic process	biological_process	3.4202e-05	0.0016976	173	2312	1088	22156	ENSG00000138735,ENSG00000012048,ENSG00000169398,ENSG00000066777,ENSG00000060237,ENSG00000067208,ENSG00000101310,ENSG00000102218,ENSG00000111596,ENSG00000079332,ENSG00000035499,ENSG00000090013,ENSG00000071205,ENSG00000134909,ENSG00000110367,ENSG00000011454,ENSG00000008086,ENSG00000135870,ENSG00000141556,ENSG00000019186,ENSG00000146376,ENSG00000105186,ENSG00000106462,ENSG00000165219,ENSG00000104408…
GO:0035556	intracellular signal transduction	biological_process	3.5259e-05	0.0017457	425	2312	2946	22156	ENSG00000171105,ENSG00000116539,ENSG00000085382,ENSG00000074964,ENSG00000132906,ENSG00000160293,ENSG00000114126,ENSG00000198947,ENSG00000134313,ENSG00000181744,ENSG00000198964,ENSG00000155629,ENSG00000282278,ENSG00000137962,ENSG00000169372,ENSG00000006432,ENSG00000168615,ENSG00000137766,ENSG00000114354,ENSG00000104728,ENSG00000132466,ENSG00000135018,ENSG00000163558,ENSG00000180263,ENSG00000173193…
GO:0033962	cytoplasmic mRNA processing body assembly	biological_process	3.6012e-05	0.0017784	12	2312	22	22156	ENSG00000113300,ENSG00000152520,ENSG00000135870,ENSG00000111596,ENSG00000125107,ENSG00000204842,ENSG00000179151,ENSG00000197102,ENSG00000257103,ENSG00000110367,ENSG00000166889,ENSG00000151014
GO:0007091	metaphase/anaphase transition of mitotic cell cycle	biological_process	3.6933e-05	0.0018192	19	2312	55	22156	ENSG00000126226,ENSG00000036257,ENSG00000094880,ENSG00000134982,ENSG00000156970,ENSG00000156831,ENSG00000136861,ENSG00000144635,ENSG00000094804,ENSG00000119408,ENSG00000004897,ENSG00000169679,ENSG00000002822,ENSG00000080986,ENSG00000149311,ENSG00000053900,ENSG00000071539,ENSG00000010244,ENSG00000013810
GO:0015931	nucleobase-containing compound transport	biological_process	3.8038e-05	0.001869	51	2312	239	22156	ENSG00000100650,ENSG00000196313,ENSG00000130958,ENSG00000141543,ENSG00000124789,ENSG00000138757,ENSG00000204842,ENSG00000155561,ENSG00000112531,ENSG00000091009,ENSG00000116350,ENSG00000275740,ENSG00000082898,ENSG00000111605,ENSG00000110713,ENSG00000091542,ENSG00000095319,ENSG00000125676,ENSG00000205323,ENSG00000013364,ENSG00000126226,ENSG00000069248,ENSG00000121774,ENSG00000124571,ENSG00000136709…
GO:0044784	metaphase/anaphase transition of cell cycle	biological_process	3.9072e-05	0.0019128	19	2312	56	22156	ENSG00000010244,ENSG00000013810,ENSG00000080986,ENSG00000169679,ENSG00000002822,ENSG00000004897,ENSG00000149311,ENSG00000119408,ENSG00000094804,ENSG00000071539,ENSG00000053900,ENSG00000144635,ENSG00000136861,ENSG00000156831,ENSG00000094880,ENSG00000036257,ENSG00000126226,ENSG00000156970,ENSG00000134982
GO:0035258	steroid hormone receptor binding	molecular_function	3.9127e-05	0.0019128	29	2312	98	22156	ENSG00000166949,ENSG00000168610,ENSG00000004487,ENSG00000100393,ENSG00000171497,ENSG00000132170,ENSG00000107077,ENSG00000033800,ENSG00000168036,ENSG00000125107,ENSG00000063978,ENSG00000114861,ENSG00000101161,ENSG00000084676,ENSG00000078043,ENSG00000012048,ENSG00000180530,ENSG00000196498,ENSG00000124151,ENSG00000116288,ENSG00000127616,ENSG00000164934,ENSG00000198646,ENSG00000103671,ENSG00000134058…
GO:0090316	positive regulation of intracellular protein transport	biological_process	4.0645e-05	0.001982	36	2312	140	22156	ENSG00000198707,ENSG00000151150,ENSG00000184304,ENSG00000114346,ENSG00000185043,ENSG00000204628,ENSG00000119185,ENSG00000105647,ENSG00000128602,ENSG00000039068,ENSG00000149269,ENSG00000132953,ENSG00000078674,ENSG00000164151,ENSG00000169896,ENSG00000141376,ENSG00000168502,ENSG00000166949,ENSG00000148396,ENSG00000106799,ENSG00000082701,ENSG00000104904,ENSG00000160299,ENSG00000138182,ENSG00000105221…
GO:0031331	positive regulation of cellular catabolic process	biological_process	4.0901e-05	0.0019895	53	2312	249	22156	ENSG00000174989,ENSG00000097033,ENSG00000143207,ENSG00000087586,ENSG00000079999,ENSG00000048707,ENSG00000155506,ENSG00000110497,ENSG00000168615,ENSG00000171105,ENSG00000213923,ENSG00000123240,ENSG00000130766,ENSG00000204628,ENSG00000197548,ENSG00000100226,ENSG00000169084,ENSG00000123908,ENSG00000034677,ENSG00000147649,ENSG00000184304,ENSG00000100644,ENSG00000105939,ENSG00000116514,ENSG00000080815…
GO:0030522	intracellular receptor signaling pathway	biological_process	4.3119e-05	0.0020922	66	2312	323	22156	ENSG00000134644,ENSG00000257103,ENSG00000160633,ENSG00000149269,ENSG00000067955,ENSG00000175029,ENSG00000124151,ENSG00000180530,ENSG00000067113,ENSG00000162496,ENSG00000134058,ENSG00000141027,ENSG00000196792,ENSG00000110330,ENSG00000100201,ENSG00000063978,ENSG00000132466,ENSG00000137509,ENSG00000168036,ENSG00000125107,ENSG00000012504,ENSG00000125686,ENSG00000078747,ENSG00000137693,ENSG00000197256…
GO:0034504	protein localization to nucleus	biological_process	4.4007e-05	0.00213	62	2312	308	22156	ENSG00000172530,ENSG00000166949,ENSG00000115306,ENSG00000153187,ENSG00000133612,ENSG00000095319,ENSG00000106799,ENSG00000082701,ENSG00000185104,ENSG00000115020,ENSG00000118762,ENSG00000110713,ENSG00000196712,ENSG00000082898,ENSG00000153071,ENSG00000155393,ENSG00000138757,ENSG00000108953,ENSG00000170390,ENSG00000131018,ENSG00000114423,ENSG00000080815,ENSG00000135679,ENSG00000116288,ENSG00000196313…
GO:0006302	double-strand break repair	biological_process	4.4526e-05	0.0021466	54	2312	245	22156	ENSG00000079246,ENSG00000165392,ENSG00000106399,ENSG00000115233,ENSG00000101596,ENSG00000169139,ENSG00000109685,ENSG00000012048,ENSG00000169621,ENSG00000157212,ENSG00000158161,ENSG00000156831,ENSG00000051180,ENSG00000253729,ENSG00000067369,ENSG00000197299,ENSG00000197275,ENSG00000149311,ENSG00000111206,ENSG00000125885,ENSG00000128908,ENSG00000214941,ENSG00000114026,ENSG00000198887,ENSG00000134758…
GO:0000790	nuclear chromatin	cellular_component	4.4571e-05	0.0021466	64	2312	386	22156	ENSG00000084676,ENSG00000151090,ENSG00000196498,ENSG00000109118,ENSG00000105011,ENSG00000143970,ENSG00000162521,ENSG00000080603,ENSG00000175387,ENSG00000122779,ENSG00000167670,ENSG00000166949,ENSG00000148411,ENSG00000171456,ENSG00000131759,ENSG00000101096,ENSG00000101412,ENSG00000163374,ENSG00000106462,ENSG00000005339,ENSG00000113648,ENSG00000048649,ENSG00000132780,ENSG00000136715,ENSG00000178691…
GO:0016887	ATPase activity	molecular_function	4.5111e-05	0.0021672	97	2312	508	22156	ENSG00000143748,ENSG00000137177,ENSG00000165732,ENSG00000145375,ENSG00000051341,ENSG00000153147,ENSG00000161057,ENSG00000136492,ENSG00000070950,ENSG00000186638,ENSG00000100345,ENSG00000138138,ENSG00000118193,ENSG00000020426,ENSG00000175792,ENSG00000185842,ENSG00000163939,ENSG00000004700,ENSG00000117528,ENSG00000119912,ENSG00000114573,ENSG00000102763,ENSG00000127603,ENSG00000166377,ENSG00000085224…
GO:0019827	stem cell maintenance	biological_process	4.9223e-05	0.0023589	39	2312	160	22156	ENSG00000106462,ENSG00000125107,ENSG00000168036,ENSG00000101384,ENSG00000110367,ENSG00000163938,ENSG00000151748,ENSG00000137815,ENSG00000175387,ENSG00000111596,ENSG00000137693,ENSG00000184708,ENSG00000118689,ENSG00000165819,ENSG00000116132,ENSG00000164190,ENSG00000114861,ENSG00000134371,ENSG00000128602,ENSG00000134744,ENSG00000107077,ENSG00000117713,ENSG00000144535,ENSG00000072501,ENSG00000157764…
GO:0045892	negative regulation of transcription, DNA-dependent	biological_process	5.0113e-05	0.0023957	183	2312	1285	22156	ENSG00000008083,ENSG00000116132,ENSG00000170448,ENSG00000127663,ENSG00000153560,ENSG00000101190,ENSG00000162599,ENSG00000141002,ENSG00000163935,ENSG00000004487,ENSG00000139083,ENSG00000104856,ENSG00000065526,ENSG00000150347,ENSG00000148200,ENSG00000178691,ENSG00000136715,ENSG00000155846,ENSG00000139372,ENSG00000134283,ENSG00000113648,ENSG00000141568,ENSG00000031698,ENSG00000163848,ENSG00000185920…
GO:2000134	negative regulation of G1/S transition of mitotic cell cycle	biological_process	5.0474e-05	0.0024071	27	2312	126	22156	ENSG00000116017,ENSG00000114126,ENSG00000148411,ENSG00000100393,ENSG00000149311,ENSG00000101412,ENSG00000125107,ENSG00000113300,ENSG00000118762,ENSG00000100225,ENSG00000204120,ENSG00000134371,ENSG00000106462,ENSG00000171862,ENSG00000168411,ENSG00000253729,ENSG00000197256,ENSG00000135679,ENSG00000183765,ENSG00000182973,ENSG00000111596,ENSG00000106144,ENSG00000169372,ENSG00000103479,ENSG00000158402…
GO:0000045	autophagic vacuole assembly	biological_process	5.1927e-05	0.0024703	24	2312	79	22156	ENSG00000075785,ENSG00000066739,ENSG00000100330,ENSG00000153339,ENSG00000103148,ENSG00000080815,ENSG00000115839,ENSG00000078142,ENSG00000097033,ENSG00000062716,ENSG00000179364,ENSG00000148356,ENSG00000112210,ENSG00000132405,ENSG00000110497,ENSG00000057663,ENSG00000115020,ENSG00000135018,ENSG00000157954,ENSG00000144566,ENSG00000166471,ENSG00000126775,ENSG00000197548,ENSG00000125703
GO:0033044	regulation of chromosome organization	biological_process	5.3985e-05	0.0025619	57	2312	264	22156	ENSG00000132604,ENSG00000119906,ENSG00000113648,ENSG00000080345,ENSG00000104320,ENSG00000115484,ENSG00000147162,ENSG00000172795,ENSG00000133302,ENSG00000159086,ENSG00000198586,ENSG00000112200,ENSG00000004487,ENSG00000112701,ENSG00000074266,ENSG00000102974,ENSG00000184304,ENSG00000159692,ENSG00000157106,ENSG00000107077,ENSG00000085224,ENSG00000188976,ENSG00000151876,ENSG00000169679,ENSG00000168137…
GO:0000077	DNA damage checkpoint	biological_process	5.5386e-05	0.002622	38	2312	168	22156	ENSG00000100393,ENSG00000114126,ENSG00000116017,ENSG00000182923,ENSG00000143155,ENSG00000087206,ENSG00000079134,ENSG00000113300,ENSG00000151876,ENSG00000104320,ENSG00000139842,ENSG00000104885,ENSG00000172273,ENSG00000136492,ENSG00000168411,ENSG00000103479,ENSG00000087586,ENSG00000169372,ENSG00000160551,ENSG00000182973,ENSG00000183765,ENSG00000175054,ENSG00000008405,ENSG00000204120,ENSG00000125107…
GO:0010494	cytoplasmic stress granule	cellular_component	5.7882e-05	0.0027335	19	2312	60	22156	ENSG00000155506,ENSG00000204842,ENSG00000107929,ENSG00000173933,ENSG00000145907,ENSG00000141564,ENSG00000100461,ENSG00000135387,ENSG00000124214,ENSG00000257103,ENSG00000110367,ENSG00000159217,ENSG00000161813,ENSG00000134644,ENSG00000152601,ENSG00000055917,ENSG00000135870,ENSG00000108424,ENSG00000204120
GO:0018209	peptidyl-serine modification	biological_process	6.0075e-05	0.0028302	70	2312	319	22156	ENSG00000163513,ENSG00000180370,ENSG00000116141,ENSG00000116288,ENSG00000259316,ENSG00000123143,ENSG00000092853,ENSG00000116641,ENSG00000164715,ENSG00000050748,ENSG00000170390,ENSG00000132356,ENSG00000169118,ENSG00000253729,ENSG00000149311,ENSG00000175054,ENSG00000198900,ENSG00000153721,ENSG00000163558,ENSG00000026508,ENSG00000137936,ENSG00000150457,ENSG00000013441,ENSG00000183765,ENSG00000099308…
GO:0031109	microtubule polymerization or depolymerization	biological_process	6.3807e-05	0.0029988	27	2312	93	22156	ENSG00000143363,ENSG00000101367,ENSG00000160551,ENSG00000157540,ENSG00000128881,ENSG00000171368,ENSG00000134982,ENSG00000186638,ENSG00000142945,ENSG00000176771,ENSG00000068796,ENSG00000175216,ENSG00000136861,ENSG00000166503,ENSG00000141556,ENSG00000185043,ENSG00000118200,ENSG00000130559,ENSG00000182533,ENSG00000165480,ENSG00000163539,ENSG00000149269,ENSG00000130779,ENSG00000121621,ENSG00000010244…
GO:0032508	DNA duplex unwinding	biological_process	6.4009e-05	0.003001	22	2312	65	22156	ENSG00000197299,ENSG00000135829,ENSG00000101003,ENSG00000197275,ENSG00000111642,ENSG00000104738,ENSG00000004700,ENSG00000175792,ENSG00000128908,ENSG00000079246,ENSG00000145907,ENSG00000165392,ENSG00000112249,ENSG00000076003,ENSG00000136492,ENSG00000173575,ENSG00000107290,ENSG00000140451,ENSG00000051180,ENSG00000138346,ENSG00000111877,ENSG00000104320
GO:0000779	condensed chromosome, centromeric region	cellular_component	6.5212e-05	0.0030501	30	2312	122	22156	ENSG00000163539,ENSG00000165480,ENSG00000085224,ENSG00000169679,ENSG00000002822,ENSG00000080986,ENSG00000166579,ENSG00000072501,ENSG00000120071,ENSG00000168385,ENSG00000111581,ENSG00000120253,ENSG00000153187,ENSG00000137812,ENSG00000153157,ENSG00000010244,ENSG00000087586,ENSG00000123219,ENSG00000142945,ENSG00000142856,ENSG00000069248,ENSG00000156970,ENSG00000076382,ENSG00000151503,ENSG00000254093…
GO:0043566	structure-specific DNA binding	molecular_function	6.6321e-05	0.0030945	67	2312	363	22156	ENSG00000257103,ENSG00000118260,ENSG00000119684,ENSG00000173473,ENSG00000147421,ENSG00000156469,ENSG00000139618,ENSG00000160633,ENSG00000065328,ENSG00000273899,ENSG00000064933,ENSG00000141905,ENSG00000153187,ENSG00000198900,ENSG00000113318,ENSG00000075292,ENSG00000119318,ENSG00000134758,ENSG00000072364,ENSG00000111642,ENSG00000118689,ENSG00000253729,ENSG00000051180,ENSG00000140451,ENSG00000165392…
GO:0050681	androgen receptor binding	molecular_function	6.7657e-05	0.0031493	18	2312	49	22156	ENSG00000123143,ENSG00000165671,ENSG00000134058,ENSG00000127616,ENSG00000116288,ENSG00000124151,ENSG00000180530,ENSG00000078043,ENSG00000012048,ENSG00000084676,ENSG00000101161,ENSG00000114861,ENSG00000063978,ENSG00000168036,ENSG00000033800,ENSG00000107077,ENSG00000100393,ENSG00000004487
GO:0007033	vacuole organization	biological_process	6.7917e-05	0.0031538	39	2312	161	22156	ENSG00000125703,ENSG00000197548,ENSG00000104341,ENSG00000111670,ENSG00000038532,ENSG00000152223,ENSG00000113273,ENSG00000134851,ENSG00000143669,ENSG00000110497,ENSG00000132405,ENSG00000112210,ENSG00000168172,ENSG00000097033,ENSG00000069329,ENSG00000198382,ENSG00000103148,ENSG00000153339,ENSG00000164073,ENSG00000112893,ENSG00000126775,ENSG00000166471,ENSG00000157954,ENSG00000135018,ENSG00000144566…
GO:0004722	protein serine/threonine phosphatase activity	molecular_function	6.8617e-05	0.0031748	24	2312	77	22156	ENSG00000081913,ENSG00000120910,ENSG00000122484,ENSG00000154845,ENSG00000175470,ENSG00000040199,ENSG00000170836,ENSG00000213639,ENSG00000108061,ENSG00000086717,ENSG00000132323,ENSG00000137713,ENSG00000107758,ENSG00000167393,ENSG00000171862,ENSG00000060069,ENSG00000160075,ENSG00000138814,ENSG00000138032,ENSG00000100614,ENSG00000104695,ENSG00000221823,ENSG00000100330,ENSG00000119414
GO:0006892	post-Golgi vesicle-mediated transport	biological_process	6.8695e-05	0.0031748	34	2312	116	22156	ENSG00000151150,ENSG00000076321,ENSG00000204628,ENSG00000197969,ENSG00000061987,ENSG00000134287,ENSG00000127603,ENSG00000173163,ENSG00000123240,ENSG00000185722,ENSG00000137177,ENSG00000142197,ENSG00000138190,ENSG00000144674,ENSG00000197081,ENSG00000070367,ENSG00000148396,ENSG00000107862,ENSG00000131558,ENSG00000112685,ENSG00000185896,ENSG00000178950,ENSG00000115306,ENSG00000143952,ENSG00000168374…
GO:0035257	nuclear hormone receptor binding	molecular_function	7.5165e-05	0.0034656	39	2312	153	22156	ENSG00000171456,ENSG00000141027,ENSG00000166949,ENSG00000008405,ENSG00000033800,ENSG00000168036,ENSG00000125107,ENSG00000063978,ENSG00000196498,ENSG00000012504,ENSG00000084676,ENSG00000012048,ENSG00000140396,ENSG00000125686,ENSG00000123143,ENSG00000165671,ENSG00000116288,ENSG00000127616,ENSG00000103671,ENSG00000100644,ENSG00000004487,ENSG00000100393,ENSG00000171497,ENSG00000132170,ENSG00000168610…
GO:0004003	ATP-dependent DNA helicase activity	molecular_function	7.9282e-05	0.0036468	16	2312	39	22156	ENSG00000104320,ENSG00000140451,ENSG00000173575,ENSG00000136492,ENSG00000076003,ENSG00000165392,ENSG00000112249,ENSG00000145907,ENSG00000079246,ENSG00000128908,ENSG00000175792,ENSG00000004700,ENSG00000104738,ENSG00000111642,ENSG00000135829,ENSG00000197299
GO:0008139	nuclear localization sequence binding	molecular_function	8.385e-05	0.0038478	12	2312	27	22156	ENSG00000114030,ENSG00000025800,ENSG00000105576,ENSG00000064419,ENSG00000196313,ENSG00000083312,ENSG00000089234,ENSG00000108424,ENSG00000196911,ENSG00000126883,ENSG00000124789,ENSG00000110713
GO:0008026	ATP-dependent helicase activity	molecular_function	8.47e-05	0.0038686	25	2312	93	22156	ENSG00000076003,ENSG00000165392,ENSG00000112249,ENSG00000145907,ENSG00000079246,ENSG00000067248,ENSG00000141543,ENSG00000173575,ENSG00000136492,ENSG00000104320,ENSG00000039123,ENSG00000134815,ENSG00000165732,ENSG00000140451,ENSG00000109606,ENSG00000135829,ENSG00000197299,ENSG00000104738,ENSG00000111642,ENSG00000175792,ENSG00000005100,ENSG00000067596,ENSG00000004700,ENSG00000047188,ENSG00000128908
GO:0070035	purine NTP-dependent helicase activity	molecular_function	8.47e-05	0.0038686	25	2312	93	22156	ENSG00000079246,ENSG00000145907,ENSG00000112249,ENSG00000165392,ENSG00000076003,ENSG00000141543,ENSG00000067248,ENSG00000136492,ENSG00000173575,ENSG00000165732,ENSG00000140451,ENSG00000134815,ENSG00000039123,ENSG00000104320,ENSG00000197299,ENSG00000109606,ENSG00000135829,ENSG00000111642,ENSG00000104738,ENSG00000004700,ENSG00000067596,ENSG00000005100,ENSG00000175792,ENSG00000128908,ENSG00000047188
GO:0003743	translation initiation factor activity	molecular_function	9.0611e-05	0.0041289	16	2312	58	22156	ENSG00000145191,ENSG00000110321,ENSG00000126070,ENSG00000123908,ENSG00000100664,ENSG00000107581,ENSG00000175376,ENSG00000184708,ENSG00000067248,ENSG00000084623,ENSG00000100353,ENSG00000104408,ENSG00000149100,ENSG00000144895,ENSG00000106263,ENSG00000075151
GO:0032880	regulation of protein localization	biological_process	9.314e-05	0.0042342	115	2312	698	22156	ENSG00000132953,ENSG00000115977,ENSG00000149269,ENSG00000119185,ENSG00000087470,ENSG00000155657,ENSG00000166579,ENSG00000129158,ENSG00000103769,ENSG00000145730,ENSG00000114126,ENSG00000198707,ENSG00000150630,ENSG00000168502,ENSG00000076382,ENSG00000178568,ENSG00000097033,ENSG00000164808,ENSG00000069329,ENSG00000141376,ENSG00000169896,ENSG00000172071,ENSG00000005810,ENSG00000168615,ENSG00000164151…
GO:0016192	vesicle-mediated transport	biological_process	9.359e-05	0.0042355	314	2312	2258	22156	ENSG00000150527,ENSG00000087470,ENSG00000138674,ENSG00000182621,ENSG00000099250,ENSG00000054523,ENSG00000157764,ENSG00000131236,ENSG00000128585,ENSG00000110395,ENSG00000138160,ENSG00000106266,ENSG00000206560,ENSG00000138814,ENSG00000185722,ENSG00000151532,ENSG00000213047,ENSG00000061676,ENSG00000137509,ENSG00000141447,ENSG00000086758,ENSG00000182533,ENSG00000178950,ENSG00000152056,ENSG00000162337…
GO:0016605	PML body	cellular_component	9.3604e-05	0.0042355	31	2312	109	22156	ENSG00000085224,ENSG00000197299,ENSG00000033800,ENSG00000063978,ENSG00000147421,ENSG00000102921,ENSG00000161011,ENSG00000112200,ENSG00000076321,ENSG00000166889,ENSG00000175054,ENSG00000110422,ENSG00000198887,ENSG00000187555,ENSG00000159256,ENSG00000163904,ENSG00000139372,ENSG00000116288,ENSG00000177302,ENSG00000184708,ENSG00000183765,ENSG00000163349,ENSG00000121741,ENSG00000104408,ENSG00000072609…
GO:0006417	regulation of translation	biological_process	9.6589e-05	0.0043604	65	2312	417	22156	ENSG00000134644,ENSG00000100664,ENSG00000120705,ENSG00000123908,ENSG00000159217,ENSG00000110321,ENSG00000257103,ENSG00000114416,ENSG00000136937,ENSG00000020577,ENSG00000145191,ENSG00000172071,ENSG00000109618,ENSG00000120662,ENSG00000113742,ENSG00000100353,ENSG00000121774,ENSG00000182973,ENSG00000196730,ENSG00000125107,ENSG00000118689,ENSG00000106263,ENSG00000100354,ENSG00000184708,ENSG00000089154…
GO:0034968	histone lysine methylation	biological_process	9.7858e-05	0.0044075	33	2312	121	22156	ENSG00000066135,ENSG00000109685,ENSG00000012048,ENSG00000157212,ENSG00000196363,ENSG00000137815,ENSG00000165671,ENSG00000181090,ENSG00000085276,ENSG00000143379,ENSG00000106462,ENSG00000130816,ENSG00000168036,ENSG00000147548,ENSG00000113648,ENSG00000080345,ENSG00000104885,ENSG00000181555,ENSG00000005483,ENSG00000178691,ENSG00000054267,ENSG00000129691,ENSG00000147162,ENSG00000074266,ENSG00000004487…
GO:0035097	histone methyltransferase complex	cellular_component	9.8927e-05	0.0044453	28	2312	104	22156	ENSG00000107077,ENSG00000106462,ENSG00000008083,ENSG00000025293,ENSG00000127663,ENSG00000112200,ENSG00000117139,ENSG00000215421,ENSG00000175792,ENSG00000168813,ENSG00000136891,ENSG00000120071,ENSG00000174197,ENSG00000048052,ENSG00000074266,ENSG00000171634,ENSG00000055609,ENSG00000162521,ENSG00000198646,ENSG00000073614,ENSG00000130699,ENSG00000178691,ENSG00000196363,ENSG00000129691,ENSG00000108395…
GO:0008017	microtubule binding	molecular_function	0.00010006	0.0044858	60	2312	249	22156	ENSG00000128881,ENSG00000168502,ENSG00000134982,ENSG00000138160,ENSG00000166004,ENSG00000186638,ENSG00000157107,ENSG00000214595,ENSG00000118193,ENSG00000076382,ENSG00000168172,ENSG00000015133,ENSG00000066629,ENSG00000137177,ENSG00000136861,ENSG00000139354,ENSG00000156232,ENSG00000166037,ENSG00000068796,ENSG00000197959,ENSG00000175216,ENSG00000180376,ENSG00000107771,ENSG00000130559,ENSG00000138095…
GO:0004721	phosphoprotein phosphatase activity	molecular_function	0.00010479	0.0046789	47	2312	199	22156	ENSG00000152104,ENSG00000164045,ENSG00000169410,ENSG00000088179,ENSG00000144724,ENSG00000086717,ENSG00000132323,ENSG00000137713,ENSG00000066027,ENSG00000076201,ENSG00000120910,ENSG00000285976,ENSG00000132670,ENSG00000173482,ENSG00000149177,ENSG00000144048,ENSG00000167393,ENSG00000171862,ENSG00000160075,ENSG00000138814,ENSG00000116675,ENSG00000213639,ENSG00000108061,ENSG00000170836,ENSG00000141298…
GO:0006984	ER-nucleus signaling pathway	biological_process	0.00010485	0.0046789	20	2312	72	22156	ENSG00000152348,ENSG00000159461,ENSG00000114650,ENSG00000118217,ENSG00000051108,ENSG00000012174,ENSG00000144895,ENSG00000172071,ENSG00000108588,ENSG00000174437,ENSG00000082701,ENSG00000164463,ENSG00000186480,ENSG00000204628,ENSG00000116044,ENSG00000074964,ENSG00000125629,ENSG00000100393,ENSG00000124164,ENSG00000136986
GO:0031571	mitotic G1 DNA damage checkpoint	biological_process	0.00010623	0.0047296	19	2312	72	22156	ENSG00000103479,ENSG00000158402,ENSG00000087586,ENSG00000169372,ENSG00000106144,ENSG00000111596,ENSG00000183765,ENSG00000135679,ENSG00000182973,ENSG00000253729,ENSG00000168411,ENSG00000204120,ENSG00000125107,ENSG00000113300,ENSG00000149311,ENSG00000101412,ENSG00000100393,ENSG00000114126,ENSG00000116017
GO:0003684	damaged DNA binding	molecular_function	0.00010729	0.0047659	21	2312	72	22156	ENSG00000070501,ENSG00000106399,ENSG00000139372,ENSG00000079246,ENSG00000070950,ENSG00000062822,ENSG00000005339,ENSG00000135945,ENSG00000012048,ENSG00000170734,ENSG00000076248,ENSG00000067369,ENSG00000104320,ENSG00000051341,ENSG00000101773,ENSG00000101751,ENSG00000119318,ENSG00000113318,ENSG00000114026,ENSG00000100393,ENSG00000136936
GO:0031497	chromatin assembly	biological_process	0.00011087	0.0049138	26	2312	176	22156	ENSG00000127483,ENSG00000153147,ENSG00000113648,ENSG00000162521,ENSG00000120334,ENSG00000048649,ENSG00000105011,ENSG00000101596,ENSG00000123219,ENSG00000142856,ENSG00000132780,ENSG00000185420,ENSG00000137812,ENSG00000167670,ENSG00000122390,ENSG00000175792,ENSG00000102384,ENSG00000102974,ENSG00000119969,ENSG00000188976,ENSG00000156650,ENSG00000085224,ENSG00000146414,ENSG00000159374,ENSG00000205531…
GO:0016922	ligand-dependent nuclear receptor binding	molecular_function	0.00011186	0.0049466	11	2312	19	22156	ENSG00000084676,ENSG00000122779,ENSG00000124151,ENSG00000012504,ENSG00000196498,ENSG00000014824,ENSG00000117713,ENSG00000103671,ENSG00000140396,ENSG00000076108,ENSG00000125686
GO:0042147	retrograde transport, endosome to Golgi	biological_process	0.00011542	0.0050922	26	2312	95	22156	ENSG00000082805,ENSG00000075785,ENSG00000135823,ENSG00000004766,ENSG00000106266,ENSG00000069329,ENSG00000036054,ENSG00000185722,ENSG00000129493,ENSG00000067208,ENSG00000141367,ENSG00000132405,ENSG00000122958,ENSG00000008869,ENSG00000141252,ENSG00000115020,ENSG00000164292,ENSG00000175582,ENSG00000143952,ENSG00000008294,ENSG00000135968,ENSG00000151532,ENSG00000122490,ENSG00000107862,ENSG00000089006…
GO:2001233	regulation of apoptotic signaling pathway	biological_process	0.00011958	0.0052638	67	2312	419	22156	ENSG00000213619,ENSG00000166949,ENSG00000143514,ENSG00000115170,ENSG00000148411,ENSG00000106799,ENSG00000112096,ENSG00000101412,ENSG00000082701,ENSG00000185104,ENSG00000158161,ENSG00000134308,ENSG00000012048,ENSG00000115760,ENSG00000088808,ENSG00000091732,ENSG00000101109,ENSG00000136603,ENSG00000135679,ENSG00000105928,ENSG00000080815,ENSG00000106144,ENSG00000015171,ENSG00000196588,ENSG00000004487…
GO:0046822	regulation of nucleocytoplasmic transport	biological_process	0.00012363	0.00543	38	2312	157	22156	ENSG00000121774,ENSG00000124571,ENSG00000126883,ENSG00000181555,ENSG00000079999,ENSG00000100401,ENSG00000112210,ENSG00000114346,ENSG00000152104,ENSG00000135829,ENSG00000105647,ENSG00000128602,ENSG00000039068,ENSG00000132953,ENSG00000138376,ENSG00000184304,ENSG00000080815,ENSG00000135679,ENSG00000173933,ENSG00000116288,ENSG00000137770,ENSG00000125686,ENSG00000124789,ENSG00000153071,ENSG00000138757…
GO:0051651	maintenance of location in cell	biological_process	0.00012705	0.0055676	39	2312	164	22156	ENSG00000168172,ENSG00000066279,ENSG00000079999,ENSG00000078674,ENSG00000166037,ENSG00000048707,ENSG00000134982,ENSG00000198382,ENSG00000076382,ENSG00000135837,ENSG00000159256,ENSG00000136240,ENSG00000127914,ENSG00000151150,ENSG00000164828,ENSG00000121957,ENSG00000163539,ENSG00000197969,ENSG00000114346,ENSG00000002822,ENSG00000080986,ENSG00000136068,ENSG00000113558,ENSG00000135968,ENSG00000007168…
GO:0006605	protein targeting	biological_process	0.00012926	0.0056517	96	2312	620	22156	ENSG00000106799,ENSG00000154710,ENSG00000166949,ENSG00000118762,ENSG00000105221,ENSG00000185104,ENSG00000124486,ENSG00000175893,ENSG00000114423,ENSG00000155393,ENSG00000153071,ENSG00000127980,ENSG00000129003,ENSG00000075785,ENSG00000196911,ENSG00000018510,ENSG00000080815,ENSG00000182606,ENSG00000196313,ENSG00000184304,ENSG00000105576,ENSG00000111670,ENSG00000163002,ENSG00000168610,ENSG00000148498…
GO:0007088	regulation of mitosis	biological_process	0.00013328	0.0057974	37	2312	181	22156	ENSG00000158402,ENSG00000118816,ENSG00000130695,ENSG00000156831,ENSG00000144635,ENSG00000053900,ENSG00000138182,ENSG00000149311,ENSG00000118007,ENSG00000162063,ENSG00000162337,ENSG00000198887,ENSG00000137804,ENSG00000153187,ENSG00000010244,ENSG00000134982,ENSG00000138160,ENSG00000087586,ENSG00000156970,ENSG00000126226,ENSG00000036257,ENSG00000133302,ENSG00000094880,ENSG00000136861,ENSG00000113648…
GO:0051783	regulation of nuclear division	biological_process	0.00013328	0.0057974	37	2312	181	22156	ENSG00000156970,ENSG00000087586,ENSG00000134982,ENSG00000138160,ENSG00000094880,ENSG00000133302,ENSG00000036257,ENSG00000126226,ENSG00000113648,ENSG00000136861,ENSG00000119906,ENSG00000184445,ENSG00000071539,ENSG00000169679,ENSG00000171105,ENSG00000080986,ENSG00000002822,ENSG00000119408,ENSG00000094804,ENSG00000083937,ENSG00000072501,ENSG00000108055,ENSG00000158402,ENSG00000130695,ENSG00000118816…
GO:0000932	cytoplasmic mRNA processing body	cellular_component	0.00013349	0.0057974	25	2312	100	22156	ENSG00000126070,ENSG00000257103,ENSG00000110367,ENSG00000123908,ENSG00000166889,ENSG00000198900,ENSG00000151014,ENSG00000134644,ENSG00000056586,ENSG00000144535,ENSG00000020577,ENSG00000152520,ENSG00000125107,ENSG00000135870,ENSG00000041357,ENSG00000161011,ENSG00000161057,ENSG00000100354,ENSG00000131018,ENSG00000179151,ENSG00000184708,ENSG00000172795,ENSG00000111596,ENSG00000153048,ENSG00000135387
GO:0007063	regulation of sister chromatid cohesion	biological_process	0.00013426	0.0058182	10	2312	19	22156	ENSG00000168036,ENSG00000169679,ENSG00000133302,ENSG00000062650,ENSG00000119906,ENSG00000156831,ENSG00000102974,ENSG00000113648,ENSG00000198887,ENSG00000147099
GO:0000781	chromosome, telomeric region	cellular_component	0.00014243	0.0061471	36	2312	175	22156	ENSG00000138346,ENSG00000113648,ENSG00000080345,ENSG00000104320,ENSG00000104885,ENSG00000132604,ENSG00000107290,ENSG00000062822,ENSG00000183765,ENSG00000004487,ENSG00000124535,ENSG00000147421,ENSG00000134371,ENSG00000139618,ENSG00000079134,ENSG00000085224,ENSG00000051180,ENSG00000253729,ENSG00000156831,ENSG00000140451,ENSG00000067369,ENSG00000254093,ENSG00000101596,ENSG00000165392,ENSG00000079246…
GO:0065004	protein-DNA complex assembly	biological_process	0.00014249	0.0061471	41	2312	267	22156	ENSG00000161057,ENSG00000127483,ENSG00000153147,ENSG00000133997,ENSG00000145734,ENSG00000113648,ENSG00000139842,ENSG00000134058,ENSG00000048649,ENSG00000132780,ENSG00000185420,ENSG00000104221,ENSG00000122390,ENSG00000175792,ENSG00000136936,ENSG00000112701,ENSG00000020426,ENSG00000118260,ENSG00000085224,ENSG00000076108,ENSG00000187109,ENSG00000028839,ENSG00000051180,ENSG00000162521,ENSG00000127616…
GO:0030518	intracellular steroid hormone receptor signaling pathway	biological_process	0.00014568	0.0062711	37	2312	152	22156	ENSG00000078043,ENSG00000103126,ENSG00000124151,ENSG00000180530,ENSG00000067113,ENSG00000134058,ENSG00000198646,ENSG00000108510,ENSG00000155846,ENSG00000113580,ENSG00000100393,ENSG00000117713,ENSG00000160633,ENSG00000067955,ENSG00000145604,ENSG00000149269,ENSG00000114861,ENSG00000012048,ENSG00000153071,ENSG00000084676,ENSG00000196498,ENSG00000137693,ENSG00000197256,ENSG00000103671,ENSG00000111596…
GO:0051656	establishment of organelle localization	biological_process	0.00014601	0.0062712	79	2312	381	22156	ENSG00000169398,ENSG00000102189,ENSG00000101310,ENSG00000079332,ENSG00000080815,ENSG00000167632,ENSG00000092108,ENSG00000142945,ENSG00000119414,ENSG00000121621,ENSG00000137804,ENSG00000107862,ENSG00000054654,ENSG00000082701,ENSG00000082898,ENSG00000132912,ENSG00000100934,ENSG00000127022,ENSG00000180398,ENSG00000197959,ENSG00000110075,ENSG00000118193,ENSG00000100345,ENSG00000113615,ENSG00000169251…
GO:0044773	mitotic DNA damage checkpoint	biological_process	0.00014815	0.0063477	23	2312	92	22156	ENSG00000104320,ENSG00000253729,ENSG00000168411,ENSG00000106144,ENSG00000169372,ENSG00000092853,ENSG00000087586,ENSG00000158402,ENSG00000103479,ENSG00000182973,ENSG00000183765,ENSG00000135679,ENSG00000160551,ENSG00000111596,ENSG00000100393,ENSG00000116017,ENSG00000114126,ENSG00000204120,ENSG00000101412,ENSG00000149311,ENSG00000113300,ENSG00000197299,ENSG00000125107
GO:0032270	positive regulation of cellular protein metabolic process	biological_process	0.00014854	0.0063477	187	2312	1249	22156	ENSG00000123975,ENSG00000106804,ENSG00000013588,ENSG00000147162,ENSG00000160551,ENSG00000101966,ENSG00000079999,ENSG00000171862,ENSG00000104408,ENSG00000119487,ENSG00000078902,ENSG00000197461,ENSG00000106305,ENSG00000151876,ENSG00000114346,ENSG00000159692,ENSG00000213923,ENSG00000185043,ENSG00000173163,ENSG00000136754,ENSG00000204628,ENSG00000197548,ENSG00000168610,ENSG00000170962,ENSG00000161813…
GO:0009896	positive regulation of catabolic process	biological_process	0.00014877	0.0063477	64	2312	337	22156	ENSG00000048707,ENSG00000168615,ENSG00000174989,ENSG00000097033,ENSG00000143207,ENSG00000169084,ENSG00000100226,ENSG00000034677,ENSG00000123908,ENSG00000147649,ENSG00000171105,ENSG00000123240,ENSG00000105723,ENSG00000169139,ENSG00000100354,ENSG00000050748,ENSG00000132356,ENSG00000273734,ENSG00000170525,ENSG00000123124,ENSG00000135362,ENSG00000078747,ENSG00000001629,ENSG00000160360,ENSG00000078618…
GO:0051302	regulation of cell division	biological_process	0.00014913	0.0063492	36	2312	172	22156	ENSG00000090565,ENSG00000104218,ENSG00000197299,ENSG00000138182,ENSG00000144283,ENSG00000137807,ENSG00000115760,ENSG00000164066,ENSG00000101350,ENSG00000080839,ENSG00000078142,ENSG00000103769,ENSG00000198901,ENSG00000170962,ENSG00000139618,ENSG00000204628,ENSG00000145431,ENSG00000119185,ENSG00000094804,ENSG00000185043,ENSG00000114346,ENSG00000065243,ENSG00000162413,ENSG00000137177,ENSG00000124151…
GO:0030071	regulation of mitotic metaphase/anaphase transition	biological_process	0.00015088	0.0064096	17	2312	52	22156	ENSG00000156970,ENSG00000134982,ENSG00000094880,ENSG00000036257,ENSG00000126226,ENSG00000144635,ENSG00000136861,ENSG00000156831,ENSG00000071539,ENSG00000053900,ENSG00000169679,ENSG00000080986,ENSG00000002822,ENSG00000149311,ENSG00000119408,ENSG00000094804,ENSG00000010244
GO:0043486	histone exchange	biological_process	0.00015425	0.0065385	15	2312	62	22156	ENSG00000137812,ENSG00000163159,ENSG00000175792,ENSG00000153147,ENSG00000102384,ENSG00000068878,ENSG00000162521,ENSG00000120334,ENSG00000048649,ENSG00000282034,ENSG00000123219,ENSG00000143401,ENSG00000142856,ENSG00000132780,ENSG00000080603
GO:1902099	regulation of metaphase/anaphase transition of cell cycle	biological_process	0.00015844	0.0067019	17	2312	53	22156	ENSG00000010244,ENSG00000080986,ENSG00000169679,ENSG00000002822,ENSG00000149311,ENSG00000119408,ENSG00000094804,ENSG00000071539,ENSG00000053900,ENSG00000144635,ENSG00000136861,ENSG00000156831,ENSG00000094880,ENSG00000036257,ENSG00000126226,ENSG00000156970,ENSG00000134982
GO:0044783	G1 DNA damage checkpoint	biological_process	0.00016148	0.0068152	19	2312	73	22156	ENSG00000183765,ENSG00000135679,ENSG00000182973,ENSG00000111596,ENSG00000169372,ENSG00000106144,ENSG00000158402,ENSG00000087586,ENSG00000103479,ENSG00000168411,ENSG00000253729,ENSG00000149311,ENSG00000101412,ENSG00000125107,ENSG00000113300,ENSG00000204120,ENSG00000116017,ENSG00000114126,ENSG00000100393
GO:0006491	N-glycan processing	biological_process	0.00017062	0.0071858	9	2312	16	22156	ENSG00000033170,ENSG00000161013,ENSG00000071073,ENSG00000111885,ENSG00000112893,ENSG00000177239,ENSG00000089597,ENSG00000198162,ENSG00000111670
GO:0007050	cell cycle arrest	biological_process	0.00017713	0.007432	48	2312	259	22156	ENSG00000087586,ENSG00000134982,ENSG00000103479,ENSG00000005483,ENSG00000121774,ENSG00000169372,ENSG00000141564,ENSG00000183765,ENSG00000036257,ENSG00000134058,ENSG00000182973,ENSG00000140836,ENSG00000104320,ENSG00000139842,ENSG00000167393,ENSG00000156232,ENSG00000113300,ENSG00000100393,ENSG00000152409,ENSG00000114126,ENSG00000138376,ENSG00000110321,ENSG00000116017,ENSG00000158402,ENSG00000108094…
GO:0000122	negative regulation of transcription from RNA polymerase II promoter	biological_process	0.00017723	0.007432	134	2312	880	22156	ENSG00000066135,ENSG00000012504,ENSG00000073614,ENSG00000140396,ENSG00000080839,ENSG00000104881,ENSG00000125686,ENSG00000141027,ENSG00000168036,ENSG00000105176,ENSG00000148516,ENSG00000074181,ENSG00000180530,ENSG00000140836,ENSG00000063438,ENSG00000177425,ENSG00000141905,ENSG00000048052,ENSG00000109320,ENSG00000161011,ENSG00000067955,ENSG00000134371,ENSG00000147421,ENSG00000108840,ENSG00000163872…
GO:0006310	DNA recombination	biological_process	0.00018078	0.0075645	57	2312	291	22156	ENSG00000139618,ENSG00000178966,ENSG00000071539,ENSG00000083093,ENSG00000079134,ENSG00000101773,ENSG00000119684,ENSG00000004487,ENSG00000004700,ENSG00000114030,ENSG00000124535,ENSG00000175792,ENSG00000164808,ENSG00000198646,ENSG00000051341,ENSG00000104320,ENSG00000181544,ENSG00000111877,ENSG00000080345,ENSG00000133789,ENSG00000136492,ENSG00000132604,ENSG00000168411,ENSG00000181555,ENSG00000107290…
GO:0072686	mitotic spindle	cellular_component	0.00019079	0.0079661	29	2312	112	22156	ENSG00000066279,ENSG00000163872,ENSG00000100401,ENSG00000137807,ENSG00000136861,ENSG00000088325,ENSG00000141367,ENSG00000066629,ENSG00000076382,ENSG00000100154,ENSG00000047849,ENSG00000138160,ENSG00000087586,ENSG00000121621,ENSG00000108055,ENSG00000153187,ENSG00000141027,ENSG00000137804,ENSG00000013810,ENSG00000072501,ENSG00000118007,ENSG00000002822,ENSG00000114346,ENSG00000144283,ENSG00000145348…
GO:0001085	RNA polymerase II transcription factor binding	molecular_function	0.00019194	0.0079968	34	2312	140	22156	ENSG00000132170,ENSG00000147649,ENSG00000100393,ENSG00000113649,ENSG00000004487,ENSG00000153767,ENSG00000168610,ENSG00000175792,ENSG00000065526,ENSG00000131196,ENSG00000116044,ENSG00000101773,ENSG00000108840,ENSG00000118260,ENSG00000142599,ENSG00000135829,ENSG00000197265,ENSG00000064313,ENSG00000005339,ENSG00000103479,ENSG00000141027,ENSG00000105556,ENSG00000153187,ENSG00000187079,ENSG00000166949…
GO:0006901	vesicle coating	biological_process	0.00019802	0.0082325	26	2312	93	22156	ENSG00000138674,ENSG00000138802,ENSG00000100934,ENSG00000149182,ENSG00000006125,ENSG00000113282,ENSG00000073921,ENSG00000148396,ENSG00000107862,ENSG00000109861,ENSG00000119414,ENSG00000113615,ENSG00000105063,ENSG00000079332,ENSG00000167632,ENSG00000011405,ENSG00000157107,ENSG00000036257,ENSG00000092108,ENSG00000114354,ENSG00000141367,ENSG00000101310,ENSG00000180398,ENSG00000206560,ENSG00000110075…
GO:0005575	cellular_component	cellular_component	0.00019844	0.0082326	2242	2312	21125	22156	ENSG00000134910,ENSG00000120253,ENSG00000171634,ENSG00000137145,ENSG00000101639,ENSG00000136758,ENSG00000205339,ENSG00000083093,ENSG00000160633,ENSG00000259399,ENSG00000173575,ENSG00000130396,ENSG00000197265,ENSG00000138814,ENSG00000164808,ENSG00000157637,ENSG00000014824,ENSG00000121057,ENSG00000183283,ENSG00000140153,ENSG00000163785,ENSG00000173715,ENSG00000230124,ENSG00000102471,ENSG00000134758…
GO:0017111	nucleoside-triphosphatase activity	molecular_function	0.00020149	0.0083246	158	2312	971	22156	ENSG00000138160,ENSG00000058668,ENSG00000125257,ENSG00000168118,ENSG00000138346,ENSG00000134815,ENSG00000104320,ENSG00000111877,ENSG00000039123,ENSG00000173575,ENSG00000164292,ENSG00000154265,ENSG00000066933,ENSG00000049541,ENSG00000119684,ENSG00000136758,ENSG00000177200,ENSG00000087470,ENSG00000047249,ENSG00000116688,ENSG00000139725,ENSG00000168385,ENSG00000100664,ENSG00000171634,ENSG00000067596…
GO:0048856	anatomical structure development	biological_process	0.00020152	0.0083246	774	2312	5977	22156	ENSG00000180370,ENSG00000197256,ENSG00000078699,ENSG00000085511,ENSG00000116641,ENSG00000136205,ENSG00000006607,ENSG00000068024,ENSG00000144451,ENSG00000105723,ENSG00000173218,ENSG00000198431,ENSG00000108953,ENSG00000257923,ENSG00000169139,ENSG00000132356,ENSG00000253729,ENSG00000137509,ENSG00000054282,ENSG00000152763,ENSG00000152767,ENSG00000141298,ENSG00000038295,ENSG00000100201,ENSG00000274211…
GO:0008380	RNA splicing	biological_process	0.00020885	0.0086091	72	2312	479	22156	ENSG00000135829,ENSG00000109606,ENSG00000122882,ENSG00000101161,ENSG00000077312,ENSG00000164548,ENSG00000021776,ENSG00000137948,ENSG00000159140,ENSG00000004487,ENSG00000007392,ENSG00000145833,ENSG00000136709,ENSG00000145216,ENSG00000107290,ENSG00000125970,ENSG00000123200,ENSG00000116350,ENSG00000064607,ENSG00000105705,ENSG00000213079,ENSG00000125676,ENSG00000163156,ENSG00000149187,ENSG00000102317…
GO:0032434	regulation of proteasomal ubiquitin-dependent protein catabolic process	biological_process	0.0002129	0.0087579	29	2312	129	22156	ENSG00000204628,ENSG00000079387,ENSG00000102921,ENSG00000082701,ENSG00000173473,ENSG00000033800,ENSG00000038532,ENSG00000213923,ENSG00000173163,ENSG00000187555,ENSG00000001084,ENSG00000119318,ENSG00000034677,ENSG00000204463,ENSG00000087586,ENSG00000001629,ENSG00000143207,ENSG00000135679,ENSG00000080815,ENSG00000174989,ENSG00000116514,ENSG00000116288,ENSG00000147162,ENSG00000079999,ENSG00000072609…
GO:0031123	RNA 3'-end processing	biological_process	0.00021975	0.0090203	37	2312	194	22156	ENSG00000143493,ENSG00000141543,ENSG00000111596,ENSG00000100650,ENSG00000100354,ENSG00000072756,ENSG00000142192,ENSG00000102786,ENSG00000149532,ENSG00000116350,ENSG00000125107,ENSG00000152520,ENSG00000090060,ENSG00000205323,ENSG00000125676,ENSG00000213079,ENSG00000136709,ENSG00000117419,ENSG00000100722,ENSG00000182973,ENSG00000164329,ENSG00000145216,ENSG00000160075,ENSG00000134371,ENSG00000077312…
GO:0032392	DNA geometric change	biological_process	0.00022088	0.0090478	22	2312	70	22156	ENSG00000175792,ENSG00000004700,ENSG00000128908,ENSG00000197275,ENSG00000197299,ENSG00000135829,ENSG00000101003,ENSG00000111642,ENSG00000104738,ENSG00000107290,ENSG00000136492,ENSG00000173575,ENSG00000111877,ENSG00000104320,ENSG00000140451,ENSG00000051180,ENSG00000138346,ENSG00000076003,ENSG00000079246,ENSG00000145907,ENSG00000112249,ENSG00000165392
GO:0016571	histone methylation	biological_process	0.00022496	0.0091954	36	2312	144	22156	ENSG00000066135,ENSG00000012504,ENSG00000109685,ENSG00000012048,ENSG00000157212,ENSG00000196363,ENSG00000137815,ENSG00000165671,ENSG00000181090,ENSG00000085276,ENSG00000143379,ENSG00000106462,ENSG00000130816,ENSG00000168036,ENSG00000147548,ENSG00000113648,ENSG00000080345,ENSG00000104885,ENSG00000181555,ENSG00000178691,ENSG00000005483,ENSG00000054267,ENSG00000159086,ENSG00000129691,ENSG00000147162…
GO:0030695	GTPase regulator activity	molecular_function	0.00022614	0.0092243	131	2312	647	22156	ENSG00000132359,ENSG00000156052,ENSG00000100401,ENSG00000197461,ENSG00000188559,ENSG00000170456,ENSG00000114346,ENSG00000108239,ENSG00000151491,ENSG00000116991,ENSG00000100852,ENSG00000102218,ENSG00000217128,ENSG00000185291,ENSG00000169398,ENSG00000066777,ENSG00000101310,ENSG00000067208,ENSG00000141556,ENSG00000105186,ENSG00000146376,ENSG00000164253,ENSG00000165219,ENSG00000071205,ENSG00000035499…
GO:0000910	cytokinesis	biological_process	0.00023034	0.0093758	33	2312	138	22156	ENSG00000137807,ENSG00000115760,ENSG00000170248,ENSG00000101350,ENSG00000078142,ENSG00000152503,ENSG00000138071,ENSG00000011295,ENSG00000090565,ENSG00000137804,ENSG00000104218,ENSG00000115306,ENSG00000115091,ENSG00000144283,ENSG00000138182,ENSG00000162413,ENSG00000137177,ENSG00000181555,ENSG00000134982,ENSG00000100345,ENSG00000087586,ENSG00000097033,ENSG00000036257,ENSG00000198382,ENSG00000118193…
GO:0016462	pyrophosphatase activity	molecular_function	0.00023082	0.0093758	164	2312	1024	22156	ENSG00000165732,ENSG00000143748,ENSG00000136492,ENSG00000161057,ENSG00000100345,ENSG00000186638,ENSG00000070950,ENSG00000118193,ENSG00000020426,ENSG00000117528,ENSG00000175792,ENSG00000185842,ENSG00000175582,ENSG00000163655,ENSG00000119912,ENSG00000135829,ENSG00000132394,ENSG00000144635,ENSG00000167578,ENSG00000133657,ENSG00000274810,ENSG00000101596,ENSG00000101350,ENSG00000142945,ENSG00000141543…
GO:0051338	regulation of transferase activity	biological_process	0.00023604	0.0095679	151	2312	954	22156	ENSG00000058668,ENSG00000005700,ENSG00000110395,ENSG00000183283,ENSG00000102572,ENSG00000104320,ENSG00000114904,ENSG00000205339,ENSG00000119185,ENSG00000104375,ENSG00000049541,ENSG00000155657,ENSG00000197381,ENSG00000107263,ENSG00000146918,ENSG00000157764,ENSG00000092853,ENSG00000123143,ENSG00000065559,ENSG00000180370,ENSG00000127191,ENSG00000116288,ENSG00000085511,ENSG00000132356,ENSG00000047579…
GO:0030433	ER-associated protein catabolic process	biological_process	0.00023771	0.0096155	19	2312	84	22156	ENSG00000160087,ENSG00000121060,ENSG00000108588,ENSG00000159461,ENSG00000177239,ENSG00000104969,ENSG00000204463,ENSG00000138942,ENSG00000144224,ENSG00000136731,ENSG00000136986,ENSG00000102595,ENSG00000130939,ENSG00000182446,ENSG00000163527,ENSG00000136813,ENSG00000145495,ENSG00000135018,ENSG00000148719
GO:0070271	protein complex biogenesis	biological_process	0.00024093	0.0097053	231	2312	1604	22156	ENSG00000198382,ENSG00000118193,ENSG00000067606,ENSG00000159461,ENSG00000113615,ENSG00000087586,ENSG00000134982,ENSG00000196636,ENSG00000161057,ENSG00000119906,ENSG00000175216,ENSG00000140443,ENSG00000015133,ENSG00000139842,ENSG00000136813,ENSG00000133627,ENSG00000006125,ENSG00000159082,ENSG00000156026,ENSG00000136636,ENSG00000171103,ENSG00000151413,ENSG00000119912,ENSG00000145431,ENSG00000138802…
GO:0072413	signal transduction involved in mitotic cell cycle checkpoint	biological_process	0.00024142	0.0097053	17	2312	66	22156	ENSG00000116017,ENSG00000114126,ENSG00000100393,ENSG00000149311,ENSG00000101412,ENSG00000125107,ENSG00000113300,ENSG00000253729,ENSG00000183765,ENSG00000135679,ENSG00000182973,ENSG00000111596,ENSG00000106144,ENSG00000169372,ENSG00000158402,ENSG00000087586,ENSG00000103479
GO:0072431	signal transduction involved in mitotic G1 DNA damage checkpoint	biological_process	0.00024142	0.0097053	17	2312	66	22156	ENSG00000253729,ENSG00000111596,ENSG00000182973,ENSG00000183765,ENSG00000135679,ENSG00000158402,ENSG00000087586,ENSG00000103479,ENSG00000106144,ENSG00000169372,ENSG00000114126,ENSG00000116017,ENSG00000100393,ENSG00000113300,ENSG00000125107,ENSG00000101412,ENSG00000149311
GO:0018024	histone-lysine N-methyltransferase activity	molecular_function	0.00024203	0.0097095	18	2312	51	22156	ENSG00000106462,ENSG00000143379,ENSG00000116539,ENSG00000147548,ENSG00000136169,ENSG00000074266,ENSG00000085276,ENSG00000055609,ENSG00000185420,ENSG00000196363,ENSG00000178691,ENSG00000005483,ENSG00000129691,ENSG00000165671,ENSG00000181090,ENSG00000109685,ENSG00000104885,ENSG00000181555
GO:0043044	ATP-dependent chromatin remodeling	biological_process	0.00024505	0.0098105	22	2312	90	22156	ENSG00000080603,ENSG00000142856,ENSG00000132780,ENSG00000123219,ENSG00000282034,ENSG00000048649,ENSG00000120334,ENSG00000127616,ENSG00000162521,ENSG00000153147,ENSG00000173575,ENSG00000143401,ENSG00000111642,ENSG00000173473,ENSG00000117713,ENSG00000102384,ENSG00000068878,ENSG00000128908,ENSG00000175792,ENSG00000163939,ENSG00000163159,ENSG00000137812
GO:0008283	cell proliferation	biological_process	0.00024632	0.0098412	287	2312	2210	22156	ENSG00000182533,ENSG00000138182,ENSG00000075711,ENSG00000162337,ENSG00000117139,ENSG00000153187,ENSG00000110330,ENSG00000147044,ENSG00000068024,ENSG00000136205,ENSG00000116641,ENSG00000197256,ENSG00000136104,ENSG00000118689,ENSG00000253729,ENSG00000133703,ENSG00000132356,ENSG00000169139,ENSG00000198431,ENSG00000119185,ENSG00000099250,ENSG00000083093,ENSG00000104375,ENSG00000197381,ENSG00000136758…
GO:0006338	chromatin remodeling	biological_process	0.00025097	0.010006	37	2312	177	22156	ENSG00000120334,ENSG00000049618,ENSG00000113812,ENSG00000162521,ENSG00000127616,ENSG00000142856,ENSG00000080603,ENSG00000068024,ENSG00000101596,ENSG00000282034,ENSG00000123219,ENSG00000198900,ENSG00000137812,ENSG00000119969,ENSG00000102384,ENSG00000128908,ENSG00000168036,ENSG00000111642,ENSG00000198604,ENSG00000143401,ENSG00000153147,ENSG00000173575,ENSG00000048649,ENSG00000132780,ENSG00000175792…
GO:0016817	hydrolase activity, acting on acid anhydrides	molecular_function	0.00026173	0.010393	164	2312	1027	22156	ENSG00000119684,ENSG00000087470,ENSG00000177200,ENSG00000136758,ENSG00000047249,ENSG00000164292,ENSG00000154265,ENSG00000049541,ENSG00000066933,ENSG00000067596,ENSG00000108055,ENSG00000124535,ENSG00000100226,ENSG00000054523,ENSG00000116688,ENSG00000139725,ENSG00000168385,ENSG00000100664,ENSG00000171634,ENSG00000125257,ENSG00000168118,ENSG00000138160,ENSG00000058668,ENSG00000173575,ENSG00000134815…
GO:0016818	hydrolase activity, acting on acid anhydrides, in phosphorus-containing anhydrides	molecular_function	0.00026173	0.010393	164	2312	1027	22156	ENSG00000076003,ENSG00000077097,ENSG00000079246,ENSG00000165392,ENSG00000142347,ENSG00000282034,ENSG00000102910,ENSG00000140451,ENSG00000137807,ENSG00000101003,ENSG00000168374,ENSG00000033627,ENSG00000125885,ENSG00000054793,ENSG00000107902,ENSG00000113318,ENSG00000119969,ENSG00000106105,ENSG00000124177,ENSG00000139116,ENSG00000197102,ENSG00000064933,ENSG00000172795,ENSG00000134058,ENSG00000068796…
GO:0031965	nuclear membrane	cellular_component	0.00026503	0.010502	65	2312	332	22156	ENSG00000055917,ENSG00000007168,ENSG00000138095,ENSG00000025293,ENSG00000160294,ENSG00000164828,ENSG00000108506,ENSG00000105576,ENSG00000163002,ENSG00000198478,ENSG00000113368,ENSG00000132359,ENSG00000112851,ENSG00000156052,ENSG00000172292,ENSG00000136492,ENSG00000100401,ENSG00000054654,ENSG00000089234,ENSG00000148719,ENSG00000150995,ENSG00000082898,ENSG00000196586,ENSG00000178904,ENSG00000166949…
GO:0030120	vesicle coat	cellular_component	0.00027485	0.01087	20	2312	61	22156	ENSG00000181789,ENSG00000073921,ENSG00000181744,ENSG00000131374,ENSG00000138674,ENSG00000100934,ENSG00000138802,ENSG00000166747,ENSG00000006125,ENSG00000122218,ENSG00000149182,ENSG00000141367,ENSG00000101310,ENSG00000275066,ENSG00000113615,ENSG00000119844,ENSG00000079332,ENSG00000183020,ENSG00000095139,ENSG00000157107
GO:0097306	cellular response to alcohol	biological_process	0.00027903	0.011012	32	2312	139	22156	ENSG00000171862,ENSG00000044115,ENSG00000155506,ENSG00000185920,ENSG00000124151,ENSG00000070961,ENSG00000180530,ENSG00000123104,ENSG00000132906,ENSG00000185420,ENSG00000113580,ENSG00000134318,ENSG00000102174,ENSG00000128602,ENSG00000039068,ENSG00000012048,ENSG00000112972,ENSG00000132356,ENSG00000118689,ENSG00000197256,ENSG00000136381,ENSG00000125686,ENSG00000122779,ENSG00000121621,ENSG00000070018…
GO:0050321	tau-protein kinase activity	molecular_function	0.00027989	0.011024	11	2312	22	22156	ENSG00000105723,ENSG00000134318,ENSG00000160584,ENSG00000164776,ENSG00000132356,ENSG00000157540,ENSG00000160551,ENSG00000082701,ENSG00000116141,ENSG00000075413,ENSG00000128881
GO:0008757	S-adenosylmethionine-dependent methyltransferase activity	molecular_function	0.00028384	0.011157	35	2312	166	22156	ENSG00000055609,ENSG00000123600,ENSG00000074266,ENSG00000185420,ENSG00000168300,ENSG00000136169,ENSG00000171103,ENSG00000116539,ENSG00000116237,ENSG00000071462,ENSG00000181555,ENSG00000104885,ENSG00000129691,ENSG00000162851,ENSG00000005483,ENSG00000178691,ENSG00000188917,ENSG00000085276,ENSG00000101654,ENSG00000143379,ENSG00000130816,ENSG00000106462,ENSG00000147548,ENSG00000206562,ENSG00000169519…
GO:0006479	protein methylation	biological_process	0.00029335	0.011484	41	2312	186	22156	ENSG00000116237,ENSG00000080345,ENSG00000113648,ENSG00000181555,ENSG00000104885,ENSG00000054267,ENSG00000159086,ENSG00000129691,ENSG00000178691,ENSG00000005483,ENSG00000147162,ENSG00000055609,ENSG00000102974,ENSG00000074266,ENSG00000004487,ENSG00000120705,ENSG00000185420,ENSG00000168300,ENSG00000127663,ENSG00000175582,ENSG00000008083,ENSG00000136169,ENSG00000116539,ENSG00000107077,ENSG00000085224…
GO:0008213	protein alkylation	biological_process	0.00029335	0.011484	41	2312	186	22156	ENSG00000104885,ENSG00000181555,ENSG00000113648,ENSG00000116237,ENSG00000080345,ENSG00000147162,ENSG00000178691,ENSG00000005483,ENSG00000054267,ENSG00000159086,ENSG00000129691,ENSG00000185420,ENSG00000120705,ENSG00000102974,ENSG00000074266,ENSG00000004487,ENSG00000055609,ENSG00000116539,ENSG00000107077,ENSG00000085224,ENSG00000136169,ENSG00000008083,ENSG00000175582,ENSG00000168300,ENSG00000127663…
GO:0051130	positive regulation of cellular component organization	biological_process	0.00029846	0.011643	193	2312	1207	22156	ENSG00000147459,ENSG00000148356,ENSG00000163513,ENSG00000079246,ENSG00000183049,ENSG00000163558,ENSG00000130779,ENSG00000104728,ENSG00000168036,ENSG00000151414,ENSG00000164327,ENSG00000164151,ENSG00000168615,ENSG00000103319,ENSG00000133302,ENSG00000174989,ENSG00000069329,ENSG00000097033,ENSG00000134313,ENSG00000103769,ENSG00000136936,ENSG00000073803,ENSG00000110321,ENSG00000005100,ENSG00000198947…
GO:0032200	telomere organization	biological_process	0.00029859	0.011643	34	2312	174	22156	ENSG00000080345,ENSG00000104320,ENSG00000115484,ENSG00000138346,ENSG00000104885,ENSG00000132604,ENSG00000062822,ENSG00000172795,ENSG00000049541,ENSG00000139618,ENSG00000147421,ENSG00000151876,ENSG00000157106,ENSG00000085224,ENSG00000254093,ENSG00000147099,ENSG00000253729,ENSG00000051180,ENSG00000140451,ENSG00000156831,ENSG00000163938,ENSG00000106399,ENSG00000165392,ENSG00000085511,ENSG00000079246…
GO:0009225	nucleotide-sugar metabolic process	biological_process	0.00030363	0.011816	13	2312	39	22156	ENSG00000033170,ENSG00000169764,ENSG00000095380,ENSG00000147408,ENSG00000117143,ENSG00000198380,ENSG00000112699,ENSG00000105723,ENSG00000136731,ENSG00000140650,ENSG00000131459,ENSG00000117620,ENSG00000102595
GO:0008270	zinc ion binding	molecular_function	0.0003054	0.011861	146	2312	920	22156	ENSG00000138658,ENSG00000152818,ENSG00000215421,ENSG00000020426,ENSG00000284461,ENSG00000118496,ENSG00000119125,ENSG00000165097,ENSG00000121766,ENSG00000170448,ENSG00000138802,ENSG00000119912,ENSG00000011258,ENSG00000101752,ENSG00000078043,ENSG00000056097,ENSG00000090861,ENSG00000173926,ENSG00000176407,ENSG00000148200,ENSG00000113615,ENSG00000122779,ENSG00000058056,ENSG00000154710,ENSG00000197299…
GO:0034976	response to endoplasmic reticulum stress	biological_process	0.00032053	0.012424	35	2312	175	22156	ENSG00000155660,ENSG00000104695,ENSG00000012174,ENSG00000118217,ENSG00000051108,ENSG00000127191,ENSG00000167658,ENSG00000116288,ENSG00000148396,ENSG00000130939,ENSG00000136986,ENSG00000204463,ENSG00000087074,ENSG00000150995,ENSG00000135018,ENSG00000174437,ENSG00000082701,ENSG00000164463,ENSG00000172071,ENSG00000108588,ENSG00000102580,ENSG00000152348,ENSG00000159461,ENSG00000100393,ENSG00000124164…
GO:0000738	DNA catabolic process, exonucleolytic	biological_process	0.00032163	0.012441	13	2312	29	22156	ENSG00000104626,ENSG00000104320,ENSG00000134758,ENSG00000138346,ENSG00000138376,ENSG00000012048,ENSG00000088930,ENSG00000169139,ENSG00000136492,ENSG00000101773,ENSG00000117419,ENSG00000149311,ENSG00000197299
GO:0055086	nucleobase-containing small molecule metabolic process	biological_process	0.00032535	0.01256	178	2312	1106	22156	ENSG00000099810,ENSG00000095380,ENSG00000079332,ENSG00000169764,ENSG00000120137,ENSG00000102218,ENSG00000033170,ENSG00000023228,ENSG00000066777,ENSG00000060237,ENSG00000067208,ENSG00000101310,ENSG00000169398,ENSG00000138735,ENSG00000106462,ENSG00000165219,ENSG00000141556,ENSG00000113389,ENSG00000146376,ENSG00000105186,ENSG00000008086,ENSG00000011454,ENSG00000166855,ENSG00000121281,ENSG00000071205…
GO:0051303	establishment of chromosome localization	biological_process	0.00032782	0.012631	18	2312	66	22156	ENSG00000083535,ENSG00000142945,ENSG00000138071,ENSG00000036257,ENSG00000094880,ENSG00000118193,ENSG00000076382,ENSG00000254093,ENSG00000114999,ENSG00000108424,ENSG00000115091,ENSG00000080986,ENSG00000002822,ENSG00000166579,ENSG00000103769,ENSG00000197102,ENSG00000083937,ENSG00000121621
GO:0051247	positive regulation of protein metabolic process	biological_process	0.00033179	0.012758	202	2312	1385	22156	ENSG00000147548,ENSG00000109184,ENSG00000087074,ENSG00000106462,ENSG00000130816,ENSG00000049759,ENSG00000138166,ENSG00000115170,ENSG00000136986,ENSG00000173402,ENSG00000106799,ENSG00000080815,ENSG00000100784,ENSG00000116514,ENSG00000172939,ENSG00000137815,ENSG00000075785,ENSG00000067248,ENSG00000138735,ENSG00000012048,ENSG00000217128,ENSG00000153071,ENSG00000169398,ENSG00000066777,ENSG00000060237…
GO:0043142	single-stranded DNA-dependent ATPase activity	molecular_function	0.00033714	0.012938	7	2312	14	22156	ENSG00000124535,ENSG00000140451,ENSG00000051341,ENSG00000051180,ENSG00000138346,ENSG00000070950,ENSG00000049541
GO:0006508	proteolysis	biological_process	0.00034012	0.013027	200	2312	1476	22156	ENSG00000163904,ENSG00000140455,ENSG00000072803,ENSG00000079387,ENSG00000166579,ENSG00000113558,ENSG00000173473,ENSG00000145332,ENSG00000038532,ENSG00000136758,ENSG00000146021,ENSG00000124422,ENSG00000121060,ENSG00000182752,ENSG00000182240,ENSG00000082996,ENSG00000156970,ENSG00000128731,ENSG00000143207,ENSG00000177238,ENSG00000110395,ENSG00000162600,ENSG00000094880,ENSG00000036257,ENSG00000055163…
GO:0007034	vacuolar transport	biological_process	0.00034383	0.013143	32	2312	128	22156	ENSG00000153339,ENSG00000197081,ENSG00000155975,ENSG00000039319,ENSG00000104660,ENSG00000137177,ENSG00000168172,ENSG00000185722,ENSG00000048707,ENSG00000167987,ENSG00000197969,ENSG00000143376,ENSG00000113273,ENSG00000135968,ENSG00000038532,ENSG00000083937,ENSG00000111670,ENSG00000075785,ENSG00000221838,ENSG00000139719,ENSG00000182606,ENSG00000169174,ENSG00000102858,ENSG00000141252,ENSG00000129003…
GO:2001252	positive regulation of chromosome organization	biological_process	0.00035196	0.013427	33	2312	146	22156	ENSG00000004487,ENSG00000074266,ENSG00000159692,ENSG00000085224,ENSG00000151876,ENSG00000147421,ENSG00000164190,ENSG00000008083,ENSG00000119906,ENSG00000113648,ENSG00000080345,ENSG00000115484,ENSG00000104320,ENSG00000147162,ENSG00000133302,ENSG00000159086,ENSG00000175054,ENSG00000198887,ENSG00000151414,ENSG00000168036,ENSG00000147548,ENSG00000149311,ENSG00000130816,ENSG00000143379,ENSG00000163468…
GO:0006461	protein complex assembly	biological_process	0.00036047	0.013725	229	2312	1601	22156	ENSG00000148700,ENSG00000157212,ENSG00000124942,ENSG00000139517,ENSG00000157540,ENSG00000143363,ENSG00000106399,ENSG00000167632,ENSG00000092108,ENSG00000101350,ENSG00000110047,ENSG00000119414,ENSG00000175387,ENSG00000130429,ENSG00000110090,ENSG00000011295,ENSG00000148411,ENSG00000167193,ENSG00000256950,ENSG00000090266,ENSG00000197299,ENSG00000185104,ENSG00000113282,ENSG00000118007,ENSG00000008294…
GO:0005635	nuclear envelope	cellular_component	0.00037033	0.014073	93	2312	507	22156	ENSG00000100401,ENSG00000112851,ENSG00000156052,ENSG00000136492,ENSG00000172292,ENSG00000113368,ENSG00000126883,ENSG00000132359,ENSG00000067606,ENSG00000198478,ENSG00000126226,ENSG00000013364,ENSG00000105576,ENSG00000108506,ENSG00000163002,ENSG00000164828,ENSG00000114030,ENSG00000160294,ENSG00000138095,ENSG00000025293,ENSG00000055917,ENSG00000002822,ENSG00000007168,ENSG00000131018,ENSG00000091732…
GO:0051716	cellular response to stimulus	biological_process	0.00037398	0.014184	972	2312	8304	22156	ENSG00000145819,ENSG00000178568,ENSG00000093167,ENSG00000102572,ENSG00000106070,ENSG00000128585,ENSG00000103148,ENSG00000138346,ENSG00000080345,ENSG00000113742,ENSG00000182621,ENSG00000164190,ENSG00000112541,ENSG00000099250,ENSG00000104375,ENSG00000114904,ENSG00000119185,ENSG00000066933,ENSG00000049541,ENSG00000119684,ENSG00000119408,ENSG00000087470,ENSG00000173473,ENSG00000107263,ENSG00000131236…
GO:0071541	eukaryotic translation initiation factor 3 complex, eIF3m	cellular_component	0.00037659	0.014256	5	2312	8	22156	ENSG00000084623,ENSG00000106263,ENSG00000107581,ENSG00000149100,ENSG00000100353
GO:0005794	Golgi apparatus	cellular_component	0.00038071	0.014366	263	2312	1752	22156	ENSG00000119844,ENSG00000152061,ENSG00000140479,ENSG00000168374,ENSG00000122218,ENSG00000144909,ENSG00000152127,ENSG00000183765,ENSG00000097033,ENSG00000197081,ENSG00000162695,ENSG00000141367,ENSG00000120370,ENSG00000123240,ENSG00000103769,ENSG00000075785,ENSG00000082805,ENSG00000123983,ENSG00000148154,ENSG00000080815,ENSG00000130695,ENSG00000101928,ENSG00000090863,ENSG00000079332,ENSG00000067208…
GO:0006606	protein import into nucleus	biological_process	0.00038173	0.014366	45	2312	215	22156	ENSG00000111581,ENSG00000184304,ENSG00000105576,ENSG00000163002,ENSG00000204764,ENSG00000168610,ENSG00000114030,ENSG00000108424,ENSG00000128602,ENSG00000105647,ENSG00000205339,ENSG00000039068,ENSG00000124207,ENSG00000114346,ENSG00000142599,ENSG00000138814,ENSG00000112210,ENSG00000166037,ENSG00000079999,ENSG00000025800,ENSG00000069248,ENSG00000083312,ENSG00000086200,ENSG00000113569,ENSG00000126883…
GO:0044744	protein targeting to nucleus	biological_process	0.00038173	0.014366	45	2312	215	22156	ENSG00000166949,ENSG00000115306,ENSG00000133612,ENSG00000095319,ENSG00000106799,ENSG00000185104,ENSG00000118762,ENSG00000110713,ENSG00000196712,ENSG00000153071,ENSG00000155393,ENSG00000138757,ENSG00000114423,ENSG00000080815,ENSG00000196313,ENSG00000196911,ENSG00000125686,ENSG00000124789,ENSG00000204764,ENSG00000168610,ENSG00000114030,ENSG00000184304,ENSG00000105576,ENSG00000111581,ENSG00000163002…
GO:0060589	nucleoside-triphosphatase regulator activity	molecular_function	0.00038682	0.014529	135	2312	695	22156	ENSG00000066933,ENSG00000127328,ENSG00000119185,ENSG00000205339,ENSG00000099250,ENSG00000174839,ENSG00000182621,ENSG00000129158,ENSG00000196935,ENSG00000087470,ENSG00000136111,ENSG00000137145,ENSG00000182957,ENSG00000175220,ENSG00000107263,ENSG00000214944,ENSG00000147251,ENSG00000128731,ENSG00000145819,ENSG00000173744,ENSG00000103148,ENSG00000178568,ENSG00000168118,ENSG00000196712,ENSG00000213047…
GO:0061136	regulation of proteasomal protein catabolic process	biological_process	0.00038885	0.014578	34	2312	173	22156	ENSG00000213923,ENSG00000038532,ENSG00000173163,ENSG00000173473,ENSG00000102921,ENSG00000079387,ENSG00000204628,ENSG00000034677,ENSG00000187555,ENSG00000147162,ENSG00000174989,ENSG00000143207,ENSG00000087586,ENSG00000079999,ENSG00000161057,ENSG00000033800,ENSG00000172775,ENSG00000082701,ENSG00000101557,ENSG00000204463,ENSG00000119318,ENSG00000001084,ENSG00000116288,ENSG00000116514,ENSG00000080815…
GO:0010638	positive regulation of organelle organization	biological_process	0.00040649	0.01521	92	2312	541	22156	ENSG00000087470,ENSG00000038532,ENSG00000171105,ENSG00000147421,ENSG00000164190,ENSG00000149269,ENSG00000074964,ENSG00000119185,ENSG00000099250,ENSG00000114126,ENSG00000127914,ENSG00000157764,ENSG00000125753,ENSG00000152409,ENSG00000097033,ENSG00000069329,ENSG00000141376,ENSG00000133302,ENSG00000036257,ENSG00000159086,ENSG00000156232,ENSG00000136861,ENSG00000080345,ENSG00000104320,ENSG00000164327…
GO:0044450	microtubule organizing center part	cellular_component	0.00041428	0.015453	45	2312	204	22156	ENSG00000137822,ENSG00000054282,ENSG00000160299,ENSG00000162063,ENSG00000121289,ENSG00000075702,ENSG00000117155,ENSG00000083535,ENSG00000131747,ENSG00000102218,ENSG00000130695,ENSG00000174799,ENSG00000100629,ENSG00000175455,ENSG00000103995,ENSG00000012048,ENSG00000170037,ENSG00000101639,ENSG00000135315,ENSG00000126870,ENSG00000139323,ENSG00000197386,ENSG00000135837,ENSG00000126001,ENSG00000123473…
GO:0000723	telomere maintenance	biological_process	0.00041459	0.015453	33	2312	161	22156	ENSG00000172795,ENSG00000062822,ENSG00000132604,ENSG00000138346,ENSG00000115484,ENSG00000104320,ENSG00000080345,ENSG00000085224,ENSG00000157106,ENSG00000151876,ENSG00000147421,ENSG00000139618,ENSG00000049541,ENSG00000079246,ENSG00000165392,ENSG00000085511,ENSG00000106399,ENSG00000163938,ENSG00000140451,ENSG00000156831,ENSG00000253729,ENSG00000051180,ENSG00000147099,ENSG00000254093,ENSG00000168036…
GO:0006369	termination of RNA polymerase II transcription	biological_process	0.00041898	0.015587	11	2312	36	22156	ENSG00000165934,ENSG00000149532,ENSG00000136709,ENSG00000090060,ENSG00000136937,ENSG00000163950,ENSG00000145216,ENSG00000160075,ENSG00000125755,ENSG00000107290,ENSG00000213079
GO:0060548	negative regulation of cell death	biological_process	0.00042347	0.015724	128	2312	925	22156	ENSG00000020426,ENSG00000100644,ENSG00000184304,ENSG00000196182,ENSG00000076321,ENSG00000123473,ENSG00000138376,ENSG00000167601,ENSG00000103429,ENSG00000116044,ENSG00000006125,ENSG00000205726,ENSG00000275700,ENSG00000140443,ENSG00000090861,ENSG00000087586,ENSG00000102580,ENSG00000070950,ENSG00000100101,ENSG00000067606,ENSG00000118193,ENSG00000114026,ENSG00000070018,ENSG00000105221,ENSG00000197299…
GO:0000777	condensed chromosome kinetochore	cellular_component	0.00042854	0.015873	26	2312	109	22156	ENSG00000076382,ENSG00000123219,ENSG00000142945,ENSG00000142856,ENSG00000156970,ENSG00000069248,ENSG00000184445,ENSG00000175216,ENSG00000254093,ENSG00000144635,ENSG00000100401,ENSG00000067369,ENSG00000169679,ENSG00000080986,ENSG00000002822,ENSG00000166579,ENSG00000163539,ENSG00000165480,ENSG00000153187,ENSG00000137812,ENSG00000010244,ENSG00000072501,ENSG00000120071,ENSG00000168385,ENSG00000120253…
GO:0050000	chromosome localization	biological_process	0.0004291	0.015873	20	2312	76	22156	ENSG00000083535,ENSG00000142945,ENSG00000076382,ENSG00000138071,ENSG00000036257,ENSG00000094880,ENSG00000118193,ENSG00000254093,ENSG00000114999,ENSG00000115091,ENSG00000110713,ENSG00000108424,ENSG00000002822,ENSG00000080986,ENSG00000166579,ENSG00000197102,ENSG00000103769,ENSG00000083937,ENSG00000164828,ENSG00000121621
GO:0034093	positive regulation of maintenance of sister chromatid cohesion	biological_process	0.00043295	0.015954	5	2312	5	22156	ENSG00000198887,ENSG00000113648,ENSG00000156831,ENSG00000133302,ENSG00000119906
GO:0034184	positive regulation of maintenance of mitotic sister chromatid cohesion	biological_process	0.00043295	0.015954	5	2312	5	22156	ENSG00000133302,ENSG00000119906,ENSG00000156831,ENSG00000113648,ENSG00000198887
GO:0016791	phosphatase activity	molecular_function	0.00043589	0.016032	61	2312	298	22156	ENSG00000122484,ENSG00000154845,ENSG00000101577,ENSG00000175470,ENSG00000040199,ENSG00000075711,ENSG00000107902,ENSG00000081913,ENSG00000127947,ENSG00000138166,ENSG00000115020,ENSG00000141298,ENSG00000147535,ENSG00000112245,ENSG00000213639,ENSG00000108061,ENSG00000170836,ENSG00000114268,ENSG00000138032,ENSG00000196850,ENSG00000152894,ENSG00000100614,ENSG00000104695,ENSG00000107758,ENSG00000158161…
GO:0032388	positive regulation of intracellular transport	biological_process	0.00044185	0.016221	45	2312	215	22156	ENSG00000153071,ENSG00000108953,ENSG00000100614,ENSG00000080815,ENSG00000135679,ENSG00000170759,ENSG00000079332,ENSG00000123983,ENSG00000137770,ENSG00000135362,ENSG00000125686,ENSG00000110047,ENSG00000166949,ENSG00000148396,ENSG00000197102,ENSG00000106799,ENSG00000104904,ENSG00000082701,ENSG00000160299,ENSG00000091009,ENSG00000138182,ENSG00000275740,ENSG00000105221,ENSG00000111605,ENSG00000078674…
GO:0031400	negative regulation of protein modification process	biological_process	0.00045883	0.016813	84	2312	518	22156	ENSG00000082701,ENSG00000132326,ENSG00000146674,ENSG00000087074,ENSG00000130816,ENSG00000008405,ENSG00000090376,ENSG00000057663,ENSG00000138166,ENSG00000112079,ENSG00000070018,ENSG00000130695,ENSG00000080815,ENSG00000012048,ENSG00000114423,ENSG00000060237,ENSG00000198369,ENSG00000188976,ENSG00000101391,ENSG00000185043,ENSG00000159692,ENSG00000107077,ENSG00000008083,ENSG00000167693,ENSG00000204628…
GO:0042802	identical protein binding	molecular_function	0.00046224	0.016906	261	2312	1860	22156	ENSG00000106105,ENSG00000169439,ENSG00000107902,ENSG00000103150,ENSG00000130779,ENSG00000135018,ENSG00000168092,ENSG00000029725,ENSG00000083535,ENSG00000151748,ENSG00000124789,ENSG00000104969,ENSG00000104881,ENSG00000076003,ENSG00000072210,ENSG00000133812,ENSG00000109861,ENSG00000071539,ENSG00000113924,ENSG00000108515,ENSG00000117360,ENSG00000171793,ENSG00000114354,ENSG00000164151,ENSG00000278540…
GO:0001832	blastocyst growth	biological_process	0.0004691	0.017124	8	2312	17	22156	ENSG00000083093,ENSG00000137815,ENSG00000139618,ENSG00000166579,ENSG00000101003,ENSG00000104320,ENSG00000146918,ENSG00000126524
GO:0051493	regulation of cytoskeleton organization	biological_process	0.00047772	0.017376	103	2312	570	22156	ENSG00000134318,ENSG00000072501,ENSG00000083937,ENSG00000112701,ENSG00000126001,ENSG00000151491,ENSG00000128298,ENSG00000075275,ENSG00000123473,ENSG00000151849,ENSG00000121957,ENSG00000130559,ENSG00000185043,ENSG00000007168,ENSG00000138594,ENSG00000133627,ENSG00000114346,ENSG00000198121,ENSG00000133789,ENSG00000197461,ENSG00000166004,ENSG00000134982,ENSG00000087586,ENSG00000143322,ENSG00000160551…
GO:0005643	nuclear pore	cellular_component	0.00047778	0.017376	26	2312	89	22156	ENSG00000126226,ENSG00000196313,ENSG00000013364,ENSG00000196911,ENSG00000069248,ENSG00000173744,ENSG00000126883,ENSG00000124789,ENSG00000113569,ENSG00000273398,ENSG00000025800,ENSG00000100401,ENSG00000155561,ENSG00000002822,ENSG00000205339,ENSG00000108424,ENSG00000110713,ENSG00000132953,ENSG00000204764,ENSG00000114030,ENSG00000160294,ENSG00000163904,ENSG00000111581,ENSG00000120253,ENSG00000095319…
GO:0000178	exosome (RNase complex)	cellular_component	0.00049062	0.01781	9	2312	25	22156	ENSG00000171311,ENSG00000100226,ENSG00000143748,ENSG00000171824,ENSG00000039123,ENSG00000133858,ENSG00000144535,ENSG00000133316,ENSG00000153048
GO:0046930	pore complex	cellular_component	0.0004924	0.017841	29	2312	107	22156	ENSG00000197912,ENSG00000025800,ENSG00000273398,ENSG00000155561,ENSG00000100401,ENSG00000013364,ENSG00000196313,ENSG00000126226,ENSG00000106804,ENSG00000113569,ENSG00000124789,ENSG00000173744,ENSG00000126883,ENSG00000196911,ENSG00000069248,ENSG00000160294,ENSG00000114030,ENSG00000204764,ENSG00000163002,ENSG00000095319,ENSG00000120253,ENSG00000163904,ENSG00000111581,ENSG00000113600,ENSG00000002822…
GO:0005955	calcineurin complex	cellular_component	0.00049637	0.017951	5	2312	5	22156	ENSG00000107758,ENSG00000221823,ENSG00000120910,ENSG00000138814,ENSG00000150995
GO:0048524	positive regulation of viral process	biological_process	0.00049986	0.018015	21	2312	80	22156	ENSG00000135829,ENSG00000197381,ENSG00000160710,ENSG00000065243,ENSG00000185624,ENSG00000108055,ENSG00000160208,ENSG00000100393,ENSG00000124164,ENSG00000083937,ENSG00000171497,ENSG00000077097,ENSG00000127616,ENSG00000048649,ENSG00000116833,ENSG00000124214,ENSG00000131747,ENSG00000075785,ENSG00000135250,ENSG00000155506,ENSG00000060069
GO:0030521	androgen receptor signaling pathway	biological_process	0.00049999	0.018015	21	2312	76	22156	ENSG00000125686,ENSG00000108510,ENSG00000134058,ENSG00000127616,ENSG00000116288,ENSG00000124151,ENSG00000196498,ENSG00000180530,ENSG00000067113,ENSG00000012048,ENSG00000078043,ENSG00000153071,ENSG00000084676,ENSG00000114861,ENSG00000100201,ENSG00000063978,ENSG00000033800,ENSG00000168036,ENSG00000117713,ENSG00000141027,ENSG00000100393
GO:0006977	DNA damage response, signal transduction by p53 class mediator resulting in cell cycle arrest	biological_process	0.00050348	0.018107	16	2312	65	22156	ENSG00000100393,ENSG00000116017,ENSG00000114126,ENSG00000101412,ENSG00000149311,ENSG00000113300,ENSG00000125107,ENSG00000106144,ENSG00000169372,ENSG00000087586,ENSG00000158402,ENSG00000103479,ENSG00000182973,ENSG00000183765,ENSG00000135679,ENSG00000111596
GO:0031124	mRNA 3'-end processing	biological_process	0.00051832	0.018607	30	2312	146	22156	ENSG00000136709,ENSG00000141543,ENSG00000100722,ENSG00000111596,ENSG00000182973,ENSG00000100650,ENSG00000100354,ENSG00000160075,ENSG00000145216,ENSG00000142192,ENSG00000077312,ENSG00000134371,ENSG00000149532,ENSG00000165934,ENSG00000079134,ENSG00000113300,ENSG00000152520,ENSG00000136937,ENSG00000134744,ENSG00000116350,ENSG00000125107,ENSG00000090060,ENSG00000020577,ENSG00000125676,ENSG00000205323…
GO:0032465	regulation of cytokinesis	biological_process	0.00052433	0.018788	22	2312	87	22156	ENSG00000144283,ENSG00000138182,ENSG00000094804,ENSG00000065243,ENSG00000114346,ENSG00000139618,ENSG00000104218,ENSG00000198901,ENSG00000090565,ENSG00000103769,ENSG00000078142,ENSG00000097033,ENSG00000118193,ENSG00000198382,ENSG00000036257,ENSG00000101350,ENSG00000087586,ENSG00000115760,ENSG00000181555,ENSG00000137807,ENSG00000137177,ENSG00000162413
GO:0009314	response to radiation	biological_process	0.00053346	0.01908	79	2312	460	22156	ENSG00000170734,ENSG00000135945,ENSG00000072042,ENSG00000253729,ENSG00000115183,ENSG00000051180,ENSG00000133703,ENSG00000140534,ENSG00000132356,ENSG00000165819,ENSG00000067369,ENSG00000079246,ENSG00000085511,ENSG00000165392,ENSG00000137693,ENSG00000070501,ENSG00000141655,ENSG00000175054,ENSG00000128908,ENSG00000130939,ENSG00000149311,ENSG00000213639,ENSG00000144468,ENSG00000196712,ENSG00000083067…
GO:0006406	mRNA export from nucleus	biological_process	0.00054594	0.01949	28	2312	119	22156	ENSG00000145216,ENSG00000181555,ENSG00000155561,ENSG00000100650,ENSG00000196313,ENSG00000126226,ENSG00000141543,ENSG00000069248,ENSG00000173744,ENSG00000126883,ENSG00000136709,ENSG00000124789,ENSG00000113569,ENSG00000125755,ENSG00000091542,ENSG00000163950,ENSG00000111581,ENSG00000120253,ENSG00000095319,ENSG00000205323,ENSG00000125676,ENSG00000163002,ENSG00000116350,ENSG00000157106,ENSG00000136937…
GO:0051348	negative regulation of transferase activity	biological_process	0.00055389	0.019738	48	2312	279	22156	ENSG00000102580,ENSG00000134982,ENSG00000110395,ENSG00000005700,ENSG00000149177,ENSG00000141564,ENSG00000013364,ENSG00000013588,ENSG00000113648,ENSG00000140443,ENSG00000156052,ENSG00000205339,ENSG00000204628,ENSG00000119185,ENSG00000185043,ENSG00000197381,ENSG00000101391,ENSG00000132170,ENSG00000138835,ENSG00000185420,ENSG00000110422,ENSG00000066027,ENSG00000123143,ENSG00000116288,ENSG00000180370…
GO:0016311	dephosphorylation	biological_process	0.00055978	0.019912	97	2312	529	22156	ENSG00000116675,ENSG00000067113,ENSG00000138814,ENSG00000132670,ENSG00000285976,ENSG00000173482,ENSG00000068383,ENSG00000160208,ENSG00000184661,ENSG00000072803,ENSG00000125755,ENSG00000066027,ENSG00000101413,ENSG00000101639,ENSG00000120539,ENSG00000164741,ENSG00000196850,ENSG00000100614,ENSG00000275052,ENSG00000171735,ENSG00000108953,ENSG00000164715,ENSG00000158402,ENSG00000137770,ENSG00000170525…
GO:0032984	macromolecular complex disassembly	biological_process	0.00056104	0.01992	48	2312	277	22156	ENSG00000082515,ENSG00000114686,ENSG00000163939,ENSG00000151491,ENSG00000164347,ENSG00000120705,ENSG00000067596,ENSG00000112651,ENSG00000163539,ENSG00000105364,ENSG00000130559,ENSG00000185043,ENSG00000117713,ENSG00000159082,ENSG00000166503,ENSG00000138594,ENSG00000243156,ENSG00000171105,ENSG00000173473,ENSG00000116675,ENSG00000140443,ENSG00000133789,ENSG00000189079,ENSG00000175216,ENSG00000133816…
GO:0009968	negative regulation of signal transduction	biological_process	0.0005714	0.020178	179	2312	1227	22156	ENSG00000099250,ENSG00000104375,ENSG00000119185,ENSG00000112541,ENSG00000116688,ENSG00000107263,ENSG00000131697,ENSG00000072803,ENSG00000131196,ENSG00000113971,ENSG00000058668,ENSG00000136738,ENSG00000110395,ENSG00000177238,ENSG00000036257,ENSG00000162496,ENSG00000103148,ENSG00000106070,ENSG00000182533,ENSG00000196712,ENSG00000274211,ENSG00000109062,ENSG00000163162,ENSG00000125107,ENSG00000026508…
GO:0031967	organelle envelope	cellular_component	0.00057141	0.020178	174	2312	1304	22156	ENSG00000023228,ENSG00000165661,ENSG00000197912,ENSG00000123983,ENSG00000132305,ENSG00000196911,ENSG00000130414,ENSG00000080815,ENSG00000182606,ENSG00000166855,ENSG00000166949,ENSG00000196586,ENSG00000213619,ENSG00000082898,ENSG00000087074,ENSG00000150995,ENSG00000089234,ENSG00000057663,ENSG00000106603,ENSG00000054654,ENSG00000019186,ENSG00000105953,ENSG00000112234,ENSG00000100401,ENSG00000110497…
GO:0031975	envelope	cellular_component	0.00057141	0.020178	174	2312	1304	22156	ENSG00000081913,ENSG00000126775,ENSG00000095319,ENSG00000121289,ENSG00000254087,ENSG00000085871,ENSG00000130707,ENSG00000177646,ENSG00000100116,ENSG00000132676,ENSG00000087299,ENSG00000118689,ENSG00000116288,ENSG00000118217,ENSG00000141385,ENSG00000243927,ENSG00000204764,ENSG00000120253,ENSG00000163904,ENSG00000147649,ENSG00000111581,ENSG00000125779,ENSG00000188735,ENSG00000116688,ENSG00000120802…
GO:0017148	negative regulation of translation	biological_process	0.0005766	0.020307	29	2312	191	22156	ENSG00000196730,ENSG00000204120,ENSG00000114416,ENSG00000130766,ENSG00000204628,ENSG00000120727,ENSG00000125107,ENSG00000091127,ENSG00000131759,ENSG00000020577,ENSG00000123908,ENSG00000168610,ENSG00000126070,ENSG00000159217,ENSG00000132478,ENSG00000135387,ENSG00000136381,ENSG00000141543,ENSG00000173933,ENSG00000111596,ENSG00000184708,ENSG00000182973,ENSG00000149187,ENSG00000102317,ENSG00000172071…
GO:0006334	nucleosome assembly	biological_process	0.00057716	0.020307	21	2312	158	22156	ENSG00000120334,ENSG00000048649,ENSG00000105011,ENSG00000162521,ENSG00000132780,ENSG00000142856,ENSG00000123219,ENSG00000127483,ENSG00000153147,ENSG00000113648,ENSG00000146414,ENSG00000156650,ENSG00000085224,ENSG00000205531,ENSG00000187109,ENSG00000167670,ENSG00000122390,ENSG00000175792,ENSG00000185420,ENSG00000137812,ENSG00000102384
GO:0044322	endoplasmic reticulum quality control compartment	cellular_component	0.00057916	0.020341	10	2312	29	22156	ENSG00000159461,ENSG00000145495,ENSG00000177239,ENSG00000144468,ENSG00000161944,ENSG00000127022,ENSG00000138942,ENSG00000088298,ENSG00000136731,ENSG00000102595
GO:0003714	transcription corepressor activity	molecular_function	0.00058814	0.020619	48	2312	256	22156	ENSG00000148516,ENSG00000116580,ENSG00000033800,ENSG00000105176,ENSG00000131759,ENSG00000171681,ENSG00000148411,ENSG00000141027,ENSG00000060339,ENSG00000071282,ENSG00000153187,ENSG00000117139,ENSG00000105556,ENSG00000068024,ENSG00000015171,ENSG00000125686,ENSG00000104881,ENSG00000165671,ENSG00000078699,ENSG00000015153,ENSG00000127616,ENSG00000137693,ENSG00000109118,ENSG00000012504,ENSG00000196498…
GO:0030496	midbody	cellular_component	0.00059871	0.020952	40	2312	176	22156	ENSG00000078142,ENSG00000123143,ENSG00000100154,ENSG00000101350,ENSG00000060069,ENSG00000170248,ENSG00000115760,ENSG00000047579,ENSG00000137807,ENSG00000147526,ENSG00000198561,ENSG00000138182,ENSG00000145348,ENSG00000144283,ENSG00000153187,ENSG00000131558,ENSG00000051382,ENSG00000011295,ENSG00000090565,ENSG00000112685,ENSG00000198382,ENSG00000118193,ENSG00000097033,ENSG00000070367,ENSG00000076382…
GO:0090114	COPII-coated vesicle budding	biological_process	0.00060254	0.021048	20	2312	75	22156	ENSG00000109861,ENSG00000148396,ENSG00000124164,ENSG00000186480,ENSG00000138802,ENSG00000100934,ENSG00000138674,ENSG00000110075,ENSG00000138768,ENSG00000180398,ENSG00000206560,ENSG00000101310,ENSG00000114354,ENSG00000167632,ENSG00000036257,ENSG00000092108,ENSG00000079332,ENSG00000105063,ENSG00000113615,ENSG00000119414
GO:0042176	regulation of protein catabolic process	biological_process	0.00060598	0.02113	62	2312	355	22156	ENSG00000079387,ENSG00000119912,ENSG00000204628,ENSG00000102921,ENSG00000173473,ENSG00000038532,ENSG00000213923,ENSG00000173163,ENSG00000187555,ENSG00000197548,ENSG00000138376,ENSG00000034677,ENSG00000143207,ENSG00000134982,ENSG00000087586,ENSG00000174989,ENSG00000183765,ENSG00000147162,ENSG00000005810,ENSG00000168615,ENSG00000103126,ENSG00000161057,ENSG00000171862,ENSG00000079999,ENSG00000090376…
GO:0060628	regulation of ER to Golgi vesicle-mediated transport	biological_process	0.00062345	0.0217	7	2312	15	22156	ENSG00000092108,ENSG00000079332,ENSG00000186480,ENSG00000101310,ENSG00000100934,ENSG00000138802,ENSG00000135249
GO:0051427	hormone receptor binding	molecular_function	0.00062734	0.021797	39	2312	186	22156	ENSG00000004487,ENSG00000100644,ENSG00000100393,ENSG00000132170,ENSG00000171497,ENSG00000168610,ENSG00000114861,ENSG00000101161,ENSG00000107077,ENSG00000175029,ENSG00000180530,ENSG00000124151,ENSG00000171988,ENSG00000078043,ENSG00000155846,ENSG00000198646,ENSG00000141376,ENSG00000108510,ENSG00000134058,ENSG00000164934,ENSG00000171456,ENSG00000141027,ENSG00000166949,ENSG00000008405,ENSG00000168036…
GO:0006301	postreplication repair	biological_process	0.00064333	0.022312	16	2312	51	22156	ENSG00000182446,ENSG00000103194,ENSG00000100479,ENSG00000101751,ENSG00000049541,ENSG00000009413,ENSG00000170734,ENSG00000169139,ENSG00000135945,ENSG00000012048,ENSG00000121060,ENSG00000154914,ENSG00000106399,ENSG00000136709,ENSG00000062822,ENSG00000070950
GO:0043065	positive regulation of apoptotic process	biological_process	0.00066666	0.023077	78	2312	496	22156	ENSG00000125826,ENSG00000145191,ENSG00000087470,ENSG00000118260,ENSG00000177119,ENSG00000104375,ENSG00000161011,ENSG00000132906,ENSG00000160293,ENSG00000152409,ENSG00000160208,ENSG00000183765,ENSG00000197081,ENSG00000169372,ENSG00000177425,ENSG00000006432,ENSG00000101057,ENSG00000115904,ENSG00000149311,ENSG00000168036,ENSG00000132792,ENSG00000196712,ENSG00000167604,ENSG00000183049,ENSG00000163558…
GO:0006903	vesicle targeting	biological_process	0.00066774	0.023077	23	2312	90	22156	ENSG00000149182,ENSG00000100934,ENSG00000138802,ENSG00000138674,ENSG00000163539,ENSG00000109861,ENSG00000107862,ENSG00000148396,ENSG00000131558,ENSG00000092108,ENSG00000167632,ENSG00000036257,ENSG00000080815,ENSG00000105063,ENSG00000079332,ENSG00000113615,ENSG00000119414,ENSG00000110075,ENSG00000138768,ENSG00000206560,ENSG00000180398,ENSG00000101310,ENSG00000114354
GO:0071478	cellular response to radiation	biological_process	0.00067481	0.023242	38	2312	187	22156	ENSG00000005339,ENSG00000136448,ENSG00000170242,ENSG00000083067,ENSG00000062822,ENSG00000183765,ENSG00000164808,ENSG00000171497,ENSG00000004487,ENSG00000100393,ENSG00000132906,ENSG00000086717,ENSG00000164190,ENSG00000102921,ENSG00000078369,ENSG00000151876,ENSG00000164045,ENSG00000114346,ENSG00000188976,ENSG00000067369,ENSG00000165819,ENSG00000152894,ENSG00000051180,ENSG00000072042,ENSG00000170734…
GO:0007623	circadian rhythm	biological_process	0.00067491	0.023242	41	2312	197	22156	ENSG00000153187,ENSG00000198900,ENSG00000151014,ENSG00000141655,ENSG00000081913,ENSG00000110090,ENSG00000141027,ENSG00000124486,ENSG00000213639,ENSG00000132326,ENSG00000082701,ENSG00000170485,ENSG00000008405,ENSG00000130707,ENSG00000106462,ENSG00000050748,ENSG00000253729,ENSG00000165819,ENSG00000132356,ENSG00000173933,ENSG00000157540,ENSG00000073614,ENSG00000174738,ENSG00000198380,ENSG00000140396…
GO:0070201	regulation of establishment of protein localization	biological_process	0.00068458	0.023533	89	2312	562	22156	ENSG00000104904,ENSG00000138182,ENSG00000196712,ENSG00000115306,ENSG00000102471,ENSG00000148396,ENSG00000254087,ENSG00000078142,ENSG00000116288,ENSG00000127191,ENSG00000125686,ENSG00000135362,ENSG00000137770,ENSG00000196975,ENSG00000108953,ENSG00000138757,ENSG00000109685,ENSG00000100614,ENSG00000166579,ENSG00000155657,ENSG00000129158,ENSG00000087470,ENSG00000119185,ENSG00000132953,ENSG00000149269…
GO:0002520	immune system development	biological_process	0.0006939	0.023812	144	2312	997	22156	ENSG00000131759,ENSG00000101096,ENSG00000076554,ENSG00000135870,ENSG00000116580,ENSG00000091127,ENSG00000057663,ENSG00000064666,ENSG00000113658,ENSG00000166949,ENSG00000106799,ENSG00000157483,ENSG00000135535,ENSG00000080815,ENSG00000181192,ENSG00000217128,ENSG00000107758,ENSG00000165304,ENSG00000169071,ENSG00000101109,ENSG00000138594,ENSG00000185043,ENSG00000100068,ENSG00000136754,ENSG00000154229…
GO:0009301	snRNA transcription	biological_process	0.00069764	0.023898	19	2312	74	22156	ENSG00000134058,ENSG00000143624,ENSG00000143493,ENSG00000132952,ENSG00000104613,ENSG00000166478,ENSG00000197265,ENSG00000164151,ENSG00000143190,ENSG00000163125,ENSG00000149262,ENSG00000136937,ENSG00000102786,ENSG00000101413,ENSG00000153767,ENSG00000141425,ENSG00000138785,ENSG00000108506,ENSG00000122484
GO:0046825	regulation of protein export from nucleus	biological_process	0.00070355	0.024058	12	2312	34	22156	ENSG00000100614,ENSG00000100401,ENSG00000108953,ENSG00000138376,ENSG00000082898,ENSG00000132953,ENSG00000137770,ENSG00000124571,ENSG00000116288,ENSG00000082701,ENSG00000135679,ENSG00000152104
GO:0043069	negative regulation of programmed cell death	biological_process	0.00071407	0.024375	116	2312	845	22156	ENSG00000099250,ENSG00000083093,ENSG00000006016,ENSG00000124523,ENSG00000161011,ENSG00000134371,ENSG00000103460,ENSG00000125826,ENSG00000136758,ENSG00000158234,ENSG00000147649,ENSG00000181744,ENSG00000164134,ENSG00000170540,ENSG00000109320,ENSG00000157764,ENSG00000110422,ENSG00000110395,ENSG00000273899,ENSG00000049130,ENSG00000105701,ENSG00000113742,ENSG00000044115,ENSG00000103319,ENSG00000144468…
GO:0048864	stem cell development	biological_process	0.00071888	0.024488	63	2312	352	22156	ENSG00000153071,ENSG00000113391,ENSG00000110880,ENSG00000118689,ENSG00000095539,ENSG00000144824,ENSG00000165819,ENSG00000111596,ENSG00000184708,ENSG00000163513,ENSG00000137693,ENSG00000137815,ENSG00000151748,ENSG00000163938,ENSG00000175387,ENSG00000115170,ENSG00000166949,ENSG00000070018,ENSG00000170381,ENSG00000110367,ENSG00000173402,ENSG00000101384,ENSG00000106799,ENSG00000125107,ENSG00000168036…
GO:0006753	nucleoside phosphate metabolic process	biological_process	0.00071989	0.024488	167	2312	1040	22156	ENSG00000100934,ENSG00000082701,ENSG00000158987,ENSG00000136040,ENSG00000167193,ENSG00000102595,ENSG00000109756,ENSG00000159131,ENSG00000114026,ENSG00000075391,ENSG00000196914,ENSG00000162104,ENSG00000107099,ENSG00000136770,ENSG00000057608,ENSG00000163655,ENSG00000105647,ENSG00000153317,ENSG00000159788,ENSG00000119125,ENSG00000007168,ENSG00000135829,ENSG00000140650,ENSG00000147799,ENSG00000138835…
GO:0051704	multi-organism process	biological_process	0.00072585	0.024647	247	2312	2092	22156	ENSG00000100353,ENSG00000181555,ENSG00000082781,ENSG00000081026,ENSG00000121060,ENSG00000182752,ENSG00000130699,ENSG00000197417,ENSG00000124795,ENSG00000083312,ENSG00000110395,ENSG00000161048,ENSG00000123908,ENSG00000108055,ENSG00000086102,ENSG00000147649,ENSG00000120253,ENSG00000111581,ENSG00000160208,ENSG00000113558,ENSG00000197381,ENSG00000047249,ENSG00000101639,ENSG00000134744,ENSG00000118260…
GO:0006900	membrane budding	biological_process	0.00073241	0.024827	30	2312	120	22156	ENSG00000100934,ENSG00000138802,ENSG00000138674,ENSG00000113282,ENSG00000006125,ENSG00000186480,ENSG00000149182,ENSG00000107862,ENSG00000148396,ENSG00000124164,ENSG00000073921,ENSG00000109861,ENSG00000163558,ENSG00000113615,ENSG00000119414,ENSG00000157107,ENSG00000167632,ENSG00000036257,ENSG00000011405,ENSG00000092108,ENSG00000105063,ENSG00000079332,ENSG00000101310,ENSG00000141367,ENSG00000114354…
GO:0032507	maintenance of protein location in cell	biological_process	0.00076176	0.025764	34	2312	147	22156	ENSG00000136240,ENSG00000151150,ENSG00000164828,ENSG00000135837,ENSG00000159256,ENSG00000080986,ENSG00000114346,ENSG00000002822,ENSG00000136068,ENSG00000113558,ENSG00000135968,ENSG00000163539,ENSG00000197969,ENSG00000078674,ENSG00000079999,ENSG00000166037,ENSG00000048707,ENSG00000168172,ENSG00000076382,ENSG00000134982,ENSG00000010244,ENSG00000153187,ENSG00000137812,ENSG00000173402,ENSG00000054654…
GO:0016407	acetyltransferase activity	molecular_function	0.00076272	0.025764	26	2312	118	22156	ENSG00000100393,ENSG00000164134,ENSG00000120071,ENSG00000123600,ENSG00000122390,ENSG00000084754,ENSG00000025293,ENSG00000139618,ENSG00000168092,ENSG00000156650,ENSG00000135040,ENSG00000124151,ENSG00000124422,ENSG00000084676,ENSG00000152382,ENSG00000134014,ENSG00000100116,ENSG00000144445,ENSG00000005339,ENSG00000120437,ENSG00000196363,ENSG00000080603,ENSG00000147162,ENSG00000141446,ENSG00000172766…
GO:0051310	metaphase plate congression	biological_process	0.00077169	0.026022	15	2312	57	22156	ENSG00000197102,ENSG00000103769,ENSG00000083937,ENSG00000254093,ENSG00000114999,ENSG00000121621,ENSG00000083535,ENSG00000142945,ENSG00000108424,ENSG00000076382,ENSG00000002822,ENSG00000080986,ENSG00000036257,ENSG00000118193,ENSG00000094880
GO:0009117	nucleotide metabolic process	biological_process	0.00077834	0.026201	166	2312	1033	22156	ENSG00000081026,ENSG00000125375,ENSG00000130396,ENSG00000145819,ENSG00000173744,ENSG00000147251,ENSG00000168118,ENSG00000197417,ENSG00000141376,ENSG00000103148,ENSG00000131236,ENSG00000125779,ENSG00000107263,ENSG00000160208,ENSG00000175220,ENSG00000127914,ENSG00000100226,ENSG00000112541,ENSG00000182621,ENSG00000066933,ENSG00000213995,ENSG00000011052,ENSG00000119185,ENSG00000099250,ENSG00000087470…
GO:0051054	positive regulation of DNA metabolic process	biological_process	0.00078845	0.026495	40	2312	188	22156	ENSG00000164808,ENSG00000133302,ENSG00000119906,ENSG00000138346,ENSG00000080345,ENSG00000104320,ENSG00000115484,ENSG00000135829,ENSG00000085224,ENSG00000151876,ENSG00000147421,ENSG00000087206,ENSG00000187555,ENSG00000085511,ENSG00000079246,ENSG00000065559,ENSG00000163938,ENSG00000101596,ENSG00000109685,ENSG00000169139,ENSG00000076248,ENSG00000157212,ENSG00000158161,ENSG00000169621,ENSG00000012048…
GO:1901136	carbohydrate derivative catabolic process	biological_process	0.00080006	0.026839	116	2312	648	22156	ENSG00000107099,ENSG00000066777,ENSG00000060237,ENSG00000259784,ENSG00000101310,ENSG00000067208,ENSG00000057608,ENSG00000169398,ENSG00000138735,ENSG00000183098,ENSG00000079332,ENSG00000196914,ENSG00000102218,ENSG00000075391,ENSG00000008086,ENSG00000114026,ENSG00000011454,ENSG00000167193,ENSG00000109756,ENSG00000147257,ENSG00000035499,ENSG00000071205,ENSG00000134909,ENSG00000106462,ENSG00000100934…
GO:0005657	replication fork	cellular_component	0.00080408	0.026928	20	2312	76	22156	ENSG00000136936,ENSG00000198900,ENSG00000124535,ENSG00000130816,ENSG00000049541,ENSG00000100479,ENSG00000009954,ENSG00000197299,ENSG00000140451,ENSG00000067369,ENSG00000104320,ENSG00000170734,ENSG00000153147,ENSG00000065328,ENSG00000062822,ENSG00000070950,ENSG00000165392,ENSG00000022277,ENSG00000106399,ENSG00000198554
GO:0019902	phosphatase binding	molecular_function	0.00081187	0.027142	46	2312	204	22156	ENSG00000060237,ENSG00000107758,ENSG00000169398,ENSG00000131323,ENSG00000183735,ENSG00000175387,ENSG00000100330,ENSG00000153048,ENSG00000221823,ENSG00000100991,ENSG00000127191,ENSG00000104611,ENSG00000105063,ENSG00000075711,ENSG00000196792,ENSG00000176915,ENSG00000166949,ENSG00000087074,ENSG00000053900,ENSG00000008405,ENSG00000109062,ENSG00000101096,ENSG00000108061,ENSG00000168036,ENSG00000023516…
GO:0006401	RNA catabolic process	biological_process	0.00081607	0.027235	44	2312	305	22156	ENSG00000165819,ENSG00000197157,ENSG00000127804,ENSG00000088930,ENSG00000100354,ENSG00000135362,ENSG00000141543,ENSG00000105939,ENSG00000136104,ENSG00000111596,ENSG00000171824,ENSG00000110367,ENSG00000151014,ENSG00000103342,ENSG00000149311,ENSG00000152520,ENSG00000135870,ENSG00000125107,ENSG00000104889,ENSG00000164329,ENSG00000039123,ENSG00000179151,ENSG00000138346,ENSG00000134815,ENSG00000151779…
GO:0097305	response to alcohol	biological_process	0.00081814	0.027258	61	2312	381	22156	ENSG00000171862,ENSG00000044115,ENSG00000155506,ENSG00000185920,ENSG00000070961,ENSG00000124151,ENSG00000170266,ENSG00000180530,ENSG00000121060,ENSG00000123104,ENSG00000083720,ENSG00000132780,ENSG00000110395,ENSG00000078808,ENSG00000132906,ENSG00000168610,ENSG00000185420,ENSG00000113580,ENSG00000151491,ENSG00000145730,ENSG00000175592,ENSG00000134318,ENSG00000102174,ENSG00000128602,ENSG00000101773…
GO:0001067	regulatory region nucleic acid binding	molecular_function	0.00084019	0.027945	142	2312	978	22156	ENSG00000012048,ENSG00000166478,ENSG00000143458,ENSG00000084676,ENSG00000123268,ENSG00000102908,ENSG00000196498,ENSG00000136603,ENSG00000106948,ENSG00000187079,ENSG00000166949,ENSG00000132326,ENSG00000101096,ENSG00000131759,ENSG00000101412,ENSG00000172262,ENSG00000113658,ENSG00000111206,ENSG00000008405,ENSG00000106462,ENSG00000156273,ENSG00000107290,ENSG00000064313,ENSG00000005339,ENSG00000172273…
GO:0048199	vesicle targeting, to, from or within Golgi	biological_process	0.00084732	0.028133	20	2312	77	22156	ENSG00000036257,ENSG00000167632,ENSG00000092108,ENSG00000105063,ENSG00000079332,ENSG00000113615,ENSG00000119414,ENSG00000138768,ENSG00000110075,ENSG00000206560,ENSG00000180398,ENSG00000101310,ENSG00000114354,ENSG00000149182,ENSG00000100934,ENSG00000138802,ENSG00000138674,ENSG00000109861,ENSG00000107862,ENSG00000148396
GO:0001701	in utero embryonic development	biological_process	0.0008614	0.028552	65	2312	359	22156	ENSG00000101003,ENSG00000168036,ENSG00000144357,ENSG00000125686,ENSG00000135766,ENSG00000136104,ENSG00000163513,ENSG00000146918,ENSG00000116688,ENSG00000171634,ENSG00000152944,ENSG00000134313,ENSG00000113163,ENSG00000139618,ENSG00000104375,ENSG00000083093,ENSG00000167522,ENSG00000166579,ENSG00000152601,ENSG00000104320,ENSG00000141030,ENSG00000181555,ENSG00000133316,ENSG00000174989,ENSG00000036257…
GO:0043066	negative regulation of apoptotic process	biological_process	0.00087431	0.028931	113	2312	829	22156	ENSG00000136758,ENSG00000103460,ENSG00000124523,ENSG00000161011,ENSG00000134371,ENSG00000083093,ENSG00000099250,ENSG00000006016,ENSG00000110422,ENSG00000181744,ENSG00000170540,ENSG00000157764,ENSG00000164134,ENSG00000109320,ENSG00000158234,ENSG00000147649,ENSG00000273899,ENSG00000049130,ENSG00000110395,ENSG00000103319,ENSG00000113742,ENSG00000044115,ENSG00000105701,ENSG00000168036,ENSG00000086666…
GO:0007099	centriole replication	biological_process	0.0008869	0.029298	13	2312	34	22156	ENSG00000174799,ENSG00000116127,ENSG00000170037,ENSG00000166004,ENSG00000012048,ENSG00000151849,ENSG00000182923,ENSG00000103995,ENSG00000112877,ENSG00000123473,ENSG00000108395,ENSG00000075702,ENSG00000136861
GO:0007163	establishment or maintenance of cell polarity	biological_process	0.00089065	0.02937	50	2312	215	22156	ENSG00000169398,ENSG00000170248,ENSG00000066777,ENSG00000001631,ENSG00000138071,ENSG00000116141,ENSG00000116641,ENSG00000047849,ENSG00000135525,ENSG00000142945,ENSG00000075413,ENSG00000105738,ENSG00000163558,ENSG00000167193,ENSG00000107862,ENSG00000075711,ENSG00000082701,ENSG00000054282,ENSG00000138182,ENSG00000115091,ENSG00000109062,ENSG00000168374,ENSG00000112851,ENSG00000044115,ENSG00000113645…
GO:0051233	spindle midzone	cellular_component	0.00089209	0.02937	12	2312	35	22156	ENSG00000066629,ENSG00000080345,ENSG00000153187,ENSG00000060069,ENSG00000121621,ENSG00000087586,ENSG00000142192,ENSG00000138182,ENSG00000144283,ENSG00000094804,ENSG00000101367,ENSG00000118193
GO:0035196	production of miRNAs involved in gene silencing by miRNA	biological_process	0.00090692	0.029807	12	2312	31	22156	ENSG00000165819,ENSG00000134644,ENSG00000122299,ENSG00000126070,ENSG00000166949,ENSG00000123908,ENSG00000175387,ENSG00000100403,ENSG00000160710,ENSG00000055917,ENSG00000136937,ENSG00000134744
GO:0034502	protein localization to chromosome	biological_process	0.00091604	0.030056	19	2312	67	22156	ENSG00000079246,ENSG00000164808,ENSG00000133302,ENSG00000062650,ENSG00000156970,ENSG00000132604,ENSG00000119906,ENSG00000113648,ENSG00000254093,ENSG00000111877,ENSG00000147099,ENSG00000085224,ENSG00000106462,ENSG00000164190,ENSG00000139618,ENSG00000137812,ENSG00000125885,ENSG00000175054,ENSG00000102974
GO:0034644	cellular response to UV	biological_process	0.00093395	0.030592	17	2312	71	22156	ENSG00000062822,ENSG00000135679,ENSG00000165819,ENSG00000152894,ENSG00000005339,ENSG00000170242,ENSG00000170734,ENSG00000102921,ENSG00000144468,ENSG00000164045,ENSG00000188976,ENSG00000171497,ENSG00000004487,ENSG00000128908,ENSG00000100393,ENSG00000175054,ENSG00000132906
GO:0045070	positive regulation of viral genome replication	biological_process	0.0009513	0.031108	11	2312	30	22156	ENSG00000124164,ENSG00000171497,ENSG00000155506,ENSG00000135250,ENSG00000124214,ENSG00000131747,ENSG00000077097,ENSG00000197381,ENSG00000065243,ENSG00000160710,ENSG00000116833
GO:0070940	dephosphorylation of RNA polymerase II C-terminal domain	biological_process	0.00096311	0.031442	5	2312	6	22156	ENSG00000141425,ENSG00000060069,ENSG00000160075,ENSG00000101413,ENSG00000122484
GO:0008092	cytoskeletal protein binding	molecular_function	0.00097964	0.031928	181	2312	999	22156	ENSG00000006607,ENSG00000167306,ENSG00000171368,ENSG00000124198,ENSG00000138071,ENSG00000152503,ENSG00000116141,ENSG00000143924,ENSG00000132356,ENSG00000148935,ENSG00000157827,ENSG00000139734,ENSG00000110880,ENSG00000175866,ENSG00000105723,ENSG00000115091,ENSG00000109062,ENSG00000182533,ENSG00000141298,ENSG00000138182,ENSG00000166747,ENSG00000152767,ENSG00000128908,ENSG00000075711,ENSG00000254087…
GO:1901976	regulation of cell cycle checkpoint	biological_process	0.00098881	0.032173	11	2312	35	22156	ENSG00000126226,ENSG00000151876,ENSG00000136104,ENSG00000080986,ENSG00000183765,ENSG00000008405,ENSG00000079134,ENSG00000168411,ENSG00000136861,ENSG00000144635,ENSG00000139842
GO:0010506	regulation of autophagy	biological_process	0.0010045	0.032628	54	2312	272	22156	ENSG00000149311,ENSG00000080561,ENSG00000103194,ENSG00000168092,ENSG00000115020,ENSG00000164253,ENSG00000144566,ENSG00000196730,ENSG00000150995,ENSG00000033627,ENSG00000160360,ENSG00000055483,ENSG00000131558,ENSG00000089006,ENSG00000051382,ENSG00000058056,ENSG00000115839,ENSG00000100330,ENSG00000169398,ENSG00000183735,ENSG00000132356,ENSG00000004142,ENSG00000077254,ENSG00000148356,ENSG00000066135…
GO:0045454	cell redox homeostasis	biological_process	0.0010169	0.032949	18	2312	68	22156	ENSG00000197763,ENSG00000143870,ENSG00000091164,ENSG00000001084,ENSG00000023318,ENSG00000065485,ENSG00000116138,ENSG00000087301,ENSG00000167693,ENSG00000185624,ENSG00000116044,ENSG00000153066,ENSG00000165661,ENSG00000198431,ENSG00000001631,ENSG00000104687,ENSG00000155660,ENSG00000112992
GO:0016787	hydrolase activity	molecular_function	0.0010177	0.032949	391	2312	2965	22156	ENSG00000048052,ENSG00000109861,ENSG00000132906,ENSG00000113273,ENSG00000125485,ENSG00000108840,ENSG00000074603,ENSG00000070961,ENSG00000168615,ENSG00000187240,ENSG00000116675,ENSG00000068796,ENSG00000068650,ENSG00000111364,ENSG00000101294,ENSG00000064933,ENSG00000172795,ENSG00000285976,ENSG00000106346,ENSG00000106105,ENSG00000119969,ENSG00000139116,ENSG00000172831,ENSG00000033627,ENSG00000107902…
GO:0034091	regulation of maintenance of sister chromatid cohesion	biological_process	0.0010271	0.033141	5	2312	6	22156	ENSG00000156831,ENSG00000198887,ENSG00000113648,ENSG00000119906,ENSG00000133302
GO:0034182	regulation of maintenance of mitotic sister chromatid cohesion	biological_process	0.0010271	0.033141	5	2312	6	22156	ENSG00000156831,ENSG00000113648,ENSG00000198887,ENSG00000119906,ENSG00000133302
GO:0031648	protein destabilization	biological_process	0.0010324	0.033256	14	2312	45	22156	ENSG00000005339,ENSG00000072609,ENSG00000072803,ENSG00000015133,ENSG00000163904,ENSG00000253729,ENSG00000136986,ENSG00000197386,ENSG00000100393,ENSG00000151876,ENSG00000036257,ENSG00000135679,ENSG00000069329,ENSG00000134371
GO:0043068	positive regulation of programmed cell death	biological_process	0.0010382	0.033388	78	2312	502	22156	ENSG00000101057,ENSG00000197081,ENSG00000183765,ENSG00000177425,ENSG00000006432,ENSG00000169372,ENSG00000132906,ENSG00000160293,ENSG00000160208,ENSG00000152409,ENSG00000087470,ENSG00000118260,ENSG00000125826,ENSG00000145191,ENSG00000161011,ENSG00000177119,ENSG00000104375,ENSG00000050748,ENSG00000135250,ENSG00000170776,ENSG00000003756,ENSG00000253729,ENSG00000118689,ENSG00000067182,ENSG00000136002…
GO:0008047	enzyme activator activity	molecular_function	0.0010431	0.03349	100	2312	549	22156	ENSG00000156052,ENSG00000204138,ENSG00000132405,ENSG00000100401,ENSG00000146426,ENSG00000141564,ENSG00000160551,ENSG00000013588,ENSG00000142230,ENSG00000132359,ENSG00000046889,ENSG00000138835,ENSG00000147799,ENSG00000131374,ENSG00000116991,ENSG00000068878,ENSG00000100852,ENSG00000054611,ENSG00000136754,ENSG00000188559,ENSG00000159788,ENSG00000205726,ENSG00000114346,ENSG00000108239,ENSG00000153317…
GO:0043021	ribonucleoprotein complex binding	molecular_function	0.0010462	0.033535	27	2312	144	22156	ENSG00000144895,ENSG00000164327,ENSG00000113742,ENSG00000120662,ENSG00000076248,ENSG00000067248,ENSG00000141543,ENSG00000050426,ENSG00000078747,ENSG00000172766,ENSG00000135679,ENSG00000102317,ENSG00000167658,ENSG00000104626,ENSG00000089154,ENSG00000164134,ENSG00000126524,ENSG00000005100,ENSG00000204463,ENSG00000120705,ENSG00000169251,ENSG00000153187,ENSG00000101161,ENSG00000204628,ENSG00000111605…
GO:0018279	protein N-linked glycosylation via asparagine	biological_process	0.0010771	0.034469	10	2312	28	22156	ENSG00000136731,ENSG00000104723,ENSG00000152127,ENSG00000134910,ENSG00000102158,ENSG00000102595,ENSG00000033170,ENSG00000163527,ENSG00000163902,ENSG00000161944
GO:0046128	purine ribonucleoside metabolic process	biological_process	0.0010992	0.035119	117	2312	671	22156	ENSG00000150760,ENSG00000111785,ENSG00000127804,ENSG00000164741,ENSG00000031003,ENSG00000152061,ENSG00000029725,ENSG00000115839,ENSG00000205517,ENSG00000119522,ENSG00000198075,ENSG00000179387,ENSG00000160360,ENSG00000133612,ENSG00000147044,ENSG00000105738,ENSG00000103150,ENSG00000075711,ENSG00000180263,ENSG00000170471,ENSG00000144283,ENSG00000213047,ENSG00000145242,ENSG00000115904,ENSG00000196712…
GO:0032204	regulation of telomere maintenance	biological_process	0.0011238	0.035847	21	2312	80	22156	ENSG00000085511,ENSG00000079246,ENSG00000172795,ENSG00000163938,ENSG00000132604,ENSG00000140451,ENSG00000254093,ENSG00000147099,ENSG00000115484,ENSG00000104320,ENSG00000085224,ENSG00000157106,ENSG00000151414,ENSG00000168036,ENSG00000151876,ENSG00000149311,ENSG00000147421,ENSG00000163468,ENSG00000153187,ENSG00000175054,ENSG00000171824
GO:0097431	mitotic spindle pole	cellular_component	0.00113	0.035984	11	2312	28	22156	ENSG00000121957,ENSG00000087586,ENSG00000118007,ENSG00000002822,ENSG00000076382,ENSG00000138182,ENSG00000136861,ENSG00000066629,ENSG00000072501,ENSG00000066279,ENSG00000108055
GO:0009792	embryo development ending in birth or egg hatching	biological_process	0.0011437	0.036286	103	2312	645	22156	ENSG00000137815,ENSG00000137845,ENSG00000175387,ENSG00000086696,ENSG00000141543,ENSG00000111596,ENSG00000149187,ENSG00000033170,ENSG00000105011,ENSG00000080815,ENSG00000140931,ENSG00000136603,ENSG00000169071,ENSG00000101109,ENSG00000256525,ENSG00000084676,ENSG00000164066,ENSG00000115760,ENSG00000120254,ENSG00000012048,ENSG00000118762,ENSG00000131759,ENSG00000157483,ENSG00000106799,ENSG00000115170…
GO:0072401	signal transduction involved in DNA integrity checkpoint	biological_process	0.0011451	0.036286	19	2312	81	22156	ENSG00000116017,ENSG00000114126,ENSG00000100393,ENSG00000149311,ENSG00000101412,ENSG00000125107,ENSG00000113300,ENSG00000087206,ENSG00000012048,ENSG00000253729,ENSG00000135679,ENSG00000183765,ENSG00000182973,ENSG00000111596,ENSG00000106144,ENSG00000169372,ENSG00000158402,ENSG00000103479,ENSG00000087586
GO:0072422	signal transduction involved in DNA damage checkpoint	biological_process	0.0011451	0.036286	19	2312	81	22156	ENSG00000087206,ENSG00000113300,ENSG00000125107,ENSG00000101412,ENSG00000149311,ENSG00000100393,ENSG00000114126,ENSG00000116017,ENSG00000158402,ENSG00000087586,ENSG00000103479,ENSG00000169372,ENSG00000106144,ENSG00000111596,ENSG00000182973,ENSG00000135679,ENSG00000183765,ENSG00000253729,ENSG00000012048
GO:0000377	RNA splicing, via transesterification reactions with bulged adenosine as nucleophile	biological_process	0.0011669	0.036858	55	2312	377	22156	ENSG00000164548,ENSG00000125755,ENSG00000021776,ENSG00000067596,ENSG00000159140,ENSG00000004487,ENSG00000007392,ENSG00000145833,ENSG00000152601,ENSG00000135829,ENSG00000167978,ENSG00000136937,ENSG00000117360,ENSG00000109606,ENSG00000090470,ENSG00000165934,ENSG00000101161,ENSG00000077312,ENSG00000107290,ENSG00000145216,ENSG00000125970,ENSG00000039123,ENSG00000061936,ENSG00000121774,ENSG00000076650…
GO:0000398	mRNA splicing, via spliceosome	biological_process	0.0011669	0.036858	55	2312	377	22156	ENSG00000061936,ENSG00000136709,ENSG00000076650,ENSG00000121774,ENSG00000125970,ENSG00000145216,ENSG00000107290,ENSG00000039123,ENSG00000090470,ENSG00000167978,ENSG00000136937,ENSG00000109606,ENSG00000135829,ENSG00000117360,ENSG00000152601,ENSG00000077312,ENSG00000101161,ENSG00000165934,ENSG00000067596,ENSG00000021776,ENSG00000125755,ENSG00000164548,ENSG00000145833,ENSG00000007392,ENSG00000004487…
GO:0004402	histone acetyltransferase activity	molecular_function	0.0011711	0.03693	18	2312	68	22156	ENSG00000122390,ENSG00000123600,ENSG00000100393,ENSG00000120071,ENSG00000156650,ENSG00000025293,ENSG00000139618,ENSG00000134014,ENSG00000152382,ENSG00000005339,ENSG00000144445,ENSG00000084676,ENSG00000124422,ENSG00000124151,ENSG00000048649,ENSG00000147162,ENSG00000080603,ENSG00000196363
GO:0006284	base-excision repair	biological_process	0.0011813	0.037193	12	2312	42	22156	ENSG00000114026,ENSG00000138346,ENSG00000051341,ENSG00000136936,ENSG00000170242,ENSG00000076248,ENSG00000086758,ENSG00000062822,ENSG00000106399,ENSG00000070501,ENSG00000139372,ENSG00000165392
GO:0072395	signal transduction involved in cell cycle checkpoint	biological_process	0.0011958	0.037586	19	2312	82	22156	ENSG00000114126,ENSG00000116017,ENSG00000100393,ENSG00000113300,ENSG00000125107,ENSG00000101412,ENSG00000149311,ENSG00000087206,ENSG00000012048,ENSG00000253729,ENSG00000111596,ENSG00000182973,ENSG00000183765,ENSG00000135679,ENSG00000103479,ENSG00000158402,ENSG00000087586,ENSG00000169372,ENSG00000106144
GO:0035459	cargo loading into vesicle	biological_process	0.0012151	0.038116	10	2312	29	22156	ENSG00000138674,ENSG00000100934,ENSG00000113615,ENSG00000138802,ENSG00000079332,ENSG00000150527,ENSG00000186480,ENSG00000137177,ENSG00000073921,ENSG00000101310
GO:0042974	retinoic acid receptor binding	molecular_function	0.0012165	0.038116	11	2312	28	22156	ENSG00000171456,ENSG00000180530,ENSG00000196498,ENSG00000012504,ENSG00000132170,ENSG00000084676,ENSG00000125686,ENSG00000165671,ENSG00000125107,ENSG00000198646,ENSG00000175029
GO:0016282	eukaryotic 43S preinitiation complex	cellular_component	0.0012237	0.03828	7	2312	19	22156	ENSG00000149100,ENSG00000107581,ENSG00000067248,ENSG00000106263,ENSG00000084623,ENSG00000100353,ENSG00000104408
GO:0019783	small conjugating protein-specific protease activity	molecular_function	0.0012432	0.038825	27	2312	125	22156	ENSG00000106346,ENSG00000170832,ENSG00000132952,ENSG00000115233,ENSG00000135655,ENSG00000103404,ENSG00000138468,ENSG00000170242,ENSG00000154914,ENSG00000124422,ENSG00000077254,ENSG00000103194,ENSG00000124486,ENSG00000155313,ENSG00000135913,ENSG00000079387,ENSG00000101557,ENSG00000115464,ENSG00000090686,ENSG00000055483,ENSG00000162607,ENSG00000140455,ENSG00000163904,ENSG00000187555,ENSG00000154124…
GO:0006991	response to sterol depletion	biological_process	0.0012535	0.039085	6	2312	11	22156	ENSG00000254087,ENSG00000074964,ENSG00000114650,ENSG00000144895,ENSG00000125629,ENSG00000186480
GO:0000375	RNA splicing, via transesterification reactions	biological_process	0.0012566	0.039118	55	2312	380	22156	ENSG00000090060,ENSG00000116350,ENSG00000132792,ENSG00000149532,ENSG00000185246,ENSG00000110713,ENSG00000105323,ENSG00000100201,ENSG00000132680,ENSG00000105705,ENSG00000060339,ENSG00000153187,ENSG00000163156,ENSG00000149187,ENSG00000100650,ENSG00000102317,ENSG00000157540,ENSG00000173933,ENSG00000139218,ENSG00000141543,ENSG00000136527,ENSG00000189091,ENSG00000113593,ENSG00000127804,ENSG00000113391…
GO:0010485	H4 histone acetyltransferase activity	molecular_function	0.0012732	0.039574	9	2312	22	22156	ENSG00000124422,ENSG00000120071,ENSG00000144445,ENSG00000122390,ENSG00000196363,ENSG00000139618,ENSG00000025293,ENSG00000147162,ENSG00000156650
GO:0045185	maintenance of protein location	biological_process	0.0012813	0.039761	36	2312	166	22156	ENSG00000136068,ENSG00000113558,ENSG00000002822,ENSG00000080986,ENSG00000114346,ENSG00000135968,ENSG00000197969,ENSG00000163539,ENSG00000151150,ENSG00000136240,ENSG00000138829,ENSG00000164828,ENSG00000135837,ENSG00000159256,ENSG00000049323,ENSG00000076382,ENSG00000134982,ENSG00000166037,ENSG00000078674,ENSG00000079999,ENSG00000048707,ENSG00000168172,ENSG00000186480,ENSG00000054654,ENSG00000185104…
GO:0043484	regulation of RNA splicing	biological_process	0.0012948	0.040116	28	2312	144	22156	ENSG00000136937,ENSG00000116350,ENSG00000152601,ENSG00000100201,ENSG00000110713,ENSG00000153187,ENSG00000164548,ENSG00000013441,ENSG00000143889,ENSG00000160208,ENSG00000159140,ENSG00000137948,ENSG00000173933,ENSG00000157540,ENSG00000149187,ENSG00000100650,ENSG00000102317,ENSG00000061936,ENSG00000121774,ENSG00000167258,ENSG00000119314,ENSG00000136527,ENSG00000135250,ENSG00000003756,ENSG00000127804…
GO:0031055	chromatin remodeling at centromere	biological_process	0.0013039	0.040335	11	2312	47	22156	ENSG00000142856,ENSG00000132780,ENSG00000123219,ENSG00000048649,ENSG00000120334,ENSG00000162521,ENSG00000119969,ENSG00000102384,ENSG00000175792,ENSG00000153147,ENSG00000137812
GO:0016234	inclusion body	cellular_component	0.0013258	0.040946	22	2312	95	22156	ENSG00000100225,ENSG00000110713,ENSG00000135018,ENSG00000161011,ENSG00000129158,ENSG00000162688,ENSG00000054654,ENSG00000197386,ENSG00000073921,ENSG00000198879,ENSG00000070950,ENSG00000051108,ENSG00000062822,ENSG00000124789,ENSG00000133302,ENSG00000080815,ENSG00000167658,ENSG00000100401,ENSG00000104320,ENSG00000183735,ENSG00000088930,ENSG00000108395
GO:0016925	protein sumoylation	biological_process	0.0013324	0.041084	16	2312	58	22156	ENSG00000156831,ENSG00000078043,ENSG00000078902,ENSG00000163938,ENSG00000068024,ENSG00000142230,ENSG00000135679,ENSG00000116288,ENSG00000163904,ENSG00000112701,ENSG00000112200,ENSG00000079387,ENSG00000147854,ENSG00000033800,ENSG00000168036,ENSG00000126261
GO:0005049	nuclear export signal receptor activity	molecular_function	0.001346	0.041438	6	2312	9	22156	ENSG00000124207,ENSG00000204764,ENSG00000082898,ENSG00000126883,ENSG00000132953,ENSG00000124571
GO:0044389	small conjugating protein ligase binding	molecular_function	0.0013547	0.041641	59	2312	348	22156	ENSG00000160087,ENSG00000012048,ENSG00000185019,ENSG00000131323,ENSG00000108953,ENSG00000082512,ENSG00000066135,ENSG00000135679,ENSG00000103671,ENSG00000079246,ENSG00000127191,ENSG00000175387,ENSG00000135362,ENSG00000118217,ENSG00000078747,ENSG00000108094,ENSG00000132388,ENSG00000204463,ENSG00000166266,ENSG00000166949,ENSG00000058056,ENSG00000136986,ENSG00000254087,ENSG00000055130,ENSG00000163960…
GO:0000975	regulatory region DNA binding	molecular_function	0.0013689	0.041945	140	2312	976	22156	ENSG00000136861,ENSG00000173575,ENSG00000022840,ENSG00000159086,ENSG00000129691,ENSG00000178568,ENSG00000086102,ENSG00000123908,ENSG00000131196,ENSG00000140455,ENSG00000104221,ENSG00000076108,ENSG00000160633,ENSG00000118260,ENSG00000138380,ENSG00000173473,ENSG00000103460,ENSG00000118689,ENSG00000257923,ENSG00000088930,ENSG00000162924,ENSG00000068024,ENSG00000068305,ENSG00000118217,ENSG00000127616…
GO:0044212	transcription regulatory region DNA binding	molecular_function	0.0013689	0.041945	140	2312	976	22156	ENSG00000103460,ENSG00000173473,ENSG00000138380,ENSG00000118260,ENSG00000160633,ENSG00000076108,ENSG00000104221,ENSG00000131196,ENSG00000140455,ENSG00000123908,ENSG00000086102,ENSG00000178568,ENSG00000129691,ENSG00000159086,ENSG00000022840,ENSG00000173575,ENSG00000136861,ENSG00000170485,ENSG00000111642,ENSG00000168813,ENSG00000153187,ENSG00000198900,ENSG00000127616,ENSG00000118217,ENSG00000068305…
GO:0007275	multicellular organismal development	biological_process	0.0013723	0.041981	730	2312	5722	22156	ENSG00000131759,ENSG00000146674,ENSG00000101412,ENSG00000124486,ENSG00000141556,ENSG00000057663,ENSG00000110367,ENSG00000204463,ENSG00000049759,ENSG00000105011,ENSG00000182606,ENSG00000100784,ENSG00000096696,ENSG00000170293,ENSG00000153071,ENSG00000217128,ENSG00000107758,ENSG00000134308,ENSG00000060069,ENSG00000164066,ENSG00000084676,ENSG00000115760,ENSG00000078114,ENSG00000037474,ENSG00000169071…
GO:0050684	regulation of mRNA processing	biological_process	0.0013856	0.042289	30	2312	155	22156	ENSG00000100722,ENSG00000173933,ENSG00000157540,ENSG00000149187,ENSG00000102317,ENSG00000100650,ENSG00000061936,ENSG00000121774,ENSG00000136527,ENSG00000135250,ENSG00000003756,ENSG00000100354,ENSG00000127804,ENSG00000113391,ENSG00000136937,ENSG00000135829,ENSG00000116350,ENSG00000125107,ENSG00000090060,ENSG00000152601,ENSG00000134371,ENSG00000077312,ENSG00000110713,ENSG00000100201,ENSG00000160633…
GO:0018196	peptidyl-asparagine modification	biological_process	0.0013867	0.042289	10	2312	29	22156	ENSG00000161944,ENSG00000163902,ENSG00000033170,ENSG00000163527,ENSG00000102595,ENSG00000152127,ENSG00000102158,ENSG00000134910,ENSG00000136731,ENSG00000104723
GO:0071158	positive regulation of cell cycle arrest	biological_process	0.0013911	0.042356	19	2312	91	22156	ENSG00000087586,ENSG00000158402,ENSG00000103479,ENSG00000106144,ENSG00000169372,ENSG00000111596,ENSG00000182973,ENSG00000183765,ENSG00000135679,ENSG00000012048,ENSG00000118762,ENSG00000113300,ENSG00000125107,ENSG00000101412,ENSG00000147854,ENSG00000149311,ENSG00000100393,ENSG00000114126,ENSG00000116017
GO:0031050	dsRNA fragmentation	biological_process	0.001399	0.042466	12	2312	33	22156	ENSG00000055917,ENSG00000160710,ENSG00000134744,ENSG00000136937,ENSG00000175387,ENSG00000100403,ENSG00000122299,ENSG00000126070,ENSG00000166949,ENSG00000123908,ENSG00000165819,ENSG00000134644
GO:0070918	production of small RNA involved in gene silencing by RNA	biological_process	0.001399	0.042466	12	2312	33	22156	ENSG00000134644,ENSG00000165819,ENSG00000166949,ENSG00000123908,ENSG00000122299,ENSG00000126070,ENSG00000100403,ENSG00000175387,ENSG00000136937,ENSG00000134744,ENSG00000055917,ENSG00000160710
GO:0070682	proteasome regulatory particle assembly	biological_process	0.0014307	0.043359	3	2312	4	22156	ENSG00000095261,ENSG00000110801,ENSG00000256950
GO:0051170	nuclear import	biological_process	0.0014358	0.043446	45	2312	238	22156	ENSG00000163002,ENSG00000184304,ENSG00000105576,ENSG00000111581,ENSG00000114030,ENSG00000204764,ENSG00000168610,ENSG00000039068,ENSG00000105647,ENSG00000205339,ENSG00000108424,ENSG00000128602,ENSG00000142599,ENSG00000114346,ENSG00000124207,ENSG00000112210,ENSG00000138814,ENSG00000025800,ENSG00000079999,ENSG00000166037,ENSG00000126883,ENSG00000113569,ENSG00000083312,ENSG00000086200,ENSG00000069248…
GO:0042278	purine nucleoside metabolic process	biological_process	0.0014416	0.043554	117	2312	674	22156	ENSG00000205517,ENSG00000119522,ENSG00000115839,ENSG00000198075,ENSG00000150760,ENSG00000127804,ENSG00000111785,ENSG00000031003,ENSG00000164741,ENSG00000029725,ENSG00000152061,ENSG00000144283,ENSG00000115904,ENSG00000145242,ENSG00000213047,ENSG00000196712,ENSG00000147044,ENSG00000179387,ENSG00000133612,ENSG00000160360,ENSG00000103150,ENSG00000105738,ENSG00000075711,ENSG00000170471,ENSG00000180263…
GO:0046824	positive regulation of nucleocytoplasmic transport	biological_process	0.0014572	0.043932	19	2312	70	22156	ENSG00000166949,ENSG00000184304,ENSG00000106799,ENSG00000114346,ENSG00000082701,ENSG00000135829,ENSG00000091009,ENSG00000128602,ENSG00000275740,ENSG00000105647,ENSG00000111605,ENSG00000132953,ENSG00000039068,ENSG00000153071,ENSG00000108953,ENSG00000100614,ENSG00000135679,ENSG00000121774,ENSG00000137770
GO:0017119	Golgi transport complex	cellular_component	0.0014597	0.043932	7	2312	15	22156	ENSG00000164597,ENSG00000090615,ENSG00000135775,ENSG00000103051,ENSG00000136152,ENSG00000168434,ENSG00000166685
GO:0017038	protein import	biological_process	0.0014608	0.043932	49	2312	273	22156	ENSG00000106799,ENSG00000095319,ENSG00000170606,ENSG00000133612,ENSG00000115306,ENSG00000166949,ENSG00000196712,ENSG00000110713,ENSG00000118762,ENSG00000185104,ENSG00000114423,ENSG00000127980,ENSG00000138757,ENSG00000155393,ENSG00000102910,ENSG00000153071,ENSG00000124789,ENSG00000196911,ENSG00000125686,ENSG00000196313,ENSG00000080815,ENSG00000163002,ENSG00000184304,ENSG00000105576,ENSG00000111581…
GO:1990090	cellular response to nerve growth factor stimulus	biological_process	0.0014731	0.04423	15	2312	45	22156	ENSG00000054523,ENSG00000171862,ENSG00000109756,ENSG00000167193,ENSG00000134313,ENSG00000135720,ENSG00000157764,ENSG00000118689,ENSG00000107263,ENSG00000101412,ENSG00000185043,ENSG00000118260,ENSG00000142192,ENSG00000110395,ENSG00000110047
GO:0045814	negative regulation of gene expression, epigenetic	biological_process	0.0014885	0.044625	23	2312	130	22156	ENSG00000139154,ENSG00000153147,ENSG00000113391,ENSG00000104885,ENSG00000080345,ENSG00000113648,ENSG00000162521,ENSG00000178691,ENSG00000101596,ENSG00000119778,ENSG00000119969,ENSG00000074266,ENSG00000170836,ENSG00000159692,ENSG00000117713,ENSG00000024048,ENSG00000108840,ENSG00000076108,ENSG00000130816,ENSG00000106462,ENSG00000143379,ENSG00000124523,ENSG00000008083
GO:0000972	transcription-dependent tethering of RNA polymerase II gene DNA at nuclear periphery	biological_process	0.0014937	0.044711	5	2312	7	22156	ENSG00000110713,ENSG00000113569,ENSG00000111581,ENSG00000126226,ENSG00000273398
GO:0022411	cellular component disassembly	biological_process	0.0014989	0.044799	63	2312	412	22156	ENSG00000166579,ENSG00000243156,ENSG00000138594,ENSG00000163975,ENSG00000173473,ENSG00000171105,ENSG00000119638,ENSG00000185043,ENSG00000159082,ENSG00000007168,ENSG00000117713,ENSG00000119408,ENSG00000166503,ENSG00000108424,ENSG00000154229,ENSG00000130559,ENSG00000105364,ENSG00000163539,ENSG00000112651,ENSG00000151491,ENSG00000163939,ENSG00000157036,ENSG00000164347,ENSG00000067596,ENSG00000114030…
GO:0008536	Ran GTPase binding	molecular_function	0.001502	0.044821	14	2312	38	22156	ENSG00000082898,ENSG00000169180,ENSG00000205339,ENSG00000083312,ENSG00000086200,ENSG00000108424,ENSG00000124571,ENSG00000198700,ENSG00000124207,ENSG00000105576,ENSG00000010017,ENSG00000005810,ENSG00000100401,ENSG00000204764
GO:0042795	snRNA transcription from RNA polymerase II promoter	biological_process	0.0015076	0.044922	18	2312	73	22156	ENSG00000143493,ENSG00000104613,ENSG00000134058,ENSG00000143624,ENSG00000143190,ENSG00000197265,ENSG00000164151,ENSG00000166478,ENSG00000102786,ENSG00000101413,ENSG00000163125,ENSG00000136937,ENSG00000149262,ENSG00000122484,ENSG00000108506,ENSG00000153767,ENSG00000141425,ENSG00000138785
GO:0009119	ribonucleoside metabolic process	biological_process	0.0015129	0.045005	119	2312	698	22156	ENSG00000166579,ENSG00000196935,ENSG00000087470,ENSG00000149182,ENSG00000171793,ENSG00000008130,ENSG00000011052,ENSG00000066933,ENSG00000099250,ENSG00000119185,ENSG00000074964,ENSG00000182621,ENSG00000100226,ENSG00000160293,ENSG00000133812,ENSG00000175220,ENSG00000148908,ENSG00000125779,ENSG00000160208,ENSG00000107263,ENSG00000141376,ENSG00000103148,ENSG00000137962,ENSG00000147251,ENSG00000145819…
GO:0034067	protein localization to Golgi apparatus	biological_process	0.0015151	0.045005	10	2312	25	22156	ENSG00000129003,ENSG00000178950,ENSG00000048707,ENSG00000175115,ENSG00000107862,ENSG00000135968,ENSG00000123240,ENSG00000168434,ENSG00000197969,ENSG00000175582
GO:0032210	regulation of telomere maintenance via telomerase	biological_process	0.0015471	0.045782	16	2312	56	22156	ENSG00000254093,ENSG00000115484,ENSG00000140451,ENSG00000132604,ENSG00000172795,ENSG00000085511,ENSG00000079246,ENSG00000171824,ENSG00000175054,ENSG00000153187,ENSG00000163468,ENSG00000147421,ENSG00000151876,ENSG00000149311,ENSG00000151414,ENSG00000168036
GO:0090305	nucleic acid phosphodiester bond hydrolysis	biological_process	0.0015471	0.045782	54	2312	328	22156	ENSG00000124541,ENSG00000197157,ENSG00000176208,ENSG00000009413,ENSG00000169139,ENSG00000088930,ENSG00000169621,ENSG00000012048,ENSG00000145907,ENSG00000111596,ENSG00000165392,ENSG00000106399,ENSG00000136104,ENSG00000114026,ENSG00000134758,ENSG00000171824,ENSG00000173715,ENSG00000113318,ENSG00000151014,ENSG00000197121,ENSG00000120800,ENSG00000197299,ENSG00000125107,ENSG00000152520,ENSG00000149311…
GO:0016929	SUMO-specific protease activity	molecular_function	0.0015485	0.045782	5	2312	6	22156	ENSG00000079387,ENSG00000132952,ENSG00000163904,ENSG00000112701,ENSG00000138468
GO:0010639	negative regulation of organelle organization	biological_process	0.0015506	0.045782	59	2312	316	22156	ENSG00000162063,ENSG00000171824,ENSG00000131626,ENSG00000153187,ENSG00000115306,ENSG00000010244,ENSG00000130816,ENSG00000182533,ENSG00000057663,ENSG00000141556,ENSG00000118200,ENSG00000149311,ENSG00000105186,ENSG00000164741,ENSG00000140451,ENSG00000066777,ENSG00000066135,ENSG00000283154,ENSG00000144635,ENSG00000254093,ENSG00000144824,ENSG00000148700,ENSG00000197694,ENSG00000012048,ENSG00000062650…
GO:0001833	inner cell mass cell proliferation	biological_process	0.0015562	0.045877	6	2312	12	22156	ENSG00000101003,ENSG00000166579,ENSG00000126524,ENSG00000146918,ENSG00000139618,ENSG00000083093
GO:0005048	signal sequence binding	molecular_function	0.0015585	0.045877	14	2312	50	22156	ENSG00000105576,ENSG00000114030,ENSG00000025800,ENSG00000136240,ENSG00000126883,ENSG00000124789,ENSG00000110713,ENSG00000083312,ENSG00000089234,ENSG00000196911,ENSG00000108424,ENSG00000196313,ENSG00000006125,ENSG00000064419
GO:0009154	purine ribonucleotide catabolic process	biological_process	0.0015654	0.045986	94	2312	485	22156	ENSG00000100401,ENSG00000102606,ENSG00000115252,ENSG00000156052,ENSG00000132359,ENSG00000046889,ENSG00000146426,ENSG00000073921,ENSG00000100852,ENSG00000138835,ENSG00000147799,ENSG00000116991,ENSG00000153317,ENSG00000204628,ENSG00000105647,ENSG00000188559,ENSG00000007168,ENSG00000114346,ENSG00000159788,ENSG00000066777,ENSG00000107099,ENSG00000060237,ENSG00000101310,ENSG00000067208,ENSG00000057608…
GO:0030234	enzyme regulator activity	molecular_function	0.001567	0.045986	216	2312	1417	22156	ENSG00000196935,ENSG00000129158,ENSG00000087470,ENSG00000047249,ENSG00000021355,ENSG00000136111,ENSG00000150527,ENSG00000137145,ENSG00000127328,ENSG00000066933,ENSG00000205339,ENSG00000119185,ENSG00000099250,ENSG00000104375,ENSG00000174839,ENSG00000182621,ENSG00000124535,ENSG00000175220,ENSG00000182957,ENSG00000077157,ENSG00000107263,ENSG00000141376,ENSG00000183283,ENSG00000103148,ENSG00000178568…
GO:0045740	positive regulation of DNA replication	biological_process	0.0015765	0.046195	18	2312	74	22156	ENSG00000151414,ENSG00000135829,ENSG00000085224,ENSG00000168036,ENSG00000185104,ENSG00000151876,ENSG00000149311,ENSG00000147421,ENSG00000163468,ENSG00000175054,ENSG00000128908,ENSG00000085511,ENSG00000079246,ENSG00000065559,ENSG00000138346,ENSG00000123268,ENSG00000176208,ENSG00000115484
GO:0051642	centrosome localization	biological_process	0.0015919	0.046571	12	2312	29	22156	ENSG00000135720,ENSG00000075711,ENSG00000127914,ENSG00000148498,ENSG00000066279,ENSG00000164828,ENSG00000121957,ENSG00000087586,ENSG00000170759,ENSG00000166579,ENSG00000007168,ENSG00000054654
GO:0048207	vesicle targeting, rough ER to cis-Golgi	biological_process	0.0015979	0.046571	18	2312	70	22156	ENSG00000148396,ENSG00000109861,ENSG00000138674,ENSG00000138802,ENSG00000100934,ENSG00000114354,ENSG00000101310,ENSG00000180398,ENSG00000206560,ENSG00000138768,ENSG00000110075,ENSG00000119414,ENSG00000113615,ENSG00000105063,ENSG00000079332,ENSG00000092108,ENSG00000167632,ENSG00000036257
GO:0048208	COPII vesicle coating	biological_process	0.0015979	0.046571	18	2312	70	22156	ENSG00000100934,ENSG00000138802,ENSG00000138674,ENSG00000109861,ENSG00000148396,ENSG00000092108,ENSG00000167632,ENSG00000036257,ENSG00000105063,ENSG00000079332,ENSG00000113615,ENSG00000119414,ENSG00000138768,ENSG00000110075,ENSG00000206560,ENSG00000180398,ENSG00000101310,ENSG00000114354
GO:0016441	posttranscriptional gene silencing	biological_process	0.0015989	0.046571	24	2312	328	22156	ENSG00000100354,ENSG00000122299,ENSG00000165819,ENSG00000173933,ENSG00000149187,ENSG00000198265,ENSG00000175387,ENSG00000124571,ENSG00000123908,ENSG00000166949,ENSG00000168610,ENSG00000126070,ENSG00000134644,ENSG00000132170,ENSG00000134744,ENSG00000125107,ENSG00000136937,ENSG00000135829,ENSG00000113300,ENSG00000160710,ENSG00000055917,ENSG00000204120,ENSG00000100403,ENSG00000114416
GO:0070993	translation preinitiation complex	cellular_component	0.0016189	0.047083	7	2312	20	22156	ENSG00000100353,ENSG00000104408,ENSG00000149100,ENSG00000106263,ENSG00000107581,ENSG00000067248,ENSG00000084623
GO:0021543	pallium development	biological_process	0.0016681	0.048443	42	2312	193	22156	ENSG00000040199,ENSG00000075702,ENSG00000159131,ENSG00000167193,ENSG00000138772,ENSG00000070018,ENSG00000106462,ENSG00000274211,ENSG00000196712,ENSG00000054654,ENSG00000168036,ENSG00000147526,ENSG00000145242,ENSG00000131759,ENSG00000082701,ENSG00000170390,ENSG00000084676,ENSG00000108953,ENSG00000088930,ENSG00000136527,ENSG00000170759,ENSG00000167632,ENSG00000080815,ENSG00000004487,ENSG00000100644…
GO:1901068	guanosine-containing compound metabolic process	biological_process	0.0016814	0.048754	95	2312	497	22156	ENSG00000102218,ENSG00000079332,ENSG00000196914,ENSG00000075391,ENSG00000060237,ENSG00000107099,ENSG00000066777,ENSG00000067208,ENSG00000101310,ENSG00000057608,ENSG00000169398,ENSG00000106462,ENSG00000100934,ENSG00000165219,ENSG00000158987,ENSG00000141556,ENSG00000136040,ENSG00000146376,ENSG00000105186,ENSG00000082701,ENSG00000011454,ENSG00000008086,ENSG00000109756,ENSG00000167193,ENSG00000035499…
GO:0009261	ribonucleotide catabolic process	biological_process	0.0017263	0.049982	94	2312	486	22156	ENSG00000100401,ENSG00000102606,ENSG00000156052,ENSG00000115252,ENSG00000132359,ENSG00000046889,ENSG00000146426,ENSG00000073921,ENSG00000100852,ENSG00000138835,ENSG00000147799,ENSG00000116991,ENSG00000153317,ENSG00000105647,ENSG00000204628,ENSG00000188559,ENSG00000007168,ENSG00000114346,ENSG00000159788,ENSG00000107099,ENSG00000060237,ENSG00000066777,ENSG00000101310,ENSG00000067208,ENSG00000057608…
GO:0046621	negative regulation of organ growth	biological_process	0.0017376	0.050235	9	2312	22	22156	ENSG00000149269,ENSG00000104375,ENSG00000182533,ENSG00000060069,ENSG00000171862,ENSG00000169398,ENSG00000105723,ENSG00000113645,ENSG00000101109
GO:1901292	nucleoside phosphate catabolic process	biological_process	0.001742	0.050277	107	2312	606	22156	ENSG00000169398,ENSG00000138735,ENSG00000136770,ENSG00000057608,ENSG00000101310,ENSG00000067208,ENSG00000060237,ENSG00000107099,ENSG00000066777,ENSG00000075391,ENSG00000196914,ENSG00000079332,ENSG00000102218,ENSG00000134909,ENSG00000035499,ENSG00000071205,ENSG00000167193,ENSG00000109756,ENSG00000114026,ENSG00000008086,ENSG00000011454,ENSG00000105186,ENSG00000146376,ENSG00000082701,ENSG00000136040…
GO:0001510	RNA methylation	biological_process	0.0017442	0.050277	16	2312	75	22156	ENSG00000165819,ENSG00000206562,ENSG00000169519,ENSG00000071462,ENSG00000123200,ENSG00000127804,ENSG00000037474,ENSG00000164944,ENSG00000162851,ENSG00000135297,ENSG00000066651,ENSG00000138050,ENSG00000188917,ENSG00000123600,ENSG00000115970,ENSG00000171103
GO:0035064	methylated histone residue binding	molecular_function	0.001748	0.050312	19	2312	68	22156	ENSG00000083544,ENSG00000117139,ENSG00000171634,ENSG00000146918,ENSG00000107077,ENSG00000085224,ENSG00000127663,ENSG00000008083,ENSG00000101040,ENSG00000011258,ENSG00000067369,ENSG00000066135,ENSG00000151503,ENSG00000073614,ENSG00000196363,ENSG00000178691,ENSG00000005483,ENSG00000166446,ENSG00000015171
GO:0044087	regulation of cellular component biogenesis	biological_process	0.0017606	0.0506	148	2312	900	22156	ENSG00000138071,ENSG00000115839,ENSG00000171368,ENSG00000006607,ENSG00000068024,ENSG00000110880,ENSG00000175866,ENSG00000169139,ENSG00000050748,ENSG00000132356,ENSG00000067182,ENSG00000164741,ENSG00000100614,ENSG00000061676,ENSG00000072071,ENSG00000125107,ENSG00000284292,ENSG00000152520,ENSG00000182533,ENSG00000165029,ENSG00000141298,ENSG00000115091,ENSG00000144566,ENSG00000153187,ENSG00000115306…
GO:0040016	embryonic cleavage	biological_process	0.0017678	0.050731	5	2312	7	22156	ENSG00000198900,ENSG00000036257,ENSG00000275700,ENSG00000051382,ENSG00000131747
GO:0048511	rhythmic process	biological_process	0.0017746	0.050852	55	2312	306	22156	ENSG00000145191,ENSG00000135829,ENSG00000213923,ENSG00000118260,ENSG00000204628,ENSG00000197548,ENSG00000167601,ENSG00000072803,ENSG00000104856,ENSG00000132170,ENSG00000145730,ENSG00000134318,ENSG00000100393,ENSG00000130699,ENSG00000049130,ENSG00000147162,ENSG00000005339,ENSG00000156052,ENSG00000044115,ENSG00000107290,ENSG00000171862,ENSG00000029153,ENSG00000140836,ENSG00000180530,ENSG00000213639…
GO:0000724	double-strand break repair via homologous recombination	biological_process	0.0017875	0.051147	29	2312	120	22156	ENSG00000101596,ENSG00000115233,ENSG00000106399,ENSG00000165392,ENSG00000164808,ENSG00000067369,ENSG00000080345,ENSG00000104320,ENSG00000181544,ENSG00000111877,ENSG00000051180,ENSG00000051341,ENSG00000156831,ENSG00000168411,ENSG00000181555,ENSG00000012048,ENSG00000101773,ENSG00000083093,ENSG00000139618,ENSG00000178966,ENSG00000197275,ENSG00000197299,ENSG00000134758,ENSG00000004487,ENSG00000214941…
GO:0047496	vesicle transport along microtubule	biological_process	0.0017951	0.05129	11	2312	24	22156	ENSG00000137807,ENSG00000137177,ENSG00000197386,ENSG00000197102,ENSG00000007168,ENSG00000170759,ENSG00000182606,ENSG00000166579,ENSG00000067606,ENSG00000101350,ENSG00000075945
GO:0090503	RNA phosphodiester bond hydrolysis, exonucleolytic	biological_process	0.0018136	0.051655	12	2312	41	22156	ENSG00000152520,ENSG00000113300,ENSG00000125107,ENSG00000111596,ENSG00000172795,ENSG00000144535,ENSG00000117419,ENSG00000088930,ENSG00000171311,ENSG00000151014,ENSG00000104626,ENSG00000171824
GO:0009166	nucleotide catabolic process	biological_process	0.0018166	0.051655	106	2312	600	22156	ENSG00000146376,ENSG00000105186,ENSG00000082701,ENSG00000158987,ENSG00000141556,ENSG00000136040,ENSG00000100934,ENSG00000165219,ENSG00000106462,ENSG00000134909,ENSG00000071205,ENSG00000035499,ENSG00000167193,ENSG00000109756,ENSG00000011454,ENSG00000114026,ENSG00000008086,ENSG00000075391,ENSG00000102218,ENSG00000196914,ENSG00000079332,ENSG00000138735,ENSG00000169398,ENSG00000136770,ENSG00000057608…
GO:0034451	centriolar satellite	cellular_component	0.0018183	0.051655	12	2312	34	22156	ENSG00000175455,ENSG00000112877,ENSG00000180376,ENSG00000198707,ENSG00000078674,ENSG00000117155,ENSG00000168172,ENSG00000076382,ENSG00000122507,ENSG00000054282,ENSG00000160299,ENSG00000083535
GO:0010942	positive regulation of cell death	biological_process	0.0018186	0.051655	85	2312	574	22156	ENSG00000101057,ENSG00000169896,ENSG00000197081,ENSG00000183765,ENSG00000177425,ENSG00000006432,ENSG00000169372,ENSG00000160293,ENSG00000132906,ENSG00000160208,ENSG00000152409,ENSG00000118260,ENSG00000087470,ENSG00000145191,ENSG00000125826,ENSG00000161011,ENSG00000104375,ENSG00000177119,ENSG00000003756,ENSG00000170776,ENSG00000050748,ENSG00000135250,ENSG00000253729,ENSG00000118689,ENSG00000067182…
GO:0000959	mitochondrial RNA metabolic process	biological_process	0.0018236	0.051721	10	2312	35	22156	ENSG00000101391,ENSG00000171103,ENSG00000156469,ENSG00000162851,ENSG00000138095,ENSG00000135297,ENSG00000155846,ENSG00000138399,ENSG00000118689,ENSG00000106105
GO:0000725	recombinational repair	biological_process	0.0018629	0.05276	29	2312	121	22156	ENSG00000083093,ENSG00000101773,ENSG00000139618,ENSG00000178966,ENSG00000197275,ENSG00000197299,ENSG00000134758,ENSG00000128908,ENSG00000004487,ENSG00000214941,ENSG00000198887,ENSG00000125885,ENSG00000004700,ENSG00000115233,ENSG00000101596,ENSG00000106399,ENSG00000164808,ENSG00000165392,ENSG00000104320,ENSG00000181544,ENSG00000111877,ENSG00000067369,ENSG00000080345,ENSG00000156831,ENSG00000051341…
GO:0005875	microtubule associated complex	cellular_component	0.0018856	0.053326	38	2312	159	22156	ENSG00000075945,ENSG00000131351,ENSG00000126870,ENSG00000166579,ENSG00000007168,ENSG00000135720,ENSG00000054523,ENSG00000185842,ENSG00000138160,ENSG00000087586,ENSG00000124214,ENSG00000186638,ENSG00000187164,ENSG00000118193,ENSG00000066629,ENSG00000187240,ENSG00000137177,ENSG00000068796,ENSG00000132912,ENSG00000126214,ENSG00000152763,ENSG00000138182,ENSG00000139116,ENSG00000197102,ENSG00000011454…
GO:0030117	membrane coat	cellular_component	0.0018926	0.05337	26	2312	103	22156	ENSG00000131374,ENSG00000128298,ENSG00000152056,ENSG00000073921,ENSG00000181744,ENSG00000181789,ENSG00000149182,ENSG00000166747,ENSG00000006125,ENSG00000159082,ENSG00000122218,ENSG00000138674,ENSG00000138802,ENSG00000100934,ENSG00000275066,ENSG00000141367,ENSG00000101310,ENSG00000197081,ENSG00000079332,ENSG00000095139,ENSG00000157107,ENSG00000183020,ENSG00000119844,ENSG00000221838,ENSG00000139719…
GO:0048475	coated membrane	cellular_component	0.0018926	0.05337	26	2312	103	22156	ENSG00000073921,ENSG00000181744,ENSG00000181789,ENSG00000152056,ENSG00000131374,ENSG00000128298,ENSG00000138802,ENSG00000100934,ENSG00000138674,ENSG00000149182,ENSG00000006125,ENSG00000166747,ENSG00000159082,ENSG00000122218,ENSG00000101310,ENSG00000141367,ENSG00000275066,ENSG00000119844,ENSG00000221838,ENSG00000139719,ENSG00000113615,ENSG00000095139,ENSG00000157107,ENSG00000183020,ENSG00000197081…
GO:0046833	positive regulation of RNA export from nucleus	biological_process	0.0019048	0.053635	5	2312	7	22156	ENSG00000111605,ENSG00000275740,ENSG00000121774,ENSG00000091009,ENSG00000135829
GO:0005871	kinesin complex	cellular_component	0.0019076	0.053637	19	2312	60	22156	ENSG00000139116,ENSG00000054523,ENSG00000121621,ENSG00000075945,ENSG00000126214,ENSG00000166579,ENSG00000007168,ENSG00000138182,ENSG00000137807,ENSG00000137177,ENSG00000068796,ENSG00000108953,ENSG00000186638,ENSG00000142945,ENSG00000101350,ENSG00000138160,ENSG00000274810,ENSG00000118193,ENSG00000170759
GO:0071407	cellular response to organic cyclic compound	biological_process	0.0019143	0.053746	79	2312	465	22156	ENSG00000044115,ENSG00000103319,ENSG00000070961,ENSG00000124151,ENSG00000180530,ENSG00000141376,ENSG00000123104,ENSG00000164808,ENSG00000058668,ENSG00000127914,ENSG00000132906,ENSG00000123908,ENSG00000185420,ENSG00000109320,ENSG00000134644,ENSG00000107263,ENSG00000136937,ENSG00000134744,ENSG00000078369,ENSG00000113448,ENSG00000122299,ENSG00000170776,ENSG00000012504,ENSG00000165819,ENSG00000003436…
GO:0042054	histone methyltransferase activity	molecular_function	0.0019968	0.055982	18	2312	62	22156	ENSG00000143379,ENSG00000106462,ENSG00000136169,ENSG00000147548,ENSG00000116539,ENSG00000055609,ENSG00000074266,ENSG00000085276,ENSG00000185420,ENSG00000165671,ENSG00000129691,ENSG00000005483,ENSG00000196363,ENSG00000178691,ENSG00000181090,ENSG00000181555,ENSG00000109685,ENSG00000104885
GO:0016055	Wnt receptor signaling pathway	biological_process	0.0020365	0.057012	88	2312	482	22156	ENSG00000173218,ENSG00000105723,ENSG00000100354,ENSG00000132356,ENSG00000169118,ENSG00000100614,ENSG00000118689,ENSG00000137693,ENSG00000116141,ENSG00000221823,ENSG00000122870,ENSG00000127616,ENSG00000121210,ENSG00000171444,ENSG00000134758,ENSG00000107829,ENSG00000150457,ENSG00000162337,ENSG00000189319,ENSG00000168036,ENSG00000109062,ENSG00000144566,ENSG00000066279,ENSG00000122958,ENSG00000138814…
GO:0008080	N-acetyltransferase activity	molecular_function	0.0020462	0.057203	22	2312	99	22156	ENSG00000123600,ENSG00000120071,ENSG00000164134,ENSG00000100393,ENSG00000122390,ENSG00000139618,ENSG00000025293,ENSG00000156650,ENSG00000124151,ENSG00000124422,ENSG00000135040,ENSG00000144445,ENSG00000005339,ENSG00000134014,ENSG00000152382,ENSG00000084676,ENSG00000080603,ENSG00000196363,ENSG00000172766,ENSG00000048649,ENSG00000147162,ENSG00000141446
GO:0000460	maturation of 5.8S rRNA	biological_process	0.0020573	0.05743	9	2312	28	22156	ENSG00000162408,ENSG00000120800,ENSG00000117419,ENSG00000120158,ENSG00000142207,ENSG00000087269,ENSG00000039123,ENSG00000171824,ENSG00000104626
GO:0043549	regulation of kinase activity	biological_process	0.0020857	0.058056	138	2312	901	22156	ENSG00000198121,ENSG00000113648,ENSG00000140443,ENSG00000103126,ENSG00000102580,ENSG00000134982,ENSG00000149177,ENSG00000141564,ENSG00000118193,ENSG00000198382,ENSG00000067606,ENSG00000020426,ENSG00000184304,ENSG00000089154,ENSG00000198648,ENSG00000138835,ENSG00000130766,ENSG00000197442,ENSG00000145431,ENSG00000105647,ENSG00000094804,ENSG00000101391,ENSG00000164045,ENSG00000205726,ENSG00000114423…
GO:0050821	protein stabilization	biological_process	0.0020865	0.058056	33	2312	194	22156	ENSG00000100393,ENSG00000164134,ENSG00000187555,ENSG00000159256,ENSG00000115977,ENSG00000104375,ENSG00000168434,ENSG00000128602,ENSG00000118260,ENSG00000115484,ENSG00000136152,ENSG00000171862,ENSG00000156052,ENSG00000183765,ENSG00000134058,ENSG00000058056,ENSG00000110958,ENSG00000214941,ENSG00000148396,ENSG00000204463,ENSG00000166949,ENSG00000055483,ENSG00000010244,ENSG00000185896,ENSG00000125885…
GO:0080009	mRNA methylation	biological_process	0.0020935	0.058056	6	2312	14	22156	ENSG00000127804,ENSG00000171103,ENSG00000165819,ENSG00000123600,ENSG00000164944,ENSG00000123200
GO:0019058	viral infectious cycle	biological_process	0.0020945	0.058056	38	2312	234	22156	ENSG00000160710,ENSG00000080561,ENSG00000107581,ENSG00000049759,ENSG00000110367,ENSG00000075785,ENSG00000131747,ENSG00000077097,ENSG00000127616,ENSG00000105939,ENSG00000106263,ENSG00000170248,ENSG00000135250,ENSG00000060069,ENSG00000153560,ENSG00000135829,ENSG00000197381,ENSG00000159692,ENSG00000065243,ENSG00000175029,ENSG00000162599,ENSG00000124164,ENSG00000100393,ENSG00000083937,ENSG00000160208…
GO:0005721	centromeric heterochromatin	cellular_component	0.0020946	0.058056	9	2312	21	22156	ENSG00000119969,ENSG00000066135,ENSG00000113648,ENSG00000151503,ENSG00000107077,ENSG00000085224,ENSG00000127663,ENSG00000009954,ENSG00000130816
GO:0005739	mitochondrion	cellular_component	0.0020996	0.058111	212	2312	1731	22156	ENSG00000197256,ENSG00000255730,ENSG00000177302,ENSG00000116288,ENSG00000152620,ENSG00000171368,ENSG00000141385,ENSG00000243927,ENSG00000120437,ENSG00000198431,ENSG00000100116,ENSG00000072756,ENSG00000105723,ENSG00000050748,ENSG00000108953,ENSG00000132676,ENSG00000067182,ENSG00000087299,ENSG00000118689,ENSG00000051180,ENSG00000133703,ENSG00000162923,ENSG00000140374,ENSG00000100225,ENSG00000144468…
GO:0010833	telomere maintenance via telomere lengthening	biological_process	0.0021157	0.058408	22	2312	96	22156	ENSG00000171824,ENSG00000110958,ENSG00000175054,ENSG00000153187,ENSG00000163468,ENSG00000049541,ENSG00000147421,ENSG00000151876,ENSG00000149311,ENSG00000151414,ENSG00000168036,ENSG00000115484,ENSG00000254093,ENSG00000051180,ENSG00000138346,ENSG00000140451,ENSG00000132604,ENSG00000062822,ENSG00000172795,ENSG00000106399,ENSG00000085511,ENSG00000079246
GO:0048008	platelet-derived growth factor receptor signaling pathway	biological_process	0.0021164	0.058408	18	2312	57	22156	ENSG00000114423,ENSG00000197461,ENSG00000171862,ENSG00000110395,ENSG00000149177,ENSG00000282278,ENSG00000106443,ENSG00000011405,ENSG00000157483,ENSG00000107263,ENSG00000170962,ENSG00000104213,ENSG00000127947,ENSG00000150347,ENSG00000109062,ENSG00000145431,ENSG00000099250,ENSG00000198799
GO:0031401	positive regulation of protein modification process	biological_process	0.0021274	0.05863	153	2312	1034	22156	ENSG00000182533,ENSG00000149311,ENSG00000254087,ENSG00000176915,ENSG00000075711,ENSG00000051382,ENSG00000126775,ENSG00000026508,ENSG00000101349,ENSG00000102471,ENSG00000141655,ENSG00000065559,ENSG00000068024,ENSG00000116641,ENSG00000135362,ENSG00000092853,ENSG00000123143,ENSG00000116288,ENSG00000085511,ENSG00000127191,ENSG00000180370,ENSG00000133703,ENSG00000164741,ENSG00000067182,ENSG00000132356…
GO:0090501	RNA phosphodiester bond hydrolysis	biological_process	0.0021491	0.058897	26	2312	150	22156	ENSG00000197157,ENSG00000179151,ENSG00000124541,ENSG00000104889,ENSG00000088930,ENSG00000120158,ENSG00000117419,ENSG00000162408,ENSG00000147592,ENSG00000111596,ENSG00000136104,ENSG00000172795,ENSG00000087269,ENSG00000104626,ENSG00000171824,ENSG00000171311,ENSG00000123908,ENSG00000151014,ENSG00000157036,ENSG00000126070,ENSG00000120800,ENSG00000152520,ENSG00000113300,ENSG00000125107,ENSG00000116918…
GO:0009411	response to UV	biological_process	0.0021519	0.058897	27	2312	139	22156	ENSG00000005339,ENSG00000135945,ENSG00000170242,ENSG00000170734,ENSG00000132356,ENSG00000165819,ENSG00000152894,ENSG00000135679,ENSG00000085511,ENSG00000165392,ENSG00000070950,ENSG00000078808,ENSG00000062822,ENSG00000175054,ENSG00000132906,ENSG00000162607,ENSG00000171497,ENSG00000130939,ENSG00000004487,ENSG00000128908,ENSG00000136936,ENSG00000100393,ENSG00000164045,ENSG00000188976,ENSG00000102921…
GO:0007094	mitotic spindle assembly checkpoint	biological_process	0.0021553	0.058897	11	2312	35	22156	ENSG00000169679,ENSG00000080986,ENSG00000149311,ENSG00000002822,ENSG00000126226,ENSG00000156970,ENSG00000071539,ENSG00000134982,ENSG00000010244,ENSG00000144635,ENSG00000136861
GO:0031577	spindle checkpoint	biological_process	0.0021553	0.058897	11	2312	35	22156	ENSG00000002822,ENSG00000169679,ENSG00000149311,ENSG00000080986,ENSG00000126226,ENSG00000156970,ENSG00000071539,ENSG00000134982,ENSG00000010244,ENSG00000144635,ENSG00000136861
GO:0071173	spindle assembly checkpoint	biological_process	0.0021553	0.058897	11	2312	35	22156	ENSG00000010244,ENSG00000136861,ENSG00000144635,ENSG00000126226,ENSG00000169679,ENSG00000149311,ENSG00000002822,ENSG00000080986,ENSG00000134982,ENSG00000071539,ENSG00000156970
GO:0071174	mitotic spindle checkpoint	biological_process	0.0021553	0.058897	11	2312	35	22156	ENSG00000144635,ENSG00000136861,ENSG00000010244,ENSG00000156970,ENSG00000071539,ENSG00000134982,ENSG00000002822,ENSG00000169679,ENSG00000149311,ENSG00000080986,ENSG00000126226
GO:0006469	negative regulation of protein kinase activity	biological_process	0.0021668	0.059131	41	2312	242	22156	ENSG00000196712,ENSG00000100225,ENSG00000090376,ENSG00000182533,ENSG00000160710,ENSG00000162337,ENSG00000254087,ENSG00000150457,ENSG00000138166,ENSG00000070018,ENSG00000112079,ENSG00000123143,ENSG00000116288,ENSG00000180370,ENSG00000130695,ENSG00000080815,ENSG00000114423,ENSG00000060237,ENSG00000047579,ENSG00000198369,ENSG00000110880,ENSG00000205339,ENSG00000119185,ENSG00000204628,ENSG00000185043…
GO:0034648	histone demethylase activity (H3-dimethyl-K4 specific)	molecular_function	0.0021744	0.059253	4	2312	4	22156	ENSG00000073614,ENSG00000117139,ENSG00000004487,ENSG00000165097
GO:0046785	microtubule polymerization	biological_process	0.002209	0.060114	16	2312	53	22156	ENSG00000130559,ENSG00000182533,ENSG00000130779,ENSG00000149269,ENSG00000118200,ENSG00000141556,ENSG00000166503,ENSG00000151849,ENSG00000127914,ENSG00000010244,ENSG00000171368,ENSG00000101367,ENSG00000143363,ENSG00000157540,ENSG00000136861,ENSG00000175216
GO:0031503	protein complex localization	biological_process	0.0022365	0.060776	20	2312	74	22156	ENSG00000080986,ENSG00000166579,ENSG00000186480,ENSG00000007168,ENSG00000121957,ENSG00000108424,ENSG00000115091,ENSG00000148411,ENSG00000197386,ENSG00000075711,ENSG00000197102,ENSG00000137804,ENSG00000138071,ENSG00000069248,ENSG00000100345,ENSG00000047849,ENSG00000066279,ENSG00000112877,ENSG00000162413,ENSG00000136861
GO:0007019	microtubule depolymerization	biological_process	0.0022916	0.062116	14	2312	44	22156	ENSG00000176771,ENSG00000121621,ENSG00000068796,ENSG00000175216,ENSG00000160551,ENSG00000166503,ENSG00000118200,ENSG00000185043,ENSG00000128881,ENSG00000130559,ENSG00000134982,ENSG00000163539,ENSG00000142945,ENSG00000186638
GO:0007041	lysosomal transport	biological_process	0.0022922	0.062116	22	2312	84	22156	ENSG00000185896,ENSG00000178950,ENSG00000126775,ENSG00000111670,ENSG00000038532,ENSG00000135968,ENSG00000166747,ENSG00000143376,ENSG00000113273,ENSG00000143952,ENSG00000141252,ENSG00000169174,ENSG00000185722,ENSG00000102858,ENSG00000168172,ENSG00000137177,ENSG00000182606,ENSG00000039319,ENSG00000197081,ENSG00000139719,ENSG00000221838,ENSG00000075785
GO:0043565	sequence-specific DNA binding	molecular_function	0.0023006	0.062258	153	2312	1166	22156	ENSG00000127616,ENSG00000118217,ENSG00000068305,ENSG00000068024,ENSG00000162924,ENSG00000109685,ENSG00000088930,ENSG00000257923,ENSG00000067369,ENSG00000118689,ENSG00000170485,ENSG00000111642,ENSG00000168813,ENSG00000198815,ENSG00000173230,ENSG00000153187,ENSG00000198900,ENSG00000160199,ENSG00000109381,ENSG00000105866,ENSG00000159086,ENSG00000065328,ENSG00000173575,ENSG00000173473,ENSG00000138380…
GO:0046434	organophosphate catabolic process	biological_process	0.0023061	0.062318	115	2312	664	22156	ENSG00000011454,ENSG00000008086,ENSG00000114026,ENSG00000167193,ENSG00000109756,ENSG00000071205,ENSG00000035499,ENSG00000134909,ENSG00000106462,ENSG00000100934,ENSG00000165219,ENSG00000141556,ENSG00000158987,ENSG00000136040,ENSG00000105186,ENSG00000146376,ENSG00000082701,ENSG00000060237,ENSG00000107099,ENSG00000066777,ENSG00000101310,ENSG00000067208,ENSG00000136770,ENSG00000057608,ENSG00000138735…
GO:0016279	protein-lysine N-methyltransferase activity	molecular_function	0.0023334	0.062971	18	2312	67	22156	ENSG00000181090,ENSG00000129691,ENSG00000165671,ENSG00000196363,ENSG00000178691,ENSG00000005483,ENSG00000181555,ENSG00000104885,ENSG00000109685,ENSG00000136169,ENSG00000116539,ENSG00000147548,ENSG00000106462,ENSG00000143379,ENSG00000185420,ENSG00000055609,ENSG00000074266,ENSG00000085276
GO:0031060	regulation of histone methylation	biological_process	0.0023404	0.063071	19	2312	68	22156	ENSG00000147548,ENSG00000168036,ENSG00000085224,ENSG00000107077,ENSG00000127663,ENSG00000008083,ENSG00000130816,ENSG00000102974,ENSG00000074266,ENSG00000004487,ENSG00000147162,ENSG00000165671,ENSG00000159086,ENSG00000137815,ENSG00000012048,ENSG00000157212,ENSG00000080345,ENSG00000113648,ENSG00000066135
GO:0010216	maintenance of DNA methylation	biological_process	0.0023698	0.063775	5	2312	6	22156	ENSG00000147854,ENSG00000119969,ENSG00000187555,ENSG00000102974,ENSG00000130816
GO:0032933	SREBP signaling pathway	biological_process	0.0024112	0.064799	5	2312	9	22156	ENSG00000186480,ENSG00000125629,ENSG00000074964,ENSG00000114650,ENSG00000144895
GO:0030374	ligand-dependent nuclear receptor transcription coactivator activity	molecular_function	0.0024451	0.065619	19	2312	67	22156	ENSG00000132170,ENSG00000004487,ENSG00000060339,ENSG00000143164,ENSG00000063978,ENSG00000131759,ENSG00000124422,ENSG00000124151,ENSG00000012504,ENSG00000151090,ENSG00000084676,ENSG00000155846,ENSG00000123143,ENSG00000125686,ENSG00000140396,ENSG00000174738,ENSG00000198646,ENSG00000108510,ENSG00000014824
GO:0051865	protein autoubiquitination	biological_process	0.002453	0.065741	19	2312	68	22156	ENSG00000130939,ENSG00000114796,ENSG00000118420,ENSG00000103429,ENSG00000138942,ENSG00000147854,ENSG00000063978,ENSG00000148356,ENSG00000012048,ENSG00000082996,ENSG00000108395,ENSG00000070950,ENSG00000136536,ENSG00000078747,ENSG00000022840,ENSG00000116514,ENSG00000135679,ENSG00000159461,ENSG00000127191
GO:0090110	cargo loading into COPII-coated vesicle	biological_process	0.0024619	0.065888	7	2312	14	22156	ENSG00000186480,ENSG00000079332,ENSG00000138674,ENSG00000138802,ENSG00000101310,ENSG00000113615,ENSG00000100934
GO:0034508	centromere complex assembly	biological_process	0.0024749	0.066122	13	2312	55	22156	ENSG00000153147,ENSG00000175792,ENSG00000137812,ENSG00000119969,ENSG00000102384,ENSG00000112701,ENSG00000048649,ENSG00000120334,ENSG00000063978,ENSG00000162521,ENSG00000142856,ENSG00000132780,ENSG00000123219
GO:0000469	cleavage involved in rRNA processing	biological_process	0.0024774	0.066122	7	2312	21	22156	ENSG00000104626,ENSG00000120800,ENSG00000162408,ENSG00000120158,ENSG00000124541,ENSG00000117419,ENSG00000087269
GO:0006184	GTP catabolic process	biological_process	0.0024833	0.066189	88	2312	458	22156	ENSG00000130396,ENSG00000164327,ENSG00000141376,ENSG00000103148,ENSG00000173744,ENSG00000145819,ENSG00000147251,ENSG00000137962,ENSG00000133812,ENSG00000160293,ENSG00000160208,ENSG00000107263,ENSG00000148908,ENSG00000175220,ENSG00000149182,ENSG00000087470,ENSG00000196935,ENSG00000166579,ENSG00000182621,ENSG00000074964,ENSG00000119185,ENSG00000099250,ENSG00000066933,ENSG00000150760,ENSG00000111785…
GO:0043009	chordate embryonic development	biological_process	0.0024878	0.066218	98	2312	625	22156	ENSG00000106804,ENSG00000132780,ENSG00000112893,ENSG00000116016,ENSG00000100345,ENSG00000079999,ENSG00000204138,ENSG00000011258,ENSG00000185920,ENSG00000110497,ENSG00000136448,ENSG00000172273,ENSG00000101752,ENSG00000139842,ENSG00000115109,ENSG00000126870,ENSG00000100714,ENSG00000136754,ENSG00000107077,ENSG00000117713,ENSG00000138802,ENSG00000101773,ENSG00000128602,ENSG00000116132,ENSG00000162769…
GO:0016278	lysine N-methyltransferase activity	molecular_function	0.0024934	0.066265	18	2312	68	22156	ENSG00000178691,ENSG00000196363,ENSG00000005483,ENSG00000129691,ENSG00000165671,ENSG00000181090,ENSG00000104885,ENSG00000109685,ENSG00000181555,ENSG00000106462,ENSG00000143379,ENSG00000116539,ENSG00000147548,ENSG00000136169,ENSG00000085276,ENSG00000074266,ENSG00000055609,ENSG00000185420
GO:0019985	translesion synthesis	biological_process	0.0024964	0.066265	12	2312	40	22156	ENSG00000100479,ENSG00000101751,ENSG00000049541,ENSG00000062822,ENSG00000106399,ENSG00000103194,ENSG00000182446,ENSG00000154914,ENSG00000121060,ENSG00000135945,ENSG00000009413,ENSG00000170734
GO:0009790	embryo development	biological_process	0.0025014	0.066293	157	2312	1057	22156	ENSG00000115109,ENSG00000172273,ENSG00000136448,ENSG00000110497,ENSG00000005339,ENSG00000204138,ENSG00000133816,ENSG00000079999,ENSG00000116016,ENSG00000144218,ENSG00000132780,ENSG00000106804,ENSG00000116833,ENSG00000100393,ENSG00000075275,ENSG00000162769,ENSG00000128602,ENSG00000101773,ENSG00000204628,ENSG00000117713,ENSG00000107077,ENSG00000100068,ENSG00000136754,ENSG00000100714,ENSG00000136169…
GO:0003300	cardiac muscle hypertrophy	biological_process	0.0025076	0.066293	21	2312	94	22156	ENSG00000105723,ENSG00000169398,ENSG00000138735,ENSG00000060069,ENSG00000170776,ENSG00000138814,ENSG00000067182,ENSG00000066135,ENSG00000163110,ENSG00000068305,ENSG00000065559,ENSG00000068024,ENSG00000071282,ENSG00000134318,ENSG00000155657,ENSG00000174437,ENSG00000154229,ENSG00000182533,ENSG00000106462,ENSG00000149269,ENSG00000008083
GO:0032436	positive regulation of proteasomal ubiquitin-dependent protein catabolic process	biological_process	0.0025077	0.066293	19	2312	85	22156	ENSG00000204628,ENSG00000213923,ENSG00000033800,ENSG00000082701,ENSG00000001084,ENSG00000034677,ENSG00000143207,ENSG00000087586,ENSG00000001629,ENSG00000116514,ENSG00000174989,ENSG00000135679,ENSG00000080815,ENSG00000050748,ENSG00000169139,ENSG00000153071,ENSG00000105723,ENSG00000079999,ENSG00000072609
GO:0008168	methyltransferase activity	molecular_function	0.0025224	0.066593	40	2312	229	22156	ENSG00000130816,ENSG00000106462,ENSG00000143379,ENSG00000147548,ENSG00000101654,ENSG00000085276,ENSG00000165671,ENSG00000196363,ENSG00000138050,ENSG00000066651,ENSG00000214435,ENSG00000181090,ENSG00000169519,ENSG00000206562,ENSG00000165819,ENSG00000127804,ENSG00000109685,ENSG00000037474,ENSG00000168300,ENSG00000116984,ENSG00000136169,ENSG00000171103,ENSG00000116539,ENSG00000186532,ENSG00000123600…
GO:0009203	ribonucleoside triphosphate catabolic process	biological_process	0.0025326	0.066681	88	2312	459	22156	ENSG00000115839,ENSG00000205517,ENSG00000119522,ENSG00000164741,ENSG00000031003,ENSG00000029725,ENSG00000152061,ENSG00000150760,ENSG00000111785,ENSG00000196712,ENSG00000144283,ENSG00000213047,ENSG00000115904,ENSG00000145242,ENSG00000170471,ENSG00000180263,ENSG00000179387,ENSG00000133612,ENSG00000160360,ENSG00000105738,ENSG00000173744,ENSG00000145819,ENSG00000147251,ENSG00000137962,ENSG00000103148…
GO:0009207	purine ribonucleoside triphosphate catabolic process	biological_process	0.0025326	0.066681	88	2312	459	22156	ENSG00000031003,ENSG00000164741,ENSG00000152061,ENSG00000029725,ENSG00000150760,ENSG00000111785,ENSG00000115839,ENSG00000119522,ENSG00000205517,ENSG00000170471,ENSG00000180263,ENSG00000160360,ENSG00000179387,ENSG00000133612,ENSG00000105738,ENSG00000196712,ENSG00000144283,ENSG00000213047,ENSG00000145242,ENSG00000115904,ENSG00000164327,ENSG00000130396,ENSG00000173744,ENSG00000145819,ENSG00000147251…
GO:0010906	regulation of glucose metabolic process	biological_process	0.0025414	0.066823	28	2312	143	22156	ENSG00000132356,ENSG00000105723,ENSG00000196636,ENSG00000275052,ENSG00000170525,ENSG00000068024,ENSG00000140396,ENSG00000004799,ENSG00000196363,ENSG00000147162,ENSG00000197594,ENSG00000141027,ENSG00000100393,ENSG00000123213,ENSG00000100644,ENSG00000168610,ENSG00000103150,ENSG00000117054,ENSG00000122882,ENSG00000130766,ENSG00000152256,ENSG00000105221,ENSG00000008405,ENSG00000082701,ENSG00000171105…
GO:0031625	ubiquitin protein ligase binding	molecular_function	0.002569	0.067457	56	2312	330	22156	ENSG00000175387,ENSG00000118217,ENSG00000135362,ENSG00000108094,ENSG00000135679,ENSG00000127191,ENSG00000079246,ENSG00000082512,ENSG00000066135,ENSG00000160087,ENSG00000012048,ENSG00000185019,ENSG00000131323,ENSG00000108953,ENSG00000100225,ENSG00000155313,ENSG00000113658,ENSG00000163960,ENSG00000146414,ENSG00000055130,ENSG00000082701,ENSG00000185104,ENSG00000033800,ENSG00000182446,ENSG00000058056…
GO:0044390	small protein conjugating enzyme binding	molecular_function	0.0025743	0.067503	14	2312	43	22156	ENSG00000118420,ENSG00000078902,ENSG00000138942,ENSG00000034677,ENSG00000121741,ENSG00000136536,ENSG00000001629,ENSG00000177238,ENSG00000116514,ENSG00000109184,ENSG00000150401,ENSG00000145495,ENSG00000126261,ENSG00000116288
GO:0071482	cellular response to light stimulus	biological_process	0.0025929	0.067899	25	2312	121	22156	ENSG00000188976,ENSG00000164045,ENSG00000102921,ENSG00000008405,ENSG00000105221,ENSG00000144468,ENSG00000078369,ENSG00000086717,ENSG00000132906,ENSG00000175054,ENSG00000004487,ENSG00000100393,ENSG00000128908,ENSG00000171497,ENSG00000135679,ENSG00000062822,ENSG00000111142,ENSG00000170242,ENSG00000136448,ENSG00000083067,ENSG00000170734,ENSG00000072042,ENSG00000005339,ENSG00000152894,ENSG00000165819
GO:0035194	posttranscriptional gene silencing by RNA	biological_process	0.0026293	0.068762	23	2312	327	22156	ENSG00000100354,ENSG00000122299,ENSG00000165819,ENSG00000173933,ENSG00000149187,ENSG00000124571,ENSG00000198265,ENSG00000175387,ENSG00000166949,ENSG00000123908,ENSG00000126070,ENSG00000168610,ENSG00000134644,ENSG00000132170,ENSG00000113300,ENSG00000136937,ENSG00000135829,ENSG00000134744,ENSG00000125107,ENSG00000055917,ENSG00000160710,ENSG00000100403,ENSG00000114416
GO:0034080	CENP-A containing nucleosome assembly at centromere	biological_process	0.0026491	0.069073	10	2312	45	22156	ENSG00000137812,ENSG00000153147,ENSG00000175792,ENSG00000102384,ENSG00000162521,ENSG00000120334,ENSG00000048649,ENSG00000123219,ENSG00000132780,ENSG00000142856
GO:0006457	protein folding	biological_process	0.0026497	0.069073	36	2312	232	22156	ENSG00000102580,ENSG00000159461,ENSG00000097033,ENSG00000115484,ENSG00000127022,ENSG00000078369,ENSG00000185624,ENSG00000120725,ENSG00000285053,ENSG00000023318,ENSG00000065485,ENSG00000171497,ENSG00000143870,ENSG00000136731,ENSG00000094975,ENSG00000113312,ENSG00000118217,ENSG00000102218,ENSG00000096060,ENSG00000155660,ENSG00000284770,ENSG00000015676,ENSG00000136770,ENSG00000114857,ENSG00000163468…
GO:0014897	striated muscle hypertrophy	biological_process	0.0026519	0.069073	21	2312	95	22156	ENSG00000071282,ENSG00000134318,ENSG00000174437,ENSG00000155657,ENSG00000008083,ENSG00000149269,ENSG00000106462,ENSG00000154229,ENSG00000182533,ENSG00000170776,ENSG00000060069,ENSG00000138735,ENSG00000169398,ENSG00000105723,ENSG00000066135,ENSG00000138814,ENSG00000067182,ENSG00000163110,ENSG00000068024,ENSG00000065559,ENSG00000068305
GO:0033567	DNA replication, Okazaki fragment processing	biological_process	0.002667	0.069375	3	2312	5	22156	ENSG00000138346,ENSG00000104889,ENSG00000124535
GO:0046039	GTP metabolic process	biological_process	0.0026827	0.069606	91	2312	482	22156	ENSG00000102218,ENSG00000196914,ENSG00000079332,ENSG00000075391,ENSG00000066777,ENSG00000107099,ENSG00000060237,ENSG00000101310,ENSG00000067208,ENSG00000057608,ENSG00000169398,ENSG00000106462,ENSG00000100934,ENSG00000165219,ENSG00000158987,ENSG00000141556,ENSG00000136040,ENSG00000082701,ENSG00000146376,ENSG00000105186,ENSG00000011454,ENSG00000008086,ENSG00000109756,ENSG00000167193,ENSG00000071205…
GO:0044380	protein localization to cytoskeleton	biological_process	0.0026831	0.069606	12	2312	32	22156	ENSG00000168172,ENSG00000162413,ENSG00000078674,ENSG00000123473,ENSG00000175455,ENSG00000087586,ENSG00000083535,ENSG00000080561,ENSG00000101367,ENSG00000076382,ENSG00000138182,ENSG00000101639
GO:0003697	single-stranded DNA binding	molecular_function	0.0026965	0.06986	24	2312	107	22156	ENSG00000113810,ENSG00000116918,ENSG00000197299,ENSG00000135829,ENSG00000101773,ENSG00000138095,ENSG00000104738,ENSG00000139618,ENSG00000119318,ENSG00000153187,ENSG00000198900,ENSG00000113318,ENSG00000134758,ENSG00000163002,ENSG00000273899,ENSG00000076003,ENSG00000106399,ENSG00000177302,ENSG00000100101,ENSG00000186141,ENSG00000070950,ENSG00000137815,ENSG00000065328,ENSG00000051180
GO:1901069	guanosine-containing compound catabolic process	biological_process	0.0027387	0.07086	88	2312	460	22156	ENSG00000160293,ENSG00000133812,ENSG00000148908,ENSG00000175220,ENSG00000107263,ENSG00000160208,ENSG00000196935,ENSG00000166579,ENSG00000149182,ENSG00000087470,ENSG00000119185,ENSG00000099250,ENSG00000066933,ENSG00000074964,ENSG00000182621,ENSG00000130396,ENSG00000164327,ENSG00000103148,ENSG00000141376,ENSG00000147251,ENSG00000137962,ENSG00000173744,ENSG00000145819,ENSG00000105738,ENSG00000160360…
GO:0016578	histone deubiquitination	biological_process	0.0027514	0.071076	9	2312	23	22156	ENSG00000285258,ENSG00000135655,ENSG00000087206,ENSG00000055483,ENSG00000140455,ENSG00000163635,ENSG00000171456,ENSG00000187555,ENSG00000124422
GO:0071156	regulation of cell cycle arrest	biological_process	0.0027544	0.071076	21	2312	118	22156	ENSG00000116017,ENSG00000114126,ENSG00000100393,ENSG00000149311,ENSG00000147854,ENSG00000101412,ENSG00000125107,ENSG00000113300,ENSG00000118762,ENSG00000111206,ENSG00000105221,ENSG00000012048,ENSG00000135679,ENSG00000183765,ENSG00000182973,ENSG00000111596,ENSG00000106144,ENSG00000169372,ENSG00000158402,ENSG00000103479,ENSG00000087586
GO:0031252	cell leading edge	cellular_component	0.0027909	0.071925	85	2312	410	22156	ENSG00000078269,ENSG00000113645,ENSG00000204138,ENSG00000102606,ENSG00000115109,ENSG00000133789,ENSG00000146426,ENSG00000149177,ENSG00000067606,ENSG00000134982,ENSG00000100345,ENSG00000151491,ENSG00000065613,ENSG00000127990,ENSG00000007168,ENSG00000185043,ENSG00000154380,ENSG00000136754,ENSG00000127603,ENSG00000205726,ENSG00000198752,ENSG00000039068,ENSG00000169398,ENSG00000152894,ENSG00000163466…
GO:0030162	regulation of proteolysis	biological_process	0.0028012	0.072094	48	2312	287	22156	ENSG00000147162,ENSG00000174989,ENSG00000143207,ENSG00000087586,ENSG00000103126,ENSG00000171862,ENSG00000079999,ENSG00000161057,ENSG00000168615,ENSG00000213923,ENSG00000173163,ENSG00000038532,ENSG00000173473,ENSG00000102921,ENSG00000079387,ENSG00000119912,ENSG00000204628,ENSG00000072803,ENSG00000034677,ENSG00000187555,ENSG00000116288,ENSG00000116514,ENSG00000135679,ENSG00000080815,ENSG00000115233…
GO:0007062	sister chromatid cohesion	biological_process	0.00281	0.072123	16	2312	54	22156	ENSG00000119906,ENSG00000147099,ENSG00000156831,ENSG00000113648,ENSG00000133302,ENSG00000141446,ENSG00000156970,ENSG00000062650,ENSG00000083642,ENSG00000108055,ENSG00000102974,ENSG00000072501,ENSG00000198887,ENSG00000169679,ENSG00000168036,ENSG00000164190
GO:0006336	DNA replication-independent nucleosome assembly	biological_process	0.0028138	0.072123	12	2312	56	22156	ENSG00000120334,ENSG00000048649,ENSG00000105011,ENSG00000162521,ENSG00000085224,ENSG00000132780,ENSG00000142856,ENSG00000123219,ENSG00000153147,ENSG00000175792,ENSG00000137812,ENSG00000102384
GO:0043543	protein acylation	biological_process	0.0028178	0.072123	47	2312	262	22156	ENSG00000057663,ENSG00000198604,ENSG00000082701,ENSG00000175893,ENSG00000156650,ENSG00000100425,ENSG00000204463,ENSG00000080603,ENSG00000196363,ENSG00000172766,ENSG00000100784,ENSG00000141446,ENSG00000116288,ENSG00000132356,ENSG00000138032,ENSG00000100614,ENSG00000135040,ENSG00000157212,ENSG00000152382,ENSG00000012048,ENSG00000163872,ENSG00000084676,ENSG00000168137,ENSG00000139618,ENSG00000025293…
GO:0006473	protein acetylation	biological_process	0.0028217	0.072123	41	2312	220	22156	ENSG00000144445,ENSG00000005339,ENSG00000134014,ENSG00000124151,ENSG00000124422,ENSG00000147162,ENSG00000160551,ENSG00000048649,ENSG00000166004,ENSG00000112200,ENSG00000175792,ENSG00000122390,ENSG00000120071,ENSG00000164134,ENSG00000100393,ENSG00000102974,ENSG00000123600,ENSG00000159692,ENSG00000188976,ENSG00000139618,ENSG00000168137,ENSG00000025293,ENSG00000084676,ENSG00000163872,ENSG00000157212…
GO:0045841	negative regulation of mitotic metaphase/anaphase transition	biological_process	0.0028233	0.072123	11	2312	37	22156	ENSG00000136861,ENSG00000144635,ENSG00000010244,ENSG00000071539,ENSG00000134982,ENSG00000156970,ENSG00000126226,ENSG00000169679,ENSG00000149311,ENSG00000002822,ENSG00000080986
GO:0014896	muscle hypertrophy	biological_process	0.0028246	0.072123	21	2312	97	22156	ENSG00000163110,ENSG00000068024,ENSG00000065559,ENSG00000068305,ENSG00000170776,ENSG00000060069,ENSG00000138735,ENSG00000169398,ENSG00000105723,ENSG00000066135,ENSG00000067182,ENSG00000138814,ENSG00000174437,ENSG00000155657,ENSG00000149269,ENSG00000008083,ENSG00000106462,ENSG00000182533,ENSG00000154229,ENSG00000071282,ENSG00000134318
GO:0009143	nucleoside triphosphate catabolic process	biological_process	0.0028292	0.072146	89	2312	470	22156	ENSG00000156052,ENSG00000102606,ENSG00000100401,ENSG00000197594,ENSG00000146426,ENSG00000132359,ENSG00000046889,ENSG00000138835,ENSG00000147799,ENSG00000116991,ENSG00000073921,ENSG00000100852,ENSG00000007168,ENSG00000188559,ENSG00000114346,ENSG00000159788,ENSG00000153317,ENSG00000204628,ENSG00000105647,ENSG00000057608,ENSG00000169398,ENSG00000066777,ENSG00000107099,ENSG00000060237,ENSG00000067208…
GO:0005083	small GTPase regulator activity	molecular_function	0.0028735	0.07318	67	2312	308	22156	ENSG00000153339,ENSG00000147251,ENSG00000214944,ENSG00000178568,ENSG00000049130,ENSG00000174485,ENSG00000132670,ENSG00000174839,ENSG00000074964,ENSG00000127328,ENSG00000119185,ENSG00000137145,ENSG00000129158,ENSG00000107263,ENSG00000182957,ENSG00000133812,ENSG00000160293,ENSG00000006607,ENSG00000124198,ENSG00000205517,ENSG00000136002,ENSG00000119522,ENSG00000115839,ENSG00000198223,ENSG00000010017…
GO:0043140	ATP-dependent 3'-5' DNA helicase activity	molecular_function	0.0028947	0.073624	6	2312	10	22156	ENSG00000128908,ENSG00000004700,ENSG00000197299,ENSG00000165392,ENSG00000112249,ENSG00000135829
GO:0043547	positive regulation of GTPase activity	biological_process	0.0028998	0.073658	74	2312	372	22156	ENSG00000146376,ENSG00000082701,ENSG00000105186,ENSG00000141556,ENSG00000158987,ENSG00000165219,ENSG00000100934,ENSG00000106462,ENSG00000134909,ENSG00000071205,ENSG00000035499,ENSG00000109756,ENSG00000011454,ENSG00000008086,ENSG00000075391,ENSG00000102218,ENSG00000196914,ENSG00000057608,ENSG00000101310,ENSG00000067208,ENSG00000066777,ENSG00000107099,ENSG00000159788,ENSG00000114346,ENSG00000188559…
GO:0097422	tubular endosome	cellular_component	0.0029083	0.073777	4	2312	5	22156	ENSG00000105186,ENSG00000122958,ENSG00000069329,ENSG00000089006
GO:0009141	nucleoside triphosphate metabolic process	biological_process	0.0029135	0.073812	103	2312	591	22156	ENSG00000011454,ENSG00000008086,ENSG00000167193,ENSG00000109756,ENSG00000166855,ENSG00000035499,ENSG00000071205,ENSG00000134909,ENSG00000106462,ENSG00000100934,ENSG00000165219,ENSG00000141556,ENSG00000158987,ENSG00000136040,ENSG00000146376,ENSG00000105186,ENSG00000082701,ENSG00000060237,ENSG00000107099,ENSG00000066777,ENSG00000023228,ENSG00000101310,ENSG00000067208,ENSG00000057608,ENSG00000169398…
GO:0000729	DNA double-strand break processing	biological_process	0.0029264	0.074042	10	2312	24	22156	ENSG00000149311,ENSG00000197299,ENSG00000101773,ENSG00000012048,ENSG00000138376,ENSG00000169139,ENSG00000136492,ENSG00000134758,ENSG00000104320,ENSG00000138346
GO:1902100	negative regulation of metaphase/anaphase transition of cell cycle	biological_process	0.0029346	0.074153	11	2312	38	22156	ENSG00000010244,ENSG00000136861,ENSG00000144635,ENSG00000126226,ENSG00000169679,ENSG00000002822,ENSG00000149311,ENSG00000080986,ENSG00000071539,ENSG00000134982,ENSG00000156970
GO:0033673	negative regulation of kinase activity	biological_process	0.0029393	0.074175	43	2312	265	22156	ENSG00000123143,ENSG00000116288,ENSG00000130695,ENSG00000080815,ENSG00000180370,ENSG00000060237,ENSG00000114423,ENSG00000198369,ENSG00000047579,ENSG00000110880,ENSG00000196712,ENSG00000182533,ENSG00000090376,ENSG00000100225,ENSG00000160710,ENSG00000150457,ENSG00000254087,ENSG00000162337,ENSG00000153187,ENSG00000138166,ENSG00000112079,ENSG00000070018,ENSG00000110395,ENSG00000134982,ENSG00000102580…
GO:0051174	regulation of phosphorus metabolic process	biological_process	0.0029618	0.074648	293	2312	2039	22156	ENSG00000138735,ENSG00000169398,ENSG00000067208,ENSG00000101310,ENSG00000066777,ENSG00000130695,ENSG00000080815,ENSG00000123983,ENSG00000100330,ENSG00000071205,ENSG00000115170,ENSG00000138166,ENSG00000166949,ENSG00000173402,ENSG00000106799,ENSG00000110958,ENSG00000008086,ENSG00000146376,ENSG00000105186,ENSG00000113389,ENSG00000165219,ENSG00000106462,ENSG00000110075,ENSG00000110497,ENSG00000167103…
GO:0016410	N-acyltransferase activity	molecular_function	0.0029791	0.074986	25	2312	119	22156	ENSG00000080603,ENSG00000196363,ENSG00000172766,ENSG00000048649,ENSG00000147162,ENSG00000141446,ENSG00000124151,ENSG00000124422,ENSG00000135040,ENSG00000152382,ENSG00000134014,ENSG00000005339,ENSG00000144445,ENSG00000172292,ENSG00000136448,ENSG00000084676,ENSG00000025293,ENSG00000139618,ENSG00000156650,ENSG00000123600,ENSG00000023330,ENSG00000100393,ENSG00000164134,ENSG00000120071,ENSG00000122390
GO:0000407	pre-autophagosomal structure	cellular_component	0.0029831	0.07499	11	2312	33	22156	ENSG00000078142,ENSG00000066739,ENSG00000157954,ENSG00000153339,ENSG00000161011,ENSG00000057663,ENSG00000075785,ENSG00000196821,ENSG00000197548,ENSG00000126775,ENSG00000062716
GO:0008630	intrinsic apoptotic signaling pathway in response to DNA damage	biological_process	0.0029912	0.075095	21	2312	115	22156	ENSG00000070501,ENSG00000183765,ENSG00000106144,ENSG00000136536,ENSG00000163349,ENSG00000012048,ENSG00000170242,ENSG00000067182,ENSG00000176208,ENSG00000253729,ENSG00000136603,ENSG00000101412,ENSG00000149311,ENSG00000139618,ENSG00000132906,ENSG00000204463,ENSG00000148411,ENSG00000026508,ENSG00000004487,ENSG00000136936,ENSG00000100393
GO:0009116	nucleoside metabolic process	biological_process	0.00302	0.075721	129	2312	798	22156	ENSG00000168118,ENSG00000141376,ENSG00000103148,ENSG00000145819,ENSG00000173744,ENSG00000147251,ENSG00000125375,ENSG00000130396,ENSG00000081026,ENSG00000087470,ENSG00000166579,ENSG00000196935,ENSG00000182621,ENSG00000066933,ENSG00000011052,ENSG00000099250,ENSG00000119185,ENSG00000100226,ENSG00000160208,ENSG00000107263,ENSG00000125779,ENSG00000175220,ENSG00000205517,ENSG00000115839,ENSG00000198075…
GO:0009146	purine nucleoside triphosphate catabolic process	biological_process	0.0030241	0.075728	88	2312	464	22156	ENSG00000115839,ENSG00000205517,ENSG00000119522,ENSG00000111785,ENSG00000150760,ENSG00000152061,ENSG00000029725,ENSG00000164741,ENSG00000031003,ENSG00000213047,ENSG00000145242,ENSG00000115904,ENSG00000144283,ENSG00000196712,ENSG00000105738,ENSG00000179387,ENSG00000133612,ENSG00000160360,ENSG00000170471,ENSG00000180263,ENSG00000103148,ENSG00000141376,ENSG00000147251,ENSG00000137962,ENSG00000173744…
GO:0090160	Golgi to lysosome transport	biological_process	0.0030367	0.075944	5	2312	8	22156	ENSG00000185896,ENSG00000178950,ENSG00000166747,ENSG00000221838,ENSG00000185722
GO:0034086	maintenance of sister chromatid cohesion	biological_process	0.0030625	0.076346	6	2312	10	22156	ENSG00000119906,ENSG00000133302,ENSG00000198887,ENSG00000164190,ENSG00000113648,ENSG00000156831
GO:0034088	maintenance of mitotic sister chromatid cohesion	biological_process	0.0030625	0.076346	6	2312	10	22156	ENSG00000156831,ENSG00000164190,ENSG00000198887,ENSG00000113648,ENSG00000133302,ENSG00000119906
GO:0070937	CRD-mediated mRNA stability complex	cellular_component	0.0030645	0.076346	4	2312	6	22156	ENSG00000159217,ENSG00000135829,ENSG00000153187,ENSG00000009307
GO:0006997	nucleus organization	biological_process	0.0030837	0.076726	28	2312	130	22156	ENSG00000131018,ENSG00000155561,ENSG00000135250,ENSG00000132952,ENSG00000069248,ENSG00000113569,ENSG00000285258,ENSG00000124789,ENSG00000173744,ENSG00000273899,ENSG00000100101,ENSG00000111581,ENSG00000163002,ENSG00000068878,ENSG00000176915,ENSG00000083937,ENSG00000165476,ENSG00000055483,ENSG00000164828,ENSG00000180957,ENSG00000163635,ENSG00000028839,ENSG00000154229,ENSG00000110713,ENSG00000166579…
GO:0033124	regulation of GTP catabolic process	biological_process	0.003141	0.077824	87	2312	454	22156	ENSG00000105738,ENSG00000160360,ENSG00000179387,ENSG00000133612,ENSG00000170471,ENSG00000180263,ENSG00000145242,ENSG00000115904,ENSG00000213047,ENSG00000144283,ENSG00000196712,ENSG00000111785,ENSG00000150760,ENSG00000152061,ENSG00000029725,ENSG00000031003,ENSG00000164741,ENSG00000205517,ENSG00000119522,ENSG00000115839,ENSG00000160293,ENSG00000133812,ENSG00000175220,ENSG00000148908,ENSG00000107263…
GO:0043087	regulation of GTPase activity	biological_process	0.003141	0.077824	87	2312	454	22156	ENSG00000130396,ENSG00000164327,ENSG00000103148,ENSG00000141376,ENSG00000173744,ENSG00000145819,ENSG00000147251,ENSG00000137962,ENSG00000133812,ENSG00000160293,ENSG00000107263,ENSG00000160208,ENSG00000148908,ENSG00000175220,ENSG00000149182,ENSG00000087470,ENSG00000196935,ENSG00000166579,ENSG00000182621,ENSG00000074964,ENSG00000119185,ENSG00000099250,ENSG00000066933,ENSG00000150760,ENSG00000111785…
GO:0000784	nuclear chromosome, telomeric region	cellular_component	0.0031417	0.077824	26	2312	139	22156	ENSG00000079134,ENSG00000147421,ENSG00000134371,ENSG00000139618,ENSG00000104738,ENSG00000213639,ENSG00000149311,ENSG00000085224,ENSG00000164815,ENSG00000125676,ENSG00000004487,ENSG00000124535,ENSG00000175054,ENSG00000101596,ENSG00000062822,ENSG00000076003,ENSG00000079246,ENSG00000067369,ENSG00000104320,ENSG00000254093,ENSG00000253729,ENSG00000113648,ENSG00000138346,ENSG00000051180,ENSG00000140451…
GO:0048156	tau protein binding	molecular_function	0.0031439	0.077824	14	2312	45	22156	ENSG00000116141,ENSG00000082701,ENSG00000275700,ENSG00000160551,ENSG00000157540,ENSG00000128881,ENSG00000175387,ENSG00000075413,ENSG00000105723,ENSG00000132356,ENSG00000134318,ENSG00000073921,ENSG00000104695,ENSG00000100393
GO:0090224	regulation of spindle organization	biological_process	0.0031491	0.077854	12	2312	46	22156	ENSG00000063978,ENSG00000118007,ENSG00000121957,ENSG00000153187,ENSG00000108055,ENSG00000197102,ENSG00000141367,ENSG00000112701,ENSG00000013810,ENSG00000088325,ENSG00000083937,ENSG00000072501
GO:0003725	double-stranded RNA binding	molecular_function	0.0031642	0.07813	20	2312	74	22156	ENSG00000124214,ENSG00000056097,ENSG00000141367,ENSG00000165732,ENSG00000197381,ENSG00000109606,ENSG00000135829,ENSG00000135870,ENSG00000152601,ENSG00000160710,ENSG00000168003,ENSG00000114416,ENSG00000123908,ENSG00000153187,ENSG00000005100,ENSG00000257103,ENSG00000165209,ENSG00000126070,ENSG00000056586,ENSG00000147649
GO:0001732	formation of translation initiation complex	biological_process	0.0031983	0.078801	6	2312	16	22156	ENSG00000100353,ENSG00000104408,ENSG00000149100,ENSG00000106263,ENSG00000107581,ENSG00000084623
GO:0035198	miRNA binding	molecular_function	0.0031995	0.078801	11	2312	35	22156	ENSG00000123908,ENSG00000122299,ENSG00000126070,ENSG00000165732,ENSG00000134644,ENSG00000134744,ENSG00000173933,ENSG00000135870,ENSG00000055917,ENSG00000015479,ENSG00000100403
GO:0016896	exoribonuclease activity, producing 5'-phosphomonoesters	molecular_function	0.003221	0.07923	11	2312	35	22156	ENSG00000151014,ENSG00000088930,ENSG00000171824,ENSG00000104626,ENSG00000125107,ENSG00000111596,ENSG00000152520,ENSG00000113300,ENSG00000144535,ENSG00000172795,ENSG00000117419
GO:0008170	N-methyltransferase activity	molecular_function	0.0032275	0.079289	23	2312	100	22156	ENSG00000055609,ENSG00000074266,ENSG00000085276,ENSG00000101654,ENSG00000185420,ENSG00000143379,ENSG00000106462,ENSG00000136169,ENSG00000147548,ENSG00000116539,ENSG00000169519,ENSG00000181555,ENSG00000127804,ENSG00000109685,ENSG00000104885,ENSG00000165671,ENSG00000129691,ENSG00000162851,ENSG00000178691,ENSG00000196363,ENSG00000005483,ENSG00000066651,ENSG00000181090
GO:0050790	regulation of catalytic activity	biological_process	0.0032373	0.07943	325	2312	2381	22156	ENSG00000118193,ENSG00000149177,ENSG00000141564,ENSG00000143322,ENSG00000142230,ENSG00000102580,ENSG00000205726,ENSG00000164045,ENSG00000094804,ENSG00000145431,ENSG00000105647,ENSG00000130766,ENSG00000089154,ENSG00000020426,ENSG00000068878,ENSG00000135679,ENSG00000075391,ENSG00000196914,ENSG00000057608,ENSG00000107099,ENSG00000008294,ENSG00000108061,ENSG00000158987,ENSG00000197299,ENSG00000136040…
GO:0051010	microtubule plus-end binding	molecular_function	0.0033113	0.081144	9	2312	17	22156	ENSG00000175216,ENSG00000121621,ENSG00000007168,ENSG00000101367,ENSG00000142945,ENSG00000130779,ENSG00000134982,ENSG00000163539,ENSG00000128881
GO:0043902	positive regulation of multi-organism process	biological_process	0.0033172	0.081187	21	2312	100	22156	ENSG00000060069,ENSG00000155506,ENSG00000135250,ENSG00000116833,ENSG00000048649,ENSG00000127616,ENSG00000077097,ENSG00000075785,ENSG00000131747,ENSG00000124214,ENSG00000108055,ENSG00000171497,ENSG00000160208,ENSG00000100393,ENSG00000124164,ENSG00000083937,ENSG00000065243,ENSG00000160710,ENSG00000197381,ENSG00000135829,ENSG00000185624
GO:0072383	plus-end-directed vesicle transport along microtubule	biological_process	0.0033374	0.081578	5	2312	7	22156	ENSG00000170759,ENSG00000075945,ENSG00000137807,ENSG00000101350,ENSG00000137177
GO:0034724	DNA replication-independent nucleosome organization	biological_process	0.0033693	0.082254	12	2312	57	22156	ENSG00000120334,ENSG00000105011,ENSG00000048649,ENSG00000162521,ENSG00000085224,ENSG00000142856,ENSG00000132780,ENSG00000123219,ENSG00000153147,ENSG00000175792,ENSG00000137812,ENSG00000102384
GO:0007420	brain development	biological_process	0.0033893	0.082639	127	2312	757	22156	ENSG00000142192,ENSG00000106462,ENSG00000114450,ENSG00000054654,ENSG00000198561,ENSG00000101412,ENSG00000147526,ENSG00000131759,ENSG00000082701,ENSG00000040199,ENSG00000075702,ENSG00000159131,ENSG00000167193,ENSG00000109756,ENSG00000204463,ENSG00000213619,ENSG00000138772,ENSG00000070018,ENSG00000135049,ENSG00000197121,ENSG00000106144,ENSG00000123983,ENSG00000136381,ENSG00000170759,ENSG00000167632…
GO:0030684	preribosome	cellular_component	0.003396	0.082699	15	2312	85	22156	ENSG00000055044,ENSG00000141076,ENSG00000124784,ENSG00000156697,ENSG00000160208,ENSG00000124541,ENSG00000011260,ENSG00000188976,ENSG00000171490,ENSG00000087269,ENSG00000164934,ENSG00000148843,ENSG00000133316,ENSG00000120800,ENSG00000047056
GO:0007080	mitotic metaphase plate congression	biological_process	0.0034035	0.082778	10	2312	41	22156	ENSG00000142945,ENSG00000083535,ENSG00000108424,ENSG00000118193,ENSG00000094880,ENSG00000036257,ENSG00000103769,ENSG00000083937,ENSG00000254093,ENSG00000121621
GO:1990037	Lewy body core	cellular_component	0.0034144	0.082844	2	2312	3	22156	ENSG00000051108,ENSG00000100225
GO:0005885	Arp2/3 protein complex	cellular_component	0.0034176	0.082844	6	2312	13	22156	ENSG00000284292,ENSG00000130429,ENSG00000133627,ENSG00000138071,ENSG00000115091,ENSG00000163466
GO:0043138	3'-5' DNA helicase activity	molecular_function	0.003419	0.082844	7	2312	15	22156	ENSG00000128908,ENSG00000112249,ENSG00000165392,ENSG00000135829,ENSG00000101003,ENSG00000004700,ENSG00000197299
GO:0070316	regulation of G0 to G1 transition	biological_process	0.0034376	0.083191	15	2312	64	22156	ENSG00000171848,ENSG00000178691,ENSG00000106462,ENSG00000125686,ENSG00000101773,ENSG00000162521,ENSG00000015153,ENSG00000181090,ENSG00000101412,ENSG00000174197,ENSG00000074266,ENSG00000051180,ENSG00000114126,ENSG00000173889,ENSG00000012048
GO:0000726	non-recombinational repair	biological_process	0.003455	0.083507	21	2312	99	22156	ENSG00000253729,ENSG00000080345,ENSG00000067369,ENSG00000104320,ENSG00000109685,ENSG00000169139,ENSG00000157212,ENSG00000012048,ENSG00000173120,ENSG00000101596,ENSG00000115233,ENSG00000128731,ENSG00000124795,ENSG00000079246,ENSG00000114026,ENSG00000134758,ENSG00000138376,ENSG00000101773,ENSG00000087206,ENSG00000197299,ENSG00000149311
GO:0019220	regulation of phosphate metabolic process	biological_process	0.0034615	0.08356	291	2312	2030	22156	ENSG00000102606,ENSG00000103126,ENSG00000113648,ENSG00000198121,ENSG00000133789,ENSG00000140443,ENSG00000146426,ENSG00000067606,ENSG00000198382,ENSG00000134982,ENSG00000155846,ENSG00000046889,ENSG00000147799,ENSG00000198648,ENSG00000138835,ENSG00000148498,ENSG00000184304,ENSG00000101391,ENSG00000135829,ENSG00000007168,ENSG00000159788,ENSG00000153317,ENSG00000137713,ENSG00000197442,ENSG00000136770…
GO:0031396	regulation of protein ubiquitination	biological_process	0.0034818	0.083948	38	2312	214	22156	ENSG00000167693,ENSG00000102921,ENSG00000151876,ENSG00000150401,ENSG00000173163,ENSG00000163904,ENSG00000004487,ENSG00000036257,ENSG00000147162,ENSG00000101966,ENSG00000106305,ENSG00000103126,ENSG00000171862,ENSG00000057663,ENSG00000182533,ENSG00000203995,ENSG00000008405,ENSG00000162378,ENSG00000135018,ENSG00000160445,ENSG00000109184,ENSG00000132326,ENSG00000001084,ENSG00000106799,ENSG00000136986…
GO:0035966	response to topologically incorrect protein	biological_process	0.0035062	0.084432	27	2312	164	22156	ENSG00000012174,ENSG00000160087,ENSG00000088298,ENSG00000172071,ENSG00000159461,ENSG00000036257,ENSG00000051108,ENSG00000102580,ENSG00000118217,ENSG00000204463,ENSG00000138942,ENSG00000136731,ENSG00000144224,ENSG00000170606,ENSG00000100393,ENSG00000023318,ENSG00000116688,ENSG00000124164,ENSG00000136986,ENSG00000102595,ENSG00000123240,ENSG00000164463,ENSG00000163527,ENSG00000144468,ENSG00000116044…
GO:0006402	mRNA catabolic process	biological_process	0.0035234	0.084691	37	2312	273	22156	ENSG00000100354,ENSG00000127804,ENSG00000165819,ENSG00000111596,ENSG00000105939,ENSG00000141543,ENSG00000135362,ENSG00000151014,ENSG00000110367,ENSG00000171824,ENSG00000135870,ENSG00000125107,ENSG00000152520,ENSG00000149311,ENSG00000103342,ENSG00000104408,ENSG00000151779,ENSG00000134815,ENSG00000179151,ENSG00000164329,ENSG00000126226,ENSG00000172795,ENSG00000182973,ENSG00000009307,ENSG00000120705…
GO:0030520	intracellular estrogen receptor signaling pathway	biological_process	0.0035257	0.084691	17	2312	63	22156	ENSG00000012048,ENSG00000103126,ENSG00000137693,ENSG00000197256,ENSG00000198646,ENSG00000103671,ENSG00000111596,ENSG00000155846,ENSG00000125686,ENSG00000196792,ENSG00000125107,ENSG00000117713,ENSG00000160633,ENSG00000067955,ENSG00000145604,ENSG00000149269,ENSG00000100201
GO:0035195	gene silencing by miRNA	biological_process	0.0035432	0.085007	21	2312	320	22156	ENSG00000134644,ENSG00000132170,ENSG00000123908,ENSG00000166949,ENSG00000168610,ENSG00000126070,ENSG00000100403,ENSG00000114416,ENSG00000136937,ENSG00000135829,ENSG00000113300,ENSG00000134744,ENSG00000125107,ENSG00000160710,ENSG00000055917,ENSG00000165819,ENSG00000100354,ENSG00000122299,ENSG00000124571,ENSG00000175387,ENSG00000173933
GO:0042326	negative regulation of phosphorylation	biological_process	0.0035495	0.085051	59	2312	361	22156	ENSG00000160710,ENSG00000146674,ENSG00000182533,ENSG00000090376,ENSG00000100225,ENSG00000196712,ENSG00000112079,ENSG00000070018,ENSG00000153721,ENSG00000138166,ENSG00000173193,ENSG00000126775,ENSG00000150457,ENSG00000176915,ENSG00000162337,ENSG00000254087,ENSG00000130695,ENSG00000080815,ENSG00000180370,ENSG00000116288,ENSG00000123143,ENSG00000135362,ENSG00000112992,ENSG00000083535,ENSG00000110880…
GO:0031365	N-terminal protein amino acid modification	biological_process	0.0035574	0.085138	10	2312	29	22156	ENSG00000164134,ENSG00000100614,ENSG00000138032,ENSG00000100393,ENSG00000135040,ENSG00000136448,ENSG00000005339,ENSG00000122390,ENSG00000111142,ENSG00000172766
GO:0009199	ribonucleoside triphosphate metabolic process	biological_process	0.0035834	0.085654	100	2312	571	22156	ENSG00000175220,ENSG00000148908,ENSG00000160208,ENSG00000107263,ENSG00000100226,ENSG00000160293,ENSG00000133812,ENSG00000008130,ENSG00000066933,ENSG00000011052,ENSG00000099250,ENSG00000119185,ENSG00000074964,ENSG00000182621,ENSG00000166579,ENSG00000196935,ENSG00000087470,ENSG00000149182,ENSG00000171793,ENSG00000164327,ENSG00000125375,ENSG00000130396,ENSG00000137962,ENSG00000147251,ENSG00000145819…
GO:0009144	purine nucleoside triphosphate metabolic process	biological_process	0.0036084	0.086146	100	2312	572	22156	ENSG00000115839,ENSG00000119522,ENSG00000205517,ENSG00000111785,ENSG00000150760,ENSG00000029725,ENSG00000152061,ENSG00000031003,ENSG00000164741,ENSG00000213047,ENSG00000145242,ENSG00000115904,ENSG00000144283,ENSG00000196712,ENSG00000105738,ENSG00000179387,ENSG00000133612,ENSG00000160360,ENSG00000170471,ENSG00000180263,ENSG00000141376,ENSG00000103148,ENSG00000147251,ENSG00000137962,ENSG00000173744…
GO:1901563	response to camptothecin	biological_process	0.003654	0.087048	4	2312	5	22156	ENSG00000164808,ENSG00000197299,ENSG00000051180,ENSG00000132356
GO:0000049	tRNA binding	molecular_function	0.0036551	0.087048	15	2312	61	22156	ENSG00000144895,ENSG00000113407,ENSG00000113643,ENSG00000145982,ENSG00000090861,ENSG00000134684,ENSG00000072756,ENSG00000109618,ENSG00000037474,ENSG00000124571,ENSG00000103356,ENSG00000066651,ENSG00000196305,ENSG00000100416,ENSG00000132394
GO:1901657	glycosyl compound metabolic process	biological_process	0.0036693	0.087277	130	2312	821	22156	ENSG00000130396,ENSG00000125375,ENSG00000081026,ENSG00000168118,ENSG00000103148,ENSG00000141376,ENSG00000145819,ENSG00000173744,ENSG00000147251,ENSG00000100226,ENSG00000125779,ENSG00000107263,ENSG00000160208,ENSG00000175220,ENSG00000087470,ENSG00000166579,ENSG00000196935,ENSG00000182621,ENSG00000066933,ENSG00000011052,ENSG00000099250,ENSG00000119185,ENSG00000150760,ENSG00000111785,ENSG00000164741…
GO:0006011	UDP-glucose metabolic process	biological_process	0.0037057	0.088036	4	2312	6	22156	ENSG00000136731,ENSG00000105723,ENSG00000169764,ENSG00000102595
GO:0006195	purine nucleotide catabolic process	biological_process	0.0037205	0.08828	102	2312	578	22156	ENSG00000146426,ENSG00000132359,ENSG00000046889,ENSG00000156052,ENSG00000115252,ENSG00000102606,ENSG00000100401,ENSG00000135829,ENSG00000007168,ENSG00000188559,ENSG00000119125,ENSG00000159788,ENSG00000114346,ENSG00000153317,ENSG00000204628,ENSG00000105647,ENSG00000147799,ENSG00000138835,ENSG00000116991,ENSG00000073921,ENSG00000100852,ENSG00000196914,ENSG00000079332,ENSG00000102218,ENSG00000075391…
GO:0006152	purine nucleoside catabolic process	biological_process	0.0037496	0.088755	89	2312	475	22156	ENSG00000105738,ENSG00000103150,ENSG00000179387,ENSG00000160360,ENSG00000133612,ENSG00000170471,ENSG00000180263,ENSG00000213047,ENSG00000145242,ENSG00000115904,ENSG00000144283,ENSG00000196712,ENSG00000111785,ENSG00000150760,ENSG00000152061,ENSG00000029725,ENSG00000031003,ENSG00000164741,ENSG00000115839,ENSG00000205517,ENSG00000119522,ENSG00000160293,ENSG00000133812,ENSG00000148908,ENSG00000175220…
GO:0046130	purine ribonucleoside catabolic process	biological_process	0.0037496	0.088755	89	2312	475	22156	ENSG00000066933,ENSG00000119185,ENSG00000099250,ENSG00000074964,ENSG00000182621,ENSG00000166579,ENSG00000196935,ENSG00000087470,ENSG00000149182,ENSG00000175220,ENSG00000148908,ENSG00000107263,ENSG00000160208,ENSG00000160293,ENSG00000133812,ENSG00000137962,ENSG00000147251,ENSG00000145819,ENSG00000173744,ENSG00000141376,ENSG00000103148,ENSG00000164327,ENSG00000130396,ENSG00000196712,ENSG00000115904…
GO:0071501	cellular response to sterol depletion	biological_process	0.0037615	0.088802	5	2312	10	22156	ENSG00000074964,ENSG00000144895,ENSG00000114650,ENSG00000186480,ENSG00000125629
GO:0016926	protein desumoylation	biological_process	0.0037624	0.088802	5	2312	8	22156	ENSG00000079387,ENSG00000132952,ENSG00000163904,ENSG00000112701,ENSG00000138468
GO:0005096	GTPase activator activity	molecular_function	0.0037653	0.088802	64	2312	299	22156	ENSG00000115839,ENSG00000150760,ENSG00000111785,ENSG00000031003,ENSG00000164741,ENSG00000065882,ENSG00000152061,ENSG00000029725,ENSG00000115904,ENSG00000196712,ENSG00000179387,ENSG00000133612,ENSG00000105738,ENSG00000170471,ENSG00000103148,ENSG00000173744,ENSG00000145819,ENSG00000137962,ENSG00000149182,ENSG00000136111,ENSG00000087470,ENSG00000196935,ENSG00000182621,ENSG00000074964,ENSG00000099250…
GO:0072523	purine-containing compound catabolic process	biological_process	0.003786	0.089182	103	2312	585	22156	ENSG00000066777,ENSG00000107099,ENSG00000060237,ENSG00000067208,ENSG00000101310,ENSG00000057608,ENSG00000136770,ENSG00000138735,ENSG00000169398,ENSG00000102218,ENSG00000079332,ENSG00000196914,ENSG00000075391,ENSG00000011454,ENSG00000114026,ENSG00000008086,ENSG00000167193,ENSG00000109756,ENSG00000035499,ENSG00000071205,ENSG00000134909,ENSG00000106462,ENSG00000165219,ENSG00000100934,ENSG00000158987…
GO:0023057	negative regulation of signaling	biological_process	0.0037995	0.089392	182	2312	1293	22156	ENSG00000185104,ENSG00000182446,ENSG00000082701,ENSG00000103194,ENSG00000198561,ENSG00000090376,ENSG00000112079,ENSG00000127947,ENSG00000070018,ENSG00000171456,ENSG00000147257,ENSG00000157540,ENSG00000145907,ENSG00000120690,ENSG00000135679,ENSG00000175387,ENSG00000158161,ENSG00000114423,ENSG00000104695,ENSG00000138032,ENSG00000169174,ENSG00000091732,ENSG00000102858,ENSG00000007168,ENSG00000159788…
GO:0030904	retromer complex	cellular_component	0.0038209	0.089769	9	2312	25	22156	ENSG00000069329,ENSG00000137145,ENSG00000106266,ENSG00000143376,ENSG00000075785,ENSG00000131374,ENSG00000122958,ENSG00000185722,ENSG00000089006
GO:0051647	nucleus localization	biological_process	0.0038291	0.089769	11	2312	25	22156	ENSG00000007168,ENSG00000054654,ENSG00000116641,ENSG00000132912,ENSG00000182533,ENSG00000109062,ENSG00000169398,ENSG00000078674,ENSG00000198947,ENSG00000164828,ENSG00000168172
GO:0045732	positive regulation of protein catabolic process	biological_process	0.0038333	0.089769	35	2312	195	22156	ENSG00000135679,ENSG00000080815,ENSG00000116514,ENSG00000273734,ENSG00000075785,ENSG00000123124,ENSG00000078747,ENSG00000001629,ENSG00000072609,ENSG00000153071,ENSG00000105723,ENSG00000169139,ENSG00000050748,ENSG00000169174,ENSG00000082701,ENSG00000104904,ENSG00000033800,ENSG00000049759,ENSG00000147257,ENSG00000078618,ENSG00000001084,ENSG00000174989,ENSG00000087586,ENSG00000134982,ENSG00000143207…
GO:0009205	purine ribonucleoside triphosphate metabolic process	biological_process	0.003834	0.089769	99	2312	565	22156	ENSG00000103148,ENSG00000141376,ENSG00000145819,ENSG00000173744,ENSG00000137962,ENSG00000147251,ENSG00000125375,ENSG00000130396,ENSG00000164327,ENSG00000087470,ENSG00000149182,ENSG00000166579,ENSG00000196935,ENSG00000074964,ENSG00000182621,ENSG00000066933,ENSG00000011052,ENSG00000008130,ENSG00000099250,ENSG00000119185,ENSG00000133812,ENSG00000100226,ENSG00000160293,ENSG00000160208,ENSG00000107263…
GO:0014070	response to organic cyclic compound	biological_process	0.0039503	0.092382	128	2312	899	22156	ENSG00000135679,ENSG00000174738,ENSG00000167658,ENSG00000175387,ENSG00000141543,ENSG00000112972,ENSG00000151090,ENSG00000197299,ENSG00000090376,ENSG00000142192,ENSG00000070018,ENSG00000121621,ENSG00000122779,ENSG00000130429,ENSG00000109756,ENSG00000110090,ENSG00000114026,ENSG00000155846,ENSG00000148200,ENSG00000155506,ENSG00000185920,ENSG00000165732,ENSG00000135829,ENSG00000168003,ENSG00000039068…
GO:1901700	response to oxygen-containing compound	biological_process	0.0039611	0.092523	215	2312	1598	22156	ENSG00000145191,ENSG00000171105,ENSG00000152413,ENSG00000149269,ENSG00000113448,ENSG00000078369,ENSG00000134371,ENSG00000008130,ENSG00000108840,ENSG00000185420,ENSG00000198947,ENSG00000132906,ENSG00000084754,ENSG00000048052,ENSG00000109320,ENSG00000145730,ENSG00000197081,ENSG00000198964,ENSG00000132670,ENSG00000177425,ENSG00000103319,ENSG00000278540,ENSG00000044115,ENSG00000180530,ENSG00000070961…
GO:0048731	system development	biological_process	0.0040154	0.093678	648	2312	5102	22156	ENSG00000104728,ENSG00000160360,ENSG00000169439,ENSG00000077097,ENSG00000177463,ENSG00000151748,ENSG00000101493,ENSG00000144824,ENSG00000145191,ENSG00000116539,ENSG00000166503,ENSG00000108515,ENSG00000132906,ENSG00000114126,ENSG00000134313,ENSG00000072210,ENSG00000181744,ENSG00000282278,ENSG00000188158,ENSG00000036054,ENSG00000141905,ENSG00000128881,ENSG00000146909,ENSG00000150630,ENSG00000068796…
GO:0043241	protein complex disassembly	biological_process	0.0040252	0.093794	40	2312	239	22156	ENSG00000090376,ENSG00000103342,ENSG00000118200,ENSG00000198363,ENSG00000121621,ENSG00000178950,ENSG00000115306,ENSG00000142945,ENSG00000243927,ENSG00000132676,ENSG00000197694,ENSG00000148700,ENSG00000130559,ENSG00000163539,ENSG00000105364,ENSG00000243156,ENSG00000138594,ENSG00000171105,ENSG00000185043,ENSG00000159082,ENSG00000166503,ENSG00000114686,ENSG00000082515,ENSG00000112651,ENSG00000151491…
GO:0031047	gene silencing by RNA	biological_process	0.0040797	0.094951	29	2312	362	22156	ENSG00000114416,ENSG00000100403,ENSG00000100201,ENSG00000160710,ENSG00000055917,ENSG00000136937,ENSG00000135829,ENSG00000113300,ENSG00000125107,ENSG00000134744,ENSG00000104626,ENSG00000132170,ENSG00000134644,ENSG00000126070,ENSG00000168610,ENSG00000166949,ENSG00000123908,ENSG00000124571,ENSG00000175387,ENSG00000198265,ENSG00000149187,ENSG00000182973,ENSG00000173933,ENSG00000111596,ENSG00000165819…
GO:1901658	glycosyl compound catabolic process	biological_process	0.0041524	0.096461	92	2312	509	22156	ENSG00000146426,ENSG00000046889,ENSG00000132359,ENSG00000102606,ENSG00000156052,ENSG00000100401,ENSG00000159788,ENSG00000188641,ENSG00000114346,ENSG00000188559,ENSG00000007168,ENSG00000105647,ENSG00000204628,ENSG00000153317,ENSG00000116991,ENSG00000138835,ENSG00000147799,ENSG00000100852,ENSG00000073921,ENSG00000075391,ENSG00000102218,ENSG00000079332,ENSG00000196914,ENSG00000169398,ENSG00000057608…
GO:0004723	calcium-dependent protein serine/threonine phosphatase activity	molecular_function	0.0041545	0.096461	5	2312	7	22156	ENSG00000120910,ENSG00000107758,ENSG00000221823,ENSG00000100614,ENSG00000138814
GO:0033290	eukaryotic 48S preinitiation complex	cellular_component	0.0041929	0.097235	6	2312	17	22156	ENSG00000100353,ENSG00000104408,ENSG00000149100,ENSG00000107581,ENSG00000106263,ENSG00000084623
GO:0043621	protein self-association	molecular_function	0.0042082	0.097338	13	2312	60	22156	ENSG00000169174,ENSG00000015133,ENSG00000167193,ENSG00000132170,ENSG00000109861,ENSG00000117528,ENSG00000121957,ENSG00000109062,ENSG00000114861,ENSG00000104969,ENSG00000155657,ENSG00000139372,ENSG00000157540
GO:0005776	autophagic vacuole	cellular_component	0.0042103	0.097338	20	2312	95	22156	ENSG00000196821,ENSG00000057663,ENSG00000161011,ENSG00000135018,ENSG00000157954,ENSG00000151532,ENSG00000123240,ENSG00000184304,ENSG00000126775,ENSG00000197386,ENSG00000185896,ENSG00000131374,ENSG00000075785,ENSG00000139719,ENSG00000097033,ENSG00000078142,ENSG00000062716,ENSG00000112210,ENSG00000132405,ENSG00000110497
GO:0033144	negative regulation of intracellular steroid hormone receptor signaling pathway	biological_process	0.0042123	0.097338	12	2312	36	22156	ENSG00000197256,ENSG00000111596,ENSG00000127616,ENSG00000125107,ENSG00000114861,ENSG00000008405,ENSG00000153071,ENSG00000012048,ENSG00000078043,ENSG00000196498,ENSG00000141027,ENSG00000196792
GO:0044093	positive regulation of molecular function	biological_process	0.0042254	0.097526	259	2312	1786	22156	ENSG00000085871,ENSG00000196712,ENSG00000126775,ENSG00000051382,ENSG00000254087,ENSG00000141655,ENSG00000179387,ENSG00000153721,ENSG00000101349,ENSG00000123143,ENSG00000092853,ENSG00000205517,ENSG00000127191,ENSG00000067369,ENSG00000164741,ENSG00000111785,ENSG00000150760,ENSG00000079387,ENSG00000196935,ENSG00000147649,ENSG00000152409,ENSG00000175220,ENSG00000077157,ENSG00000127914,ENSG00000124535…
GO:0005085	guanyl-nucleotide exchange factor activity	molecular_function	0.004251	0.098	73	2312	353	22156	ENSG00000196914,ENSG00000167632,ENSG00000114790,ENSG00000217128,ENSG00000185291,ENSG00000169398,ENSG00000107099,ENSG00000066777,ENSG00000158987,ENSG00000105186,ENSG00000164253,ENSG00000165219,ENSG00000273217,ENSG00000154710,ENSG00000107862,ENSG00000109756,ENSG00000146426,ENSG00000046889,ENSG00000102606,ENSG00000100485,ENSG00000197461,ENSG00000170456,ENSG00000205726,ENSG00000114346,ENSG00000151892…
GO:0051653	spindle localization	biological_process	0.0042886	0.098663	14	2312	44	22156	ENSG00000108424,ENSG00000121957,ENSG00000047849,ENSG00000100345,ENSG00000115091,ENSG00000138071,ENSG00000080986,ENSG00000166579,ENSG00000007168,ENSG00000197386,ENSG00000197102,ENSG00000136861,ENSG00000137804,ENSG00000066279
GO:0006282	regulation of DNA repair	biological_process	0.0042965	0.098663	27	2312	112	22156	ENSG00000124795,ENSG00000164808,ENSG00000133302,ENSG00000101596,ENSG00000109685,ENSG00000169139,ENSG00000170734,ENSG00000158161,ENSG00000119906,ENSG00000181555,ENSG00000012048,ENSG00000051180,ENSG00000051341,ENSG00000080345,ENSG00000067369,ENSG00000181544,ENSG00000139842,ENSG00000135829,ENSG00000197299,ENSG00000170485,ENSG00000166439,ENSG00000111206,ENSG00000087206,ENSG00000162607,ENSG00000124535…
GO:0010563	negative regulation of phosphorus metabolic process	biological_process	0.0043	0.098663	66	2312	424	22156	ENSG00000108953,ENSG00000105723,ENSG00000110880,ENSG00000253729,ENSG00000047579,ENSG00000116288,ENSG00000180370,ENSG00000083535,ENSG00000112992,ENSG00000135362,ENSG00000123143,ENSG00000153721,ENSG00000162337,ENSG00000254087,ENSG00000176915,ENSG00000150457,ENSG00000126775,ENSG00000173193,ENSG00000160710,ENSG00000196712,ENSG00000100225,ENSG00000182533,ENSG00000105701,ENSG00000106070,ENSG00000110395…
GO:0045936	negative regulation of phosphate metabolic process	biological_process	0.0043	0.098663	66	2312	424	22156	ENSG00000101391,ENSG00000185043,ENSG00000204628,ENSG00000148498,ENSG00000138835,ENSG00000067606,ENSG00000013588,ENSG00000013364,ENSG00000149177,ENSG00000141564,ENSG00000197594,ENSG00000134982,ENSG00000102580,ENSG00000171862,ENSG00000156052,ENSG00000167103,ENSG00000133789,ENSG00000197461,ENSG00000140443,ENSG00000113648,ENSG00000146674,ENSG00000113389,ENSG00000090376,ENSG00000087074,ENSG00000112079…
GO:0007417	central nervous system development	biological_process	0.0043331	0.099305	160	2312	1008	22156	ENSG00000082701,ENSG00000147526,ENSG00000198561,ENSG00000142192,ENSG00000114450,ENSG00000110693,ENSG00000070018,ENSG00000075702,ENSG00000167193,ENSG00000109756,ENSG00000159131,ENSG00000167632,ENSG00000136381,ENSG00000175455,ENSG00000112972,ENSG00000101391,ENSG00000159082,ENSG00000007168,ENSG00000039068,ENSG00000008083,ENSG00000138802,ENSG00000145431,ENSG00000148672,ENSG00000123473,ENSG00000103657…
GO:0045023	G0 to G1 transition	biological_process	0.0043492	0.09951	15	2312	66	22156	ENSG00000101773,ENSG00000125686,ENSG00000178691,ENSG00000106462,ENSG00000171848,ENSG00000101412,ENSG00000181090,ENSG00000015153,ENSG00000162521,ENSG00000051180,ENSG00000174197,ENSG00000074266,ENSG00000012048,ENSG00000173889,ENSG00000114126
GO:0006611	protein export from nucleus	biological_process	0.0043523	0.09951	17	2312	66	22156	ENSG00000204764,ENSG00000138376,ENSG00000132953,ENSG00000169180,ENSG00000082898,ENSG00000124207,ENSG00000152104,ENSG00000082701,ENSG00000100401,ENSG00000204536,ENSG00000100614,ENSG00000108953,ENSG00000124571,ENSG00000137770,ENSG00000126883,ENSG00000135679,ENSG00000116288
GO:0030010	establishment of cell polarity	biological_process	0.004386	0.10016	33	2312	131	22156	ENSG00000116141,ENSG00000116641,ENSG00000047849,ENSG00000075413,ENSG00000169398,ENSG00000066777,ENSG00000001631,ENSG00000082701,ENSG00000054282,ENSG00000138182,ENSG00000109062,ENSG00000105738,ENSG00000163558,ENSG00000167193,ENSG00000107862,ENSG00000067606,ENSG00000187164,ENSG00000141376,ENSG00000100345,ENSG00000113645,ENSG00000164327,ENSG00000136861,ENSG00000080986,ENSG00000166579,ENSG00000007168…
GO:0005978	glycogen biosynthetic process	biological_process	0.0043993	0.10023	13	2312	49	22156	ENSG00000105723,ENSG00000056998,ENSG00000110958,ENSG00000164776,ENSG00000197594,ENSG00000169764,ENSG00000162688,ENSG00000213639,ENSG00000132326,ENSG00000082701,ENSG00000171105,ENSG00000105221,ENSG00000117054
GO:0009250	glucan biosynthetic process	biological_process	0.0043993	0.10023	13	2312	49	22156	ENSG00000056998,ENSG00000105723,ENSG00000164776,ENSG00000110958,ENSG00000171105,ENSG00000082701,ENSG00000213639,ENSG00000132326,ENSG00000162688,ENSG00000169764,ENSG00000197594,ENSG00000117054,ENSG00000105221
GO:0010648	negative regulation of cell communication	biological_process	0.0044202	0.10059	183	2312	1302	22156	ENSG00000105483,ENSG00000106799,ENSG00000173402,ENSG00000213619,ENSG00000166949,ENSG00000115170,ENSG00000138166,ENSG00000055483,ENSG00000089234,ENSG00000119509,ENSG00000111206,ENSG00000106462,ENSG00000150995,ENSG00000008405,ENSG00000146674,ENSG00000112096,ENSG00000186480,ENSG00000101109,ENSG00000198369,ENSG00000169071,ENSG00000196498,ENSG00000136603,ENSG00000012048,ENSG00000217128,ENSG00000153071…
GO:0051082	unfolded protein binding	molecular_function	0.004462	0.10142	22	2312	147	22156	ENSG00000090273,ENSG00000114857,ENSG00000205531,ENSG00000120725,ENSG00000163468,ENSG00000112159,ENSG00000167670,ENSG00000136731,ENSG00000110958,ENSG00000171497,ENSG00000102595,ENSG00000166855,ENSG00000102218,ENSG00000113312,ENSG00000102580,ENSG00000141385,ENSG00000114650,ENSG00000015676,ENSG00000127022,ENSG00000197912,ENSG00000155393,ENSG00000115484
GO:0048863	stem cell differentiation	biological_process	0.0044837	0.1018	74	2312	450	22156	ENSG00000070018,ENSG00000110693,ENSG00000110367,ENSG00000166949,ENSG00000115170,ENSG00000173402,ENSG00000106799,ENSG00000082701,ENSG00000091127,ENSG00000106462,ENSG00000153071,ENSG00000111596,ENSG00000175387,ENSG00000137815,ENSG00000163938,ENSG00000168610,ENSG00000163159,ENSG00000158169,ENSG00000100644,ENSG00000072501,ENSG00000144535,ENSG00000117713,ENSG00000107077,ENSG00000128602,ENSG00000116044…
GO:0018205	peptidyl-lysine modification	biological_process	0.0044966	0.10197	47	2312	273	22156	ENSG00000057663,ENSG00000198604,ENSG00000156650,ENSG00000147548,ENSG00000100425,ENSG00000204463,ENSG00000080603,ENSG00000137815,ENSG00000196363,ENSG00000068024,ENSG00000100784,ENSG00000181090,ENSG00000135679,ENSG00000141446,ENSG00000132356,ENSG00000066135,ENSG00000157212,ENSG00000012048,ENSG00000152382,ENSG00000084676,ENSG00000163872,ENSG00000127663,ENSG00000168137,ENSG00000139618,ENSG00000025293…
GO:0048024	regulation of mRNA splicing, via spliceosome	biological_process	0.0045327	0.10262	20	2312	102	22156	ENSG00000003756,ENSG00000135250,ENSG00000113391,ENSG00000127804,ENSG00000136527,ENSG00000121774,ENSG00000173933,ENSG00000157540,ENSG00000102317,ENSG00000100650,ENSG00000061936,ENSG00000149187,ENSG00000159140,ENSG00000153187,ENSG00000164548,ENSG00000110713,ENSG00000100201,ENSG00000116350,ENSG00000136937,ENSG00000152601
GO:0045859	regulation of protein kinase activity	biological_process	0.0045358	0.10262	124	2312	819	22156	ENSG00000110422,ENSG00000185420,ENSG00000134313,ENSG00000157764,ENSG00000146918,ENSG00000107263,ENSG00000073803,ENSG00000143674,ENSG00000155657,ENSG00000171105,ENSG00000197381,ENSG00000114904,ENSG00000205339,ENSG00000104375,ENSG00000119185,ENSG00000149269,ENSG00000169967,ENSG00000134014,ENSG00000168615,ENSG00000164327,ENSG00000088325,ENSG00000134058,ENSG00000183283,ENSG00000049130,ENSG00000102572…
GO:0006893	Golgi to plasma membrane transport	biological_process	0.0045544	0.10277	18	2312	67	22156	ENSG00000134287,ENSG00000127603,ENSG00000173163,ENSG00000123240,ENSG00000204628,ENSG00000168374,ENSG00000151150,ENSG00000115306,ENSG00000148396,ENSG00000131558,ENSG00000112685,ENSG00000070367,ENSG00000124198,ENSG00000123983,ENSG00000144674,ENSG00000138190,ENSG00000029725,ENSG00000137177
GO:0007507	heart development	biological_process	0.0045547	0.10277	95	2312	579	22156	ENSG00000006125,ENSG00000117713,ENSG00000136169,ENSG00000141002,ENSG00000100815,ENSG00000100714,ENSG00000008083,ENSG00000117054,ENSG00000138802,ENSG00000128602,ENSG00000123473,ENSG00000020426,ENSG00000100393,ENSG00000100644,ENSG00000134318,ENSG00000132170,ENSG00000049323,ENSG00000083720,ENSG00000198646,ENSG00000049192,ENSG00000006831,ENSG00000185920,ENSG00000101752,ENSG00000171862,ENSG00000133816…
GO:0003690	double-stranded DNA binding	molecular_function	0.0045582	0.10277	32	2312	167	22156	ENSG00000253729,ENSG00000051180,ENSG00000175387,ENSG00000015171,ENSG00000079246,ENSG00000075292,ENSG00000153187,ENSG00000198900,ENSG00000113318,ENSG00000166949,ENSG00000008405,ENSG00000072364,ENSG00000163848,ENSG00000113648,ENSG00000065328,ENSG00000132604,ENSG00000113368,ENSG00000141905,ENSG00000144218,ENSG00000116833,ENSG00000064933,ENSG00000126226,ENSG00000139372,ENSG00000132170,ENSG00000257103…
GO:2001251	negative regulation of chromosome organization	biological_process	0.0045924	0.10338	19	2312	74	22156	ENSG00000153187,ENSG00000112200,ENSG00000004487,ENSG00000171824,ENSG00000188976,ENSG00000107077,ENSG00000159692,ENSG00000008083,ENSG00000130816,ENSG00000057663,ENSG00000127663,ENSG00000132604,ENSG00000012048,ENSG00000140451,ENSG00000113648,ENSG00000066135,ENSG00000254093,ENSG00000172795,ENSG00000062650
GO:0036020	endolysosome membrane	cellular_component	0.0045959	0.10338	6	2312	14	22156	ENSG00000169174,ENSG00000130164,ENSG00000141367,ENSG00000183020,ENSG00000006125,ENSG00000038532
GO:0048016	inositol phosphate-mediated signaling	biological_process	0.0046114	0.10361	17	2312	66	22156	ENSG00000120910,ENSG00000131196,ENSG00000071282,ENSG00000185043,ENSG00000082701,ENSG00000101096,ENSG00000150995,ENSG00000171735,ENSG00000107758,ENSG00000117602,ENSG00000102908,ENSG00000138814,ENSG00000123104,ENSG00000221823,ENSG00000068383,ENSG00000072736,ENSG00000058668
[truncated: 10,064 more rows]
