# Supplementary material for: RNA-Seq Technology Reveals the Mechanism of SDT Combined With Novel Nanobubbles Against HCC
Source: Front Mol Biosci. 2022 Feb 7;8:791331. doi: 10.3389/fmolb.2021.791331 (PMC8859324; doi:10.3389/fmolb.2021.791331)
Supplement: Supplementary file 15 [file Table10.XLSX]

## Sheet: Sheet1
Category	Term	Count	%	PValue	Genes	List Total	Pop Hits	Pop Total	Fold Enrichment	Bonferroni	Benjamini	FDR
KEGG_PATHWAY	hsa05322:Systemic lupus erythematosus	45	1.94974	2.57079e-10	ENSG00000276180, ENSG00000196787, ENSG00000197238, ENSG00000196866, ENSG00000099284, ENSG00000196747, ENSG00000274641, ENSG00000275379, ENSG00000274267, ENSG00000197409, ENSG00000185130, ENSG00000124635, ENSG00000275713, ENSG00000275714, ENSG00000276903, ENSG00000278828, ENSG00000167088, ENSG00000278463, ENSG00000101017, ENSG00000183598, ENSG00000278588, ENSG00000270882, ENSG00000277157, ENSG0000…	845	134	6879	2.73386	7.27532e-08	7.27533e-08	7.09537e-08
KEGG_PATHWAY	hsa05034:Alcoholism	47	2.0364	3.52826e-07	ENSG00000157613, ENSG00000276180, ENSG00000176697, ENSG00000069535, ENSG00000128272, ENSG00000196787, ENSG00000197238, ENSG00000196866, ENSG00000099284, ENSG00000196747, ENSG00000274641, ENSG00000275379, ENSG00000274267, ENSG00000197409, ENSG00000185130, ENSG00000124635, ENSG00000275713, ENSG00000275714, ENSG00000276903, ENSG00000278828, ENSG00000278463, ENSG00000183598, ENSG00000278588, ENSG0000…	845	177	6879	2.16169	9.98447e-05	4.99248e-05	4.869e-05
KEGG_PATHWAY	hsa04974:Protein digestion and absorption	26	1.12652	3.43088e-05	ENSG00000129244, ENSG00000111799, ENSG00000060718, ENSG00000138079, ENSG00000187498, ENSG00000256713, ENSG00000049089, ENSG00000143153, ENSG00000101892, ENSG00000187955, ENSG00000155465, ENSG00000053918, ENSG00000118160, ENSG00000197565, ENSG00000105409, ENSG00000021488, ENSG00000204262, ENSG00000137731, ENSG00000124749, ENSG00000112394, ENSG00000188153, ENSG00000168003, ENSG00000142173, ENSG0000…	845	88	6879	2.40524	0.00966258	0.00323647	0.00315641
KEGG_PATHWAY	hsa04514:Cell adhesion molecules (CAMs)	33	1.42981	0.000395222	ENSG00000007908, ENSG00000039068, ENSG00000081237, ENSG00000170017, ENSG00000204592, ENSG00000154721, ENSG00000162692, ENSG00000144668, ENSG00000184144, ENSG00000101017, ENSG00000182985, ENSG00000172260, ENSG00000179776, ENSG00000113946, ENSG00000110876, ENSG00000241106, ENSG00000196358, ENSG00000261371, ENSG00000196338, ENSG00000021645, ENSG00000110076, ENSG00000174469, ENSG00000189143, ENSG0000…	845	142	6879	1.89188	0.105839	0.0232879	0.0227119
KEGG_PATHWAY	hsa04610:Complement and coagulation cascades	20	0.866551	0.000455182	ENSG00000112936, ENSG00000127241, ENSG00000115718, ENSG00000180210, ENSG00000110799, ENSG00000113600, ENSG00000244731, ENSG00000117601, ENSG00000117322, ENSG00000123838, ENSG00000123843, ENSG00000184500, ENSG00000099937, ENSG00000167711, ENSG00000125730, ENSG00000122861, ENSG00000039537, ENSG00000106366, ENSG00000085063, ENSG00000011422	845	69	6879	2.35966	0.120891	0.0232879	0.0227119
KEGG_PATHWAY	hsa00260:Glycine, serine and threonine metabolism	14	0.606586	0.000493737	ENSG00000130005, ENSG00000178445, ENSG00000016391, ENSG00000069535, ENSG00000092621, ENSG00000135069, ENSG00000131480, ENSG00000131471, ENSG00000116761, ENSG00000189221, ENSG00000274276, ENSG00000113492, ENSG00000124713, ENSG00000160200	845	39	6879	2.92235	0.130435	0.0232879	0.0227119
KEGG_PATHWAY	hsa05202:Transcriptional misregulation in cancer	36	1.55979	0.000899307	ENSG00000115738, ENSG00000068323, ENSG00000123080, ENSG00000244405, ENSG00000064300, ENSG00000135363, ENSG00000172216, ENSG00000275379, ENSG00000274267, ENSG00000197409, ENSG00000100625, ENSG00000275714, ENSG00000278828, ENSG00000185630, ENSG00000101017, ENSG00000183598, ENSG00000100385, ENSG00000169429, ENSG00000277775, ENSG00000126752, ENSG00000175197, ENSG00000245848, ENSG00000278272, ENSG0000…	845	167	6879	1.75491	0.224788	0.0363577	0.0354584
KEGG_PATHWAY	hsa04512:ECM-receptor interaction	22	0.953206	0.00153854	ENSG00000137809, ENSG00000112769, ENSG00000110799, ENSG00000197565, ENSG00000060718, ENSG00000072571, ENSG00000115414, ENSG00000135424, ENSG00000173402, ENSG00000204262, ENSG00000005961, ENSG00000118785, ENSG00000213949, ENSG00000189056, ENSG00000113296, ENSG00000144668, ENSG00000188153, ENSG00000187498, ENSG00000142173, ENSG00000204248, ENSG00000122012, ENSG00000091128	845	87	6879	2.0586	0.353215	0.0544257	0.0530795
KEGG_PATHWAY	hsa04964:Proximal tubule bicarbonate reclamation	9	0.389948	0.00447832	ENSG00000104267, ENSG00000129244, ENSG00000080493, ENSG00000100889, ENSG00000143153, ENSG00000105409, ENSG00000183048, ENSG00000101892, ENSG00000137731	845	23	6879	3.18554	0.719228	0.140818	0.137335
KEGG_PATHWAY	hsa04971:Gastric acid secretion	18	0.779896	0.00614943	ENSG00000104267, ENSG00000090020, ENSG00000129244, ENSG00000053918, ENSG00000153822, ENSG00000105409, ENSG00000065534, ENSG00000137841, ENSG00000147606, ENSG00000159197, ENSG00000100433, ENSG00000143153, ENSG00000058404, ENSG00000101333, ENSG00000082482, ENSG00000184502, ENSG00000101892, ENSG00000140795	845	73	6879	2.00733	0.825471	0.174029	0.169724
KEGG_PATHWAY	hsa04024:cAMP signaling pathway	37	1.60312	0.00926615	ENSG00000157613, ENSG00000105851, ENSG00000129244, ENSG00000125384, ENSG00000176697, ENSG00000172572, ENSG00000141968, ENSG00000177606, ENSG00000198626, ENSG00000134215, ENSG00000157017, ENSG00000182782, ENSG00000143153, ENSG00000133818, ENSG00000058404, ENSG00000143199, ENSG00000101892, ENSG00000151067, ENSG00000090020, ENSG00000176884, ENSG00000161509, ENSG00000146592, ENSG00000204681, ENSG0000…	845	198	6879	1.52127	0.928249	0.238393	0.232496
KEGG_PATHWAY	hsa00340:Histidine metabolism	8	0.34662	0.013198	ENSG00000108602, ENSG00000189221, ENSG00000140287, ENSG00000069535, ENSG00000160282, ENSG00000137124, ENSG00000084110, ENSG00000150540	845	22	6879	2.9603	0.976714	0.251867	0.245637
KEGG_PATHWAY	hsa05144:Malaria	13	0.563258	0.0132893	ENSG00000007908, ENSG00000206172, ENSG00000136244, ENSG00000261371, ENSG00000113296, ENSG00000162692, ENSG00000213809, ENSG00000188536, ENSG00000101017, ENSG00000108691, ENSG00000169429, ENSG00000169439, ENSG00000092969	845	49	6879	2.15981	0.977316	0.251867	0.245637
KEGG_PATHWAY	hsa05143:African trypanosomiasis	10	0.433276	0.0151664	ENSG00000131203, ENSG00000007908, ENSG00000162692, ENSG00000206172, ENSG00000164251, ENSG00000112769, ENSG00000188536, ENSG00000136244, ENSG00000101333, ENSG00000137841	845	33	6879	2.46692	0.986766	0.251867	0.245637
KEGG_PATHWAY	hsa04151:PI3K-Akt signaling pathway	57	2.46967	0.0152218	ENSG00000111713, ENSG00000112769, ENSG00000128272, ENSG00000060718, ENSG00000156427, ENSG00000175305, ENSG00000213949, ENSG00000113296, ENSG00000118513, ENSG00000140285, ENSG00000187498, ENSG00000100385, ENSG00000105550, ENSG00000012048, ENSG00000127588, ENSG00000112715, ENSG00000099617, ENSG00000197565, ENSG00000113721, ENSG00000204262, ENSG00000150630, ENSG00000110092, ENSG00000118689, ENSG0000…	845	345	6879	1.34501	0.986975	0.251867	0.245637
KEGG_PATHWAY	hsa04380:Osteoclast differentiation	26	1.12652	0.0154443	ENSG00000105851, ENSG00000177606, ENSG00000171223, ENSG00000116701, ENSG00000170909, ENSG00000185338, ENSG00000033327, ENSG00000092969, ENSG00000125740, ENSG00000175592, ENSG00000130522, ENSG00000170581, ENSG00000104856, ENSG00000004948, ENSG00000115008, ENSG00000150337, ENSG00000131196, ENSG00000170345, ENSG00000164761, ENSG00000010671, ENSG00000083799, ENSG00000161011, ENSG00000171608, ENSG0000…	845	131	6879	1.61574	0.987782	0.251867	0.245637
KEGG_PATHWAY	hsa05203:Viral carcinogenesis	37	1.60312	0.0157294	ENSG00000185507, ENSG00000157613, ENSG00000105851, ENSG00000276180, ENSG00000179388, ENSG00000128272, ENSG00000177606, ENSG00000197238, ENSG00000170312, ENSG00000133101, ENSG00000204592, ENSG00000175305, ENSG00000274641, ENSG00000185130, ENSG00000147614, ENSG00000124635, ENSG00000275713, ENSG00000278588, ENSG00000270882, ENSG00000277157, ENSG00000146592, ENSG00000274290, ENSG00000159720, ENSG0000…	845	205	6879	1.46932	0.988743	0.251867	0.245637
KEGG_PATHWAY	hsa04022:cGMP-PKG signaling pathway	30	1.29983	0.016174	ENSG00000157613, ENSG00000129244, ENSG00000172572, ENSG00000128272, ENSG00000116329, ENSG00000136574, ENSG00000065534, ENSG00000135643, ENSG00000152402, ENSG00000137841, ENSG00000170214, ENSG00000215262, ENSG00000186642, ENSG00000143153, ENSG00000101333, ENSG00000101892, ENSG00000151067, ENSG00000156113, ENSG00000196296, ENSG00000118160, ENSG00000146592, ENSG00000213999, ENSG00000105409, ENSG0000…	845	158	6879	1.54573	0.990095	0.251867	0.245637
KEGG_PATHWAY	hsa05146:Amoebiasis	22	0.953206	0.0169098	ENSG00000105851, ENSG00000156049, ENSG00000112769, ENSG00000197565, ENSG00000113600, ENSG00000060718, ENSG00000136244, ENSG00000115414, ENSG00000204262, ENSG00000137841, ENSG00000170458, ENSG00000169896, ENSG00000188153, ENSG00000187498, ENSG00000204248, ENSG00000171608, ENSG00000091128, ENSG00000141404, ENSG00000101333, ENSG00000169429, ENSG00000081181, ENSG00000092969	845	106	6879	1.68961	0.991985	0.251867	0.245637
KEGG_PATHWAY	hsa05323:Rheumatoid arthritis	19	0.823224	0.019002	ENSG00000095752, ENSG00000112715, ENSG00000161955, ENSG00000241106, ENSG00000171130, ENSG00000115008, ENSG00000177606, ENSG00000136244, ENSG00000159720, ENSG00000196611, ENSG00000116039, ENSG00000170345, ENSG00000147614, ENSG00000102524, ENSG00000185883, ENSG00000108691, ENSG00000143387, ENSG00000169429, ENSG00000092969	845	88	6879	1.75768	0.995614	0.268879	0.262228
KEGG_PATHWAY	hsa04010:MAPK signaling pathway	43	1.86308	0.0238277	ENSG00000105499, ENSG00000176697, ENSG00000128591, ENSG00000128272, ENSG00000153956, ENSG00000152689, ENSG00000177606, ENSG00000156427, ENSG00000007402, ENSG00000148408, ENSG00000140285, ENSG00000158186, ENSG00000133818, ENSG00000182389, ENSG00000130829, ENSG00000105550, ENSG00000184545, ENSG00000092969, ENSG00000175197, ENSG00000151067, ENSG00000130522, ENSG00000173110, ENSG00000116717, ENSG0000…	845	253	6879	1.38362	0.998914	0.321107	0.313165
KEGG_PATHWAY	hsa05410:Hypertrophic cardiomyopathy (HCM)	17	0.736568	0.0254259	ENSG00000151067, ENSG00000175084, ENSG00000137809, ENSG00000153956, ENSG00000136244, ENSG00000198626, ENSG00000155657, ENSG00000135424, ENSG00000173402, ENSG00000007402, ENSG00000005961, ENSG00000198947, ENSG00000213949, ENSG00000144668, ENSG00000182389, ENSG00000165995, ENSG00000092969	845	78	6879	1.77428	0.999317	0.321602	0.313647
KEGG_PATHWAY	hsa04911:Insulin secretion	18	0.779896	0.0272744	ENSG00000157613, ENSG00000151067, ENSG00000129244, ENSG00000156113, ENSG00000146592, ENSG00000128272, ENSG00000105409, ENSG00000198626, ENSG00000135643, ENSG00000137731, ENSG00000137841, ENSG00000143603, ENSG00000215262, ENSG00000130529, ENSG00000143153, ENSG00000058404, ENSG00000101333, ENSG00000101892	845	85	6879	1.72394	0.999601	0.321602	0.313647
KEGG_PATHWAY	hsa04973:Carbohydrate digestion and absorption	11	0.476603	0.0275328	ENSG00000105851, ENSG00000156510, ENSG00000129244, ENSG00000171608, ENSG00000160883, ENSG00000137700, ENSG00000143153, ENSG00000105409, ENSG00000101892, ENSG00000115850, ENSG00000137731	845	42	6879	2.13212	0.99963	0.321602	0.313647
KEGG_PATHWAY	hsa04020:Calcium signaling pathway	32	1.38648	0.0284101	ENSG00000156049, ENSG00000089041, ENSG00000175344, ENSG00000065534, ENSG00000152822, ENSG00000198626, ENSG00000075073, ENSG00000137841, ENSG00000170214, ENSG00000148408, ENSG00000115353, ENSG00000169403, ENSG00000198838, ENSG00000115252, ENSG00000101333, ENSG00000058404, ENSG00000164776, ENSG00000160951, ENSG00000151067, ENSG00000065361, ENSG00000176884, ENSG00000196296, ENSG00000118160, ENSG0000…	845	179	6879	1.45534	0.999713	0.321602	0.313647
KEGG_PATHWAY	hsa05412:Arrhythmogenic right ventricular cardiomyopathy (ARVC)	15	0.649913	0.030423	ENSG00000151067, ENSG00000175084, ENSG00000137809, ENSG00000153956, ENSG00000198626, ENSG00000135424, ENSG00000173402, ENSG00000007402, ENSG00000005961, ENSG00000198947, ENSG00000213949, ENSG00000144668, ENSG00000148737, ENSG00000182389, ENSG00000165995	845	67	6879	1.82257	0.99984	0.331143	0.322952
KEGG_PATHWAY	hsa04972:Pancreatic secretion	19	0.823224	0.0318957	ENSG00000104267, ENSG00000090020, ENSG00000129244, ENSG00000156113, ENSG00000138308, ENSG00000196296, ENSG00000053918, ENSG00000105409, ENSG00000198626, ENSG00000004468, ENSG00000137731, ENSG00000137841, ENSG00000170835, ENSG00000080493, ENSG00000157087, ENSG00000143153, ENSG00000101333, ENSG00000163751, ENSG00000101892	845	93	6879	1.66318	0.999896	0.334314	0.326045
KEGG_PATHWAY	hsa04640:Hematopoietic cell lineage	18	0.779896	0.0334819	ENSG00000157404, ENSG00000095752, ENSG00000160712, ENSG00000198223, ENSG00000115008, ENSG00000136244, ENSG00000150337, ENSG00000004468, ENSG00000005961, ENSG00000213949, ENSG00000117322, ENSG00000170458, ENSG00000169896, ENSG00000168685, ENSG00000187266, ENSG00000090554, ENSG00000010610, ENSG00000085063	845	87	6879	1.68431	0.999935	0.338406	0.330036
KEGG_PATHWAY	hsa04978:Mineral absorption	11	0.476603	0.037118	ENSG00000167996, ENSG00000129244, ENSG00000100292, ENSG00000143153, ENSG00000119121, ENSG00000105409, ENSG00000125144, ENSG00000157214, ENSG00000101892, ENSG00000087086, ENSG00000137731	845	44	6879	2.03521	0.999978	0.360415	0.3515
KEGG_PATHWAY	hsa04662:B cell receptor signaling pathway	15	0.649913	0.0382066	ENSG00000105851, ENSG00000105369, ENSG00000172175, ENSG00000141968, ENSG00000155629, ENSG00000152689, ENSG00000177606, ENSG00000131196, ENSG00000170345, ENSG00000134215, ENSG00000070190, ENSG00000117322, ENSG00000010671, ENSG00000169750, ENSG00000171608	845	69	6879	1.76975	0.999984	0.360415	0.3515
KEGG_PATHWAY	hsa04725:Cholinergic synapse	21	0.909879	0.0484846	ENSG00000157613, ENSG00000105851, ENSG00000151067, ENSG00000053918, ENSG00000175344, ENSG00000146592, ENSG00000128272, ENSG00000075043, ENSG00000080644, ENSG00000157542, ENSG00000170345, ENSG00000137841, ENSG00000148408, ENSG00000117013, ENSG00000171608, ENSG00000058404, ENSG00000101333, ENSG00000087085, ENSG00000182324, ENSG00000147434, ENSG00000127588	845	111	6879	1.54016	0.999999	0.437291	0.426475
KEGG_PATHWAY	hsa00380:Tryptophan metabolism	10	0.433276	0.0494464	ENSG00000131203, ENSG00000113790, ENSG00000115919, ENSG00000189221, ENSG00000139287, ENSG00000129167, ENSG00000069535, ENSG00000241644, ENSG00000120437, ENSG00000137124	845	40	6879	2.03521	0.999999	0.437291	0.426475
KEGG_PATHWAY	hsa05031:Amphetamine addiction	14	0.606586	0.0550788	ENSG00000157613, ENSG00000151067, ENSG00000176884, ENSG00000069535, ENSG00000198576, ENSG00000161509, ENSG00000146592, ENSG00000128272, ENSG00000177606, ENSG00000170345, ENSG00000189221, ENSG00000116032, ENSG00000058404, ENSG00000125740	845	66	6879	1.72684	1	0.472342	0.460659
KEGG_PATHWAY	hsa04142:Lysosome	22	0.953206	0.061867	ENSG00000178597, ENSG00000103066, ENSG00000152056, ENSG00000256043, ENSG00000105612, ENSG00000103811, ENSG00000172543, ENSG00000159720, ENSG00000196743, ENSG00000204386, ENSG00000064601, ENSG00000111670, ENSG00000117984, ENSG00000163131, ENSG00000189067, ENSG00000147614, ENSG00000078081, ENSG00000103723, ENSG00000185883, ENSG00000143387, ENSG00000109861, ENSG00000129226	845	121	6879	1.48015	1	0.498361	0.486034
KEGG_PATHWAY	hsa04930:Type II diabetes mellitus	11	0.476603	0.0627022	ENSG00000148408, ENSG00000105851, ENSG00000151067, ENSG00000156510, ENSG00000182759, ENSG00000006283, ENSG00000171608, ENSG00000160883, ENSG00000198216, ENSG00000185338, ENSG00000184557	845	48	6879	1.86561	1	0.498361	0.486034
KEGG_PATHWAY	hsa04510:Focal adhesion	34	1.47314	0.0633958	ENSG00000105851, ENSG00000137809, ENSG00000112769, ENSG00000128591, ENSG00000141968, ENSG00000060718, ENSG00000177606, ENSG00000065534, ENSG00000115414, ENSG00000134215, ENSG00000135424, ENSG00000005961, ENSG00000213949, ENSG00000189056, ENSG00000113296, ENSG00000144668, ENSG00000187498, ENSG00000112715, ENSG00000110799, ENSG00000197565, ENSG00000138964, ENSG00000113721, ENSG00000204262, ENSG0000…	845	206	6879	1.34363	1	0.498361	0.486034
KEGG_PATHWAY	hsa04060:Cytokine-cytokine receptor interaction	39	1.68977	0.0664055	ENSG00000049249, ENSG00000161955, ENSG00000150281, ENSG00000198223, ENSG00000064300, ENSG00000139269, ENSG00000113594, ENSG00000204217, ENSG00000169248, ENSG00000162891, ENSG00000162594, ENSG00000162892, ENSG00000102524, ENSG00000101017, ENSG00000125965, ENSG00000100385, ENSG00000243509, ENSG00000081041, ENSG00000169429, ENSG00000239697, ENSG00000127743, ENSG00000092969, ENSG00000181634, ENSG0000…	845	243	6879	1.30655	1	0.507912	0.495349
KEGG_PATHWAY	hsa05030:Cocaine addiction	11	0.476603	0.0705257	ENSG00000157613, ENSG00000189221, ENSG00000176884, ENSG00000116032, ENSG00000176697, ENSG00000069535, ENSG00000161509, ENSG00000146592, ENSG00000128272, ENSG00000177606, ENSG00000125740	845	49	6879	1.82753	1	0.524413	0.511442
KEGG_PATHWAY	hsa05200:Pathways in cancer	59	2.55633	0.072269	ENSG00000073756, ENSG00000112769, ENSG00000198223, ENSG00000125084, ENSG00000177606, ENSG00000007968, ENSG00000156427, ENSG00000175305, ENSG00000140285, ENSG00000187498, ENSG00000085741, ENSG00000105550, ENSG00000169429, ENSG00000127588, ENSG00000112715, ENSG00000155760, ENSG00000105989, ENSG00000197565, ENSG00000113721, ENSG00000170345, ENSG00000150630, ENSG00000110092, ENSG00000145604, ENSG0000…	845	393	6879	1.22216	1	0.524413	0.511442
KEGG_PATHWAY	hsa04261:Adrenergic signaling in cardiomyocytes	24	1.03986	0.0763424	ENSG00000157613, ENSG00000092054, ENSG00000151067, ENSG00000090020, ENSG00000129244, ENSG00000053918, ENSG00000156475, ENSG00000146592, ENSG00000128272, ENSG00000153956, ENSG00000105409, ENSG00000198626, ENSG00000007402, ENSG00000137731, ENSG00000137841, ENSG00000170214, ENSG00000180509, ENSG00000157087, ENSG00000143153, ENSG00000058404, ENSG00000101333, ENSG00000182389, ENSG00000165995, ENSG0000…	845	138	6879	1.4158	1	0.540123	0.526763
KEGG_PATHWAY	hsa05414:Dilated cardiomyopathy	16	0.693241	0.084962	ENSG00000151067, ENSG00000175084, ENSG00000137809, ENSG00000153956, ENSG00000198626, ENSG00000155657, ENSG00000135424, ENSG00000173402, ENSG00000007402, ENSG00000005961, ENSG00000198947, ENSG00000213949, ENSG00000144668, ENSG00000182389, ENSG00000165995, ENSG00000092969	845	84	6879	1.55063	1	0.586445	0.57194
KEGG_PATHWAY	hsa04970:Salivary secretion	16	0.693241	0.099549	ENSG00000090382, ENSG00000090020, ENSG00000129244, ENSG00000156113, ENSG00000105409, ENSG00000152402, ENSG00000004468, ENSG00000137731, ENSG00000137841, ENSG00000170214, ENSG00000198838, ENSG00000157087, ENSG00000143153, ENSG00000101333, ENSG00000039987, ENSG00000101892	845	86	6879	1.51457	1	0.66115	0.644797
